# Supplementary material for: Learning-based short text compression using BERT models
Source: PeerJ Comput Sci. 2024 Oct 18;10:e2423. doi: 10.7717/peerj-cs.2423 (PMC11623065; doi:10.7717/peerj-cs.2423)
Supplement: Supplemental Information 1 — Each line with different length in raw data for given dataset is used for obtaining compression ratio, compression and decompression times for different languages and algorithms. [file peerj-cs-10-2423-s001.zip]

Archive with 7 entries (7 files):
- TestCorpus/de1000.txt
- TestCorpus/en1000.txt
- TestCorpus/es1000.txt
- TestCorpus/fr1000.txt
- TestCorpus/it1000.txt
- TestCorpus/nl1000.txt
- TestCorpus/tr1000.txt
