# Supplementary material for: Learning-based short text compression using BERT models
Source: PeerJ Comput Sci. 2024 Oct 18;10:e2423. doi: 10.7717/peerj-cs.2423 (PMC11623065; doi:10.7717/peerj-cs.2423)
Supplement: Supplemental Information 1 — Each line with different length in raw data for given dataset is used for obtaining compression ratio, compression and decompression times for different languages and algorithms. [file peerj-cs-10-2423-s001.zip › TestCorpus/de1000.txt]

Der SC Hellas Magdeburg e.V. ist ein traditionsreicher Schwimmverein aus Magdeburg.
Fontenais ist eine politische Gemeinde im Distrikt Porrentruy des Kantons Jura in der Schweiz.
Chrom(IV)-oxid (chemische Formel CrO2) ist das Oxid des vierwertigen Chroms.
Perez, spanisch Pérez, ist ein Familienname.
Das Kloster Marienburg befindet sich in Abenberg (Bistum Eichstätt).
Goldbach ist ein Markt im unterfränkischen Landkreis Aschaffenburg.
Sir Roger Norrington CBE (* 16. März 1934 in Oxford) ist ein britischer Dirigent.
Der Sündenfall ist eine Novelle von Ferdinand von Saar, 1898.
Carmen Nebel (* 24. Juli 1956 in Grimma) ist eine deutsche Fernsehmoderatorin.
Ampfing ist eine Gemeinde im oberbayerischen Landkreis Mühldorf am Inn.
Malsfeld ist eine Gemeinde im Schwalm-Eder-Kreis in Hessen an der Fulda.
Ohtrich († 7. Oktober 981 in Benevent) war Theologe, Hofkapellan, Philosoph und Gelehrter.
Westbevern (plattdeutsch Westbiäwern) ist ein Ortsteil von Telgte mit 3792 Einwohnern.
Der Powiat Drawski ist ein Powiat (Landkreis) im Südosten der Woiwodschaft Westpommern in Polen.
Enrofloxacin ist ein Antibiotikum aus der Wirkstoffgruppe der Fluorchinolone.
Günselsdorf ist eine Marktgemeinde in Niederösterreich im Bezirk Baden.
Ueli [ˈuəli] ist ein Schweizer männlicher Vorname.
Richardson ist ein englischer Familienname.
Karin Kneffel (* 13. Januar 1957 in Marl) ist eine deutsche Malerin.
Der Hans im Glück Verlag ist ein in München ansässiger Verlag für Brett- und Kartenspiele.
Graben-Neudorf ist eine Gemeinde im Landkreis Karlsruhe in Baden-Württemberg.
Sechs Schiffe der United States Navy trugen den Namen USS Scorpion:
Diese Liste enthält bekannte finnische Komponisten der klassischen Musik
Formamid ist das Amid der Ameisensäure und das einfachste Carbonsäureamid.
Der Neuseeländische Huntaway ist eine nicht von der FCI anerkannte Hunderasse aus Neuseeland.
James Alexander Mirrlees (* 5. Juli 1936 in Minnigaff, Schottland) ist ein britischer Ökonom.
Alpha Oumar Konaré (* 2. Februar 1946 in Kayes) war von 1992 bis 2002 Präsident von Mali.
Thomas Holst (* 1966) ist ein deutscher Serienmörder, der als „Heidemörder“ bekannt wurde.
Dellstedt ist eine Gemeinde im Nordosten des Kreises Dithmarschen in Schleswig-Holstein.
Segellehrer sind Personen, die Segelschülern die Theorie und Praxis des Segelns vermitteln.
Die Burg Pecka liegt in Pecka im Okres Jičín in Tschechien.
Deana Carter (* 4. Januar 1966 in Nashville, Tennessee) ist eine US-amerikanische Countrysängerin.
Stephan Mögle-Stadel (* 21. Dezember 1965) ist ein deutscher Publizist und Buchautor.
Paul-Heinz Dittrich (* 4. Dezember 1930 in Gornsdorf) ist ein deutscher Komponist.
Östliche Vorstadt ist ein Stadtteil von Bremen und gehört zum Bremer Stadtbezirk Ost.
Enrico ist ein männlicher Vorname und Familienname.
Die Zeche Werne war ein Steinkohlen-Bergwerk in der Stadt Werne an der Lippe.
Liste der Europameister im Zweier-Kunstradfahren der Männer
Arruda dos Vinhos ist eine Kleinstadt (Vila) in Portugal.
Lang ist ein häufiger Familienname.
Der Río Chokeyapu (oft Choqueyapu geschrieben) ist ein Fluss in den Anden Boliviens.
Der Krottenkopf ist mit 2086 m Höhe der höchste Berg der Bayerischen Voralpen.
Stefan Anton Reck (* 26. April 1960 in Baden-Baden) ist ein deutscher Dirigent und Maler.
Buchenberg ist ein Markt im schwäbischen Landkreis Oberallgäu.
Katja von Garnier (* 15. Dezember 1966 in Wiesbaden) ist eine deutsche Regisseurin.
Michael Schwarze (* 1939 in Krefeld, NRW) ist ein deutscher Bildhauer.
Illingen ist eine Gemeinde im baden-württembergischen Enzkreis, Deutschland.
Die Pfarrkirche St. Clemens ist das Wahrzeichen der Stadt Mayen in der Vulkaneifel.
Emmetten ist eine politische Gemeinde des Kantons Nidwalden in der Schweiz.
Kemberg ist eine Kleinstadt im Landkreis Wittenberg in Sachsen-Anhalt.
Alfred Melchior Murer (* 1. Oktober 1940 in Beckenried, Nidwalden) ist ein Schweizer Filmemacher.
Johann Heinrich Waser (* 25. März 1600; † 10. Februar 1669) war Bürgermeister von Zürich.
Wehingen ist eine Gemeinde im Landkreis Tuttlingen in Baden-Württemberg.
Schammelsdorf ist ein Ortsteil der Gemeinde Litzendorf im Landkreis Bamberg mit 785 Einwohnern.
Biebesheim am Rhein ist eine Gemeinde im Kreis Groß-Gerau in Hessen, Deutschland.
Goswin Nickel (* 1582 in Koslar; † 31. Juli 1664 in Rom) war der 10. General der Societas Jesu.
Hallstadt ist eine Stadt im oberfränkischen Landkreis Bamberg.
Christian Käs (* 31. August 1960 in Stuttgart) ist ein deutscher Rechtsanwalt und Politiker (REP).
Rümlang ist eine politische Gemeinde im Bezirk Dielsdorf des Kantons Zürich in der Schweiz.
Der Purpur-Enzian (Gentiana purpurea) gehört zur Gattung der Enziane (Gentiana).
Egil Gjelland (* 12. November 1973 in Voss) ist ein ehemaliger norwegischer Biathlet.
Mitogene sind Zellteilungen anregende Proteine.
Geoffrey Bayldon (* 7. Januar 1924 in Leeds, Yorkshire) ist ein britischer Schauspieler.
Arberg ist ein Markt im mittelfränkischen Landkreis Ansbach.
Ein Sämling ist eine aus einem Samen durch Keimung aus dem Embryo entstandene junge Pflanze.
Karl-Heinz Jakobs (* 20. April 1929 in Kiauken, Ostpreußen) ist ein deutscher Schriftsteller.
Iserbrook ist ein Stadtteil Hamburgs im Bezirk Altona und wird zu den Elbvororten gezählt.
Die Lure ist eine historische Naturtrompete.
Germaringen ist eine Gemeinde im schwäbischen Landkreis Ostallgäu.
51.6363888888896.474166666666731 Birten ist der südöstliche Ortsteil Xantens.
Grömbach ist eine Gemeinde in Baden-Württemberg und gehört zum Landkreis Freudenstadt.
Goldau ist eine Ortschaft in der politischen Gemeinde Arth SZ, im Kanton Schwyz, in der Schweiz.
Ekkehard ist ein deutscher männlicher Vorname; Namenstag ist der 28. Juni.
Die Zeche Vereinigte Margarethe war ein ehemaliges Bergwerk im Dortmunder Stadtteil Sölde.
Dies ist eine Liste der Herrscher des Khmer-Reiches (Angkor) im heutigen Kambodscha.ja:カンボジア君主一覧
Nersingen ist eine Gemeinde im schwäbischen Landkreis Neu-Ulm in Mittelschwaben, Bayern.
Jacob Stickelberger (* 11. November 1940) ist ein Berner Liedermacher und Rechtsanwalt.
50.7612.021111111111341Schömberg ist ein Ortsteil der Stadt Weida im Landkreis Greiz in Thüringen.
Bildungsmedien sind Lehr- und Lernmittel, die helfen, einen Bildungsprozess zu unterstützen.
Willem Boerdam (* 2. November 1883; † 9. Dezember 1966) war ein niederländischer Fußballspieler.
Der Centauro (dt. Kentaur) ist ein italienischer 8x8-Radpanzer.
Gemini 4 (GT-4) war ein bemannter Weltraumflug im Rahmen des US-amerikanischen Gemini-Programms.
Mühlenbach ist eine Gemeinde in Baden-Württemberg und gehört zum Ortenaukreis.
Ennetmoos ist eine politische Gemeinde des Kantons Nidwalden in der Schweiz.
Maudach ist ein Stadtteil und zugleich einer der zehn Ortsbezirke der Stadt Ludwigshafen am Rhein.
Buchberg ist eine politische Gemeinde des Kantons Schaffhausen in der Schweiz.
Rainau ist eine Gemeinde in Baden-Württemberg und gehört zum Ostalbkreis.
Die Ringier Holding AG mit Sitz in Zofingen ist das grösste private Medienunternehmen der Schweiz.
Das Schloss Le Crest liegt in den Weinbergen der schweizerischen Ortschaft Jussy bei Genf.
Frauke ist ein weiblicher Vorname.
Jerry Cantrell (* 18. März 1966 in Tacoma, Washington) ist ein amerikanischer Rockmusiker.
Soazig Aaron (* 1949 in Rennes, Frankreich) ist eine französische Schriftstellerin.
Gerhard Dobesch (* 15. September 1939 in Wien) ist ein österreichischer Althistoriker.
Das Umsatzsteuergesetz regelt die Umsatzbesteuerunggegen Entgelt
Waltalingen ist eine politische Gemeinde im Bezirk Andelfingen des Kantons Zürich in der Schweiz.
Buchbach ist ein Markt im oberbayerischen Landkreis Mühldorf am Inn.
Maria Gresz (* 1967) ist eine deutsche Journalistin und Fernsehmoderatorin.
Die Könige von Lagaš (um 2550 - 2110 v. Chr.)
Asmus ist ein männlicher Vorname und Familienname.
Dorota Masłowska (* 3. Juli 1983 in Wejherowo, Polen) ist eine polnische Schriftstellerin.
Alfred Comte (* 4. Juni 1895 in Delémont; † 1. November 1965 in Zürich) war ein Schweizer Flugpionier und Flugzeugbauer.
Malaysia Airlines ist die größte malaysische Fluggesellschaft mit Sitz in Kuala Lumpur und Mitglied in der Luftfahrtallianz oneworld.
50.9938888888897.2691666666667125Die Ortschaft Georghausen ist ein Ortsteil der Gemeinde Lindlar, Oberbergischer Kreis in Nordrhein-Westfalen .
Der Epitaphios (griechisch Επιτάφιος) ist einer der bedeutendsten Gedichtzyklen des griechischen Dichters Giannis Ritsos. Er wurde 1958 vom griechischen Komponisten Mikis Theodorakis vertont.
Patentblau V (englisch patent blue oder acid blue 3) ist ein Triphenylmethanfarbstoff, der vorwiegend als Lebensmittelfarbstoff (E 131) verwendet wird.
Haugsdorf ist eine Marktgemeinde mit 1570 Einwohnern (Stand 1. Jänner 2015) im Bezirk Hollabrunn in Niederösterreich.
Das Nutzungsrecht ist ein nicht notwendigerweise ausschließliches Recht, Sachen und Rechte zu nutzen.
Die Wasserburg Buchau ist eine spätbronzezeitliche Feuchtbodensiedlung am Federsee, die rund zwei Kilometer nordöstlich der heutigen Stadt Bad Buchau in Baden-Württemberg liegt.
51.1611972222229.3523722222222168Obervorschütz ist der südlichste und mit etwa 1400 Einwohnern nach der Kernstadt der größte Stadtteil der Kleinstadt Gudensberg im nordhessischen Schwalm-Eder-Kreis.
Miesbach (bairisch: Miaschboch) ist die Kreisstadt des gleichnamigen Landkreises im Regierungsbezirk Oberbayern.
Irvington ist ein Township im Essex County, New Jersey, USA. Bei der Volkszählung von 2000 wurde eine Bevölkerungszahl von 60.695 registriert.
Der Landkreis Bingen, bis 1938 Kreis Bingen, war ein Landkreis in der Provinz Rheinhessen im Großherzogtum Hessen bzw. Volksstaat Hessen, ab 1946 gehörte er zu Rheinland-Pfalz.
Bartholomäus Ziegenbalg (Tamil பர்த்தலோமேயு சீகன்பால்க்; * 10. Juli 1682 in Pulsnitz; † 23. Februar 1719 im südindischen Tranquebar) war der erste deutsche evangelische Missionar in Indien.
Port Royal ist eine US-amerikanische Stadt im US-Bundesstaat South Carolina im Beaufort County. Die Gesamtfläche beträgt 13,4 km², wovon 10,1 km² auf Land- und 3,3 km² auf Wasserfläche entfallen.
Das Qatar National Olympic Committee wurde 1979 gegründet und 1980 vom Internationalen Olympischen Komitee aufgenommen.
Flisa ist ein Ort in der Kommune Åsnes in der Provinz (Fylke) Hedmark in Norwegen mit 1.623 Einwohnern (Stand 1. Januar 2012).
Der Powiat Brzeski ist ein Powiat (Landkreis) der polnischen Woiwodschaft Kleinpolen. Er wird von den Powiats Tarnów, Nowy Sącz, Limanova, Bochnia und Proszowice umschlossen.
Otto Ender (* 24. Dezember 1875 in Altach; † 25. Juni 1960 in Bregenz) war österreichischer Politiker (CS) und Bundeskanzler und Landeshauptmann von Vorarlberg .
Mother’s Finest ist eine US-amerikanische Funk-Rock-Soul-Crossover-Band, die 1970 von dem Sänger-Ehepaar Joyce „Baby Jean“ Kennedy und Glen „Doc“ Murdock gegründet wurde.
Jacob Bernays (geboren 11. September 1824 in Hamburg; gestorben 26. Mai 1881 in Bonn) war ein deutscher Klassischer Philologe.
Wiesenaue ist eine Gemeinde im Norden des brandenburgischen Landkreises Havelland. Sie gehört zum Amt Friesack mit Sitz in Friesack.
51.1764888888897.3506805555556339Niederbeck ist eine Hofschaft in Hückeswagen im Oberbergischen Kreis im Regierungsbezirk Köln in Nordrhein-Westfalen (Deutschland).
Horst Ludwig Meyer (* 18. Februar 1956 in Schwenningen; † 15. September 1999 in Wien) war ein mutmaßlicher Terrorist der Rote Armee Fraktion (RAF).
49.5468528.758673366Löhrbach ist der östlichste Ortsteil von Birkenau im Kreis Bergstraße in Hessen.
Die Steinau (polnisch Ścinawa Niemodlińska) ist ein rechter Nebenfluss der Glatzer Neiße in Oberschlesien in Polen.
Peter Harry Carstensen (* 12. März 1947 im Elisabeth-Sophien-Koog auf Nordstrand) ist ein deutscher Politiker (CDU). Von 2005 bis 2012 war er Ministerpräsident des Landes Schleswig-Holstein.
Locri ist ein Seebad an der Südostküste Kalabriens mit 12.568 Einwohnern (Stand 31. Dezember 2013). Es ist Sitz des römisch-katholischen Bistums Locri-Gerace.
Die Sinfonie in h-Moll, D 759 (im deutschsprachigen Raum gebräuchliche Nummerierungen 7 oder 8), genannt Die Unvollendete, ist eine Sinfonie von Franz Schubert.
Die Suchoi Su-33 (russisch Сухой Су-33, NATO-Codename: Flanker-D) ist eine Variante des Luftüberlegenheitsjägers Suchoi Su-27, der speziell zum Einsatz auf Flugzeugträgern ausgelegt wurde.
Kirchnüchel ist eine Gemeinde im Kreis Plön in Schleswig-Holstein.Zur Gemeinde gehören neben dem Dorf Kirchnüchel die Ortschaften Altharmhorst, Neuharmhorst und Kirchmühl.
Nienstedten ist ein Stadtteil Hamburgs im Bezirk Altona und gehört zu den Elbvororten. Der Name rührt von Nygenstede her und bedeutet Neue Stätte.
Die Raxwerke (auch Rax-Werke) waren eine große Lokomotivtender- und Rüstungsgüterfabrik in Wiener Neustadt in Niederösterreich während des Zweiten Weltkrieges und ein Außenlager des KZ Mauthausen.
Holt ist ein insbesondere in Norddeutschland, den Niederlanden, Dänemark, Norwegen und in englischsprachigen Ländern üblicher Familienname.
Mödring ist ein Ort und eine Katastralgemeinde der Stadtgemeinde Horn im Bezirk Horn in Niederösterreich. Am Katastralgemeindegebiet liegt auch die Rotte Waldschenke.
Das Kloster Frauenaurach ist ein ehemaliges Kloster der Dominikanerinnen in Frauenaurach, einem Ortsteil von Erlangen, in Bayern in der Erzdiözese Bamberg.
NGC 3228 ist ein galaktischer Offener Sternhaufen im Sternbild Vela. NGC 3228 hat einen Durchmesser von 5 Bogenminuten und eine scheinbare Helligkeit von 6,0 mag.
Cerveteri [ʧer'vɛ:teri] ist eine italienische Stadt in der Provinz Rom in der Region Latium mit 37.230 Einwohnern (Stand 31. Dezember 2013).
Rommersheim ist eine Ortsgemeinde im Eifelkreis Bitburg-Prüm in Rheinland-Pfalz. Sie gehört der Verbandsgemeinde Prüm an.
Carlo Schäfer (eigentlich Karl Christoph Schäfer) (* 2. Januar 1964 in Heidelberg) ist ein deutscher Autor von Kriminalromanen.
Murray Perahia (* 19. April 1947 in New York) ist ein US-amerikanischer Pianist und Dirigent. Perahia lebt in London, zusammen mit seiner Frau Naomi und zwei Söhnen.
Santo Antão (port. für Heiliger Antonius) ist mit 779 km² die zweitgrößte der Kapverdischen Inseln im Atlantik. Auf Santo Antão leben 47.124 Menschen.
50.9613888888897.5694444444444220Alpe im Oberbergischen Kreis ist eine von 51 Ortschaften der Stadt Wiehl im Regierungsbezirk Köln in Nordrhein-Westfalen.
Kleopatra Berenike III. (* um 120 v. Chr.; † 80 v. Chr.) war als älteste Tochter Ptolemaios’ IX. Soter II. und Kleopatras IV. eine aus der Dynastie der Ptolemäer stammende ägyptische Königin.
Niederbergkirchen ist eine Gemeinde im oberbayerischen Landkreis Mühldorf am Inn und Mitglied der Verwaltungsgemeinschaft Rohrbach.
Die Oregon-Himbeere (Rubus leucodermis), auch Weißrindige Himbeere genannt, ist eine Art der Gattung Rubus aus der Untergattung Idaeobatus.
51.1422277777787.3054972222222320Heidt ist eine Hofschaft in Hückeswagen im Oberbergischen Kreis im Regierungsbezirk Köln in Nordrhein-Westfalen (Deutschland).
Willi ist eine Kurzform der männlichen Vornamen Wilhelm oder Willibald. Der Name wird auch Willy geschrieben.
Volmari Fritijof „Vomma“ Iso-Hollo (* 1. Mai 1907 in Ylöjärvi; † 23. Juni 1969 in Heinola) war ein finnischer Leichtathlet und zweifacher Olympiasieger im 3000-m-Hindernislauf.
Kennbuchstaben von Halbleiterbauelementen werden zur schnellen Identifikation von typischen elektrischen Bauelementen eingesetzt, die auf Halbleitern basieren.
51.2641805555568.7640138888889390Alleringhausen ist ein westlicher Stadtteil von Korbach im Landkreis Waldeck-Frankenberg, Hessen (Deutschland).
Die Marktgemeinde Eiterfeld liegt in Osthessen im nördlichen Teil des Landkreises Fulda an der Grenze zum hessischen Landkreis Hersfeld-Rotenburg und zum thüringischen Wartburgkreis, Deutschland.
Die Stubalpe ist ein Bergzug in der Steiermark (Österreich), und gehört zu den Lavanttaler Alpen beziehungsweise dem Steirischen Randgebirge. Höchster Gipfel ist der Rappoldkogel (1928 m ü. A.)
Gary Winston Boyle (* 24. November 1941 in Bihar, Indien) ist ein britischer Jazzrock- und Fusion-Gitarrist. Ian Carr zufolge gilt er als außergewöhnlicher Jazzrock-Gitarrist.
Eggendorf im Traunkreis ist eine Gemeinde in Oberösterreich im Bezirk Linz-Land im Zentralraum mit 863 Einwohnern (Stand 1. Jänner 2015). Der zuständige Gerichtsbezirk ist der Gerichtsbezirk Traun.
Salvenach (französisch Salvagny; Freiburger Patois  ) ist eine politische Gemeinde im Seebezirk des Kantons Freiburg in der Schweiz.
Grzimek [ˈgʒɪmɛk] ist der Name einer schlesischen Familie, die mit Thomas Grzimek im Jahr 1700 erstmals urkundlich erwähnt ist.
Die Berg-Hauswurz (Sempervivum montanum) ist eine Pflanzenart aus der Gattung der Hauswurzen (Sempervivum).
Lengenfeld ist eine Marktgemeinde mit 1420 Einwohnern (Stand 1. Jänner 2015) im Bezirk Krems-Land in Niederösterreich.
Die Teldec Schallplatten GmbH war ein Tochterunternehmen des AEG-Konzerns und zählte jahrzehntelang zu den größten und traditionsreichsten deutschen Schallplattenherstellern.
Der Landkreis Alzey, bis 1938 Kreis Alzey, ist ein ehemaliger Landkreis im Südwesten Rheinhessens (Rheinland-Pfalz), der im Zuge der Verwaltungsreform 1969 aufgelöst wurde.
Alojz Uran (* 22. Januar 1945 in Ljubljana) ist ein slowenischer römisch-katholischer Geistlicher und emeritierter Erzbischof von Ljubljana.
Karl Eduard Vehse (* 18. Dezember 1802 in Freiberg; † 18. Juni 1870 in Striesen) war ein deutscher Geschichtsschreiber.
51.0280555555567.2947222222222202Reudenbach ist eine Ortschaft mit etwa 40 Einwohnern in Lindlar im Oberbergischen Kreis im Regierungsbezirk Köln in Nordrhein-Westfalen (Deutschland).
Michelbach ist eine Marktgemeinde mit 901 Einwohnern (Stand 1. Jänner 2015) im Bezirk Sankt Pölten-Land in Niederösterreich.
Unterperfuss ist eine Gemeinde mit 214 Einwohnern (Stand 1. Jänner 2015) im Bezirk Innsbruck Land in Tirol (Österreich). Die Gemeinde liegt im Gerichtsbezirk Telfs.
Gernot Wolfgruber (* 20. Dezember 1944 in Gmünd, Niederösterreich) ist ein österreichischer Schriftsteller.
Wilhelm (Willi) Buckermann (eigentlich: Wilhelm Clemens Maria Buckermann) (* 31. Oktober 1934; † 19. Januar 2004 in Haldern) war langjähriger Bürgermeister der Gemeinde Haldern und der Stadt Rees.
Kasai-Oriental (deutsch Ostkasai) ist eine Provinz der Demokratischen Republik Kongo mit etwa 6.108.000 Einwohnern. Ihre Hauptstadt ist Mbuji-Mayi.
Das Fallschirmjägergewehr 42 bzw. Fallschirmjäger-Gewehr 42 (FG 42) ist ein Vielzweck-Selbstladegewehr und wurde für die deutschen Fallschirmjäger im Zweiten Weltkrieg entwickelt.
Friedrich Hartmann Graf (* 23. August 1727 in Rudolstadt; † 19. August 1795 in Augsburg) war ein deutscher Komponist und Flötist.
Weitersborn ist eine Ortsgemeinde im Landkreis Bad Kreuznach in Rheinland-Pfalz. Sie gehört der Verbandsgemeinde Kirn-Land an.
Wulkenzin ist eine Gemeinde im Landkreis Mecklenburgische Seenplatte in Mecklenburg-Vorpommern (Deutschland). Sie wird vom Amt Neverin mit Sitz in der gleichnamigen Gemeinde verwaltet.
Die Talsperre Wallroda ist eine Talsperre im Freistaat Sachsen. Das gestaute Gewässer ist der Steinbach, ein Nebenfluss der Großen Röder.
Johannes Orphanotrophos war ein Eunuch im byzantinischen Reich, der unter den Kaisern Konstantin VIII. (regierte 1025–1028) und Romanos III. (regierte 1028–1034) zum Minister aufgestiegen war.
Schnepfau ist eine Gemeinde im österreichischen Bundesland Vorarlberg mit 472 Einwohnern (Stand 1. Jänner 2015).
Die Exposition (lat. expositio = Darlegung, Darstellung) ist ein wesentlicher Bestandteil eines Romans oder Theaterstückes (Dramas).
Thomas Betterton (* um 1635 in London; † 28. April 1710 ebenda) war ein englischer Schauspieler der Restaurations-Zeit.
Der Gletscher-Hahnenfuß (Ranunculus glacialis) ist eine besonders hochsteigende Pflanzenart aus der Familie der Hahnenfußgewächse (Ranunculaceae).
Embrace war eine US-amerikanische Hardcore-Punk-Band aus Washington, D.C.. Sie gilt neben Rites of Spring als Pionier des später unter dem Namen Emocore bekannten Stils.
Hamersen ist eine Gemeinde im Landkreis Rotenburg (Wümme) in Niedersachsen. Sie ist das zweitkleinste Dorf der Samtgemeinde Sittensen.
Hörbich ist eine Gemeinde in Oberösterreich im Bezirk Rohrbach im oberen Mühlviertel mit 413 Einwohnern (Stand 1. Jänner 2015). Der zuständige Gerichtsbezirk ist Rohrbach in Oberösterreich.
Mals (italienisch Malles Venosta, Vallader Damal) ist eine 1051 Meter hoch gelegene Marktgemeinde mit 5148 Einwohnern (Stand 31. Dezember 2013) im Obervinschgau in Südtirol (Italien).
Elvis – That’s the Way It Is ist der Titel einer Filmdokumentation über eine Konzertreihe, die Elvis Presley im August 1970 in Las Vegas gab.
Franziskus Kardinal von Bettinger (* 17. September 1850 in Landstuhl, Pfalz; † 12. April 1917 in München) war Erzbischof von München und Freising, sowie Kardinal.
Preston Thomas Tucker (* 21. September 1903 in Capac, Michigan; † 26. Dezember 1956 in Ypsilanti, Michigan) war ein US-amerikanischer Autodesigner und -hersteller.
Bedesbach ist eine Ortsgemeinde und ein staatlich anerkannter Erholungsort im Landkreis Kusel in Rheinland-Pfalz. Bedesbach gehört der Verbandsgemeinde Altenglan an.
50.7126020388947.108840942382860Kessenich ist ein Ortsteil der Stadt Bonn im Stadtbezirk Bonn mit rund 12.500 Einwohnern auf einer Fläche von etwa zwei Quadratkilometern.
Alfred Percy Sinnett (* 18. Januar 1840 in London, England; † 26. Juni 1921) war ein englischer Journalist, Autor und Theosoph.
Das Sammelkartenspiel Magic: The Gathering wird in Editionen oder Sets verkauft, wobei jedes Jahr eine Vielzahl neuer Karten erscheint.
Kirburg (mundartlich: Kirbursch, Kirberich) ist eine Ortsgemeinde im Westerwaldkreis in Rheinland-Pfalz. Sie gehört der Verbandsgemeinde Bad Marienberg (Westerwald) an.
Das Kloster Ilmmünster ist ein ehemaliges Kollegiatstift in Ilmmünster in Bayern in der Diözese Freising.
49.2219446.807778250Ludweiler ist nach der Stadtmitte der zweitgrößte Stadtteil von Völklingen und zählt etwa 6000 Einwohner (Stand 31. Dezember 2010).
Stefan Soltesz (* 6. Januar 1949) ist ein ungarischer Dirigent und war von 1997 bis 2013 Intendant des Aalto-Musiktheaters sowie Generalmusikdirektor in Essen.
Zöbern ist eine Gemeinde mit 1389 Einwohnern (Stand 1. Jänner 2015) im Bezirk Neunkirchen in Niederösterreich.
Heinrich Ludwig Egmont Dorn (* 14. November 1804 in Königsberg; † 10. Januar 1892 in Berlin) war ein deutscher Komponist der Romantik sowie Dirigent, Musikdirektor und Musikkritiker.
Der 1969 veröffentlichte Roman Jakob der Lügner ist das bekannteste Werk des Schriftstellers Jurek Becker.
Uman (ukrainisch und russisch Умань) ist eine selbständige Stadt in der zentralukrainischen Oblast Tscherkassy. Sie ist Verwaltungssitz des Rajons Uman.
Das Oststeirische Hügelland, auch Oststeirisches Riedelland, ist eine wellige Hügellandschaft im Südosten der Steiermark, Österreich.
Der Zigarrenhai (Isistius brasiliensis) ist ein kleiner Vertreter der Haie, der zur Gattung der Zigarrenhaie (Isistius) aus der Familie der Dornhaie (Squalidae) gehört.
52.52444444444411.12944444444458Köckte ist eine Ortschaft sowie ein Ortsteil der Hansestadt Gardelegen im Altmarkkreis Salzwedel in Sachsen-Anhalt.
Der Unbefugte Gebrauch eines Fahrzeugs ist ein Straftatbestand im deutschen Strafgesetzbuch. Er ist in § 248b StGB geregelt. Die Vorschrift ist eine Ausnahme der grundsätzlichen Straffreiheit von Gebrauchsanmaßung (furtum usus) im deutschen Recht.
Johann Balthasar Schupp (auch Schuppius, Pseudonyme: Antenor, Ambrosius Mellilambius, * 1. März 1610 in Gießen; † 26. Oktober 1661 in Hamburg) war ein deutscher satirischer Schriftsteller und geistlicher Lyriker.
Rudolf Agricola, auch Rodolph(us) Agricola, eigentlich Roelof Huysman (* 17. Februar 1444 (oder 23. August 1443) in Baflo bei Groningen; † 27. Oktober 1485 in Heidelberg) war ein frühhumanistischer niederländischer Schriftsteller und Gelehrter.
Gertrude „Ma“ Rainey, geb. Pridgett (* 26. April 1886, Alabama USA; † 22. Dezember 1939 in Rome, Georgia, USA) war eine der ersten professionellen US-amerikanischen Bluessängerinnen und gilt als Mutter des Blues.
Joseph – auch Joseph Gérard oder Joseph Marco oder Giuseppe oder Giuseppe Marco – Fieschi (* 13. Dezember 1790 in Murato auf Korsika; † 19. Februar 1836 in Paris) war der Hauptverschwörer des Attentats auf den französischen König Louis-Philippe I. von 1835.
Sforza (italienisch für „Bezwinger“) ist der Name einer der großen italienischen Familien der Renaissance. Von 1450 bis 1535 regierten sie (mit Unterbrechungen) als Herzöge von Mailand über die Lombardei.
Die Ranger-Uran-Mine ist ein seit 1981 existierendes Uran-Bergwerk im Norden Australiens im Northern Territory. Betrieben wird die Mine von der Energy Resources of Australia (ERA), die der Rio Tinto Group gehört.
Bevölkerungsgruppe ist ein demografischer Begriff, der Personen nach einzelnen statistischen Merkmalen (z. B. Alter, Geschlecht, Familienstand, Bildung, Stellung im Erwerbsleben, Religionszugehörigkeit, Nationalität) zusammenfasst. So lassen sich etwa folgende Bevölkerungsgruppen fassen:
Die Vulkanpalme (Brighamia insignis), auch Hawaiipalme, ist eine Pflanzenart aus der Gattung Brighamia innerhalb der Familie der Glockenblumengewächse (Campanulaceae). Sie ist endemisch auf einigen Inseln von Hawaii und gehört wildwachsend zu den vom Aussterben bedrohten Arten.
Teruel [teˈɾwel], Hauptstadt der gleichnamigen Provinz, in der autonomen Region Aragonien im Nordosten von Spanien gelegen, hat 35.675 Einwohner (Stand 1. Januar 2014). Die Einwohner werden im Spanischen als turolenses bezeichnet.
Terra Rossa ist ein – etwa im Mittelmeerraum häufig anzutreffender – Bodentyp von leuchtend roter Farbe. Obwohl humusarm, ist der auch als Kalksteinrotlehm bezeichnete Boden bei ausreichender Wasserversorgung relativ fruchtbar.
Karl Christian Rove (* 25. Dezember 1950 in Denver, Colorado) war bis zum 31. August 2007 stellvertretender Stabschef des Weißen Hauses, Parteistratege und politischer Berater der Republikanischen Partei in den USA sowie einer der wichtigsten Berater von George W. Bush.
54.01666666666713.06805555555616Düvier ist ein Ortsteil der Stadt Loitz im Landkreis Vorpommern-Greifswald in Mecklenburg-Vorpommern. Bis Juni 2012 war Düvier eine eigenständige Gemeinde mit den Ortsteilen Düvier, Gülzowshof, Nielitz und Zarnekla.
Jasper ist eine Siedlung innerhalb des Jasper-Nationalparks in der kanadischen Provinz Alberta am Zusammenfluss des Miette River mit dem Athabasca River. Im Laufe ihrer Geschichte diente diese Ortschaft unter dem Namen Jasper's House als Handelsposten der Hudson’s Bay Company.
Der Tschirgant ist ein 2.370 m hoher Berg bei Imst in Tirol. Der Gipfel liegt auf der Grenze der Gemeinden Karrösten und Karres. Der Name dieses Berges dürfte sich von dessen schaufelförmiger Spitze ableiten, die ein altes Dialektwort für „Schaufel“ bewahrt.
Ibadan ist eine Stadt in Nigeria. Sie ist die Hauptstadt des Bundesstaates Oyo und mit ihren 5.509.119 Einwohnern (Berechnungsstand 2012) neben Lagos und Kano eine der größten Städte des Landes. Die Bevölkerungsmehrheit bilden die Yoruba.
Der Südliche Schweinsaffe (Macaca nemestrina) ist eine Primatenart aus der Gattung der Makaken innerhalb der Familie der Meerkatzenverwandten (Cercopithecidae). Früher wurde er mit dem Nördlichen Schweinsaffen zu einer Art zusammengefasst.
Kader Loth (* 5. Januar 1973 in Berlin als Kader Onput) ist ein deutsches Fotomodell türkischer Abstammung. Sie ist außerdem als Moderatorin und Popsängerin aufgetreten. Boulevardmedien verhalfen ihr zu größerer Bekanntheit.
Der Ida-Somazzi-Preis wird von der Somazzi Stiftung verliehen. Der von Maria Felchlin gestiftete und mit 10.000 Schweizer Franken dotierte Preis wird für herausragende Leistungen in der Frauenförderung vergeben. Er ist benannt nach der Schweizer Pädagogin und Politikerin Ida Somazzi.
Thawi Bunyaket (Thai: ทวี บุณยเกตุ, engl. Schreibweise: Tawee Boonyaket, auch: Tawee Punyaketu; * 10. November 1904 in Bangkok; † 3. November 1971) war Landwirtschaftsminister und im Jahr 1945 Premierminister von Thailand.
Das Spiel Kleiderkette ist ein Spiel, eine Art Wettbewerb, bei dem zwei oder mehr Teams mit ihrer Kleidung, die sie am Körper tragen, eine Kette knoten bzw. eine Reihe legen müssen. Es wird bei geselligem Beisammensein oder auf Partys gespielt.
Der Landkreis Lebus war ein Landkreis in Brandenburg, der in Preußen und der SBZ bzw. DDR von 1816 bis 1950 bestand. Der Landkreis Lebus umfasste am 1. Januar 1945:Heute gehört das ehemalige Kreisgebiet zu den Landkreisen Märkisch-Oderland und Oder-Spree.
Das Flurbereinigungsgesetz ist Grundlage jeder Flurbereinigung in Deutschland. In seiner 1976 geänderten Fassung legt § 1 fest:In diesem Sinne ergeben sich für die jeweilige Flurbereinigungsbehörde, die das Flurbereinigungsverfahren leitet, drei Forderungen:
Die Panzerbüchsen 38 und 39 (auch Panzerabwehrbüchsen 38 bzw. 39) sind deutsche Panzerbüchsen, die kurz vor dem Beginn des Zweiten Weltkriegs entwickelt wurden. Die Granatbüchse 39 ist eine Umrüstung der Panzerbüchse 39 zum Verschießen von Gewehrgranaten.
Mercer County ist ein County im Bundesstaat Pennsylvania der Vereinigten Staaten. Bei der Volkszählung im Jahr 2000 hatte das County 120.293 Einwohner und eine Bevölkerungsdichte von 69 Einwohner pro Quadratkilometer. Der Verwaltungssitz (County Seat) ist Mercer.
St. Oswald bei Haslach (auch Sankt Oswald bei Haslach) ist eine Gemeinde in Oberösterreich im Bezirk Rohrbach im oberen Mühlviertel. Die Einwohnerzahl beträgt 517 (Stand 1. Jänner 2015). Die Gemeinde liegt im Gerichtsbezirk Rohrbach.
Biografien: A B C D E F G H I J K L M N O P Q R S T U V W X Y Z ?Da – Db – Dc – Dd – De – Dg – Dh – Di – Dj – Dl – Dm – Dn – Do –  – Ds – Du – Dv – Dw – Dy – DzDra – Drb – Drc – Drd – Dre – Drg – Dri – Drk – Drl – Drm – Drn – Dro – Drp – Drs – Drt – Dru – Drv – Dry – Drz
Die Fotocollage ist eine spezielle Form der Collage, die aus Fotografien oder Teilen von Fotografien besteht.Dabei stehen die Einzelbilder im Gegensatz zur Fotomontage in einem lockeren Zusammenhang.
Golubac (serbisch-kyrillisch Голубац) ist eine kleine Hafen- und Festungsstadt an der Donau im nordöstlichen Teil des serbischen Bezirks Braničevo an der Grenze zu Rumänien.Die Stadt liegt westlich der Stadt Veliko Gradište und südlich von Kučevo, die ebenfalls dem Bezirk Braničevo angehören.
Gustav Dietrich Dahrendorf (* 8. Februar 1901 in Hamburg; † 30. Oktober 1954 in Braunlage) war ein deutscher Politiker der SPD, Konsumgenossenschafter, Mitbegründer der Jungsozialisten, Journalist, Reichstagsabgeordneter und der Vater von Ralf und Frank Dahrendorf.
Guus van Hecking-Colenbrander (eigentlich: Gustaaf Paul van Hecking-Colenbrander; * 7. November 1887; † 13. März 1945) war ein niederländischer Fußballspieler. Er ist der Sohn eines Niederländers, Johan Hendrik van Hecking Colenbrander, und einer Indonesierin, Catharina Rica Geertruida Couperus.
Der Mohrenkaiman (Melanosuchus niger, auch Schwarzer Kaiman genannt) ist ein Vertreter der Kaimane (Caimaninae) innerhalb der Familie der Alligatoren. Dabei handelt es sich um den einzigen Vertreter der Gattung Melanosuchus.
Henriette Alexandrine Friederike Wilhelmine Prinzessin von Nassau-Weilburg (* 30. Oktober 1797 auf Schloss Eremitage bei Bayreuth; † 29. Dezember 1829 in Wien) war die Ehefrau von Erzherzog Karl von Österreich.
Cambridgeshire and Isle of Ely war eine Grafschaft in England. Sie wurde 1965 durch die Vereinigung von Cambridgeshire und Isle of Ely gebildet. 1974 wurde sie mit der Grafschaft Huntingdon and Peterborough vereinigt, um so die vergrößerte Grafschaft Cambridgeshire zu bilden. 52.2166666666670.1
Der 4. Eurovision Song Contest (damaliger offizieller Titel 4. Grand Prix Eurovision de la Chanson Européenne) fand am 11. März 1959 im Palais des Festivals im französischen Cannes statt. Moderatorin war Jacqueline Joubert.
Die Maria Rickmers war die zweite Fünfmastbark in der Welthandelsflotte nach der France. Sie war mit einer Dampfmaschine für den Antrieb (Auxiliar-Segler) ausgerüstet. Wegen dieser Dampfmaschine wurde sie eher als Segeldampfer denn als Segelschiff angesehen.
Automatic Test Equipment (ATE) ist ein allgemeiner Begriff für messtechnische Apparaturen, die von der Chip- und Elektronik-Industrie während der Produktion zum Testen benutzt werden.Getestet werden beispielsweise ATEs führen folgende Tests durch:
Antenne Bayern (Eigenschreibweise: ANTENNE BAYERN) ist ein privater Hörfunksender mit Sitz in Ismaning, Bayern. Das Unternehmen firmiert unter der offiziellen Bezeichnung Antenne Bayern GmbH & Co. KG.
Der Adalbert Stifter Verein e.V. ist ein vom Beauftragten der Bundesregierung für Kultur und Medien institutionell gefördertes Kulturinstitut, das den kulturellen Austausch zwischen Deutschland und Tschechien fördert. Er hat seinen Sitz im Sudetendeutschen Haus in München.
Moshe Zuckermann (hebräisch ‏משה צוקרמן‎, geboren 1949 in Tel Aviv) ist ein israelischer Soziologe und Professor für Geschichte und Philosophie an der Universität Tel Aviv. Seit 2010 ist er wissenschaftlicher Leiter der Sigmund Freud Privatstiftung in Wien.
Sir John Harington (auch Harrington; * 4. August 1561 in Kelston, Somerset, England; † 20. November 1612 ebenda) war ein englischer Dichter. Einige seiner Werke veröffentlichte er unter dem Pseudonym Misacmos.
52.25583333333313.79972222222235Blossin (niedersorbisch Błožin) ist ein Ortsteil der Gemeinde Heidesee im Landkreis Dahme-Spreewald (Land Brandenburg), südöstlich von Berlin gelegen. Blossin wurde 1448 erstmals urkundlich genannt und war bis 2003 eine eigenständige Gemeinde.
Stephanskirchen ist eine der größten Gemeinden im oberbayerischen Landkreis Rosenheim. Rathaus und Sitz der Verwaltung befinden sich im Ortsteil Schloßberg. Stephanskirchen ist mit Bad Endorf, Riedering, Prutting und Söchtenau eine der fünf Simssee-Gemeinden.
Wladimir Konstantinowitsch Kokkinaki (russisch Владимир Константинович Коккинаки, griechisch Βλαδίμηρος Κοκκινάκης; * 12.jul./ 25. Juni 1904greg. in Noworossijsk; † 7. Januar 1985) war ein sowjetischer Testpilot. Er erprobte 40 verschiedene Flugzeuge, unter anderem die Typen DB-3, Il-2 und Il-28.
Edward Vincent „Ed“ Sullivan (* 28. September 1901 in New York City, New York; † 13. Oktober 1974 ebenda) war ein US-amerikanischer Entertainer. Bekannt geworden ist er als Moderator der Ed Sullivan Show, deren Beliebtheit in den späten 1950er und frühen 1960er Jahren ihren Höhepunkt erreichte.
Die Regener Stadtpfarrkirche Sankt Michael ist ein im Laufe der Jahrhunderte durch verschiedene Baustile beeinflusstes Gotteshaus. Der heutige Kirchenbau besteht aus zwei Türmen, einem Alt- und einem Neubau und einer integrierten Seitenkapelle. Kirchenpatron ist der Erzengel Michael.
Maria Andreae, geb. Moser (* 23. Oktober 1550 in Herrenberg; † 25. Januar 1632 in Calw) war eine gebildete Arznei- und Heilkundige und als solche später Hofapothekerin in Stuttgart. Sie war zeit ihres Lebens christlich und sozial in Armenhilfe und Krankenpflege tätig.
Ernst Lindemann (* 28. März 1894 in Altenkirchen (Westerwald); † 27. Mai 1941 im Nordatlantik) war ein deutscher Marineoffizier, zuletzt Kapitän zur See und Kommandant des Schlachtschiffs Bismarck im Zweiten Weltkrieg.
Die Dermis (zu griechisch δερμα derma „Haut“) ist eine Schicht der Haut von Wirbeltieren. Sie dient der Verankerung und der Ernährung der gefäßfreien Epidermis.Der deutsche Name Lederhaut (lat. Corium) beruht darauf, dass durch Gerben aus dieser Hautschicht Leder hergestellt werden kann.
Gustav Hegi (* 13. November 1876 in Rickenbach, Kanton Zürich; † 23. April 1932 in Goldbach, Gemeinde Küsnacht, Kanton Zürich) war ein Schweizer Botaniker. Sein offizielles botanisches Autorenkürzel lautet „Hegi“.
Carbon County ist ein County im Bundesstaat Pennsylvania der Vereinigten Staaten. Bei der Volkszählung im Jahr 2000 hatte das County 58.802 Einwohner und eine Bevölkerungsdichte von 60 Einwohner pro Quadratkilometer. Der Verwaltungssitz (County Seat) ist Jim Thorpe.
Die Langflügelfledermaus (Miniopterus schreibersii) gehört innerhalb der Fledermäuse zu der Familie der Glattnasen. Der wissenschaftliche Artname ehrt den österreichischen Naturforscher Karl Franz Anton von Schreibers (1775–1852).
Das Grundreihenmatt ist eine taktische Wendung im Schachspiel. Eine Dame oder ein Turm dringt auf die gegnerische Grundreihe ein und setzt den rochierten König, welcher hinter einem Wall von Bauern eingeklemmt ist, matt. Man spricht auch von einer Grundreihenschwäche des Gegners.
Moorea (tahitianisch Mo’orea), ältere Namen Aimeho oder Eimeo (Cook), Santo Domingo (Boenechea) und York Island (Wallis), ist eine Insel im Süd-Pazifik, die politisch zu Französisch-Polynesien gehört. Sie hat eine Fläche von 133 km² und rund 16.901 Einwohner.
Der Familienname Jungnickel ist ursprünglich ein Rufname, der sich zusammensetzt aus „Junge“ und „Nicolaus“. Im 14. Jahrhundert finden sich Verwendungen von „Junge Nigkel“ und im 17. Jahrhundert „Juncknickel“.
Europe ist eine 1979 gegründete schwedische Hard-Rockband. Ihren größten Erfolg erzielte die Gruppe 1986 mit dem Lied The Final Countdown sowie dem dazugehörigen Album. Nach der Auflösung 1992 fand sich Europe 2004 wieder zusammen.
Galliano ist eine Marke für italienische Liköre, die seit 2006 zum niederländischen Spirituosenkonzern Lucas Bols gehört. Am bekanntesten sind die gelben Galliano-Liköre, die in den letzten Jahren in verschiedenen Varianten angeboten wurden.
Der Powiat Wałbrzyski ist ein Powiat (Landkreis) in der südpolnischen Woiwodschaft Niederschlesien. Kreisstadt ist die kreisfreie Stadt Wałbrzych (deutsch: Waldenburg). Der Kreis zählt auf einer Fläche von 514,18 km² etwa 180.000 Einwohner.
Der Spion, der mich liebte ist der zehnte Film aus der James-Bond-Reihe, gedreht von Lewis Gilbert in den Jahren 1976 und 1977. Der Film hatte am 7. Juli 1977 Weltpremiere in London und am 26. August 1977 Premiere in Deutschland.
Josef Korbel (* 20. September 1909 in Geiersberg, Ostböhmen, Österreich-Ungarn als Josef Körbel; † 18. Juli 1977 in Denver) war ein tschechoslowakischer Diplomat und später Hochschullehrer in den USA sowie Autor einiger bekannter Bücher über politische Themen wie zum Beispiel den Kommunismus.
Albert King (* 25. April 1923 in Indianola, Mississippi; † 21. Dezember 1992 in Memphis, Tennessee) war ein US-amerikanischer Blues-Musiker und neben B. B. King und Freddie King einer der „drei Kings des elektrischen Blues“.
Sempervivum heuffelii, auch Balkan-Fransenhauswurz genannt, ist eine Pflanzenart aus der Gattung Sempervivum (Hauswurzen) in der Familie der Steinbrechartigen (Saxifragales). Das Epitheton der Art ehrt den österreichisch-ungarischen Botaniker János A. Heuffel (1800–1857).
Obertraun ist eine Gemeinde im oberösterreichischen Salzkammergut im Bezirk Gmunden im Traunviertel mit 740 Einwohnern (Stand 1. Jänner 2015). Die Gemeinde liegt im Gerichtsbezirk Bad Ischl. Seit 1997 gehört die Gegend um Obertraun und Hallstatt zum UNESCO-Weltkulturerbe.
Der Stadtwald Seelhorst ist ein Waldgebiet im gleichnamigen Stadtteil von Hannover unweit des hannoverschen Stadtwaldes Eilenriede. Der Forst mit einer Fläche von etwa 1 km² wurde 1483 erstmals urkundlich erwähnt.
Salto ist die Hauptstadt des gleichnamigen Departamentos Salto in Uruguay. Mit 104.028 Einwohnern (Stand: 2011) ist die am uruguayisch-argentinischen Grenzfluss Rio Uruguay gelegene Stadt die drittgrößte des Landes nach Montevideo und der in dessen Metropolregion liegenden Ciudad de la Costa.
John Barrymore (eigentlich John Sidney Blyth; * 14. Februar 1882 in Philadelphia; † 29. Mai 1942 in Los Angeles) war ein US-amerikanischer Schauspieler, der zu den erfolgreichsten und angesehensten US-Schauspielern in den ersten beiden Jahrzehnten des Zwanzigsten Jahrhunderts zählte.
Phöbus - Ein Journal für die Kunst war eine von Heinrich von Kleist und Adam Heinrich Müller herausgegebene Literaturzeitschrift. Das Journal erschien zwischen Januar 1808 und Dezember 1808 in zwölf Heften in neun Lieferungen in Dresden.
Thomas Michael Hoare (* 17. März 1919 in Indien), Spitzname Mad Mike, ist ein ehemaliger irischer Offizier, Söldner und Buchautor. Den Spitznamen Mad Mike verdankt Hoare angeblich dem Radiosender der DDR, der ihn einmal den "verrückten Bluthund Hoare" genannt hatte
Naundorf (niedersorbisch Njabožkojce, obersorbisch Njabožkojcy ) war eine Gemeinde, die heute als Schwarzheide-Ost ein Stadtteil der südbrandenburgischen Stadt Schwarzheide im Landkreis Oberspreewald-Lausitz ist.
Die Baureihe 82 der Deutschen Bundesbahn war eine für den Rangier- und Streckendienst vorgesehene Güterzugtenderlokomotive. Sie sollte die fünffach gekuppelten Länderbahnbauarten ablösen, aber auch die durch das komplexe Laufwerk schadanfälligen Einheitslokomotiven der DR-Baureihe 87.
Žumberk (deutsch Schumberg, älter auch Schutzburg) ist ein Městys mit 230 Einwohnern im Pardubický kraj (Tschechien). Er liegt am Hang der rotgefärbten Schumberger Granitberge, der hier in den Steinbrüchen gewonnen wird.
Als Interlace oder Interlacing (englische Aussprache [ˌɪntəˈleɪsɪŋ]) wird ein Speicherverfahren für Rastergrafiken bezeichnet, welches beim Laden einer Grafik den schnellen Aufbau eines Übersicht- oder Vorschaubildes (in der vollen Bildgröße) ermöglicht.
Influenzmaschinen sind elektrostatische Generatoren, die zur Spannungserzeugung das Prinzip der Trennung elektrischer Ladungen durch Influenz nutzen. Im Gegensatz zu elektrodynamischen Generatoren nutzen Influenzmaschinen die Kraftwirkung des elektrischen Feldes auf elektrische Ladungen.
Axis heißt der zweite Halswirbel (C2). Das Wort „Axis“ stammt aus dem Griechischen (Αξις) und bedeutet Achse. Zusammen mit dem ersten Halswirbel – dem Atlas – bildet er die Kopfgelenke und ermöglicht vor allem die Drehung des Kopfes. Er wird auch Epistropheus genannt.
Schaufelradbagger sind Maschinen zum Abbau von Rohstoffen und für den Einsatz auf Großbaustellen. Besonders große Schaufelradbagger – mit Ausmaßen von mehreren hundert Metern – werden im Braunkohlebergbau eingesetzt.
Kira (eigentlich Janine Scholz, * 20. Oktober 1978 in Wuppertal) ist eine deutsche Musikerin, die 2004 ihr Debüt unter Herbert Grönemeyers Plattenlabel Grönland Records gab. Anfang 2011 gab sie ihren Rückzug aus dem Musikgeschäft bekannt.
Sven Vilhem Nykvist (* 3. Dezember 1922 in Moheda, Gemeinde Alvesta; † 20. September 2006 in Stockholm) war ein schwedischer Kameramann und Filmregisseur. Neben vielen Filmen von Ingmar Bergman fotografierte er Werke von Woody Allen, Louis Malle und Andrei Tarkowski.
Die Lewis Gun war ein leichtes Maschinengewehr, das im Ersten Weltkrieg von den Truppen des Vereinigten Königreichs und den U.S.A. eingesetzt wurde. Im Zweiten Weltkrieg wurde es noch sporadisch eingesetzt und nach 1945 ausgemustert.
Apostolisches Gesangbuch ist die Bezeichnung mehrerer ehemaliger Gesangbücher, einerseits in der Neuapostolischen Kirche und andererseits in den aus dieser hervorgegangenen Apostolischen Gemeinschaften.
General Officer Commanding (GOC) ist der militärische Titel, den ein General der britischen Armee trägt, der eine Formation befehligt. Ein General, der eine besonders bedeutende Formation kommandiert, wird auch alsGeneral Officer Commanding in Chief bezeichnet. Siehe auch: Kommandierender General
Caveat emptor (lat. möge der Käufer sich in Acht nehmen) ist ein Rechtsgrundsatz, wonach beim Kaufvertrag der Käufer das Risiko dafür trägt, dass der Kaufgegenstand frei von offenen Sach- und Rechtsmängeln ist. Konnte sie der Käufer erkennen, ist eine Mängelhaftung des Verkäufers ausgeschlossen.
Little Deuce Coupe ist der Titel des vierten, am 7. Oktober 1963 erschienenen Albums der Beach Boys. Es enthält acht neue Lieder (deren Aufnahmen im September 1963 stattgefunden hatten) sowie vier, die schon auf vorhergehenden Alben erschienen waren.
Die Region Tacna (span. Región Tacna, Quechua Taqna suyu) ist die südlichste Region Perus. Sie grenzt im Westen an den Pazifik, im Osten an Bolivien und im Süden an Chile. Auf einer Fläche von 16.075 km² leben 246.076 Menschen (1996). Die Hauptstadt ist Tacna.
Der Viktoriapark ist eine Grünanlage von 12,8 Hektar Fläche auf dem Kreuzberg, der höchsten natürlichen Erhebung der Berliner Innenstadt. Er liegt im Ortsteil Kreuzberg des Bezirks Friedrichshain-Kreuzberg.
Kehdingen (auch Kehdinger Land oder Land Kehdingen) bezeichnet eine Landschaft im Landkreis Stade. Sie befindet sich am Unterlauf der Elbe, der sogenannten Niederelbe im Einzugsbereich der Flüsse Oste und Schwinge. Zum gleichnamigen Fischdampfer siehe Kehdingen (1906).
Soll und Haben ist ein 1855 erschienener Roman in sechs Büchern von Gustav Freytag (1816–1895). Er gehört zu den meistgelesenen Romanen im 19. Jahrhundert und ist ein Vertreter des bürgerlichen Realismus.
Archlebov (deutsch Archlebau) ist eine Gemeinde im Okres Hodonín, Jihomoravský kraj, Tschechien. Auf 1332 Hektar leben 877 Einwohner (Stand 1. Januar 2014). Der größte Wirtschaftsfaktor ist der Weinbau und die Herstellung von Ostereiern.
81P/Wild 2 ist ein kurzperiodischer Komet, der nach dem Schweizer Astronomen Paul Wild benannt ist, von dem er am 6. Januar 1978 entdeckt wurde. Der Komet wurde im Januar 2004 von der NASA-Raumsonde Stardust untersucht.
Montfavergier war bis zum 31. Dezember 2008 eine politische Gemeinde im Distrikt Franches-Montagnes des Kantons Jura in der Schweiz. Sie hat mit Wirkung auf den 1. Januar 2009 mit Montfaucon zur Gemeinde Montfaucon fusioniert.
Jean Hyppolyte Giraudoux (* 29. Oktober 1882 in Bellac, Haute-Vienne; † 31. Januar 1944 in Paris) war ein französischer Berufsdiplomat, Drehbuchautor und Schriftsteller. Als solcher war er vor allem für die Entwicklung des französischen Theaters der Zwischenkriegszeit sehr bedeutsam.
Die HSG ART Düsseldorf ist eine Handballspielgemeinschaft, die im Jahre 2000 von dem Allgemeinen Rather Turnverein (ART) und dem HSV Düsseldorf gegründet wurde. Sie ist Lizenznehmer der Bundesligalizenz des HSV Düsseldorf und spielte bis 2010 in der 1. Bundesliga.
Die Fachgruppe Beleuchtung (FGr Bel) als Fachgruppe des THW leuchtet eigene Einsatz- und Arbeitsstellen des THW und anderer Bedarfsträger großflächig aus.Im THW-Auslandseinsatz übernimmt sie Aufgaben aus ihrem gesamten Leistungsspektrum.
Bergdietikon (in einheimischer Mundart: [ˌb̥ɛɾg̊ˈd̥iə̯tikχə]) ist eine Einwohnergemeinde im Bezirk Baden im Schweizer Kanton Aargau. Sie liegt südöstlich des Bezirkshauptorts an der Grenze zum Kanton Zürich.
Cornelis Jacobszoon Drebbel (* 1572 in Alkmaar, Niederlande; † 7. November 1633 in London) war ein Erfinder, Physiker, Alchemist und Mechaniker. Er lebte die meiste Zeit seines Lebens in England. Er gilt als der Erfinder des Tauchboots.
Ernest Dale Tubb (* 9. Februar 1914 in Crisp, Texas; † 6. September 1984 in Nashville) war ein US-amerikanischer Countrysänger und Wegbereiter der Honky Tonk Music. Zusammen mit seinen Texas Troubadors, bei denen auch Jerry Byrd Mitglied war, nahm er über 300 Platten auf.
Federico da Montefeltro (* 7. Juni 1422 in Gubbio; † 10. September 1482 in Ferrara) war einer der erfolgreichsten Condottieri der italienischen Renaissance und Herzog von Urbino aus dem Hause Da Montefeltro.
São Leopoldo gehört zum Ballungsraum von Porto Alegre im südlichsten brasilianischen Bundesstaat Rio Grande do Sul. Die nach Maria Leopoldine von Österreich benannte Stadt hat rund 210.000 Einwohner.
Das Konzil von Basel (1431–1449) zählt zu den bedeutendsten Synoden im 15. Jahrhundert. Die Spaltung zwischen Papst und Konzilsvätern im Jahre 1437 führte zu dem gleichzeitigen Konzil von Basel/Ferrara/Florenz.
Ummanz ist eine Gemeinde im Landkreis Vorpommern-Rügen in Mecklenburg-Vorpommern (Deutschland). Die Gemeinde wird vom Amt West-Rügen mit Sitz in der Gemeinde Samtens verwaltet. Bis zum 15. Januar 1996 hieß die Gemeinde Ummanz (Insel).
Viola Elisabeth von Teschen, tschechisch Viola Alžběta Těšínská, polnisch Wiola Elżbieta Cieszyńska (* 1290; † 21. September 1317) war als Ehefrau des letzten Königs aus dem Geschlecht der Přemysliden, Wenzel III., Königin von Ungarn und Böhmen.
Kenneth Donald „Kenny“ Rogers (* 21. August 1938 in Houston, Texas) ist ein US-amerikanischer Country-Sänger, Songwriter und Schauspieler, der seit über 50 Jahren in der Musikbranche aktiv ist. Mit 22 Nummer-eins-Erfolgen und über 125 Millionen verkauften Tonträgern zählt Kenny Rogers zu den erfolgreichsten Sängern weltweit.
Sanchi (Hindi: सांची, Sāñcī) ist eine Ortschaft im indischen Bundesstaat Madhya Pradesh. Bekannt ist Sanchi vor allem wegen der zum Teil aus dem 3. Jahrhundert v. Chr. stammenden buddhistischen Stupas, die zu den ältesten noch existierenden Bauwerken dieser Art gehören. Seit 1989 wird die gesamte archäologische Stätte von Sanchi von der UNESCO auf der Liste des Weltkulturerbes geführt.
St. Wolfgang war ein Kollegiatstift in Sankt Wolfgang in Bayern in der Diözese Freising. Es wurde 1480 durch Ritter Sigmund von Fraunberg gegründet; es wurde 1803 im Zuge der Säkularisation aufgelöst. Die Kirche wurde Pfarrkirche, das Stiftsgebäude Pfarrhof, später Gemeindeverwaltung und Rathaus. Im Frühjahr 2005 wurde der Bau stilgerecht grundlegend renoviert.
Wu Yi (chinesisch 吴仪, Pinyin Wú Yí; * 1938 in Wuhan, Hubei) ist eine Politikerin in der Volksrepublik China und war einzige Frau im dortigen Führungsgremium. Sie war von 2002 bis 2007 Mitglied des Politbüros der Kommunistischen Partei Chinas und nahm die 15. Position in der Hierarchie der Kommunistischen Partei Chinas ein.
Der Schutzumschlag (oder Buchumschlag) bezeichnet in der Buchherstellung einen losen Umschlag, der um ein Buch herumgelegt und an den vorderen Deckelkanten eingeschlagen wird. Anders als der Name suggeriert, ist der Schutz des umgebenen Buches heute nicht mehr die vordringliche Funktion eines Schutzumschlags.
Eine Risikolebensversicherung ist eine Individualversicherung, die im Falle des Todes der versicherten Person den im Vertrag begünstigten Personen die vereinbarte Summe auszahlt. Oft als Hinterbliebenenschutz bezeichnet, dient sie häufig der finanziellen Absicherung von Familienangehörigen. Als Begünstigte können aber auch Geschäftspartner, Unternehmen, Vereine etc. bestimmt werden.
Biografien: A B C D E F G H I J K L M N O P Q R S T U V W X Y Z ?Sa – Sb – Sc – Sd – Se – Sf – Sg – Sh –  – Sj – Sk – Sl – Sm – Sn – So – Sp – Sq – Sr – Ss – St – Su – Sv – Sw – Sy – SzSia – Sib – Sic – Sid – Sie – Sif – Sig – Sih – Sii – Sij – Sik – Sil – Sim – Sin – Sio – Sip – Siq – Sir – Sis – Sit – Siu – Siv – Siw – Six – Siy – Siz
Scheuermittel werden zur Reinigung in Bad und Küche bei fest haftenden Verunreinigungen verwendet. Die hauptsächlich wirksamen Bestandteile sind Quarzmehl oder Marmormehl und Tenside. Scheuermittel werden als Scheuerpulver (in Pulverform) oder Scheuermilch (als wässrige Emulsion) im Handel angeboten.
Alma Maximiliane Karlin (* 12. Januar 1889 in Cilli, Österreich-Ungarn; † 14. Januar 1950 in Pečovnik bei Štore, Jugoslawien) war eine Journalistin und zwischen den Weltkriegen die meistgelesene deutschsprachige Reiseschriftstellerin. Vor allem wurde sie durch ihre kurz nach dem Ersten Weltkrieg unternommene mehrjährige Weltreise und die darüber veröffentlichten Bücher bekannt.
Trek Bicycle Corporation ist ein US-amerikanisches Unternehmen mit Stammsitz in Waterloo, (Wisconsin, USA) und nach eigenen Angaben einer der weltweit größten Hersteller von Fahrrädern. Das Unternehmen vertreibt die Fahrradmarken Trek, Gary Fisher, Klein, LeMond, Villiger und Diamant sowie unter dem Logo Bontrager Fahrradkomponenten.
Ghoti ist ein fiktives Wort aus der englischen Sprache. Die Erfindung wird dem irischen Schriftsteller George Bernard Shaw zugeschrieben. Das Wort soll die fehlende Logik der englischen Schriftsprache, beziehungsweise deren verstümmelte Phonem-Graphem-Korrespondenz persiflieren, denn es wird logisch begründet, „Ghoti“ wie das englische Wort „fish“ [fɪʃ] (dt.: „Fisch“) auszusprechen.
Der Karl-Vossler-Preis (nach Karl Vossler) ist ein Literaturpreis, der vom Freistaat Bayern zwischen 1984 und 2002 jährlich alternierend mit dem Jean-Paul-Preis als Bayerischer Literaturpreis vergeben wurde. Der Preis war mit 25.000 DM bzw. 12.500 Euro dotiert und ehrte wissenschaftliche Darstellungen von literarischem Rang.
Linda Margaretha de Mol [də ˈmɔl] (* 8. Juli 1964 in Hilversum) ist eine niederländische Showmasterin und Schauspielerin, die durch die Sendung Traumhochzeit bekannt wurde. Neben den Niederlanden und Großbritannien, wo sie ihre ersten Shows moderierte, wurde sie besonders im deutschsprachigen Raum bekannt.
Heizlokomotiven wurden im Winter genutzt, um in der Nähe befindliche Reisezugwagen mit Wärmeenergie zu versorgen. Die abgestellten Wagen kühlen im Winter schnell aus, insbesondere während der nächtlichen Betriebspause. Heizlokomotiven wurden aber auch als Ersatz für stationäre Heizanlagen zur Beheizung von Gebäuden oder Weichen, teilweise auch abseits der Eisenbahn eingesetzt.
Grigny ist eine französische Stadt mit 27.713 Einwohnern (Stand 1. Januar 2012). Grigny liegt rund 30 Kilometer südlich von Paris im Département Essonne in der Region Île-de-France unweit der Präfektur Évry. Grigny liegt unweit des Pariser Flughafens Orly und wuchs Ende der 1960er Jahre außerordentlich stark. Die S-Bahnlinie RER D hat hier einen Haltepunkt.
Die Zahnaltersschätzung ist eine Möglichkeit zur ungefähren Bestimmung des Alters von Pferden anhand typischer Veränderungen des Gebisses. Zum Aufbau des Gebisses beim Pferd siehe auch Zahnformel. Eine Zahnaltersschätzung ist auch bei anderen Tieren möglich, u. a. beim Rind und anderen Wiederkäuern, beim Hund und bei der Katze.
Ein Betonfertigteil oder Betonelement ist ein Bauteil aus Beton, Stahlbeton oder Spannbeton, das in einem Werk industriell oder auf der Baustelle vor Ort vorgefertigt wird und nachträglich, oft mit einem Kran, in seine endgültige Lage versetzt wird. Betonfertigteile sind weit verbreitet und kommen in verschiedensten Bauarten zum Einsatz.
Die Partenreederei ist eine Gesellschaftsform des deutschen Seehandelsrechts. Seit Inkrafttreten des Gesetzes zur Reform des Seehandelsrechts am 25. April 2013 können keine neuen Partenreedereien mehr gegründet werden. Für Partenreedereien, die bis zum 24. April 2013 gegründet wurden, gelten die alten HGB-Bestimmungen weiter.
Der Gewöhnliche Spindelstrauch (Euonymus europaeus), auch Europäisches oder Gewöhnliches Pfaffenhütchen, Pfaffenkäppchen, Pfaffenkapperl, Spillbaum oder Spindelbaum genannt, ist eine Pflanzenart aus der Familie der Spindelbaumgewächse (Celastraceae). Das Pfaffenhütchen wurde 2006 zur Giftpflanze des Jahres gewählt.
Der Deutsche Rock & Pop Musikerverband e. V. (kurz: DRMV) mit Sitz in Lüneburg ist der Dachverband für Musikgruppen, Musiker, Komponisten, Texter, Musikjournalisten, Musikproduzenten, Tonstudios, Independent Labels, Verlage und andere Berufsgruppen aus dem Bereich der Rock- und Popmusik. Er vergibt jährlich Deutsche Rock&Pop-Preise.
Die Heidehöhe bei Gröden, auf der brandenburgischen Seite des sächsischen Heideberges gelegen, ist mit 201,4 m ü. NHN die höchste Erhebung Brandenburgs und liegt an der Grenze dieses deutschen Landes (Landkreis Elbe-Elster) zu Sachsen (Landkreis Meißen); als „höchster Berg“ Brandenburgs wird mit 201 m Höhe der Kutschenberg bezeichnet. Auf der Heidehöhe steht der .
Der EV Füssen ist ein Eishockeyverein aus Füssen im Allgäu. Der offizielle Vereinsname lautet Eislaufverein Füssen Eishockey. Der Verein, der das deutsche Eishockey von den späten 1940er bis in die 1970er Jahre über ein Vierteljahrhundert hinweg dominierte, ist mit 16 Deutschen Meisterschaften nach dem Berliner SC der erfolgreichste deutsche Eishockeyverein.
Die Isla del Perejil (französisch: Îlot Persil; deutsch: Petersilieninsel; arabisch ‏ليلى‎, DMG Lailā ‚Nacht‘) ist eine kleine felsige Insel in der Straße von Gibraltar. Sie liegt 200 Meter vor der marokkanischen Küste und 8 Kilometer westlich der spanischen Exklave Ceuta und ist wegen ihrer Lage von strategischer Bedeutung.
Joseph Warren Stilwell (* 19. März 1883 in Palatka, Florida; † 12. Oktober 1946 in San Francisco, Kalifornien), genannt Vinegar Joe (dt. „Essig-Joe“) oder Uncle Joe (dt. „Onkel Joe“), war ein US-amerikanischer Vier-Sterne-General. Im Zweiten Weltkrieg bekleidete er herausgehobene, strategisch bedeutsame Führungspositionen vor allem in der Republik China, Burma und Indien.
Die Instandhaltungsrücklage (auch Reparaturfonds, Rücklage, Erneuerungsfonds oder Instandhaltungsrückstellung) ist eine Rücklage für die langfristige Erhaltung der Liegenschaftswerte gemäß Wohnungseigentumsgesetz. Für die Berechnung der regelmäßig in die Rücklage abzuführenden Mittel gibt es verschiedene Methoden - eine der bekanntesten ist die Peterssche Formel.
Natalja Sergejewna Gontscharowa (russisch Ната́лья Серге́евна Гончаро́ва, wiss. Transliteration Natalija Sergeevna Gončarova; * 16. Juni 1881 in Ladyschino bei Tula, Russland; † 17. Oktober 1962 in Paris) war eine russische Malerin, die der russischen Avantgarde zugerechnet wird. Sie trug maßgeblich zum künstlerischen Entwicklungsprozess in Russland bei.
Mosche Arens (hebräisch ‏משה ארנס‎; * 27. Dezember 1925 in Kaunas, Litauen) ist ein israelischer Politiker und Flugingenieur. Er war Mitglied des Likud, war dreimal israelischer Verteidigungsminister und war von 1988 bis 1990 Außenminister Israels. Heute ist Arens Vorsitzender des International Board of Governors des Universitätszentrums Ariel in Samarien.
Die Univers [ynivɛʁ] ist eine serifenlose Linear-Antiqua-Schrift, die in den Jahren 1950/1951 bis 1956 von Adrian Frutiger entworfen und 1957 von der Schriftgießerei Deberny & Peignot veröffentlicht wurde. Sie ist für ihre sachliche und kühle Eleganz sowie ihre gute Lesbarkeit auch aus größerer Entfernung bekannt.
Das Österreichische Kohlröschen (Nigritella nigra subsp. austriaca) gehört zur Gattung Kohlröschen (Nigritella) in der Familie der Orchideen (Orchidaceae). Der hohe Bekanntheitsgrad durch den intensiven Vanillegeruch spiegelt sich in ihren vielen Volksnamen wider, z. B. Schwärzlein, Brändele, Brunelle, Blutrösli,Blutströpfli, Mohrenköpfli, Schokoladenblümli, Vanilleblümli.
Eine amtliche Statistik ist eine von einer offiziellen Institution, insbesondere einem statistischen Amt, erstellte Statistik. Man versteht darunter oft die komplette Statistik zu einem bestimmten Themengebiet, zum Beispiel die Bevölkerungsstatistik oder die Wirtschaftsstatistik, oder auch die Gesamtheit aller Statistiken eines Landes.
Farvagny ist eine politische Gemeinde im District de la Sarine (deutsch: Saanebezirk) des Kantons Freiburg in der Schweiz. Der frühere deutsche Ortsname Favernach wird heute nicht mehr verwendet. Die Gemeinde wurde am 1. Januar 1996 aus dem Zusammenschluss der früheren Gemeinden Farvagny-le-Grand (Freiburger Patois  ), Farvagny-le-Petit (Freiburger Patois  ), Grenilles und Posat gebildet.
Als Quertreiber wird jemand bezeichnet, der böswillig und bewusst die Absichten eines Anderen stört und behindert. Das Wort stammt aus dem Niederdeutschen (17. Jahrhundert): dwarsdryver bezeichnet einen Schiffer, der sein Fahrzeug in der Fahrrinne quer (dwars) stellt und damit andere in ihrer Weiterfahrt behindert.
Der Hilbertsche Basissatz (nach David Hilbert) ist ein grundlegender Satz in der algebraischen Geometrie, er verbindet verschiedene Endlichkeitsbedingungen. Dieser Artikel beschäftigt sich mit kommutativer Algebra. Insbesondere sind alle betrachteten Ringe kommutativ und haben ein Einselement. Für weitere Details siehe Kommutative Algebra.
Anna-Lena Grönefeld (* 4. Juni 1985 in Nordhorn) ist eine deutsche Tennisspielerin. In der deutschen Tennis-Bundesliga spielt sie seit der Saison 2010 für den TC Blau-Weiss Bocholt, mit dem sie 2012, 2013 und 2014 Deutsche Mannschaftsmeisterin wurde. Mit dem TC Rüppurr feierte sie 2006 und 2007 den Meistertitel.
Saignelégier ist eine politische Gemeinde und Hauptort des Distrikts Franches-Montagnes im Kantons Jura in der Schweiz. Der frühere deutsche Name Sankt Leodegar wird heute nicht mehr verwendet. Per 1. Januar 2009 haben die bis dahin selbstständigen Gemeinden Goumois und Les Pommerats mit Saignelégier fusioniert.
Der Agendenstreit war der nach 1821 ausgebrochene Konflikt zwischen einer Anzahl protestierender Pfarrer und Presbyterien einerseits und König Friedrich Wilhelm III. von Preußen und seinen Befürwortern andererseits über dessen für die evangelische Kirche in Preußen neu eingeführte und für verbindlich deklarierte Agende.
Attila von Zamora (* ? in Tarazona ca. 850; † nach 920 in Zamora) war der erste Bischof von Zamora in Nordwestspanien. Gemeinsam mit dem Bischof von León, San Froilán, gründete er mehrere Klöster in der Region und wurde für seine Sorge um die Bedürftigen gerühmt. Von Papst Urban II. wurde er 1095 heiliggesprochen. Siehe auch: Liste der Seligen und Heiligen/A
Als Sonstige Verbunde werden gebrauchte, restentleerte, systemverträgliche Verkaufsverpackungen aus Verbundmaterialien auf PPK-Basis, das heißt Papier-Pappe-Karton zur Verpackung von festen Produkten, wie zum Beispiel Tiefkühl- und Schaumkusskartons inklusive Nebenbestandteilen wie Etiketten verstanden.
Der Keutschacher See (slowenisch: Hodiško Jezero) liegt in Kärnten, Österreich südlich des Wörthersees. Mit einer Fläche von 1,32 km² ist er der sechstgrößte der Kärntner Seen. 1864 wurde hier eine Pfahlbausiedlung aus der Jungsteinzeit entdeckt, welche seit 2011 zum UNESCO-Welterbe Prähistorische Pfahlbauten um die Alpen gehört.
Awaji-shima (jap. 淡路島) ist eine 592,30 km² große Insel zwischen der Harima-See im Westen, der Bucht von Ōsaka im Osten und der Kii-Straße im Süden. Sie gehört zur Präfektur Hyōgo und ist die größte Insel der Seto-Inlandsee.Im Norden ist sie über die Akashi-Kaikyō-Brücke mit der japanischen Hauptinsel Honshū, im Süden über die Naruto-Brücke mit der Insel Shikoku verbunden.
Harold Glen „Hal“ Borland (* 14. Mai 1900 in Sterling, Nebraska; † 22. Februar 1978 in Sharon, Connecticut) war ein amerikanischer Schriftsteller. Hal Borland schrieb zwischen 1937 und 1943 für die New York Times, anschließend bis 1960 freiberuflich. Das bekannteste Werk seiner vielen Veröffentlichungen ist die Novelle When the Legends Die (1963), die 1972 auch verfilmt wurde.
Franziska Sibylla Augusta von Sachsen-Lauenburg (* 21. Januar 1675 in Ratzeburg; † 10. Juli 1733 in Ettlingen) war Ehefrau des Markgrafen Ludwig Wilhelm von Baden-Baden („Türkenlouis“) und nach dessen Tod von 1707 bis 1727 Regentin der Markgrafschaft Baden-Baden. Sie war Bauherrin des Schlosses Favorite in Rastatt, des Ettlinger Schlosses und der Schlosskirche des Schlosses Rastatt.
Douglas Fairbanks sen. (eigentlich Douglas Elton Thomas Ullman; * 23. Mai 1883 in Denver, Colorado; † 12. Dezember 1939 in Santa Monica, Kalifornien) war ein US-amerikanischer Filmschauspieler, Regisseur, Drehbuchautor und Produzent. Er zählt zu den bedeutendsten und erfolgreichsten Darstellern des Stummfilms.
Nikolai Alexandrowitsch Bernstein (russisch Николай Александрович Бернштейн, wissenschaftliche Transliteration Nikolaj Aleksandrovič Bernštejn, * 24. Oktoberjul./ 5. November 1896greg. 1896 in Moskau; † 16. Januar 1966 ebenda) war ein russischer Physiologe und Biomechaniker. Er gilt als einer der Begründer der modernen Bewegungswissenschaften. Er war der Neffe von Sergei Bernstein.
Das Komitat Ung (ungarisch Ung vármegye, slowakisch Užská župa/stolica oder Užský komitát, lateinisch comitatus Unghvariensis) ist eine historische Verwaltungseinheit (Gespanschaft/Komitat) im Königreich Ungarn und dann kurzzeitig in der Tschechoslowakei. Das Gebiet liegt heute zu 1/3 in der Ostslowakei und zu 2/3 in der Westukraine (in der heutigen Oblast Transkarpatien).
Die Nasjonal Samling (kurz NS, deutsch Nationale Vereinigung) war eine norwegische faschistische Partei zwischen 1933 und 1945. Ihr Parteiführer war Vidkun Quisling. Während der Besetzung Norwegens durch die Nazis 1940 bis 1945 war die NS die einzige zugelassene Partei Norwegens und kollaborierte mit der deutschen Besatzungsmacht.
Die Eiswette (Plattdeutsch Ieswett) ist ein in Bremen jährlich am 6. Januar, dem Dreikönigstag, Schlag 12 Uhr am Punkendeich (Osterdeich in der Nähe vom Sielwall) stattfindender Brauch, der auf das Jahr 1829 zurückgeht. Es geht um die Wette, of de Werser geiht or steiht (Plattdeutsch für ‚ob die Weser geht oder steht‘).
Die HMS Albion (L14) ist das erste von zwei neuen amphibischen Landungsschiffen (LPD) der britischen Royal Navy und das neunte Schiff dieses Namens. Sie gehört der nach ihr benannten Albion-Klasse an und ersetzte mit ihrem Schwesterschiff HMS Bulwark die Landungsschiffe HMS Intrepid und HMS Fearless aus den 1960er-Jahren. Gebaut wurde die Albion in Barrow-in-Furness.
Die Margeriten (Leucanthemum) sind eine Pflanzengattung in der Familie der Korbblütler (Asteraceae). Die Gattung umfasst derzeit 42 Arten . Der botanische Name leitet sich von altgriechisch λευκός leukós „weiß“ und altgriechisch ἄνθος ánthos für „Blüte“, „Blume“ ab.Der deutsche Trivialname leitet sich über französisch marguerite von altgriechisch μαργαρῖτης margarîtes für „Perle“ ab.
Die Burg Tolštejn (deutsch Tollenstein, früher Dohlenstein) befindet sich im Lausitzer Gebirge zwei Kilometer südlich von Jiřetín pod Jedlovou (Sankt Georgenthal) im Okres Děčín (Tschechien). 1,5 Kilometer westlich liegt der sie um 100 Meter überragende Berg Jedlová (Tannenberg). Sie stellte eine der bedeutsamsten mittelalterlichen Burgen Nordböhmens dar.
Caroline in the City ist eine US-amerikanische Sitcom, deren Produktion 1994 begann und 1999 nach der vierten Staffel eingestellt wurde. In den Hauptrollen spielen unter anderem Lea Thompson als Cartoonistin Caroline Duffy, der Autorin eines gleichnamigen Cartoons, und Malcolm Gets als Colorist Richard Karinsky.
Kriegsfeld ist eine Ortsgemeinde im Donnersbergkreis in Rheinland-Pfalz. Sie gehört der Verbandsgemeinde Kirchheimbolanden an.Kriegsfeld hat 1027 Einwohner auf einer Fläche von 26,41 km². Davon sind 15,85 km² Wald. Kriegsfeld hat die Ortsteile Schniftenbergerhof, Geflügelhof Pfalzfeld und Forsthaus Pfalz mit Philippenhaus.
53.4389805555568.74254166666675Lunestedt ist ein Ortsteil der Einheitsgemeinde Beverstedt im Landkreis Cuxhaven (Plattdeutsch: Luunst) in Niedersachsen, welcher 1968 durch eine Gebietsreform aus den Gemeinden Freschluneberg (plattdeutsch: Lunbarg) und Westerbeverstedt (plattdeutsch: Westerbeverst) hervorging.
Ein Museumsschiff ist im allgemeinen Wortgebrauch ein außer Dienst gestelltes, oft noch voll funktionstüchtiges Schiff, das fest vertäut an einer Pier oder in einem Trockendock liegt. Es kann wie ein Museum besichtigt werden. Zu mehr Informationen zum Thema und zu einer weiteren Bedeutung des Wortes siehe den Artikel Museumsschiff.
Die Bundesstraße 277 (kurz: B 277) beginnt in unmittelbarer Nähe der Anschlussstelle Haiger/Burbach an der Autobahn A 45 und führt über Dillenburg, Herborn nach Aßlar (früher weiter nach Wetzlar und Pohl-Göns bei Butzbach). Sie hat eine Länge von etwa 38 km (früher: 58 km) und verläuft über ihre komplette Länge nur wenige Kilometer von der Trasse der Autobahn A 45 entfernt.
René Samuel Cassin (* 5. Oktober 1887 in Bayonne; † 20. Februar 1976 in Paris) war ein französischer Jurist, Diplomat und Erzieher. Ausgezeichnet wurde Cassin mit dem Großen Verdienstkreuz der französischen Ehrenlegion und dem Friedensnobelpreis 1968 als Verfasser der Allgemeinen Erklärung der Menschenrechte der Vereinten Nationen 1948.
Fallacia fictae necessitatis (  lat.) bezeichnet in der Logik den Fehler des willkürlichen Schlusses. Der Fehler besteht darin, dass die zu beweisende These nur scheinbar aus den Argumenten hervorgeht, während tatsächlich aus diesen Argumenten eine andere These folgt oder gar nichts zu folgern ist.
Miniatuur Walcheren ist eine Modellanlage in Middelburg, die Hauptstadt der niederländischen Provinz Zeeland. In Anlehnung an Madurodam besteht der 1954 entstandene Park aus Miniaturnachbildungen, in diesem Fall von Städten und Landschaften der Halbinsel Walcheren. Zahlreiche Teile der Modelllandschaften sind animiert, darunter Züge, 30 Schiffe und 200 Autos.
Barrier Optionen sind eine Sonderform von Optionen und zählen zu den exotischen Optionen. Der Hauptunterschied zu den Optionen besteht darin, dass Barrier Optionen durch das Eintreten bestimmter Ereignisse aktiviert oder deaktiviert werden. Man unterscheidet dabei im Wesentlichen die folgenden Optionstypen:
Abū l-Walīd ʿAbd al-Malik ibn Marwān (arabisch ‏أبو الوليد عبد الملك بن مروان‎‎; * 646; † 4. Oktober 705 in Damaskus), auch Abdalmalik, war einer der bedeutendsten Kalifen der Umayyaden. Er regierte von 685 bis 705. ʿAbdalmalik war ein Sohn des Kalifen Marwān ibn al-Hakam und ʿĀ'ischa, der Tochter des Umayyaden Muʿāwiya ibn al-Mughīra.
Saintes ist eine französische Stadt mit 25.645 Einwohnern (Stand 1. Januar 2012) im Département Charente-Maritime der Region Poitou-Charentes. Saintes ist der Hauptort der alten Kulturlandschaft der Saintonge, die vor allem wegen ihrer Weine und ihrer Vielzahl an eindrucksvollen Kirchenbauten der Romanik bekannt ist.
Motilal Nehru (Hindi मोतीलाल नेहरू, Motīlāl Nehrū ; * 6. Mai 1861 in Agra; † 6. Februar 1931 in Lakhnau) war ein indischer Anwalt und ein führender Politiker des Indian National Congress. Er arbeitete zunächst als Anwalt an den Distriktsgerichten von Kanpur. Nach dreijähriger Tätigkeit zog Motilal Nehru nach Allahabad, um am dortigen Hochgericht tätig zu werden.
Rudolf Rößler (auch Rudolf Rössler) (* 22. November 1897 in Kaufbeuren; † 11. Dezember 1958 in der Schweiz) war ein deutscher Theaterkritiker, Verleger und Inhaber einer Nachrichtenagentur (Deckname: Lucy), der während des Zweiten Weltkrieges geheime Informationen an die Sowjetunion und den Schweizer Nachrichtendienst (Bureau Ha) weiterleitete.
Ludhiana (Panjabi: ਲੁਧਿਆਣਾ) ist eine bedeutende Stadt im Bundesstaat Punjab in Indien mit 1,6 Millionen Einwohnern Einwohnern (Volkszählung 2011). Sie ist Hauptstadt des gleichnamigen Distrikts. Der Fluss Satluj lag früher nahe bei der Stadt, hat aber seinen Lauf mit der Zeit weiter nach Norden verlegt.
Wilhelm Paulcke (* 8. April 1873 in Leipzig; † 5. Oktober 1949 in Karlsruhe) war ein deutscher Geologe, Lawinenforscher und Pionier des alpinen Skilaufs sowie des militärischen Skibergsteigens in Europa. Auf ihn gehen maßgeblich die Gründungen des Deutschen (DSV), des Österreichischen (ÖSV) sowie des Mitteleuropäischen Skiverbandes (MESV) 1905 zurück.
Das Bummerlhaus ist ein gotisches Bürgerhaus in Steyr ( Stadtplatz 32), dessen Kern wohl aus dem 13. Jahrhundert stammt. Eine erste urkundliche Erwähnung findet sich jedoch erst 1450. Der Gebäudename selbst ist vermutlich auf das Schild des früheren Gasthofes zum goldenen Löwen zurückzuführen. Den dort (etwas unbeholfen) dargestellten Löwen verspotteten die Steyrer Bürger als Bummerl (Hündchen).
Plan-les-Ouates ist eine politische Gemeinde des Kantons Genf in der Schweiz. Sie liegt südlich der Aire und dem Ruisseau des Marais. Die Einheimischen werden Plan-les-Ouatiens genannt.Die 1851 aus der ehemaligen Grossgemeinde Compesières, zu der auch Bardonnex gehörte, gegründete Gemeinde besteht aus den Dörfern Saconnex-d’Arve, Arare, La Chapelle und Plan-les-Ouates.
Erich Ehrlinger (* 14. Oktober 1910 in Giengen an der Brenz; † 31. Juli 2004 in Karlsruhe) war ein deutscher Jurist sowie SS-Oberführer und als Befehlshaber des Sonderkommandos 1b für Massenmorde im Baltikum und in Weißrussland verantwortlich. Ehrlinger war Befehlshaber der Sicherheitspolizei und des SD (BdS) Russland-Mitte und anschließend Amtschef im Reichssicherheitshauptamt (RSHA).
Bottarga ist eine Speise, die in Italien grundsätzlich aus dem Rogen der Großkopfmeeräsche Mugil cephalus (Bottarga di muggine) besteht, in Frankreich (französisch poutargue) von der Art Meeräsche. Der italienische Name bottarga bzw. die sardische Bezeichnung buttariga leiten sich von der arabischen Bezeichnung butārikh / ‏بطارخ‎ für gesalzenen Rogen her.
Die Cremallera de Montserrat (katalanisch cremallera = Reißverschluss bzw. Zahnradbahn) ist eine meterspurige, elektrische Zahnradbahn in Katalonien. Sie führt von der Stadt Monistrol de Montserrat hinauf zum Kloster Montserrat und überwindet bei einer Maximalsteigung von 15,6 Prozent 550 Höhenmeter.
111 Huntington Avenue ist ein 2002 fertiggestellter Wolkenkratzer in der Stadt Boston im Bundesstaat Massachusetts der Vereinigten Staaten. Das Hochhaus gehört ebenso wie der größere Prudential Tower zum Prudential Center-Komplex und erhielt den Emporis Skyscraper Award 2002 in Bronze. 111 Huntington Avenue gehört mit 169 Metern Höhe zu den höchsten Bürotürmen Bostons.
Das Tal des Lebens ist ein Roman von John Christopher, der 1956 in der englischsprachigen Originalausgabe unter dem Titel The Death of Grass und auf deutsch 1959 in der Übersetzung durch Gerhard Thebs im Gebrüder Weiß Verlag erschien. Er wurde 1970 unter dem US-Filmtitel No Blade of Grass verfilmt.
Gussasphalt ist ein Baustoff und gehört zur Gruppe der Asphalte. Es handelt sich dabei um ein Gemisch aus feinen und groben Gesteinskörnungen und Bitumen, das beim Einbau gieß- und streichbar ist. Daher ist bei Verwendung von Gussasphalt keine Verdichtungsarbeit nötig. Gussasphalt wird eingesetzt als Straßenbelag, als Bodenbelag und für Abdichtungen.
Als Sächsische IV K (sprich: vier K) bezeichneten die Königlich Sächsischen Staatseisenbahnen die vierachsigen Schmalspurdampflokomotiven der Bauart Günther-Meyer mit der Spurweite 750 mm. Mit 96 Exemplaren gilt die Sächsische IV K als die meistgebaute Schmalspur(dampf)lokomotive Deutschlands. Die Deutsche Reichsbahn ordnete die Lokomotiven ab 1925 der Baureihe 99.51–60 zu.
Nowy Dwór Gdański [ˈnɔvɨ ˈdvur ˈgdaɲsci] (deutsch Tiegenhof) ist eine Stadt mit etwa 10.000 Einwohnern und Sitz der gleichnamigen Stadt- und Landgemeinde im Norden Polens. Sie liegt 36 Kilometer südöstlich von Danzig an der Tiege (poln. Tuga). Sie ist Kreisstadt des Powiat Nowodworski in der Woiwodschaft Pommern.
Pepinster ist eine Gemeinde in der Provinz Lüttich in der Wallonischen Region in Belgien. Sie liegt an der Weser, die in die Ourthe fließt, und befindet sich ca. 35 km südwestlich von Aachen. Sie gehört der Euregio Maas-Rhein an. Die Einwohnerzahl beträgt 9746 (Stand 1. Januar 2013), die Fläche 24,79 km².
Silentium ist der Titel der Verfilmung des gleichnamigen Romans von Wolf Haas und zugleich die Fortsetzung von Komm, süßer Tod aus dem Jahr 2000. Die Hauptfigur Simon Brenner wird von Josef Hader gespielt, der FM4-Moderator Hermes ist als Erzählstimme zu hören. Der Film wurde unter anderem in der 50 Filme umfassenden Edition „Der österreichische Film“ als DVD veröffentlicht.
Der Sportclub Pfullendorf ist ein Sportverein aus der baden-württembergischen Stadt Pfullendorf, der am 2. August 1919 gegründet wurde und 700 Mitglieder (Stand: 2005) zählt. Die Heimspielstätte des Vereins ist die rund 10.000 Zuschauer fassende Geberit-Arena. Im Verein werden außer Fußball noch Schach, Tischtennis und Eisstockschießen angeboten.
Das Reichskreuz gehört zu den Reichskleinodien des Heiligen Römischen Reiches. Es ist hohl und diente zur Aufbewahrung der beiden Großen Reliquien Christi, der Heiligen Lanze im Querarm und der Kreuzpartikel im unteren Schaft. Es handelt sich um das ursprüngliche Reliquiar der Reichsreliquien. Das Reichskreuz wird in der Wiener Schatzkammer in der Hofburg aufbewahrt.
Das Amt Wusterwitz ist ein 1992 gebildetes Amt in Brandenburg, in dem zunächst fünf Gemeinden im damaligen Kreis Brandenburg (heute Landkreis Potsdam-Mittelmark, Brandenburg) zu einem Verwaltungsverbund zusammengefasst wurden. Der Amtssitz ist in der Gemeinde Wusterwitz. Durch Gemeindezusammenschlüsse und Eingliederungen hat das Amt derzeit nur noch drei Gemeinden.
John Charles Dykstra (* 3. Juni 1947 in Long Beach, Kalifornien, USA) ist ein Spezialeffekt-Künstler. Er begann in den 1970er Jahren mit der Verwendung von Computern in der Filmherstellung und gilt daher als Pionier der Branche. Seine Arbeit für den erfolgreichen Science Fiction-Film Krieg der Sterne revolutionierte in den späten 1970er Jahren die Tricktechnik.
Heinrich Popitz (* 14. Mai 1925 in Berlin; † 1. April 2002 in Freiburg im Breisgau) war ein deutscher Soziologe, der vor dem Hintergrund der Philosophischen Anthropologie bedeutende Beiträge zur Allgemeinen Soziologie leistete. Popitz publizierte insbesondere zu elementaren Begriffen wie Soziale Norm, Soziale Rolle oder Macht und Gewalt.
The Rake’s Progress ist eine Oper in drei Akten von Igor Strawinski. Das Libretto stammt von W. H. Auden und Chester Kallman. Als Vorlage zu dieser Oper diente die Gemälde- und Kupferstichserie A Rake’s Progress („Der Werdegang oder Lebenslauf eines Wüstlings“) des englischen Malers William Hogarth.
Die Bari sind ein nilotisches Volk, das im Osten des Südsudan an den Ufern des Weißen Nil ansässig ist. Ihre Bevölkerungszahl liegt bei 60.000 bis 70.000, nach anderen Angaben bei mehreren Hunderttausend. Das Gebiet der Bari-Sprecher liegt im Bundesstaat al-Istiwa'iyya al-wusta (Zentral-Äquatoria) mit dem Siedlungszentrum um die Stadt Juba.
Die Ala (lateinisch „Flügel“; Plural: Alae) war im Heereswesen des antiken Rom ein Verband von (in der Kaiserzeit) 500 bis 1.000 Reitern. Die Alae zählten zu den Auxiliartruppen. Im Laufe der Zeit erhielten sie ein immer größeres taktisches und gegen Ende des römischen Reiches auch strategisches Gewicht.
ITU-R BT 601 (alte Bezeichnung: CCIR 601) ist ein Standard, der durch den CCIR (jetzt ITU-R) veröffentlicht wurde und der festlegt, wie digitale interlaced-Video-Signale zu kodieren sind. Er enthält Methoden, analoge Fernsehsignale mit einer Bildrate von 60 Hz und 525 Zeilen oder alternativ dazu mit einer Bildrate von 50 Hz und 625 Zeilen zu digitalisieren.
Joseph Graetz (* 2. Dezember 1760 in Vohburg an der Donau; † 17. Juli 1826 in München) war ein deutscher Organist, Komponist und Musikpädagoge. Um 1790 entstanden aus seiner Feder die Operette Das Gespenst mit der Trommel sowie die Oper Adelheid von Veltheim. Er war Lehrer u. a. von Peter Joseph von Lindpaintner und Kaspar Ett.
Unter Dresdner Barock (ca. 1694 bis 1763) wird die spezifische Ausformung des Barock- und Rokokostils unter dem sächsischen Kurfürsten und späteren polnischen König August dem Starken (1670–1733) und seinem Sohn Friedrich August II. (1696–1763) bezeichnet. Neben französischen Einflüssen haben vor allem italienische Vorbilder die Formensprache des augusteischen Barocks beeinflusst.
Die Skymetro ist eine vollautomatische, unterirdische und von Poma-Otis realisierte Luftkissenbahn, die seit September 2003 am Flughafen Zürich das zentral gelegene Airside Center mit dem Satellitenterminal Dock E verbindet. Die Bahn benötigt für die rund 1,1 Kilometer lange, durch zwei getrennten Tunnelröhren unter der Westpiste 10/28 hindurch führende Strecke zwei bis drei Minuten.
Antrazyt (ukrainisch Антрацит; russisch Антрацит/Antrazit) ist eine Bergarbeiterstadt im Südosten der Oblast Luhansk in der Ukraine. mit 57.000 Einwohnern (2013).Bedeutung erlangt diese Stadt auch durch ihre Lage an der Fernstraße M03 Kiew–Charkiw–Rostow am Don, als letzte ukrainische Stadt vor der russischen Grenze Richtung Rostow.
Das Eschental (auch Ossola-Tal, italienisch Val d’Ossola) ist das obere Tal des Toce (deutsch: Tosa) in der norditalienischen Region Piemont. Es reicht vom Griespass an der Schweizer Grenze südwärts bis vor Domodossola. Sein kleinerer oberer Abschnitt heißt Pomatt oder Pomat (it. Valle Formazza), sein unterer und weitaus größerer Teil Valle Antigorio.
53.5483333333337.86055555555564Cleverns ist ein Stadtteil von Jever im Landkreis Friesland in Niedersachsen. Sehenswürdigkeiten in Cleverns sind die Kirche mit dem Friedhof und eine Gärtnerei im Vorort von Cleverns. Sie ist die größte im Landkreis Friesland. In Cleverns wird eine Grundschule betrieben.
Die Analyse von Stammbäumen ist ebenso wie die Zwillingsforschung, die Analyse von Karyogrammen und der populationsstatistischen Methode eine der ältesten Methoden der Erbforschung beim Menschen. Vorgehen bei der Stammbaumanalyse:Wichtig ist auch, zu begründen, warum die jeweilige Alternative ausgeschlossen wurde.
Hintergrundwissen ist allgemeines Wissen und Kenntnis über die Welt und über die Gesellschaft. In einer bestimmten Umgebung, zum Beispiel bei Diskussionen, kann man es als bekannt voraussetzen. Wenn man beispielsweise sagt: „Der Hund des Nachbarn ließ mich heute Nacht nicht schlafen!“, ist anzunehmen, dass der Hund so laut gebellt hat, dass Schlafen nicht möglich war.
Der Powiat Oleśnicki ist ein Powiat (Landkreis) in der polnischen Woiwodschaft Niederschlesien mit der Kreisstadt Oleśnica. Der Kreis hat eine Fläche von 1050 km², auf der rund 105.000 Einwohner leben.Das Kreisgebiet umfasst das Territorium der ehemaligen deutschen Landkreise Groß Wartenberg und Oels, die bis 1945 zur preußischen Provinz Niederschlesien gehörten.
Klaus Gerwien (* 11. September 1940 in Lyck, Ostpreußen) ist ein ehemaliger deutscher Fußballspieler. Er absolvierte zwischen 1963 und 1973 237 Bundesligaspiele für Eintracht Braunschweig und erzielte dabei 31 Tore, darunter auch das erste am 24. August 1963 (1. Spieltag) beim 1:1-Unentschieden im Auswärtsspiel gegen den TSV 1860 München.
NGC 7243 ist ein Offener Sternhaufen vom Trumpler-Typ IV2p im Sternbild Eidechse am Nordsternhimmel. Er hat einen Durchmesser von 21' und eine scheinbare Helligkeit von +6,40 mag. Der Haufen ist 2.600 Lichtjahre von uns entfernt, hat einen Durchmesser von rund 16 Lichtjahren und ist etwas mehr als 100 Millionen Jahre alt.Entdeckt wurde das Objekt am 26. September 1788 von William Herschel.
Rita Levi-Montalcini (* 22. April 1909 in Turin, Italien; † 30. Dezember 2012 in Rom) war eine italienische Neurologin und Neurobiologin. Sie wurde 1986 gemeinsam mit Stanley Cohen mit dem Albert Lasker Award for Basic Medical Research und dem Nobelpreis für Medizin und Physiologie ausgezeichnet. Sie wurde 2001 als zweite Frau zur Senatorin auf Lebenszeit in Italien ernannt.
Theodora Hantos [ˈtɛodorɒ ˈhɒntoʃ] (* 22. Dezember 1945 in Budapest, Ungarn) ist Althistorikerin und emeritierte Professorin an der Universität Siegen. Die gebürtige Ungarin bekleidete zwischen 2002 und 2006 das Rektorenamt der Universität Siegen als damals einzige Frau an den 15 Universitäten in Nordrhein-Westfalen.
Die Zungenpfeife (auf Thai ปีลูกแคน - Pi Luk Khaen) ist ein Blasinstrument aus Bambusrohr, welches im Nordosten von Thailand, dem Isan, gespielt wird. Sie sind etwa 30 cm lang und tragen ein frei schwingendes Metallstück, das an einem Ende befestigt ist. Der Klang wird durch Anblasen erzeugt. Die Pi Luk Khaen werden als Soloinstrument oder in einem Ensemble eingesetzt.
Der irland almanach ist ein Jahrbuch, das sich mit Irland beschäftigt und im Unrast Verlag erscheint. Unter einem sich jährlich ändernden Schwerpunkt wird über Politik, Kultur und Gesellschaft berichtet. Intention der Herausgeber Hans-Christian Oeser, Jörg Rademacher, Jürgen Schneider, Dietrich Schulze-Marmeling und Ralf Sotscheck ist eine Berichterstattung 'jenseits des Mainstreams'. Bislang erschienen Ausgaben zu folgenden Schwerpunkten:
Der Literaturförderpreis der Stadt Mainz für junge Autoren und Autorinnen wird jedes zweite Jahr durch die Stadt Mainz vergeben. Er richtet sich an junge Autorinnen und Autoren, die nicht älter als 34 Jahre sind. Sie müssen einen deutlichen Lebensbezug zur Stadt Mainz haben, bisher nur wenige Veröffentlichungen vorweisen können und ihre Texte sollen eine sprachliche und/oder inhaltliche Innovation darstellen. Die anonyme Ausschreibung wird vom LiteraturBüro Mainz organisiert.
Rüsselsheim ist die deutsche Version eines Computerspiels, in dem es darum geht, zu Beginn des 20. Jahrhunderts einen Automobilhersteller aufzubauen. Das Spiel wurde von der Adam Opel GmbH gefördert, die ihren Gründungssitz in Rüsselsheim hat. Die amerikanische Originalversion heißt Detroit, ansonsten ist es das gleiche Spiel in deutscher Sprache. In Detroit haben General Motors (Mutterkonzern von Opel) und Ford ihren Hauptsitz.
Heist-Movie (von engl. heist [ˈhaɪst] „Raubüberfall“) ist ein Filmgenre, das zur Gruppe der Thriller gehört. Diese Filme befassen sich mit der Planung, Vorbereitung und Durchführung eines meist spektakulären Raubes, wobei die Handlung aus dem Blickwinkel des Räubers bzw. der Räuber gezeigt wird, die in der Regel auch Sympathieträger sind. Für Filme dieses Genres, die als Kriminalkomödie angelegt sind, wird auch die Bezeichnung Caper-Movie (von engl. caper „Gaunerei“) verwendet.
Mountain View ist eine Stadt im Santa Clara County im US-Bundesstaat Kalifornien, im Herzen des Silicon Valley mit rund 74.000 Einwohnern. Ihren Namen hat die Stadt dem Ausblick auf die Santa Cruz Mountains zu verdanken. Mountain View liegt am Nordende der California State Route 85, wo die Straße den U.S. Highway 101 trifft und in die California State Route 237 übergeht. Die historische Strecke El Camino Real berührt die Stadt.
 ist eine Bergstadt in der gleichnamigen Kommune (Gemeinde) im mittelnorwegischen Verwaltungsbezirk Sør-Trøndelag nahe der Grenze zu Schweden. Seit der Mitte des 17. Jahrhunderts bis in die 70er Jahre des 20. Jahrhunderts wurde hier Kupfererz abgebaut, was das Aussehen der Stadt sehr geprägt hat. Die noch großteils erhaltene alte Bausubstanz hat Røros eine Eintragung auf der World Heritage List der UNESCO eingebracht. 
Stellen einer Zahl werden signifikante Stellen (auch: geltende Stellen) genannt, wenn diese Zahl innerhalb der Grenzen der Abweichung der letzten dieser Stellen liegt. Dazu zählen die aussagekräftigen Ziffern ohne führende Nullen. Ob endende Nullen signifikant sind, muss fallweise hinterfragt werden; durch geeignete Schreibweise soll hier für Klarheit gesorgt werden.Die Signifikanz einer Zahl ist die Anzahl der signifikanten Stellen. Sie ist eine Angabe zur Genauigkeit.
Die Tonaderspeisung (engl. T-power) dient in der Tontechnik zur Spannungsversorgung von Kondensatormikrofonen. Es handelt sich damit um eine spezielle Form der Fernspeisung. Die Tonaderspeisung T 12 ist in DIN 45595 definiert und wurde für transportable Systeme entwickelt, in denen oft nur eine Batteriespannung von 12 Volt zur Verfügung steht. Sie wird auch heute noch in Tonfilmausrüstungen eingesetzt.
MusicBrainz ist ein Internetprojekt zur Erstellung einer offenen und freien Musik-Datenbank. Wie das freedb-Projekt, das ein ähnliches Ziel verfolgt, wurde es gegründet, weil das weit verbreitete CDDB-Format 1999 unter Änderung der Lizenzbedingungen auf ein proprietäres Datenformat umgestellt wurde. Nach einem entsprechenden Artikel auf Slashdot gründete sich am 9. März 1999 spontan unter Federführung von Robert Kaye das Projekt cdindex, aus dem später MusicBrainz wurde.
Das Museum der Toleranz des Simon Wiesenthal Centers, 1399 South Roxbury, Los Angeles, California 90035, ist ein experimentelles High-Tech-Museum, entworfen von Maxwell Starkman (1921–2004) und eröffnete im Jahr 1993. Zwei zentrale Themen werden dort besonders zur Darstellung gebracht, die Dynamik des Rassismus und des Vorurteils in Amerika und die Geschichte des Holocaust.Das Wiesenthal-Zentrum plant auch, ein „Museum der Toleranz“ in Jerusalem zu errichten.
KmPlot ist ein Programm für die graphische Oberfläche KDE, mit dem mathematische Funktionen grafisch dargestellt werden können. KmPlot kann verschiedene Funktionen gleichzeitig zeichnen und Funktionsterme kombinieren, um neue Funktionen zu erstellen. KmPlot unterstützt Funktionen mit Parametern und Funktionen in polaren Koordinaten. Verschiedene Gittermodi sind möglich. Ausgaben können mit großer Genauigkeit ausgedruckt werden.
Arthur Schloßmann (auch Arthur Schlossmann; * 16. Dezember 1867 in Breslau; † 5. Juni 1932 in Düsseldorf) war ein deutscher Pädiater und Sozialhygieniker, jüdischer Abstammung, sowie Gründer der weltweit ersten Klinik für kranke Säuglinge in Dresden im Jahr 1898. Schloßmann besaß auch eine beachtliche Sammlung von Moulagen zur Ausbildung von Säuglingsschwestern, welche später im Ausstellungskonzept des Deutschen Hygiene-Museums eine große Rolle spielten.
Der Begriff Obsoleszenz (von lat. obsolescere‚ sich abnutzen, alt werden, aus der Mode kommen, an Ansehen, an Wert verlieren) bezeichnet, dass Produkte oder Wissensbestände auf natürliche oder künstlich beeinflusste Art veraltet sind oder altern. Das zugehörige Adjektiv obsolet im Sinne von nicht mehr gebräuchlich bzw. hinfällig bezeichnet generell Veraltetes, meist Normen, Therapien oder Gerätschaften.
Der Volvo 262 C ist ein von Sommer 1976 bis Frühjahr 1982 gebauter Personenwagen des schwedischen Automobilherstellers Volvo. Er hatte keinen unmittelbaren Vorgänger, wird jedoch von vielen als Nachfolger des als Schneewittchensarg bekannten Volvo P1800 ES angesehen, der von Sommer 1971 bis Ende 1973 gebaut worden war. Die Entwürfe für das Modell stammten von dem Designer Jan Wilsgaard. Zielgruppe waren wohlhabende Bewohner der Großstädte an der nordamerikanischen Ost- und Westküste.
Barry Morris Goldwater (* 2. Januar 1909 in Phoenix, Arizona-Territorium; † 29. Mai 1998 in Paradise Valley, Arizona) war ein US-amerikanischer Politiker. Er war Mitbegründer der modernen konservativen Bewegung in den USA. Goldwater war über fünf Legislaturperioden US-Senator für seinen Heimatstaat Arizona (1953–1965 und 1969–1987) und Präsidentschaftskandidat der Republikanischen Partei, scheiterte bei der Wahl im Jahr 1964 jedoch gegen den damaligen Amtsinhaber Lyndon B. Johnson.
Pyrometrie bedeutet berührungsfreie Temperaturmessung. Mit Hilfe des Stefan-Boltzmannschen Gesetzes kann man die Oberflächentemperatur eines heißen Körpers bestimmen, indem man die von ihm ausgehende Strahlung misst. So lässt sich z. B. die Temperatur von geschmolzenem Metall berührungsfrei messen oder die Oberflächentemperatur der Sonne bestimmen. Messgeräte, die nach diesem Prinzip arbeiten, sind Pyrometer, Pyranometer und Pyrheliometer.
Das GINChUK, auch Staatliches Institut für künstlerische Kultur genannt ( russisch Гинхук - Государственный институт художественной культуры), war ein Kunstinstitut in Leningrad, das im nachrevolutionären Russland im Jahre 1924 aus dem Museum für künstlerische Kultur gegründet wurde und bis Ende 1926 bestand. Der Institution gehörten eine Reihe von russischen Künstlern der Russischen Avantgarde an:
Erdberg ist eine Katastralgemeinde der Stadtgemeinde Poysdorf im nördlichen Niederösterreich. Das Dorf hat 305 Einwohner (Volkszählung 2001). Es liegt 55 km nördlich von Wien an der Bundesstraße 7.Der Name des Dorfes soll sich von „Erdpurch“ ableiten, da vor vielen Jahren an diesem Ort eine Erdburg zur Abwehr der Ungarn gestanden haben soll. Der Ort lebt vor allem vom Weinbau und in geringerem Maße von der stark rückläufigen Viehhaltung.
Alfred Charles Kinsey (* 23. Juni 1894 in Hoboken, New Jersey; † 25. August 1956 in Bloomington, Indiana) war ein amerikanischer Sexualforscher und Hochschullehrer. Er war Professor für Zoologie an der Indiana University und führte als erster im großen Stil statistische Erhebungen über das Sexualverhalten des Menschen durch. Der aufgrund dieser Daten erstellte Kinsey-Report gilt als ein Auslöser der Sexuellen Revolution.
Piteå [  ̌piːtəoː] ist eine Stadt in der nordschwedischen Provinz Norrbottens län und der historischen Provinz Norrbotten. Die Stadt an der Mündung des Flusses Piteälven in den Bottnischen Meerbusen ist Hauptort der gleichnamigen Gemeinde.Piteå ist in Norwegen und Schweden ein bekannter Urlaubsort und ist das Ziel von ungefähr der Hälfte der Urlaubsgäste in Norrbotten. Die meisten ausländischen Gäste kommen aus dem nördlichen Norwegen.
Pottsville ist eine Stadt im Schuylkill County im US-Bundesstaat Pennsylvania. Sie ist der County Seat von Schuylkill County und liegt am Ufer des Schuylkill Rivers. Nach der Volkszählung von 2000 zählte die Stadt eine Bevölkerung von 15.549 Einwohnern. Sie nimmt eine Fläche von 10,9 km² ein. Im Pottsville befindet sich die Yuengling Brauerei, die 1829 gegründet wurde und behauptet, die älteste Brauerei der USA zu sein.
Der Eid von Salisbury gegenüber Wilhelm dem Eroberer vom August 1086 war Teil einer fundamentalen Lehnsrechstreform in England nach der normannischen Invasion. Nachdem Wilhelm die ursprünglichen angelsächsischen Grafschaften nach der Invasion aufgelöst hatte, verteilte er das Land neu an seine normannische Gefolgschaft, die ihm in Salisbury den Lehnseid schworen. Sie waren zuerst ihm untergeben und dann erst eventuell anderen Lehnsherren (whosoever's vassals they might be).
Polyesterharze sind Kondensationsprodukte aus zwei- oder mehrwertigen Alkoholen (z. B. Glycolen oder Glycerin) und Dicarbonsäuren. Im Gegensatz zu den chemisch verwandten Alkydharzen werden bei der Herstellung keine langkettigen Fettsäuren verwendet. UP ist die Abkürzung für ungesättigte Polyesterharze, die zur Herstellung faserverstärkter Kunststoffe, Spachtelmassen oder Gießharzen eingesetzt werden.
George Campbell Scott (* 18. Oktober 1927 in Wise, Virginia; † 22. September 1999 in Westlake Village, Kalifornien) war ein US-amerikanischer Film-, Fernseh- und Bühnenschauspieler, Regisseur und Produzent. Seine bekannteste Rolle war die des US-Generals George S. Patton in dem mit sieben Oscars ausgezeichneten Film Patton – Rebell in Uniform, für die Scott den Oscar als bester Hauptdarsteller erhalten sollte. Er war der erste Schauspieler, der die Annahme des Preises ablehnte.
Kohlberg ist bis Ende 2014 eine Gemeinde mit  Einwohnern (Stand 1. Jänner 2015) im Süd-Osten der Steiermark im Bezirk Südoststeiermark. Im Rahmen der Gemeindestrukturreform in der Steiermark ist Kohlberg ab 2015 auf die Gemeinden Gnas (neue Katastralgemeinde Kohlberg II) und Paldau (Katastralgemeinde Kohlberg) aufgeteilt. Grundlage dafür ist das Steiermärkische Gemeindestrukturreformgesetz - StGsrG.
Yes for Europe, kurz YES genannt, ist ein Zusammenschluss von 10 Jungunternehmerverbänden in Brüssel, der die Interessen von rund 35.000 Jungunternehmern auf europäischer Ebene verfolgt. Generalsekretär der Organisation ist Suat Sisik aus Türkei. Höhepunkt der jährlichen Aktivitäten ist der internationale Jungunternehmerkongreß Summit. Der 18th Annual Summit fand im Jahre 2008 in Hannover statt. Gastredner war unter anderem der renommierte Politikberater Jeremy Rifkin. Präsidenten:
Ein Playmate (englisch für „Spielkameradin, Gespielin“) ist ein weibliches Model, dessen Nacktfotos als Bilderstrecke im Männermagazin Playboy abgedruckt werden oder wurden. In jeder Ausgabe gibt es dabei ein redaktionell ausgewähltes „Playmate des Monats“, die auch als „Miss (des Monats)“ bezeichnet wird, also z. B. „Playmate des Monats | Miss Juli“. Aus diesen zwölf Kandidatinnen wird dann von den Lesern zum Jahresende das „Playmate des Jahres“ gewählt.
Ein Hufschmied ist ein Spezialist für die Pflege (das Ausschneiden) und das Beschlagen von Tierhufen mit Hufeisen oder anderen Materialien. Die Hufeisen und Hufnägel stellt er traditionell auch selbst im Schmiedeprozess her bzw. passt die Hufeisen der Form des Hufes an. Die Arbeit beinhaltet auch die Behandlung verletzter und kranker Hufe. In Österreich und der Schweiz ist Hufschmied die korrekte Berufsbezeichnung, in Deutschland wird der Beruf offiziell Hufbeschlagschmied genannt.
Die Keltologie ist eine Wissenschaft, die sich mit der Geschichte, den Sprachen und der Kultur keltischer Völker und ihrer Nachfahren von der Hallstattzeit bis zur Gegenwart beschäftigt. Dazu gehört auch das Studium der noch heute in Irland, Schottland, Wales und der Bretagne gesprochenen keltischen Sprachen. Keltistik ist ein veralteter Begriff für das Fach Keltologie. Er war im 19. Jahrhundert im deutschsprachigen Raum gebräuchlich, wird heute jedoch kaum noch verwendet.
Das Agua de Cebada (spanisch für Gerstenwasser), kurz Cebada (cebar, spanisch für "mästen"), ist ein spanisches Gerstenmalzgetränk, das ursprünglich von den Römern stammt. Es wird in der Region Valencia gerne zu Horchata oder auch für sich alleine getrunken. Agua de Cebada wird ferner in Lateinamerika genossen, besonders gerne im mexikanischen Staat Nayarit. Agua de Cebada wird aus Gerstenmalz hergestellt:
Die Internationale Vereinigung der Pueri Cantores (lat.: Foederatio Internationalis Pueri Cantores, FIPC) ist eine Vereinigung von katholischen Jugendchören aus aller Welt. Er wurde 1951 vom Heiligen Stuhl anerkannt. Erster Leiter war der Mainzer Domkapellmeister Georg Paul Köllner , der der Organisation bis 1963 vorstand. Von 1984 bis 1992 war der Würzburger Domkapellmeister Siegfried Koesler Präsident des internationalen Chorverbandes Pueri Cantores.
Tenskwatawa, auch Elskwatawa (deutsch: „Die offene Tür“), ursprünglich Lalawethika (deutsch: „Die Rassel“ bzw. „Der Lärmmacher“), (* 1775; † 1836 im Bundesstaat Kansas, USA) war ein Häuptling und Schamane der Shawnee-Indianer. Er ist der Bruder des bekannten Indianerführers Tecumseh (1768–1813), der versucht hatte, eine indianische Allianz aufzubauen und im Britisch-Amerikanischen Krieg getötet wurde. Tenskwatawa wurde bekannt als „Der Prophet“ bzw. der „Shawnee-Prophet“.
Gert Günther Hoffmann (* 21. Februar 1929 in Berlin-Lankwitz; † 17. November 1997 in Feldafing) war ein deutscher Schauspieler, Synchronsprecher und Synchronregisseur. Über Jahrzehnte hinweg war er einer der populärsten deutschen Synchronsprecher für ausländische Filme und Serien. Unter seinen Kollegen war er, neben Arnold Marquis, als König der Synchronsprecher bekannt und wurde allgemein als G. G. angesprochen.
Charles-Geneviève-Louis-Auguste-André-Timothée d’Éon de Beaumont, auch: le Chevalier d’Éon (* 5. Oktober 1728 in Tonnerre (Frankreich); † 21. Mai 1810 in London) war ein französischer Diplomat, Soldat, Freimaurer, Schriftsteller und Degenfechter. Berühmt wurde der Chevalier d’Èon, weil er weite Teile seines Lebens als Frau lebte und erst eine Leichenschau die Zweifel über sein tatsächliches körperliches Geschlecht endgültig ausräumte.
7 Zwerge – Männer allein im Wald ist eine Komödie von und mit Otto Waalkes, die sich sehr frei an das Märchen Schneewittchen und die sieben Zwerge der Brüder Grimm anlehnt. Der unter anderem durch die Filmstiftung NRW geförderte Film wurde mit fast 7 Millionen Zuschauern der zweiterfolgreichste Film im Jahr 2004 in den deutschen Kinos. Zudem gilt er als der vierterfolgreichste deutsche Film überhaupt seit Einführung der Zuschauerzahlenerfassung.
Der See Östen liegt in der schwedischen Provinz Västergötland etwa 20 Kilometer nördlich der Stadt Skövde. Der See Östen ist etwa 7 Quadratkilometer groß und hat eine mittlere Tiefe von einem Meter. Er bildet mit den umliegenden Feuchtgebieten ein Naturschutzgebiet. Zugvögel, vor allem Schwäne, Enten und Gänse können von den drei Vogelstationen aus beobachtet werden.Der See Östen zählt zu den schwedischen Ramsargebieten.
Ein Kesselwagen ist ein Eisenbahngüterwagen mit einem oder mehreren geschlossenen Behältern (z. B. unter Druck), der zum Transport von Flüssigkeiten und Gasen verwendet wird.Eine spezielle Form dieser Güterwagen war der Topfwagen, der seit langem nicht mehr anzutreffen ist. Behälterwagen für die Beförderung staubförmiger Güter zählen nicht zu den Kesselwagen, sondern zu den Sonderwagen der Gattung U.Straßenfahrzeuge zum Transport von Flüssigkeiten und Gasen werden Tankwagen oder "Tkw" genannt.
Ein Solarballon ist ein Ballon mit dunkler Hülle, der mit normaler Umgebungsluft gefüllt ist. Die Hülle absorbiert die Energie des Sonnenlichts und heizt sich dadurch auf. Einen Teil der Wärmeenergie gibt sie an die Luft im Balloninnern ab, die sich dadurch ebenfalls erwärmt. Weil erwärmte Luft weniger dicht ist als kalte, entsteht auf diese Weise ein statischer Auftrieb, der den Ballon schweben lässt.
Gesetzestechnische Richtlinien helfen dabei, dass Gesetze einheitlich formuliert und verfasst sind. Sie sind damit ein Aspekt von Rechtsförmlichkeit und Gegenstand der Gesetzgebungslehre. In mehrsprachigen Ländern, beispielsweise der Schweiz, ist es äußerst wichtig, dass die Gesetze in verschiedenen Sprachen das gleiche bedeuten. Somit sind Sprache, Formulierung, Stil und auch die Rechtsquellen maßgebend für die Gesetzestexte.
TGI Friday's Inc. ist ein US-amerikanisches Unternehmen und Betreiber der Restaurantkette TGI Fridays mit mehr als 990 Restaurants in über 60 Ländern.Das Unternehmen ist Teil der Carlson Companies. Das erste Restaurant wurde am 15. März 1965 in New York City eröffnet, die Filialen sind meist über ein Franchisesystem organisiert.Am 20. Mai 2014 wurde TGI Fridays an Sentinel Capital Partner and TriArtisan Capital Partners verkauft.
Stickstoffwasserstoffsäure ist eine instabile, äußerst explosive, die Schleimhäute reizende, stechend riechende Flüssigkeit. Das Azid-Ion N3− ist linear gebaut und isoelektronisch mit Kohlenstoffdioxid. Die Salze der Stickstoffwasserstoffsäure heißen Azide. Aufgrund der Instabilität der Säure werden Azide nicht über die Stickstoffwasserstoffsäure synthetisiert, sondern über Natriumazid. Die Stickstoffwasserstoffsäure wird durch die Einwirkung von Schwefelsäure auf Natriumazid gewonnen.
Windows Media ist eine Technologie-Plattform von Microsoft, die u. a. einen Player (Windows Media Player), eine Reihe von Audio- und Video-Codecs (Windows Media Audio, Windows Media Video u. a.) sowie Windows Media Encoder, Windows Media Server sowie ein Windows Media SDK, welches aus mehreren SDK Komponenten für unterschiedliche Einsatzgebiete besteht, umfasst. Die Produktlinie war ursprünglich unter der Bezeichnung Microsoft NetShow eingeführt worden.
Die Ruf- und Signalmaschine (RSM) wurde in analogen Ortsvermittlungsstellen, sowie in mittleren und großen analogen Telefonanlagen zur Erzeugung des benötigten Wechselstroms von 25 Hz für die Rufspannung und von 450 Hz für die Hörtöne betrieben. Seit den 1980er Jahren werden diese Signale durch die Digitalisierung des Telefonsystems nicht mehr mit elektromechanischer RSM, sondern mit elektronischen Ruftongeneratoren erzeugt.
Der Nervus vestibulocochlearis (Hör-Gleichgewichtsnerv, von lateinisch vestibulum „Vorhof“ und cochlea „ Schnecke“) ist der VIII. Hirnnerv. Er wurde früher auch als Nervus statoacusticus bezeichnet. Er setzt sich aus zwei Teilen zusammen:Die Nerven leiten die afferente Informationen aus den jeweiligen Rezeptorgebieten im Innenohr zum Gehirn. Darüber hinaus gibt es auch efferente Bahnen, die im Hörnerv die Feineinstellung des Hörsinns ermöglichen.
Lucas Achtschellinck (* 16. Januar 1626 in Brüssel; † 12. Mai 1699) war ein flämischer Landschaftsmaler. 1639 wurde Achtschellinck als Schüler von Peter van der Borcht in die Brüsseler Malergilde aufgenommen und wurde stark beeinflusst von Jacques d'Arthois. 1657 wurde er als Freimeister in Brüssel zugelassen. Seine Bilder zeichnen sich aus durch Großräumigkeit der Bilder, ein kräftiges Grün und eine etwas derbe Formanschauung. Am 13. März 1674 heiratete er Anna Parys.
Unter Heiligungsbewegung versteht man im weiteren Sinne eine christliche Erweckungsbewegung der Neuzeit. Sie legt starken Wert darauf, dass ihre Anhänger eine "wirkliche" Bekehrung erlebt hatten und sich in ihrem Leben nach den ethischen Geboten des Christentums richten und möglichst sündenfrei leben. Konkret fand das, je nach Zeitumständen, Ausdruck in Betonung von Evangelisation, Diakonie, Nächstenliebe, Abstinenz und praktischer Heiligung.
Die Korkenzieherströmung, auch Ekman-Spirale (nach Vagn Walfrid Ekman) ist ein vertikales Geschwindigkeitsprofil, das überall da auftritt, wo Wind (abseits des Erdäquators) stetig über eine ausgedehnte Wasserfläche weht. In der Summe - über den Tiefenbereich der Ekman-Spirale - wird Wasser quer zur Windrichtung transportiert. Dies ist zum Verständnis der windgetriebenen Zirkulation wesentlich, siehe Nachweis und Bedeutung des Ekman-Transports.
Lexington ist eine Kleinstadt im Oglethorpe County im US-Bundesstaat Georgia, mit 242 Einwohnern ( 2004). Die Stadtfläche beträgt 1,4 km². Lexington ist der Verwaltungssitz ( county seat) von Oglethorpe County. Der ZIP Code (Postleitzahl) der Stadt ist 30648. Die Stadt ist Geburtsort von George Gilmer, einem Politiker und Gouverneur von Georgia. Lexington wurde am 24. November 1806 gegründet und nach der Stadt Lexington im Massachusetts benannt.
Blanziflor (auch Blanchefleur, frz. "Weiße Blume") ist die Geliebte des Flore und Heldin einer im Mittelalter mehrfach literarisch verarbeiteten Sage namens Flore und Blanchefleur. Bekannt ist ihr Name auch aus den Carmina Burana, wo er in "Carmen 77" in einer Marienpreis-Imitation als Anrede für die Geliebte verwendet wird; Blanziflor steht hier neben Helena und Venus und soll somit mythische Schönheit bezeichnen.
Zustellanweisungen dienen im postalischen Schriftverkehr dazu, den Adressaten zu präzisieren. ℅ oder c/o, Abkürzung für englisch care of (deutsch wörtlich in der Obhut von, sinngemäß wohnhaft bei), dessen deutsches Pendant p. Adr. (per Adresse, auch p. A.), wie auch das im umgekehrten Sinne zu c/o verwendete z. Hd. (zu Händen, auch z. H.) und o. V. i. A. (oder Vertreter im Amt), sind Abkürzungen von Zustell-Anweisungen für Postzustelldienste.
Rietz-Neuendorf (niedersorbisch Nowa Wjas pśi rěce) ist eine amtsfreie Gemeinde südöstlich von Berlin im Landkreis Oder-Spree in Brandenburg. Die heutige (Groß-)Gemeinde entstand erst zwischen 2001 und 2003 durch den Zusammenschluss von 13 Gemeinden. Das Gemeindegebiet ist identisch mit dem von 1992 bis 2003 existierenden Amt Glienicke/Rietz-Neuendorf.Die Gemeinde ist Mitglied der Arbeitsgemeinschaft "Historische Dorfkerne" im Land Brandenburg.
Menzingen ist eine politische Gemeinde des Kantons Zug in der Schweiz. Sie liegt in der hügeligen Landschaft nordöstlich im Kanton Zug und grenzt an den Kanton Zürich. Die Gemeinde besteht aus den drei Ortschaften Edlibach, Finstersee und Menzingen. Seit 2002 ist Menzingen Sitz des neuen Kantonalen Gymnasiums (kgm). In Menzingen liegt das Generalhaus der Priesterbruderschaft St. Pius X. und das Institut der Schwestern vom Heiligen Kreuz (Menzinger Schwestern).
DJ Bold ist ein erfolgreicher Techno-DJ und -Produzent aus Australien.1992 legte er zum ersten Mal als DJ Schallplatten in einem Club auf. Kurze Zeit später begann er, auch als Musikproduzent im Tonstudio tätig zu sein. Eine Reihe von Veröffentlichungen ab 1996 machte ihn innerhalb der Szene auf internationaler Ebene bekannt - vor allem seit eine seiner Produktionen auf der Favoriten-Liste von DJ Hell erschienen ist.
Das in Großbritannien gelegene katholische Bistum Menevia ( lat.: Dioecesis Menevensis) wurde 1895 als Apostolisches Vikariat Wales aus Gebieten der Diözesen Newport und Menevia und Shrewsbury begründet und bereits am 12. Mai 1898 zu einem eigenständigen Bistum mit dem Namen Menevia erhoben. Das Bistum Menevia untersteht dem Erzbistum Cardiff als Suffragandiözese. Am 12. Februar 1987 wurde aus Teilen des Bistumsterritoriums das Bistum Wrexham errichtet.
Aurelius von Karthago (* vor 391; † um 430) war von ca. 391 bis ca. 430 Bischof von Karthago. Der Inhalt einiger Briefe von Augustinus von Hippo an Aurelius ist erhalten. Unter seiner Leitung fand 418 als Generalkonzil der afrikanischen Provinzen die Synode von Karthago statt, auf welcher in acht canones der Pelagianismus verurteilt wurde. Aurelius ist ein Heiliger der Römisch-Katholischen Kirche. Sein Festtag ist der 20. Juli.
Lisieux ist eine Stadt mit 21.170 Einwohnern (Stand 1. Januar 2012) in der französischen Region Basse-Normandie im Département Calvados. Sie ist Sitz der Unterpräfektur (frz. Sous-préfecture) des Arrondissements Lisieux. Dieses besteht aus 13 Kantonen; die Stadt selbst gliedert sich in drei Kantone. Sie ist auch Hauptort des Pays d’Auge. Die Bewohner heißen auch heute, nach dem ursprünglichen keltischen Namen des Ortes, Lexoviens.
Die Filmproduktion ist der Herstellungsprozess eines Kino-, Werbe- oder Fernsehfilms, der sich in die Phasen , , Dreharbeiten, Postproduktion und Filmverwertung gliedert. Filmproduktionen entstehen überall auf der Welt in wirtschaftlichem, sozialem, politischem und künstlerischem Kontext und benutzen dabei eine Vielzahl an Techniken. Typischerweise ist an der Filmherstellung eine hohe Anzahl an Menschen beteiligt. Die Herstellungsdauer kann von wenigen Monaten bis zu einigen Jahren variieren.
Die Abendzeitung, kurz AZ, ist eine Münchner Boulevardzeitung. Sie wurde 1948 von Werner Friedmann gegründet und bis 2014 von der Familie Friedmann geführt. Langjährige Verluste führten im März 2014 zu einem Insolvenzantrag. Im Juli 2014 wurde das Blatt von Martin Balle, Verleger des Straubinger Tagblatts, und einem weiteren Investor übernommen. Die Abendzeitung wird seitdem von einer verkleinerten Redaktion mit einer deutlich geringeren Auflage von 50.672 Exemplaren weitergeführt.
Die Produktionsstruktur gibt Auskunft über die Art und Vielfalt der in einem Land produzierten Güter. Von einer breiten Produktionsstruktur spricht man, wenn eine große Palette unterschiedlicher Waren produziert werden, was ein Land unabhängig von Preisschwankungen macht. Eine tiefe Produktionsstruktur bedeutet, dass ein Land seine Waren bis zu einem hohen Fertigungsgrad verarbeitet und diese damit einen hohen Marktwert erreichen. Siehe auch: Wirtschaft, Export/Import
John Harvey Kellogg (* 26. Februar 1852 im Tyrone Township, Michigan; † 14. Dezember 1943 in Battle Creek, Michigan) war ein US-amerikanischer Arzt und gilt als Miterfinder (mit seinem Bruder Will Keith Kellogg) der Cornflakes und Erfinder der Erdnussbutter. Er schrieb etliche Bücher zu Gesundheitsfragen und Ernährung und leitete ein eigenes Sanatorium. Gemeinsam mit seinem Bruder Will gründete er die Sanitas Food Company, die ab 1897 Kellogg’s Cornflakes herstellte.
Leovigild († April/Mai 586 in Toledo) war von 569 bis 586 König der Westgoten in Spanien, ab 571/572 auch im Reichsteil Septimanien (im Südwesten Frankreichs). Er gilt als bedeutender Herrscher, da er die Macht des Königtums festigte und es nach römischem Vorbild umgestaltete, die Sueben unterwarf und sich gegen die Oströmer durchsetzte. Seine Religionspolitik blieb jedoch gesamthaft erfolglos, da es ihm nicht gelang, das Reich auf der Basis des Arianismus religiös zu einigen.
Johann Jacob Astor (* 17. Juli 1763 in Walldorf bei Heidelberg; † 29. März 1848 in New York City) war ein deutschamerikanischer Unternehmer. Der deutsche Emigrant wurde in den USA vor allem durch Pelzhandel und Immobilien der reichste Mann seiner Zeit und der erste Multimillionär Amerikas. Er hinterließ ein Vermögen von 20 Millionen Dollar, zwei Hotels, ein Theater, zahlreiche Immobilien und eine Vielzahl von Aktien.
Der Baruntse ist ein Berg in der Khumbu-Region (östliches Nepal) mit vier Gipfeln und im Süden begrenzt durch den Hunkugletscher. Nachbarberge sind Island Peak, Cho Polu und Num Ri. Die Erstbesteigung erfolgte am 30. Mai 1954 über die Südflanke durch eine neuseeländische Expedition unter Colin Todd und Geoff Harrow. Der Baruntse gilt als relativ leicht und sicher zu ersteigender Siebentausender und ist daher häufig Ziel kommerzieller Expeditionen.
Ein Vulkameter ist ein Messgerät, mit dem das Verhalten einer vernetzbaren Mischung aus Polymeren, meist Kautschuk, und Zuschlägen bei der Vulkanisation untersucht werden kann. Dabei erhält man als Antwort des Materials auf eine aufgezwungene oszillierende Deformierung in einer beheizten und geteilten Kammer charakteristische Messwerte wie elastisches und viskoses Drehmoment als Funktion der Zeit. Es ähnelt damit in seiner Funktionsweise einem Rheometer.
Der Akutagawa-Preis (jap. 芥川龍之介賞 Akutagawa Ryūnosuke shō) ist die bedeutendste Auszeichnung für japanischsprachige Autoren. Der von Kikuchi Kan gestiftete Preis wird seit 1935 halbjährlich im Januar und im Juli verliehen, ist mit 1 Million Yen dotiert und hat für die japanische Literatur die gleiche Bedeutung wie etwa der Prix Goncourt für die französische Literatur. Benannt ist der Akutagawa-Preis nach dem japanischen Schriftsteller Akutagawa Ryūnosuke.
Das Fettnetz ist ein feines, netzartiges Fettgewebe ( Omentum majus) aus dem Bauchfell von Tieren wie Rind, Schaf oder Schwein. In der Küche wird besonders das Schweinenetz (oder Schweinsnetz) zum Zusammenhalten von Gerichten wie z. B. Rouladen, Hackbraten, Crépinettes oder Adrio verwendet, um sie zu Beginn des Garens vor dem Auseinanderfallen zu bewahren. Im Lauf des Garprozesses löst es sich beinahe vollständig auf. Das Fettnetz gehört nicht zum Standardsortiment von Metzgern.
Anna Sylvia Katharina Caretto (* 1607 in Prag; † 26. Februar 1664 in Regensburg) war die Comtessa di Millesimo und die Ehefrau des kaiserlichen Feldmarschalls Leopold Wilhelm von Baden. Anna Sylvia Caretto ist die Tochter von Stefano (Štěpán) Caretto-Cavriani di Millesimo, Freiherr von Steck, Vilemov, Jeníkov und Nemyšl, Herr von Měšice, Kardašova Řečice und Budislav († nach 1624 in Prag) und Magdalena Kostomlaská z Vřesovic.
Balduin (* Juli 1171; † nach dem 20. Juli 1205 in Tarnowo, Bulgarien) war als Balduin IX. Graf von Flandern, als Balduin VI. Graf von Hennegau und als Balduin I. vom 12. Mai 1204 bis Juli 1205 erster Kaiser des Lateinischen Kaiserreiches. Er war einer der Anführer des Vierten Kreuzzuges (1202–1204), der am 13. April 1204 zur Eroberung Konstantinopels und weiter Teile des Byzantinischen Reiches und zur Gründung des Lateinischen Kaiserreiches führte.
Graham Island ist eine Insel im Territorium Nunavut, Kanada, und gehört zum Archipel der Königin-Elisabeth-Inseln. Sie liegt in der Norwegian Bay zwischen der Axel-Heiberg-Insel im Norden, der Ellesmere-Insel im Osten, der Devon-Insel im Süden und der Cornwall-Insel im Westen. Die Insel hat eine Größe von 1378 km² und ist ca. 50 km lang und ca. 35 km breit. Der 90. westliche Längengrad schneidet die Insel.
Als Hammerkopfturm wird eine spezielle Art von Fördertürmen im Bergbau bezeichnet. Die charakteristische Form gab den Hammerkopftürmen ihren Namen. Im Gegensatz zu den früher verwendeten Fördergerüsten ( Tomson-Bock, Englischer Bock) wurden Hammerkopftürme ab ca. 1915 in geschlossener Bauweise errichtet. Von den ursprünglich zahlreichen Hammerkopftürmen sind heute nur noch wenige als Industriedenkmal erhalten. Zu nennen sind hier:
Johann Georg Bach (* 30. September 1751 in Eisenach; † 12. April 1797 ebenda) war ein deutscher Organist. Johann Georg Bach entstammte der Musikerfamilie Bach, er war der Sohn von Johann Ernst Bach, und wie dieser studierte er an der Universität Leipzig die Rechte. Nach dem Tod seines Vaters, war er ab 1777 Hof- und Stadtorganist an der Georgenkirche in Eisenach. Zugleich war er Hof- Advokat und Kastenverwalter. Ob er wie seine Vorfahren auch kompositorisch tätig war, ist unbekannt.
Der Ehrenkodex für die österreichische Presse gibt Regeln für die Arbeit von Journalisten vor, die in österreichischen Printmedien publizieren. Die Einhaltung der Regeln wird überwacht vom Österreichischen Presserat. Medien, die sich verpflichten, den Regeln des Ehrenkodex zu folgen, zeigen dies durch ein Signet und den Beisatz Dem Ehrenkodex der Österreichischen Presse verpflichtet im Impressum.
Der Luxor-Tempel (altägyptisch Ipet-reset) ist eine Tempelanlage im heutigen Luxor in Ägypten. Er wurde zur Zeit des Neuen Reichs errichtet und südlicher Harem des Amun von Karnak genannt. Er war dem Gott Amun, seiner Gemahlin Mut und ihrem gemeinsamen Sohn, dem Mondgott Chons, geweiht.Der Tempel steht seit 1979 zusammen mit dem Karnak-Tempel und der thebanischen Nekropole auf der Weltkulturerbeliste der UNESCO.
Der Georgische Aufstand auf Texel (niederländisch Opstand der Georgiërs; georgisch ტექსელის აჯანყება) vom 4. April bis zum 20. Mai 1945 war die Revolte von Angehörigen des Georgischen Infanteriebataillons 822 „Königin Tamar“, einer Einheit der Georgischen Legion der Ostlegionen, gegen die deutschen Soldaten auf der niederländischen Insel Texel (Nordholland). Das Gefecht am Ende des Zweiten Weltkriegs wird manchmal als Europas letztes Schlachtfeld bezeichnet.
Die Hanns-Martin-Schleyer-Halle (gebräuchlicher: Schleyer-Halle) ist die größte Mehrzweckhalle Stuttgarts. Die Halle liegt im Stadtbezirk Bad Cannstatt im NeckarPark etwa 200 m westlich von der Mercedes-Benz Arena. Dazwischen liegen das Carl Benz Center und die Porsche-Arena. Mit letzterer ist sie durch ein gemeinsames Forum verbunden. Betreiber beider Hallen ist die Veranstaltungsgesellschaft in.Stuttgart.
Hallenfußball ist eine in Sporthallen stattfindende Variante des Fußballs. Wesentliche Unterschiede zum Feld-Fußball sind die deutlich kleinere Spielfläche, eine geringere Anzahl von Spielern sowie häufig eine Bandenbegrenzung statt Seitenaus-Linie und andere. Dadurch wird das Spiel deutlich schneller und torreicher. Die vom Weltfußballverband FIFA offiziell anerkannte und geregelte Variante des Hallenfußballs heißt „Futsal“.
Tsai Wan-lin (chinesisch 蔡萬霖, * 10. November 1924 in Miaoli; † 27. September 2004 in Taipeh) war ein chinesischer Unternehmer aus Taiwan. Er war Gründer des Banken- und Versicherungskonzerns Lin Yuan Group. Tsai galt als reichster Mann des Landes. Mit einem geschätzten Privatvermögen von 4,6 Milliarden US-Dollar lag er 2004 auf Platz 94 der Liste der reichsten Personen des US-amerikanischen Wirtschaftsmagazins Forbes.
Die Gesellschaft für Straßenbahnen im Saartal (GSS) war ein saarländisches Verkehrsunternehmen in Saarbrücken. Es betrieb die meterspurige Straßenbahn Saarbrücken (1890 bis 1965), den Oberleitungsbus Saarbrücken (1948 bis 1964) sowie den städtischen Omnibusverkehr. Die Nachfolge übernahm 2002 die Saarbahn GmbH. Sie betreibt seit dem 24. Oktober 1997 eine regelspurige Stadtbahn in Saarbrücken und Umgebung.
Der Parteitag der Kommunistischen Partei Chinas (KPCh) (chinesisch 中国共产党全国代表大会, Pinyin Zhōngguó Gòngchǎndǎng Quánguó Dàibiǎo Dàhuì) findet turnusgemäß alle fünf Jahre statt und wird vom Zentralkomitee (ZK) der KPCh einberufen. Wenn das ZK es für notwendig hält oder über ein Drittel aller Organisationen auf Provinzebene es fordern, kann er vorfristig einberufen werden. Der Parteitag der KPCh hat folgende Funktionen und Befugnisse:
Dauphin County  ist ein County im Bundesstaat Pennsylvania der Vereinigten Staaten. Im Jahr 2004 hatte das County 253.282 Einwohner und eine Bevölkerungsdichte von 185 Einwohner pro Quadratkilometer. Der Verwaltungssitz ( County Seat) ist seit 1812 Harrisburg. Das County wurde am 4. März 1785 aus dem Lancaster County herausgelöst und nach dem Dauphin, dem französischen Thronerben, benannt. County Seat (Verwaltungssitz) ist Harrisburg.
Vladimir Prelog (* 23. Juli 1906 in Sarajevo; † 7. Januar 1998 in Zürich) war ein Schweizer Chemiker kroatischer Herkunft. Er erhielt gemeinsam mit John W. Cornforth für seine Arbeiten über die Stereoisomerie von organischen Molekülen im Jahr 1975 den Nobelpreis für Chemie. Bekannt ist auch die Cahn-Ingold-Prelog-Konvention (CIP) zur Beschreibung chiraler Moleküle, die er gemeinsam mit Robert Sidney Cahn und Christopher Kelk Ingold im Jahr 1966 vorschlug.
Biografien: A B C D E F G H I J K L M N O P Q R S T U V W X Y Z ?Ca – Ce – Ch – Ci – Cj – Ck – Cl – Cm – Cn – Co – Cr – Cs – Ct – Cu – Cv – Cw – Cy – Cz – Chb – Che–Chi – Chk – Chl – Chm – Chn – Cho – Chr – Cht – Chu – Chv – Chw – ChyChaa – Chab – Chac – Chad – Chae – Chaf – Chag – Chah – Chai – Chaj – Chak – Chal – Cham – Chan – Chao – Chap – Chaq – Char – Chas – Chat – Chau – Chav – Chaw – Chay – Chaz
Die Netzleittechnik umfasst die Mess-, Steuerungs- und Regelungstechnik von Netzen. Hauptsächlich eingesetzt wird die Netzleittechnik in leitungsgebundenen Netzen wie Stromnetzen, aber auch in Rohrnetzen wie Gas-, Wasser- (Trinkwasser/Abwasser) und Wärmenetze (Fernwärme/Nahwärme). Betrieben wird die Netzleittechnik durch Netzbetreiber und Versorgungsunternehmen.Die Netzleittechnik ist ein Spezialgebiet der Prozessleittechnik; sie gehört zu den Angewandten Ingenieurwissenschaften.
Xanthomonas (griech. xanthos „gelb“, monas „Monade“) ist eine Gattung von gramnegativen Bakterien, die der Familie Xanthomonadaceae zugerechnet werden. Der Befall von Kulturpflanzen mit unterschiedlichen Arten und Pathovaren (pv.) von Xanthomonas führt zu unterschiedlich ausgeprägten Bakteriosen und zu teilweise bedeutenden Schädigungen der Pflanze und damit kommerziell angebauter Kulturpflanzen. Für den Mensch ist Xanthomonas allerdings ungefährlich.
Richard „Levelord“ Gray (* 15. November 1957 in New Haven, Connecticut, USA) ist einer der renommiertesten und erfahrensten Leveldesigner der Computerspiel-Branche. Er entwarf Level für einige der ersten Ego-Shooter und prägte das gesamte Genre mit seinen Arbeiten. Mit seinem Spitznamen Levelord wurde er durch versteckte Hinweise in seinen Leveln bekannt, die man nur durch Cheaten erreichen konnte: You're not supposed to be here - Levelord.
49.3363888888898.1308333333333203Hambach, das als Winzerdorf seit 1935 den Namenszusatz „an der Weinstraße“ trug, wurde im Jahre 1969 in die kreisfreie Stadt Neustadt an der Weinstraße (Rheinland-Pfalz) eingemeindet, deren größter Ortsteil es ist. Der Ort gilt als Wiege der deutschen Demokratie, weil 1832 auf dem nahen Hambacher Schloss eine große Freiheitskundgebung stattfand, das Hambacher Fest.
Gilead (hebr. גלעד, Gil'ad) bezeichnet ein biblisches Land, das nach seinem Ahnherrn so benannt worden sein soll. Es liegt östlich des Jordans zwischen dem Fluss Jarmuk im Norden an der Grenze zu Damaskus und dem Fluss Nahr ez-Zarqa (Jabbok) im Süden an der Grenze zu Ammon. Vom aramäischen König Hasael von Damaskus wurde es im 8. Jh. v. Chr. in seinen Machtbereich eingegliedert. Später war es eines der Hauptgebiete der Dekapolis. Verwaltungsstadt war Ramoth-Gilead (Tell Rumeith).
Eine Palla (lat. Pallo) ist ein langes, bis über die Füße herabgehendes, viereckig zugeschnittenes Gewand, welches von römischen Frauen beim Ausgehen über den anderen Kleidern getragen wurde. Es ist das weibliche Gegenstück des von den Männern getragenen Mantels, des Palliums. Es ist aber auch belegt, dass Frauen das Pallium trugen. Ein Teil der traditionellen Hochzeitsbekleidung war die gelbrote Palla galbeata.Auch Sänger und Tragöden trugen dieses Kleidungsstück.
Georg Haas (* 24. April 1886 in Nürnberg; † 9. Dezember 1971 in Gießen) war ein deutscher Arzt und ein Begründer der Hämodialyse. Er führte 1924 die weltweit erste „Blutwäsche“ (wie er es nannte) außerhalb des Körpers mit Erfolg am Patienten durch. Im Januar 1925 veröffentlichte Haas die Beschreibung des Verfahrens in der Klinischen Wochenschrift. Heute werden in Deutschland 95 Prozent aller Dialyse-Patienten mit dieser Methode behandelt, auch weltweit ist sie das Standardverfahren.
Kirchenslawisch ist eine traditionelle Liturgiesprache, die in den slawischsprachigen Ländern von den orthodoxen Kirchen und den katholischen Ostkirchen verwendet wurde oder, in den slawischen orthodoxen Kirchen, verwendet wird. Sie entstand im Rahmen der Slawenmission durch Kyrill und Method und war bis in die Neuzeit die wichtigste slawische Literatursprache. Die am besten untersuchte Variante des Kirchenslawischen ist das Altkirchenslawische.
Viktor Gernot, geboren als Gernot Jedlička, (* 18. Jänner 1965 in Enns, Oberösterreich) ist ein österreichischer Künstler, Kabarettist, Schauspieler, Stimmenimitator, Fernsehmoderator, Musiker und Sänger. Seinen Künstlernamen hat er inzwischen zu seinem gesetzlichen Namen geändert. Gernot ist das jüngste von vier Kindern (Geschwister: Dieter und Michael, Halbbruder Michael) von Ingrid und Leo. Seine Kindheit verbrachte er in Wöllersdorf, im Bezirk Wiener Neustadt.
Eindeichung beschreibt den Prozess der Landgewinnung. Hierzu werden vor dem Festland Deiche gebaut und das von der eingedeichten Fläche abfließende Oberflächenwasser durch Gräben und Siele in das Meer geleitet. Das eingedeichte Land nennt man in Schleswig-Holstein Koog, in Niedersachsen Groden und in den Niederlanden Polder. Aus der bisherigen Salzwiese bildet sich nun in wenigen Jahren eine Weide.
Das Anch ( ☥, ägyptisch ˁnḫ), auch Anch-Symbol, Anch-Kreuz, in englischer Transkription Ankh, ägyptisches Kreuz, Henkelkreuz, Lebensschleife, Nilschlüssel oder koptisches Kreuz (als Symbol der koptischen Kirche), lateinisch Crux ansata, ist ein altägyptisches Symbol, das für das Weiterleben im Jenseits steht. Als Hieroglyphe steht das Zeichen für das körperliche Leben. Das Unicodesymbol ist U+2625 ANKH. In konventionellen Büchern/Texten wird das Anch-Symbol als OT geschrieben.
NGC 1399 ist die Bezeichnung einer Galaxie im Sternbild Fornax. NGC 1399 hat eine Helligkeit von 9,4 mag und eine Winkelausdehnung von 6,9' × 6,5'. NGC 1399 ist eines der größten und hellsten Mitglieder des Fornax-Galaxienhaufens und mit einer Entfernung von 60 Millionen Lichtjahren die uns nächste cD-Galaxie.Die Galaxie wurde am 22. Oktober 1835 von dem britischen Astronomen John Herschel entdeckt.
Grande Lisboa (Großraum Lissabon) ist eine statistische Subregion Portugals. Sie ist Teil der Região de Lisboa (ehemals Lisboa e Vale do Tejo) und des Distriktes Lissabon. Im Norden grenzt die Subregion West (Portugal) (Oeste), im Osten Lezíria do Tejo, im Süden der Tejo und die danach angrenzende Península de Setúbal sowie der Atlantik an die Region. Fläche: 1381 km². Einwohner (2009): 2 033 756. Neun Kreise sind der Subregion zugeordnet:
In der zweiten Hälfte des 17. Jahrhunderts entwickelt sich in der Kunst eine neue Ornamentform. Das Akanthusmotiv wird wieder dominierend. In dieser neuen Form wird es als Teigwerk bezeichnet. In Italien erfolgt die Verbreitung vor allem durch Steffano della Bella (1610–1667). Er vermischt Akanthus oder Arabeske mit Figurendarstellungen. Diese Ornamentgestaltung fließt in Frankreich ein, besonders in der Ausgestaltung von Versailles unter Ludwig XIV. ab 1668.
Die Oreaden (griech.: Oreiades) sind Nymphen in der griechischen Mythologie. Im Unterschied zu den Najaden (Wassernymphen) und Dryaden (Baumnymphen) handelt es sich um Bergnymphen (griech.: ὄρος = Berg). Sie leben in Grotten, Wäldern und Bergen. Eine der bekanntesten Oreaden ist Echo.Die Göttin Hera beraubte sie der Sprache und ließ ihr lediglich die Fähigkeit, die letzten an sie gerichteten Wörter zu wiederholen.
Ein Catsuit ist ein einteiliges, eng anliegendes Kleidungsstück, das den Körper nahezu komplett umhüllt. Im Gegensatz zu einem Leotard ist ein Catsuit knöchellang und bedeckt die Beine, Zentais bedecken zusätzlich auch Kopf und Gesicht. Catsuits werden häufig zur Kostümierung oder Maskierung des Trägers genutzt, als Sportbekleidung eingesetzt oder finden bei Bluescreen-Aufnahmen in der Filmindustrie Verwendung.
Hotellings Gesetz ist ein Theorem in der Mikroökonomie. Es besagt, dass rational handelnde Produzenten versuchen, ihre Produkte so ähnlich wie möglich im Vergleich zu ihren Wettbewerbern zu gestalten. Hotellings Gesetz wird auch als das „Prinzip der minimalen Unterscheidung“ bezeichnet. Es wurde als erstes von Harold Hotelling im Jahre 1929 in seinem Aufsatz im Economic Journal „Stability in Competition“ erwähnt. Das gegenteilige Phänomen wird als (vertikale) Produktdifferenzierung bezeichnet.
Harry de Groot (* 24. Dezember 1920 in Amsterdam; † 27. September 2004 in Blaricum) war ein niederländischer Komponist. De Groot schrieb unter anderem Lieder für Johnny Jordaan und Tante Leen. Aus seiner Feder stammen aber auch die Titelmelodien verschiedener Fernsehserien, darunter Swiebertje und Farce Majeur. Die Serie Farce Majeur verhalf ihm zu seinem bekanntesten Hit Het is uit het leven gegrepen. Harry de Groot starb im Alter von 83 Jahren im Krankenhaus von Blaricum.
Primetals Technologies Limited mit Sitz in London, (Großbritannien) ist ein Gemeinschaftsunternehmen, das 2015 durch das Zusammenlegen von Siemens VAI Metals Technologies mit dem japanischen Unternehmen Mitsubishi Hitachi Metals Machinery (MHMM) entstanden ist. Das bei MHI konsolidierte Unternehmen Mitsubishi Hitachi Metals Machinery (MHMM) mit Beteiligungen von Hitachi und der IHI Corporation hält 51 % der Anteile und Siemens 49 % der Anteile an dem Joint Venture. Weltweit beschäftigt das Unternehmen etwa 9.000 Mitarbeiter.
Die Abortus-Bang-Ringprobe (ABR-Test) ist eine serologische Untersuchung, die zum Nachweis von Brucellen in Milch genutzt wird. Hierbei werden die Antikörper (IgM, IgG, IgA) mit einem Hämatoxylin-gekoppelten Antigen sichtbar gemacht. Es handelt sich um einen Herdentest der Tankmilch/Kannenmilch im Gegensatz zu z. B. PCR oder ELISA, bei denen es sich um Individualtests handelt. Beim positiven ABR-Test entsteht ein violetter Ring in der Rahmschicht (oben, Fettkügelchen mit adsorbierten Antikörpern) im Reagenzglas. Beim negativen Test bildet sich ein weißer Ring.
Irmin (handschriftlich Hirmin) ist eine literarische Figur des Widukind von Corvey aus seiner frühmittelalterlichen historiographischen Schrift Die Sachsengeschichte.Mediävistische Forscher schlossen, in Verbindung mit der Irminsul, aus Widukinds Darstellung auf Irmin als eine Variante oder einen Beinamen des Gottes Tiwaz/Saxnot bzw. als eine eigenständige Gottheit der Sachsen. Mit Norbert Wagner wird heute Irmin als das Produkt von Widukinds kombinationsfreudiger und etymologisierender Gelehrsamkeit gewertet.
Vampires Dawn [ˈvæmpaɪə(ɹ)z ˌdɔːn] (engl. Dämmerung der Vampire) ist eine zweiteilige, deutschsprachige Freeware-Rollenspielreihe von Alexander ‚Marlex‘ Koch. Das Fantasy-Spiel ist wegen seiner großen Komplexität und genauen Bearbeitung in der RPG-Szene sehr beliebt. Mittlerweile gibt es mehrere Nachfolgespiele, welche aber inhaltlich nicht unmittelbar mit den beiden Vampires-Dawn-Episoden zusammenhängen. Am 31. Oktober 2013 erschien außerdem der erste Teil als Roman von Cairiel Ari im Weltenschmiede Verlag.
Nāser ad-Dīn Schāh, auch Nasreddin Schāh, (persisch ‏ناصرالدین شاه‎ [nɑserɛddiːn ʃɑh]; * 16. Juli 1831 in Täbris; † 1. Mai 1896 Teheran) war von 1848 bis 1896 Schah von Persien. Nāser al-Dīn Schāh entstammte der Dynastie der Kadscharen. Durch seine lange, absolutistische Regierungszeit hat er die Entwicklung Persiens in der zweiten Hälfte des 19. Jahrhunderts entscheidend geprägt. Naser al-Din Schah war mit 25 Frauen verheiratet, die ihm 14 Söhne und eine nicht überlieferte Zahl von Töchtern gebaren.
Als sozialistische Bruderländer oder -staaten bezeichneten sich untereinander die Mitglieder des Warschauer Paktes oder auch die Mitglieder des Rates für gegenseitige Wirtschaftshilfe. Im weiteren Sinne wurde sie auch auf andere Staaten angewandt, die eine sozialistische Gesellschaftsordnung hatten beziehungsweise dem Kommunismus zustrebten. Da aber in vielen nicht an den Vertrag gebundenen Ländern die ideologische Ausrichtung mit einem Machtwechsel sich oft änderte, war der Kreis der sozialistischen Bruderländer einem ständigen Wechsel ausgesetzt.
Mit dem Begriff Ulmensplintkäfer bezeichnet man verschiedene Arten der zur Unterfamilie der Borkenkäfer gehörenden Gattung der Splintkäfer (Scolytus), die an Ulmen leben. Sie sind als Überträger des Schlauchpilzes Ophiostoma novo-ulmi, der das Ulmensterben in Europa verursacht, bekannt. Oft ist mit „Ulmensplintkäfer“ der Große Ulmensplintkäfer gemeint, der im mitteleuropäischen Raum häufigste unter diesen Arten. Gebietsweise kann jedoch auch der Mittlere Ulmensplintkäfer stark vertreten sein. An der Ulme leben folgende Splintkäferarten:
Graphical Kernel System (GKS) war der erste ISO-Standard für Computergrafik (ISO/ IEC 7942), er wurde 1977 eingeführt. In Deutschland war er früher nach DIN 66252 geregelt. Im deutschen Sprachraum wird GKS auch als Graphisches Kernsystem bezeichnet. Wesentlichen Anteil an der Entwicklung trägt Professor José Luís Encarnação. Es handelt sich beim Graphical Kernel System um ein Application Programming Interface für zwei-dimensionale Linear- und Vektorgrafiken, entwickelt unabhängig von Plattform und Programmiersprache.
Der Deutsche Mittelstand (Union Deutscher Mittelstandsparteien, Abkürzung: UDM, Kurzbezeichnung: Mittelstand) war eine politische Partei in der Bundesrepublik Deutschland. Sie trat zur Bundestagswahl 1957 an und erreichte 36.592 Stimmen (0,1 %), hatte jedoch nur in 3 von 10 Bundesländern (Niedersachsen, Nordrhein-Westfalen und Bayern) eine Liste aufgestellt. Im selben Jahr trat die Partei auch zur Landtagswahl in Hamburg an und erzielte hier 3594 Stimmen (0,4 %). Vorsitzender der Partei war der frühere Reichstagsabgeordnete der Reichspartei des Deutschen Mittelstandes Carl Freybe.
Die Katholische Fernseharbeit ist eine Einrichtung der Deutschen Bischofskonferenz. Sie ist zuständig für die Umsetzung der den Kirchen vertraglich zugesicherten Senderechte bei den bundesweiten Fernsehsendern (ZDF, Sender der ProSiebenSat.1-Gruppe und RTL-Sender) sowie die Neuentwicklung von religiösen Sendeformaten. Zu den von ihr verantworteten Sendungen gehören beispielsweise die Gottesdienste im ZDF, die „RTL-Bibelclips“, die Sendereihen „So gesehen“ oder „Sunday Up“ (beide bei Sat.1).Die Redaktion der Katholischen Fernseharbeit ist in Frankfurt am Main.
Das Tempelhofer Feld war ein militärisches Übungsgelände und der Paradeplatz der Berliner Garnison. Es gehörte zum Tempelhofer Oberland auf der Hochfläche des Teltow südlich von Berlin. Das Tempelhofer Feld ist eng verbunden mit der deutschen Militär- und Luftfahrt- sowie der deutschen Fußballgeschichte. Mit Ausnahme des  auf dem Gelände des ehemaligen Flughafens Berlin-Tempelhof ist es heute bebaut. Seit der Einstellung des Flugbetriebs im Jahr 2008 wird der Name Tempelhofer Feld wieder für das unbebaute Areal zwischen dem Volkspark Hasenheide und der Ringbahn benutzt.
Toney Mountain ist ein 3.595 m hoher erloschener Schildvulkan in der Antarktis. Der Berg ist rund 60 Kilometer lang und liegt rund 58 Kilometer südwestlich der Kohler-Range in Marie-Byrd-Land.Die höchste Erhebung des Vulkans trägt den Namen Richmond Peak. Erste Sichtungen des Berges gehen auf das Jahr 1940 durch Admiral Byrd zurück. Kartographisch erfasst wurde er im Dezember 1957 durch eine Expedition von Byrd Station zur Sentinel Range. Benannt wurde er nach George R. Toney, dem Leiter der Byrd Station im Jahre 1957.
Hypophosphatasie ist eine seltene, vererbliche, derzeit nicht heilbare Störung im Knochenstoffwechsel, die sich vor allem im Skelettaufbau manifestiert. Sie wird auch als Rathbun-Syndrom oder Phosphatasemangelrachitis bezeichnet und häufig mit anderen Krankheiten wie Rachitis oder Osteoporose oder der „Glasknochenkrankheit“ (Osteogenesis imperfecta) verwechselt. Durch entzündliche Prozesse in Knochen, Gelenken und der Muskulatur kommt es jedoch auch zur Verwechselung mit rheumatischen Erkrankungen. Die Krankheit wird autosomal-rezessiv vererbt.
St. Marien (auch Sankt Marien) ist eine Gemeinde in Oberösterreich, Bezirk Linz-Land mit 4645 Einwohnern (Stand 1. Jänner 2015) und mit 37,6 km² die flächenmäßig zweitgrößte Gemeinde des Bezirks. Der zuständige Gerichtsbezirk ist der Gerichtsbezirk Traun. Die Wirtschaft in der Gemeinde ist stark auf die Landwirtschaft ausgerichtet, daneben spielt vor allem der Dienstleistungssektor und der sekundäre Sektor (Erzeugung, Bauwesen) eine Rolle. Bestimmend für St. Marien ist jedoch die hohe Zahl an Auspendlern an der erwerbstätigen Bevölkerung.
Pyranja [ˌpyˈraːnja] (* 1978 in Rostock, bürgerlich Anja Käckenmeister) ist eine deutsche Rapperin. Einen größeren Bekanntheitsgrad außerhalb der Hip-Hop-Szene erlangte sie hauptsächlich aufgrund ihrer Teilnahme am Bundesvision Song Contest 2006, bei dem sie für ihr Heimatland Mecklenburg-Vorpommern antrat und den achten Platz erreichen konnte.Ihr Künstlername ist ein Wortspiel aus Piranha und ihrem bürgerlichen Vornamen Anja. Gelegentlich benutzt sie den Alternativnamen Christiane Latte, der ihr Alter Ego repräsentiert.
Die Qiagen N.V. ist Anbieter von Probenvorbereitungs- und Testtechnologien für die molekulare Diagnostik, akademische Forschung, pharmazeutische Industrie und angewandte Testverfahren. Unter der niederländischen Dachgesellschaft unterhält Qiagen über 30 Tochterunternehmen in über 20 Ländern. Die Aktie von Qiagen wird an der US-amerikanischen Technologiebörse Nasdaq und der Deutschen Börse in Frankfurt im Prime Standard gehandelt. Chief Executive Officer des Unternehmens ist Peer M. Schatz, operativer Hauptsitz ist Hilden bei Düsseldorf. Sitz der Holding ist das niederländische Venlo.
Die Europäische Kulturstiftung (European Cultural Foundation, abgekürzt ECF) ist eine unabhängige Stiftung mit Sitz in Amsterdam. Seit knapp 60 Jahren fördert sie im gesamteuropäischen Raum Kunst und Kultur. Ihre Aufgabe ist es insbesondere, kulturelle Ausdrucksweisen zu unterstützen, die zum Ziel haben, eine gemeinsame Zukunft für Europa zu schaffen. ECFs inhaltlicher Schwerpunkt ist derzeit das Thema „Narratives for Europe“, worin Sichtweisen auf das Europa von heute und morgen entwickelt werden.
Der Dreiecksnebel, auch als Dreiecksgalaxie sowie als Triangulumnebel oder Messier 33 bezeichnet, ist eine Spiralgalaxie mit den Abmessungen 70′ × 40′ und der Gesamthelligkeit von 5,7 mag im Sternbild Dreieck. Damit ist sie nach dem  Andromedanebel die zweithellste Spiralgalaxie am Nachthimmel und eine der uns nächstgelegenen.Allerdings verteilt sich ihre Helligkeit auf eine größere Fläche, sodass sie nicht freiäugig, sondern allenfalls im Feldstecher sichtbar ist. Daher sind im Fernrohr etwa 20 fernere Galaxien leichter zu beobachten.
Als Parasexualität bezeichnet man in der Genetik die Fortpflanzung von Lebewesen ohne Meiose oder Geschlechtszellen. Parasexualität tritt bei Prokaryoten wie Eu-Bakterien, Cyanobakterien und Archaeen auf. Dabei werden Teile des Genoms – und damit der Erbinformationen einer Spenderzelle – auf eine Empfängerzelle übertragen und dort rekombiniert. Bei der Sexualität im engeren Sinne findet hingegen eine Rekombination des gesamten Genoms statt. Es sind unterschiedliche Wege bekannt, wie ein Stück einer Spender-DNA in eine Empfängerzelle gelangt:
Das Märkische Stipendium für Literatur wird von der Märkischen Kulturkonferenz e.V. vergeben. Das Stipendium ist mit 12.000 Euro dotiert und wird an Autoren verliehen, um deren finanzielle Unabhängigkeit zu gewährleisten. Das Stipendium wird nicht öffentlich ausgelobt. Während einer Lesung in der Stadtbücherei Lüdenscheid, die in der Regel in einer Matinee am 1. November stattfindet, wird einer der eingeladenen Autoren für das Stipendium ausgewählt. Dabei hat das Publikum zusätzlich zu den Mitgliedern der Jury eine Stimme.
Egon Schulz (* um 1934; † 31. Oktober 2004) war ein deutscher Opernsänger in der Stimmlage Bariton. Schulz begann seine Bühnenkarriere 1965 in Chemnitz mit Partien wie Beckmesser, Germont, Boris Godunow, Danton und Falstaff. Seine letzten Auftritte hatte er in der „Fledermaus“, in „Der Weg der Verheißung“ sowie in den Märchenstücken „Cendrillon“, „Traumfresserchen“ und „Hänsel und Gretel. Schulz wurde mit dem Titel Kammersänger geehrt. Egon Schulz starb am 31. Oktober 2004 kurz vor seinem 70. Geburtstag nach langer schwerer Krankheit.
George ist eine Stadt an der Garden Route in der Gemeinde George, Distrikt Eden, Provinz Westkap in Südafrika. Die Stadt liegt etwa 430 Kilometer östlich von Kapstadt sowie 330 Kilometer westlich von Port Elizabeth. Mit 157.394 Einwohnern (Stand: 2011) ist sie eine der größten Städte des Western Cape. George ist eine wichtige Industriestadt und verfügt über eine Universität. Nur wenige Kilometer vom Indischen Ozean entfernt breitet sich die Stadt auf einem Plateau am südlichen Rande der Outeniqua-Berge aus.
Die EuroMold, eine Veranstaltung der DEMAT GmbH, ist eine Fachmesse für Werkzeug- und Formenbau, Design und Produktentwicklung und präsentiert als internationaler Branchentreff die gesamte Prozesskette „Vom Design über den Prototyp bis zur Serie“. 2014 findet die EuroMold vom 25. bis 28. November zum 21. Mal in den Messehallen der Stadt Frankfurt am Main statt. Im Jahr 2015 wird die Veranstaltung nicht in Frankfurt, sondern auf dem Gelände der Messe Düsseldorf stattfinden. Es werden über 1.000 Aussteller und rund 55.000 Fachbesucher aus 90 Ländern erwartet.
Unter Empirischer Pädagogik oder Empirischer Erziehungswissenschaft versteht man eine Richtung innerhalb der wissenschaftlichen Pädagogik bzw. Erziehungswissenschaft.Angestrebt werden exakte Prognosen von Erziehungs- und Bildungsprozessen und wirksame Technologien ihrer Veränderung. Pädagogische Theorien und Praktiken werden mittels analytischer und empirischer Methoden und anhand von wissenschaftstheoretischen Kriterien wie Objektivität, Validität und Reliabilität überprüft. Normen und Werte sollen in diesem Prozess der Bewertung keine Rolle spielen.
Heiße Zitrone ist ein Heißgetränk aus Wasser, Zitronensaft und ggfs. Zucker oder Honig. Sie ist ein beliebtes Hausmittel bei Erkältungskrankheiten. Um die Inhaltsstoffe der Zitrone wie Vitamin C zu erhalten, wird nur das Wasser erhitzt und der frisch ausgepresste Saft erst anschließend hinzugefügt. Dabei sollte das Wasser nicht sieden, sondern eine Temperatur von ca. 60 °C haben, um die Bestandteile nicht zu zerstören. Das Getränk wird mit etwa einer Zitrone pro Glas zubereitet und kann zur Milderung des hohen Säuregehalts gesüßt werden.
Aggregat 12 (kurz: A12) war die Bezeichnung eines deutschen Raketenprojekts im Zweiten Weltkrieg. Die Aggregat 12 sollte in Verbindung mit der Aggregat 11 und der Aggregat 10 einen Raumtransporter bilden, der bis zu 10 Tonnen in den erdnahen Orbit bringen sollte und wie diese über Tragflächen verfügen. Das Projekt kam über Gedankenspiele nicht hinaus. Sie sollte eine Startmasse von 3500 Tonnen, einen Schub von 10.000.000 kgf, einen Durchmesser von 11 m, eine Spannweite von 23 m und eine Länge von 33 m haben. Die Aggregat 12 hätte damit in etwa den Startstufen der Saturn-Rakete entsprochen.
Caspar Wilhelmus „Cas“ Ruffelse (* 9. Februar 1888 in Rotterdam; † 9. September 1958) war ein niederländischer Fußballspieler. Er bestritt acht Länderspiele für die niederländische Fußballnationalmannschaft und erzielte dabei drei Tore.Nach dem Ersten Weltkrieg spielte er vorübergehend bei Altona 93 und 1923 bestritt er zwei Partien für den Hamburger SV, dies jedoch ohne Freigabe, was dem HSV eine Strafe von 500 Millionen (sic) Reichsmark einbrachte, allerdings in Zeiten der Hyperinflation, in der auch Banknoten im Werte von  im Umlauf waren.
15.01916666666745.805Timna (altsüdarabisch Tmnʿ arabisch ‏تمنع‎, DMG Timna) war die Hauptstadt des Reiches Qataban im Jemen und befindet sich 240 km südöstlich von Sanaa, etwa 100 km südlich von Ma'rib und 320 km nordöstlich (Luftlinie) von Aden. Die Strecke von Ma’rib nach Timna ist Teil der alten Karawanenroute entlang der Weihrauchstraße und östliche Grenze des Östlichen Gebirgsvorlandes zur Ramlat es-Sayhad. Eine weitere antike Stätte befindet sich mit Hajar bin Humayd linkerhand auf der knapp 20 km langen Strecke in das südlich gelegene Baihan al-Kisab.
(234) Barbara ist ein Asteroid des Asteroiden-Hauptgürtels, der am 12. August 1883 von Christian Heinrich Friedrich Peters am Observatorium von Clinton ( USA) entdeckt wurde. Barbara bewegt sich in einem Abstand von 1,8036 ( Perihel) bis 2,9683 ( Aphel) astronomischen Einheiten in 3,6856 Jahren um die Sonne. Die Bahn ist 15,3519° gegen die Ekliptik geneigt, die Bahnexzentrizität beträgt 0,2441. Barbara hat einen Durchmesser von 44 Kilometern. Der Asteroid besitzt eine helle, silikatreiche Oberfläche mit einer Albedo von 0,228. In 26 Stunden und 30 Minuten rotiert er um die eigene Achse.
Kreatin (von griechisch kreas, ‚Fleisch‘) ist eine organische Säure, die in Wirbeltieren u. a. zur Versorgung der Muskeln mit Energie beiträgt. Kreatin wird in der Niere, der Leber und in der Bauchspeicheldrüse synthetisiert und leitet sich formal von den Aminosäuren Glycin, Arginin und Methionin ab und ist zu ca. 90 % im Skelettmuskel vorhanden. Kreatin wurde 1832 von Eugène Chevreul als Bestandteil der Fleischbrühe entdeckt. Der deutsche Chemiker Justus von Liebig wies Kreatin 1847 als Komponente im Fleisch verschiedener Säugetierarten nach.
Gellius Maximus († wahrscheinlich 219) war 219 römischer Gegenkaiser. Gellius Maximus stieg trotz seiner niedrigen Herkunft bis zum Senator auf. In Syrien kommandierte er die legio IIII Scythica. Im Jahr 219 nutzte er die unruhige politische Lage unter Kaiser Elagabal und proklamierte sich selbst zum Kaiser. Elagabal blieb allerdings Herr der Lage und bekämpfte den Usurpator. Gellius Maximus wurde schließlich hingerichtet.Hauptquelle zu Gellius Maximus ist sein Zeitgenosse Cassius Dio. Dieser berichtet im 80. Buch seiner Römischen Geschichte vom syrischen Gegenkaiser.
Der Necker ist ein 31,3 km langer Fluss der Voralpen im östlichen Teil des Toggenburgs und rechter Nebenfluss der Thur. Er entspringt in der Nähe des Ofenlochs, fliesst zunächst durch eine abgelegene, tief eingeschnittene, wildromantische Waldschlucht und mündet schliesslich bei Lütisburg in die Thur. Zumindest im Oberlauf ist der Necker wegen fehlender Industrie noch recht sauber. Der Necker ist Namenspatron der am 1. Januar 2009 aus der Fusion von Brunnadern, St. Peterzell und Mogelsberg entstandenen neuen Gemeinde Neckertal.
Ruth Rosenfeld (* 22. April 1920 in Frankfurt am Main; † 1991 in den USA) war eine US-amerikanische Schriftstellerin deutscher Herkunft. Ruth Rosenfeld begann als Jugendliche Gedichte zu schreiben. Als Jüdin floh sie 1939 in die USA und arbeitete dort u. a. als Büroangestellte. Ihre Eltern kamen in der Zeit des Nationalsozialismus ums Leben, die Mutter im KZ Auschwitz, der Vater in einem Internierungslager. Ihre Manuskripte wurden erst nach ihrem Tod gefunden und durch Ursula Dreysse herausgegeben.
Die Wuppertalbahn ist eine historische 50 Kilometer lange Eisenbahnstrecke von Wuppertal- Oberbarmen (früher Barmen-Rittershausen) über Radevormwald, die Keilbahnhöfe Krebsöge und Anschlag sowie über Halver nach Oberbrügge. Ein Abzweig der Strecke, die ursprüngliche Stammstrecke, führte von Remscheid-Lennep nach Krebsöge in Fahrtrichtung Wuppertal. Sie wurde von der Deutschen Bundesbahn zuletzt als Kursbuchstrecke 403 geführt. Auf der Wuppertalbahn ereignete sich am 27. Mai 1971 das Zugunglück von Dahlerau, das schwerste Eisenbahnunglück der ehemaligen Deutschen Bundesbahn.
Die Betriebsspannung ist nach VDE 0100-200 die jeweils örtlich zwischen den Leitern eines elektrischen Betriebsmittels oder Anlagenteiles herrschende Spannung. Im Gegensatz zur Nennspannung welche sich auf die Auslegung seitens des Herstellers bezieht, beschreibt die Betriebsspannung diejenige Spannung, mit der das Betriebsmittel oder der Anlagenteil tatsächlich betrieben wird.Häufig, insbesondere bei der Isolationskoordination, ist eine höchste (zulässige) Betriebsspannung für das Betriebsmittel definiert, welche meist mit der Bemessungsspannung identisch ist.
Die Gesetzliche Unfallversicherung, auch Soziale Unfallversicherung ist in Österreich ein Versicherungssystem, das die Einwohner in bestimmten Unfallsituationen schützt. Es handelt sich hierbei um Ereignisse von öffentlichem Belang, nämlich Arbeitsunfälle, Unfälle in Bildungsanstalten und bei Hilfeleistungen für andere. Alle anderen Formen der Unfälle (Freizeitunfälle) sind im Allgemeinen über die gesetzliche (Pflicht-)Krankenversicherung gedeckt, teil über wählbare Klauseln, aber in geringerem Umfang.
Der Grosse Preis des Kantons Aargau ist ein Radrennen in der Schweiz. Es findet im Ort Gippingen (Gemeinde Leuggern) im Norden des Kantons Aargau statt und ist das bedeutendste Eintagesrennen der Schweiz. Das erstmals 1964 durchgeführte Rennen wurde vom Weltverband UCI in die UCI Europe Tour eingeteilt. Der Grosse Preis ist der Höhepunkt der Gippinger Radsporttage, einem dreitägigen Anlass mit Volksfestcharakter. Das Rennen findet auf einem anspruchsvollen, 12.1 km langen Rundkurs statt, der 15 Mal befahren werden muss.
NGC 3314 besteht aus zwei Galaxien im Sternbild Wasserschlange, die zufällig in derselben Richtung stehen. Während die vordere Galaxie (NGC 3314A) etwa 117 Millionen Lichtjahre von der Erde entfernt ist, beträgt die Entfernung zur hinteren (NGC 3314B) rund 140 Millionen Lichtjahre. NGC 3314 hat eine scheinbare Helligkeit von +13,5 (B-Band) bzw. +12,8 mag (visuell) und eine Winkelausdehnung von 0,4' × 0,2' resp. 1,5' × 0,5'.Die Galaxie wurde am 24. März 1835 von dem britischen Astronomen John Herschel entdeckt.
Die Aufhalter sind Teil des Geschirres beim Fahrsport oder bei Arbeitspferden. Aufhalter verbinden die Deichsel des Wagens über die Deichselbrille mit dem Brustblattgeschirr bzw. dem Kummetgeschirr der Pferde. Ihre Funktion ist das Aufhalten des Wagens während des Bremsens oder bei Bergabfahrten und das Verhindern des seitlichen Ausweichens der Zugtiere. Nur bei Wagen mit einer Deichsel (im Gegensatz zur Gabel beim Einspänner) kommen Aufhalter zum Einsatz. Die Ausführung der Aufhalter gab in früheren Zeiten Auskunft über den Stand des Fahrers (siehe Equipage).
Die Nederlandse Klim- en Bergsport Vereniging (NKBV, dt.: Niederländische Kletter- und Bergsportvereinigung) ist der einzige nennenswerte niederländische Alpinverein und ist 1998 aus der Zusammenlegung der Koninklijke Nederlandse Alpen Vereniging (KNAV) mit der Nederlandse Bergsport Vereniging (NBV, bis 1996: OeAV, Sektion Holland) entstanden. Trotz der großen Entfernung zu den Alpen unterhielt er neben einer Hütte in den Ardennen, der Tukhut in Ferrières (Belgien), bis 2009 die Wangenitzseehütte in der Schobergruppe.
Die Landgrafschaft Hessen-Kassel (alte Schreibweise: Hessen-Cassel) war ein deutsches Reichsfürstentum im Heiligen Römischen Reich, von der älteren Linie des Hauses Hessen regiert.Der Landgraf wurde 1803 zum Kurfürsten erhoben; bald darauf begann man, zur Abhebung von der 1806 durch Napoleon zum Großherzogtum Hessen erhobenen Landgrafschaft Hessen-Darmstadt, die Bezeichnungen Kurfürstentum Hessen oder kurz Kurhessen zu gebrauchen. Der Wiener Kongress 1815 sanktionierte die neue Bezeichnung. Das Land wurde Teil des Deutschen Bundes.
Als Substitutionseffekt wird in der Mikroökonomie die Nachfrageänderung nach einem Gut bezeichnet, die sich infolge einer Änderung der relativen Preise (d.h. des Preisverhältnisses) ergibt. Davon abzugrenzen ist der Einkommenseffekt, der die Nachfrageänderung infolge einer Änderung des realen Einkommens bezeichnet. Beide Effekte treten parallel zueinander auf und wirken entgegengesetzt auf die Nachfrage nach einem Gut. Graphisch lässt sich der Substitutionseffekt als Bewegung entlang der Indifferenzkurve darstellen.
Die Fenstersteuer war eine Steuer, die ein Eigentümer auf die zu seinem Wohnraum gehörenden Fenster zu zahlen hatte. Es gab sie in Frankreich vom 24. November 1798 (4. Frimaire VII) an für gut 100 Jahre als Tür- und Fenstersteuer (jährlicher Ertrag etwa 60 Millionen Francs), in England von 1696 bis 1851, eingeführt als Ersatz der Herdsteuer, zu deren Erhebung der Steuerbeamte das jeweilige Haus hatte betreten müssen, in Spanien bis 1910, in den Niederlanden von 1821 bis 1896 als Teil der Personalsteuer.
Prypjat (ukrainisch Прип'ять, russisch Припять/Pripjat  ) ist heute eine Geisterstadt in der Oblast Kiew (Rajon Tschornobyl) in der Ukraine, die 1970 im Zusammenhang mit dem Bau des Kernkraftwerks Tschernobyl gegründet und infolge des Reaktorunglücks von 1986 geräumt wurde. Zum Zeitpunkt der Katastrophe am 26. April 1986 wohnten hier etwa 49.360 Menschen, darunter ca. 15.500 Kinder. Die meisten Einwohner waren Arbeiter im Kernkraftwerk und ihre Familien.Als Ersatz für Prypjat wurde nach der Katastrophe die Stadt Slawutytsch neu errichtet.
Die Privatklage ist ein Verfahren im deutschen Strafprozessrecht. Die Privatklage ist im ersten Abschnitt des Fünften Buches in den §§ 374–394 der Strafprozessordnung geregelt. Im Übrigen gelten die Vorschriften der StPO entsprechend, sofern in den §§ 374–394 StPO nichts Besonderes geregelt ist. Mit der Privatklage besteht keine Bindung an das Legalitätsprinzip mehr. Es steht dem Privatklageberechtigten frei, ob er Klage erhebt. In den RiStBV ist in Nr. 87 Näheres zur Verweisung auf die Privatklage durch die Staatsanwaltschaft geregelt.
Als Purpurschnecke bezeichnet man verschiedene marine Schnecken aus der Familie der Stachelschnecken (Muricidae), aus deren Sekret einer Drüse in der Mantelhöhle Purpurfarbstoff gewonnen werden kann. Dies trifft weltweit auf zahlreiche Arten dieser Familie zu, doch sind mit Purpurschnecke meist die beiden im Mittelmeer lebenden, früher als Murex bezeichneten Arten Herkuleskeule (Bolinus brandaris) und Stumpfe Stachelschnecke (Hexaplex trunculus) sowie die Nordische Purpurschnecke des Nordatlantiks (Nucella lapillus, früher Purpura lapillus) gemeint.
Die Metropolitano de Lisboa, kurz auch Metro Lisboa, zu Deutsch Stadtschnellbahn von Lissabon, ist das Untergrundbahnnetz der portugiesischen Hauptstadt Lissabon. Das 45,5 Kilometer lange Netz besteht aus vier Linien, die Züge der einzigen Untergrundbahn Portugals fuhren erstmals im Jahr 1959. Das anfangs Y-förmige Netz erlebte besonders in den 1960er und 1980er Jahren große Ausbauphasen. Besonders auf die künstlerische Gestaltung der einzelnen U-Bahnhöfe und das besondere Linienschema mit Farben und Symbolen legt die staatliche Betreibergesellschaft Metropolitano de Lisboa, EPE großen Wert.
Bart Carlier (* 23. Juni 1929 in Venlo als Albertus Carlier, oft auch Bert Carlier) ist ein ehemaliger niederländischer Fußballspieler, der in den 1950er Jahren sowohl in seiner Heimat als auch in Deutschland und Frankreich spielte. Er bestritt fünf Länderspiele für die niederländische Fußballnationalmannschaft und erzielte dabei zwei Tore. Er stammte aus Venlo; seine Familie – Eltern, jüngere Schwester und der ältere Bruder Willy, ebenfalls ein talentierter Fußballer – war im Krieg beim Bombardement der Stadt am 15. August 1944 ums Leben gekommen.
Der Chasaposervikos (Χασαποσέρβικος) oder Servikos (Σέρβικος) ist ein dem Chasapiko verwandter Tanz im 2/4-Rhythmus. Es gibt zahlreiche Tänze von Südosteuropa und Mittelmeerraum bis zum Schwarzen Meer, die dem Chasaposervikos sehr ähnlich sind. Der Tanz wird in der T-Haltung im „offenen Kreis“ bzw. in „runder Linie“ getanzt. Es gibt demnach eine anführende und eine abschließende Person. Die Gruppe, welche aus beliebig vielen Personen bestehen kann, bewegt sich rechtsherum. Die Musik ist „flott“. Der Chasaposervikos unterscheidet sich durch folgende Merkmale vom Chasapiko:
Die Fleischrote Rosskastanie, auch Rotblühende Rosskastanie oder irreführend Rote Rosskastanie (Aesculus × carnea, Syn.: Aesculus rubicunda), ist ein in Mitteleuropa häufig in Parks gepflanzter Laubbaum aus der Gattung der Rosskastanien (Aesculus). Es handelt sich dabei um eine Hybride zwischen der von der Balkanhalbinsel stammenden Gewöhnlichen Rosskastanie (Aesculus hippocastanum) und der nordamerikanischen Roten Rosskastanie (Aesculus pavia). Die Fleischrote Rosskastanie ist eine 1818 erstmals beobachtete fruchtbare Hybride; sie bildet keimfähige Samen.
Unter Netzkonvergenz versteht man die Auflösung einzelner, voneinander getrennter Netze hin zu größeren Netzen, die ihre Aufgaben übernehmen. Zu beobachten ist die Netzkonvergenz zum Beispiel bei der Telefonie: klassische Telefonnetze werden zunehmend in Next Generation Networks bzw. Voice-over-IP-Netzen aufgelöst. Weiterhin gibt es den Trend, dass Übertragungsstandards, die für PC-Netze entwickelt wurden, auch für die Datenübertragung in Fertigungsanlagen genutzt werden, siehe Industrial Ethernet.
Paramahamsa Yogananda (bengalisch: যোগানন্দ Yogānanda; bürgerlich Mukunda Lal Ghosh; * 5. Januar 1893 in Gorakhpur, Bengalen; † 7. März 1952 in Los Angeles, USA) war ein indischer Yoga-Meister, Philosoph und Schriftsteller.In Yogananda sehen seine Anhänger − sie verehren ihn als ihren Guru − einen Premavatar, eine göttliche Inkarnation. Als Gründer der Yogoda Satsanga Society of India (YSS) 1917 sowie der Self-Realization Fellowship (SRF) 1920 in den USA, machte er den Kriya Yoga, der als Bestandteil des Raja Yoga verstanden wird, im Westen bekannt.
CD- und DVD-Verpackungen dienen dem Schutz, der Aufbewahrung und dem Transport optischer Datenspeicher. Manche dieser Verpackungen bieten dabei auch Platz für Beihefte, sogenannte Booklets. CD- und DVD-Verpackungen sind in der Regel aus Kunststoff, teils auch aus Pappe gefertigt. Sie sind zu unterscheiden von Cartridges, die verbunden mit der CD-ROM in ein optisches Laufwerk eingelegt werden. Dieser Artikel behandelt die Verpackungen für Datenträger (sowie deren Beihefte) mit 120 mm Durchmesser. Die Verpackungen für die seltenere Mini-CD oder Mini-DVD mit 80 mm Durchmesser sind ähnlich.
Hari Kostov ( mazedonisch Хари Костов; * 13. November 1959 in Pišica bei Probištip) war vom 4. Juni bis 18. November 2004 Regierungschef Mazedoniens. Kostov war in den 1980er und 1990er Jahren ökonomischer Berater der mazedonischen Regierung und der Weltbank. In der Regierung Crvenkovski (2002–2004) war er zunächst Innenminister, bis Crvenkovski Präsident wurde. Das Parlament berief ihn am 31. Mai 2004 in das Amt des Regierungschefs ein. Doch schon am 15. November 2004 wurde bekannt, dass Kostov nach Auseinandersetzungen in der Regierungskoalition sein Amt wieder aufgab.
Clear Lake ist ein kleiner Ort (Einwohnerzahl: ca. 8000) im US-Bundesstaat Iowa, Vereinigte Staaten. Clear Lake liegt im Cerro Gordo County in der Nähe von Mason City. Insbesondere im Sommer ist Clear Lake ein von Touristen gut besuchter Ort. Neben dem See Clear Lake, der dem Ort seinen Namen gab, stellt der Surf Ballroom den größten Anziehungspunkt dar, in dem die Musiker Buddy Holly, Ritchie Valens und The Big Bopper ihr letztes Konzert gaben, bevor sie nicht weit von der Stadt bei einem Flugzeugabsturz ums Leben kamen.
DESQview war ein von der Firma Quarterdeck Office Systems entwickelter Multitasking-Aufsatz für das MS-DOS- Betriebssystem auf Intel 386-Prozessoren. DESQview erlangte im Gegensatz zu Microsoft Windows keine weite Verbreitung, war jedoch für spezielle Anwendungen (z. B. den Hintergrundbetrieb von Faxempfangssoftware oder PC-Mailboxprogrammen) wegen seiner Stabilität und seiner im Gegensatz zu Windows/386 und Windows 3.x recht gleichförmigen Rechenzeitverteilung recht beliebt. DESQview/X ist eine grafische Oberfläche für Desqview, welche mit dem X Window System (X11 R5) kompatibel ist.
Differentialart, auch Trennart genannt, ist ein Begriff der Pflanzensoziologie und der Geobotanik. Differentialarten sind Pflanzenarten, die in mehreren Pflanzengesellschaften vorkommen oder fehlen können. Ihr Vorkommen bzw. Fehlen gestattet es, die nach Charakterarten charakterisierten Gesellschaften bzw. Assoziationen in Ausbildungen bzw. Varianten einzuteilen. Diese Untergliederung mittels Differentialarten kann auf jeder syntaxonomischen Ebene durchgeführt werden, um z. B. Verbände in Unterverbände einzuteilen.
Robert Surcouf (* 12. Dezember 1773 in Saint-Malo, Frankreich; † 8. Juli 1827 in Saint-Malo) war während der Revolutionskriege ein französischer Kaperer gegen Großbritannien; während der Kontinentalsperre betrieb er darüber hinaus als Unternehmer weitere Kaperschiffe.Robert Surcouf fügte dem britischen Handel bei seinen Kaperfahrten in insgesamt 50 Monaten auf See beträchtliche Verluste zu, 47 feindliche Schiffe wurden erobert oder versenkt. Seine Kommandos waren La Créole, La Clarisse, La Confiance und Charles (ex Le Revenant). Er wurde 1810 von Napoleon zum Baron erhoben.
NGC 2395 ist ein galaktischer Offener Sternhaufen im Sternbild Zwillinge auf der Ekliptik. Er hat einen Winkeldurchmesser von 12 Bogenminuten und eine Helligkeit von 8,0 mag. Der Haufen ist rund 1350 Lichtjahre vom Sonnensystem entfernt und hat einen Durchmesser von etwa 6 Lichtjahren und beinhaltet ca. 20 Sterne. Sein Alter wird auf 1,5 Milliarden Jahre geschätzt. In seiner optischen Nähe befindet sich der planetarische Nebel Abell 21, auch Medusa-Nebel genannt. Entdeckt wurde das Objekt am 16. März 1784 von William Herschel.
Der Begriff Sozialgeheimnis oder Sozialdatenschutz bezeichnet die bereichsspezifischen Datenschutz-Regelungen im deutschen Sozialrecht. Das Sozialgeheimnis konkretisiert das Grundrecht auf informationelle Selbstbestimmung für den Bereich der öffentlichen Sozialleistungsträger und anderer Stellen, die mit der Erhebung, Verarbeitung oder Nutzung von Sozialdaten betraut sind. Gesetzlich geregelt ist in Deutschland das Sozialgeheimnis im § 35 Erstes Buch Sozialgesetzbuch in Verbindung mit den §§ 67 ff. Zehntes Sozialgesetzbuch.
Brescia Calcio, oder schlicht Brescia genannt, ist der größte Fußballverein in der norditalienischen Stadt Brescia in der Lombardei, wo er 1911 gegründet wurde. In der Saison 2012/13 spielt Brescia in der Serie B. Der Verein hält den Rekord sowohl für die meisten Teilnahmen insgesamt (52) an der Serie B-Meisterschaft, wie auch für die meisten Teilnahmen in Folge (18, von 1947/48 bis 1964/65). 1965, 1992 und 1997 wurde Brescia Meister der Serie B. Zudem konnte die Mannschaft im Jahr 1994 gegen Notts County die Torneo Anglo-Italiano gewinnen.
Lyss [ ˈliːs] ( Berndeutsch: [ ˈliːsː])  ist eine politische Gemeinde ( Einwohnergemeinde) im Verwaltungskreis Seeland im Schweizer Kanton Bern. Am 1. Januar 2011 fusionierte die Gemeinde Busswil bei Büren mit Lyss.Lyss hat über 13'000 Einwohner. Da die Einwohnerzahl über 10'000 liegt, kann sich Lyss auch als Stadt bezeichnen. Für die Förderung erneuerbarer Energien wurde Lyss als ‚Energiestadt‘ ausgezeichnet. Das sich rasant entwickelnde Regionalzentrum hat bis heute viel vom seeländisch-dörflichen Charakter bewahrt.
Friderizianisches Rokoko bezeichnet eine Form des Rokoko, die in Preußen während der Regierungszeit  Friedrichs des Großen (1740–1786) entstand. Der Stil vereint Einflüsse aus Frankreich und den Niederlanden. Sein bedeutendster Vertreter war der Architekt Georg Wenzeslaus von Knobelsdorff. Weiterhin ist der Maler Antoine Pesne zu nennen, aber auch König Friedrich selbst nahm Einfluss auf Entwürfe Knobelsdorffs. Bekannte Bauwerke des Friderizianischen Rokoko sind Schloss Sanssouci, das Stadtschloss (Potsdam) und Teile des Schlosses Charlottenburg.
Als Filmkamera bezeichnet man eine fotografische Apparatur, vor allem in der Kinematografie, dieDie Filmkamera belichtet auf einen (perforierten) fotografischen Film. Im Gegensatz hierzu unterscheidet man analoge Kameras wie Videokamera und Videocamcorder, die auf einen magnetischen Träger aufzeichnen (Elektronische Kamera), und die digitale Kamera, wie etwa der heutige digitale Camcorder, der digital auf Magnetband oder elektronische Speicher aufzeichnet, sowie alle Erscheinungsformen von Digitalkameras, die auf elektronische Speicherkarten auch bewegte Bilder mit Ton aufnehmen können.
Egham ist eine kleine Stadt in der Grafschaft Surrey im Südosten von England. Sie liegt südwestlich von London und nahe der Londoner Ringautobahn M25. Das Schloss Windsor etwa erreicht man von Egham aus zu Fuß in einer Stunde. Egham gehört zum großstädtischen Einzugsbereich von London. Verwaltungsmäßig ist die Stadt dem Borough of Runnymede zugeordnet. In der Nähe von Runnymede wurde 1215 die Magna Carta unterzeichnet. Das Royal-Holloway-College der Universität von London befindet sich in Egham. Im Jahr 2005 waren hier etwa 6600 Studenten immatrikuliert.
sunshine live (auch sl; ssl; oder radio sunshine live) ist ein privater deutschlandweiter Hörfunksender mit dem Schwerpunkt Elektronische Tanzmusik. Unter dem heutigen Namen nahm der Sender seinen Betrieb am 20. Juni 1997 in Schwetzingen auf und hat seinen Sitz heute in Mannheim. Maskottchen des Senders ist Clubby, ein hellblauer Babykopf mit Kopfhörer und Nasenpiercing. Nach der Verlagerung der Verwaltung sowie der Studios von Schwetzingen nach Mannheim sendet sunshine live seit dem 30. Januar 2006 aus der Kauffmannmühle in der Hafenstraße im Stadtteil Jungbusch.
Als Topdressing bezeichnet man das regelmäßige Ausbringen kleiner Sandmengen (0,5–2,0 l/ m²) auf kurz gemähten Rasenflächen. Dieser Arbeitsgang wird häufig auf Golfgrüns durchgeführt, um die Spieleigenschaften zu verbessern. Als Topdressmaterial sollte ein ähnlicher Sand wie in der Rasentragschicht verwendet werden ( Körnungsgröße 0,1 bis 1,0 mm). Topdressingsand wird im trockenen Zustand in die Grasnarbe mittels einer Bürste eingekehrt. Der Sand muss unkrautfrei sein. Daher wird er nach Möglichkeit in einer Halle zwischengelagert, um ihn vor Regen und Unkrauteintrag zu schützen.
Neil Mallon Bush (* 22. Januar 1955 in Midland, Texas) ist ein US-amerikanischer Geschäftsmann. Er ist ein Sohn des vormaligen US-Präsidenten George H. W. Bush und Barbara Bush. Seine Geschwister sind der ehemalige Präsident George W. Bush, Jeb Bush (ehemaliger Gouverneur von Florida), sowie Robin, Marvin und Dorothy Bush. Neil Bush erhielt seinen Vornamen nach Henry Neil Mallon, einem guten Freund der Familie, der als Präsident von Dresser Industries (heute Halliburton) Arbeitgeber von George H. W. Bush war.
Quiet Earth – Das letzte Experiment ist ein neuseeländischer Science-Fiction-Film aus dem Jahre 1985 von Geoff Murphy. Der Film basiert lose auf dem gleichnamigen Buch von Craig Harrison und wurde von Cinepro und Mr. Yellowbeard Productions Limited & Company produziert. Als andere Einflüsse für den Film wurden die Romane Ich bin Legende, Dawn of the Dead und besonders der Spielfilm aus dem Jahre 1959 Die Welt, das Fleisch und der Teufel genannt. Quiet Earth wird auch als inoffizielles Remake des letztgenannten Films bezeichnet.
Als soziale Sicherheit bezeichnet man im engeren Sinne den Schutz vor den Folgen verschiedener Ereignisse, die als „soziale Risiken“ charakterisiert sind. Die Sozialpolitik strebt Maßnahmen zur sozialen Absicherung an und bemüht sich um die Ausgestaltung eines rechtlich strukturierten Systems der sozialen Sicherheit. Der sozialen Sicherheit dienen die Sozialversicherungen und die Sozialhilfe. Die Träger der Sozialversicherung koordinieren ihre Arbeit in der Internationalen Vereinigung für Soziale Sicherheit (IVSS) beim Internationalen Arbeitsamt in Genf.
Die Nesselsucht (Urtikaria) ist eine krankhafte Reaktion der Haut auf Nahrungsmittel oder Medikamente (Allergien), auf Einwirkungen von Wärme oder Kälte, Licht, Druck oder Wasser, auf immunologische Phänomene oder auch auf psychischen Stress. Kennzeichen sind Quaddeln oder Erytheme. Die akute Urtikaria besteht − im Gegensatz zur chronischen Verlaufsform − nicht länger als sechs Wochen; oft kann ein Auslöser nicht bestimmt werden (idiopathische Urtikaria).In Deutschland soll es ca. 800.000 Betroffene geben. 2014 wurde für den 1. Oktober erstmals der Welt-Urtikaria-Tag ausgerufen.
Der Deutsche Bibliotheksverband verleiht seit dem Jahr 2000 den von der Zeit-Stiftung Ebelin und Gerd Bucerius gestifteten Preis Bibliothek des Jahres am Tag der Bibliotheken und am Ort des Preisträgers. Die Auszeichnung Bibliothek des Jahres ist der nationale Bibliothekspreis in Deutschland. Mit dieser Auszeichnung soll ein Beitrag zum neuen Image der Bibliotheken geleistet werden. Die Auszeichnung würdigt Bibliotheken aller Sparten und Größen. Ausgezeichnet werden überdurchschnittliche Leistungen jeder Art wie
Salland ist eine Region in der niederländischen Provinz Overijssel. Die Region umfasst das Gebiet zwischen den Städten Deventer, Zwolle, Ommen und Rijssen-Holten und ist landschaftlich interessant durch kleine Schlösser und Wälder. Das östliche Ufer der IJssel bildet die Westgrenze der Region. Neben den genannten Städten ist vor allem das ausgedehnte Industriedorf Raalte von Bedeutung. Von touristischem Interesse sind unter anderem der Nationalpark Sallandse Heuvelrug (Sallander Hügelrücken), dessen „Hügel“ sich bis zu 75 m über NN erheben, Radwandertouren sowie städtische Architektur.
Pangeo (griechisch Παγγαίο [paŋˈgʲɛɔ] bzw. Oros Pangeo Όρος Παγγαίο, altgriechisch Pangaion, auch Pangeon, Pangaeum, Pangaios,) ist der Name eines Gebirgszuges in Nord-Griechenland sowie der dort mit 1956 m höchsten Erhebung. Er ist Teil der Griechischen Rhodopen und liegt im Westen von Kavala, zwischen den Flüssen Strymon und Xiropotamos. Es ist allerdings zu vermuten, dass unter dem Begriff Pangaion im Altertum und in der Antike die drei heute genannten Gebirgszüge Pangaion, Symvolon und Lekanis zwischen Strymon und Nestos insgesamt verstanden wurden.
Eberswalder Kanaldeutsch ist streng genommen kein eigenständiger Dialekt, sondern eine Varietät des Berliner Dialektes. Eine typische Eberswalder Ausdrucksform ist die häufige Verwendung des Wortes '-mäßig' in verschiedensten Verbindungen (Beispiele: geldmäßig [jeltmäßich], zeitmäßig [zeitmäßich]). Weiterhin wird häufig das Wort „damit“ anstelle von „dass“ gebraucht (zum Beispiel „Ich weiß, dass das falsch ist!“ [Ick weeß damit det/dat/dit falsch iss]). Bekannte Interpreten, die auch Lieder in Eberswalder Mundart vortragen, sind die „Schwärzefüße“.
Weihai ( chinesisch 威海, Pinyin Wēihǎi, früher 威海衛 / 威海卫, Wēihǎiwèi) ist eine Stadt im Nordosten der Provinz Shandong der Volksrepublik China mit einer Fläche von 5.436 km². Im Jahre 2004 wurden 2.483.889 Einwohner gezählt. Administrativ setzt sich Weihai aus zwei Stadtbezirken ( Huancui, Wendeng) und zwei kreisfreien Städten ( Rongcheng, Rushan) zusammen. Weihai ist der Sitz eines römisch-katholischen Bischofs. Es gibt Thermalquellen in der Stadt, der Küste sind viele Inseln vorgelagert. Britische Seefahrer gaben der Stadt den Spitznamen Way High.
Die Wasserspinne (Argyroneta aquatica) oder auch Silberspinne ist die einzige Spinnenart, die nicht an Land, sondern unter Wasser lebt. Ihr Verbreitungsgebiet erstreckt sich von den Britischen Inseln im Westen bis nach Japan im Osten. Die Tiere bevorzugen saubere Seen oder langsam fließende Gewässer. Da die Wasserqualität vielerorts durch Gülle und Pestizide aus der Landwirtschaft beeinträchtigt ist, ist der Bestand stark rückläufig. Sie steht auf der Roten Liste der gefährdeten Arten in der Kategorie „Stark gefährdet“.
Karlheinz Eber (* 8. Januar 1927 in Würzburg; † 8. Dezember 2004 in Neuendettelsau) hat nach dem Zweiten Weltkrieg über 30 Jahre lang die CVJM-Arbeit, vor allem auch in Bayern, entscheidend geprägt. Er hat seine Ausbildung in der Evangelistenschule Johanneum in Wuppertal absolviert. Danach war er zuerst CVJM-Sekretär im CVJM Nürnberg-Gibitzenhof. Anschließend hat er die Arbeit des CVJM-Landesverbandes Bayern als CVJM-Generalsekretär geleitet. 1991 ging Karlheinz Eber in den Ruhestand. Seine Lebenszeugnisse hat er in mehreren Büchern festgehalten.
Die Bienenfresser oder Spinte (Meropidae) bilden eine Familie mittelgroßer Vögel, die meist in den Tropen beheimatet sind. Sie werden zu den Rackenvögeln (Coraciiformes) gestellt. Die Nachtspinte (Nyctyornis) werden manchmal als eigene Familie Nyctyornithidae abgetrennt. Die Familie besteht aus drei Gattungen und 26 Arten. Die meisten Arten leben in offenem Gelände und lauern auf einer Warte Insekten auf, die sie im Fluge erbeuten. Oft bilden Bienen und Wespen die bevorzugte Nahrung. Bienenfresser leben gesellig und bilden Nistkolonien, die aus Tunneln in sandigen Hängen bestehen.
Siebenbürgen ist eine Metal-Band aus Schweden, die sich durch eine Mischung aus Gothic Metal und Black Metal sowie durch verschiedene Gesangsstimmen auszeichnet und auf diese Weise einen sehr variablen Klang produziert. Die Band lässt sich insgesamt dem Dark Metal zuordnen; sie selbst bezeichnet ihren Stil als „Vampyric Metal“ (wie auch Cradle of Filth), denn ihre Texte entstammen oft älteren Vampir- und Gruselgeschichten. Der Gruppenname geht auf das Gebiet Siebenbürgen im heutigen Rumänien zurück, welches u.a. als Transsylvanien aus Vampirgeschichten wie Dracula bekannt ist.
Super RTL (über DVB-T SRTL; eigentlich: RTL DISNEY Fernsehen GmbH & Co. KG) ist ein Spartensender der RTL Group, der sich hauptsächlich an Kinder und Jugendliche richtet. Super RTL sieht sich selbst als Familiensender. Von Februar 1998 bis Dezember 2013 sowie von April 2014 bis August 2014 war Super RTL Marktführer bei den 3- bis 13-Jährigen.Der Sender beschäftigt nach eigenen Angaben 130 Mitarbeiter, Geschäftsführer ist Claude Schmit. 2008 betrug der Bruttoumsatz des Kölner Unternehmens 253,5 Millionen Euro.
Galeazzo II. Visconti (* um 1320; † 4. August 1378) aus der Familie Visconti war der zweite Sohn des Stefano Visconti. Bei der Aufteilung des Herrschaftsgebiets der Familie nach dem Tod des Kardinals Giovanni Visconti 1354 bekam er Pavia. Galeazzo war vornehm und gutaussehend, Förderer Francesco Petrarcas, Gründer der Universität Pavia und ein begabter Diplomat. Er hatte am 10. September 1350 Bianca Maria von Savoyen geheiratet († 31. Dezember 1387), die Tochter des Grafen Aimone, und hatte mit ihr zwei Kinder:
William Knox D’Arcy (* 11. Oktober 1849 in Newton Abbot, Devon, England; † 1. Mai 1917 in Stanmore, Middlesex) war ein britischer Rechtsanwalt und Unternehmer. 1872 heiratete er Elena Birbeck. Aus der Ehe gingen zwei Söhne und drei Töchter hervor. Die Ehe wurde am 9. August 1896 geschieden. Elena verstarb am 19. Dezember 1899. D'Arcy heiratete 1899 Nina Boucicault (Mrs. Ernestine Nutting), Tochter von Arthur L. Boucicault, Besitzer der Zeitung Rockhampton Argus. William Knox D'Arcy starb am 1. Mai 1917 an Lungenentzündung. Er hinterließ seiner Familie ein Vermögen im Wert von 984.000 GBP.
Die meisten Fluggesellschaften unterscheiden Flugreisen in drei oder vier hauptsächliche Beförderungsklassen (auch Serviceklassen oder Sitzklassen genannt): Economy, Premium Economy, Business und First/Erste. Diese wiederum sind unterteilt in verschiedene Buchungsklassen, die im Preis und den Buchungs- oder Reisebedingungen variieren. Die Beförderungsklassen unterscheiden sich in Service- und Komfortleistungen vor, während und nach der Flugreise sowie im Preis – sie unterscheiden sich aber auch je nach Flugzeug und Fluggesellschaft.
Cuius regio, eius religio, auch: cuius regio, illius religio (lateinisch für: ‚wessen Gebiet, dessen Religion‘, im damaligen Sprachgebrauch oft: ‚wes der Fürst, des der Glaub'‘), ist eine lateinische Redewendung, die besagt, dass der Herrscher eines Landes berechtigt ist, die Religion für dessen Bewohner vorzugeben. Sie ist die Kurzform eines im Augsburger Religionsfrieden und im Westfälischen Frieden niedergelegten Rechtsprinzips. Die lateinische Redewendung wurde vom Greifswalder Rechtsprofessor Joachim Stephani im Jahre 1612 geprägt.
N-Zone ist eine auf Nintendo spezialisierte Monatszeitschrift der Computec Media für Nintendo-Vielspieler. Sie behandelt Themen wie Vorschauen, Tests und Hardware zu den Nintendo-Spielekonsolen Nintendo 3DS, Nintendo DS, Wii U, Wii, eShop, Virtual Console sowie WiiWare. Hans Ippisch, ehemals Chefredakteur des Magazins, ist inzwischen als Commercial Director tätig. Die Redaktion besteht aus Viktor Eippert (Leitung), Marco Cabibbo, Benjamin Kegel, Lukas Schmid, Uwe Hönig, Maik Koch, Matthias Schöffel und freien Mitarbeitern.
Die Société de Transports de l’Agglomération Stéphanoise, kurz STAS, ist ein Nahverkehrsunternehmen in der französischen Stadt Saint-Étienne. Sie gehört zur Veolia Transportation, die im Auftrag und auf Rechnung des Zweckverbands Saint Étienne Métropole den Verkehr betreibt. Es handelt sich dabei um einen Zusammenschluss von 43 Gemeinden – 29 von ihnen sind an das Nahverkehrsnetz der STAS angeschlossen. Das Netz der STAS umfasst die drei Linien der Straßenbahn Saint-Étienne, eine Oberleitungsbus-Linie in Saint-Étienne sowie den Omnibusverkehr im Großraum Saint-Étienne und Grand Gier.
Die Fazilet Partisi, kurz FP (dt: Tugendpartei), war eine von 1997 bis 2001 existierende islamistische Partei in der Türkei, die der Milli-Görüs-Bewegung zugerechnet wird. Das Emblem der Partei besteht aus einer Mondsichel, aus fünf Strichen und einem Herz. Die Striche, die Strahlen darstellen, sollen für Hochschätzung, Ansehen, Ehre (türkisch: Şeref), Gerechtigkeit und Rechtsbewusstsein, Wohlfahrt und Aufschwung stehen. Das Herz symbolisiert Liebe, Toleranz, Brüderlichkeit und Frieden, sowie Menschenrechte und Freiheiten.
Die Oblast Poltawa (ukrainisch Полтавська область/Poltawska oblast; russisch Полтавская область/Poltawskaja oblast) ist eine von 25 Verwaltungseinheiten (Oblaste der Ukraine) im Landesinneren der Ukraine. Sie hat rund 1,46 Millionen Einwohner (2014). Umgeben wird die Oblast von den Oblasten Tschernihiw und Sumy im Norden und im Westen an die Oblaste Kiew und Tscherkassy; die Oblast Kirowohrad liegt im Südwesten. Die Südostgrenze liegt an der Oblast Dnipropetrowsk und im Osten grenzt die Oblast an die Oblast Charkiw.
Hökensås ist ein Bergplateau in Västergötland in Schweden, das sich entlang des Westufers des Sees Vättern erstreckt. Es ist ein geologischer Horst, erreicht eine Höhe von 345 Metern über dem Meeresspiegel und verläuft von Jönköping im Süden etwa 100 Kilometer nach Norden bis zum See Viken. Hökensås ist vorwiegend bewaldet und die mittleren Teile sind seit 1998 Naturschutzgebiete der Kategorie V auf der IUCN-Skala. Durch Hökensås zieht sich der Wanderweg Västra Vätterleden, der etwa 150 Kilometer lang ist und an den Bergslagsleden anschließt.
Unter Intermodalität versteht man im psychologisch-medizinischen Sprachgebrauch die Fähigkeit, Wahrnehmungsinhalte aus verschiedenen Sinnesgebieten miteinander zu verbinden. Ein normal entwickelter Mensch lernt zum Beispiel, aus dem Erklingen einer Stimme auf die dazugehörige Person zu schließen. Oder er kann aus Morsezeichen Buchstaben erkennen oder aus Verkehrszeichen Gebote und Verbote ableiten usw. Es werden also verschiedene Teilaspekte unserer Erlebniswelt zu komplexen Erkenntnissen zusammengefügt.
Zhangzhou (chinesisch 漳州市, Pinyin Zhāngzhōu shì) ist die südlichste der neun bezirksfreien Städte der chinesischen Provinz Fujian. Sie ist in China bekannt als Stadt der Narzissen (chinesisch 水仙花, Pinyin shuixian hua).Zhangzhou hat eine Küstenlinie von 680 Kilometer Länge mit vielen natürlichen Tiefwasserhäfen. Es grenzt an die Nachbarprovinz Guangdong in Südwesten und an die Stadt Xiamen im Nordosten. Außerdem hat es über die Lage an der Taiwanstraße Zugang zum Pazifik. Zhangzhou ist in China bekannt für den Anbau einer Reihe von tropischen Früchten und Blumen.
Die Seefestspiele Mörbisch, ursprünglich: Seespiele Mörbisch, sind ein jährlich in den Sommermonaten stattfindendes Operetten-Festival in Mörbisch am See (Österreich). Mit ca. 150.000 Besuchern sind die Seefestspiele Mörbisch das weltgrößte Festival der Gattung Operette. Neben Operetten wird unregelmäßig auch klassisches Musical aufgeführt. Vor allem die Naturkulisse des Neusiedler Sees wird immer in das Bühnenbild eingebaut. Da die naturgegebenen Verhältnisse keine Aufführungen zulassen würden, wird eine speziell für die Seefestspiele entwickelte Übertragungstechnik eingesetzt.
Israels einseitiger Abkoppelungsplan, der auch als „Scharon-Plan“ oder einfach Abkoppelungsplan bekannt ist (תוכנית ההתנתקות), ist ein Vorschlag des israelischen Ministerpräsidenten Ariel Scharon aus dem Jahr 2004, der den Abzug aus einigen der seit dem Sechstagekrieg israelisch besetzten Gebieten und den Abbau einiger israelischer Siedlungen betrifft, während andere dauerhaft beibehalten werden sollen. Weiterentwickelt wurde die Idee von seinem Amtsnachfolger Ehud Olmert im sogenannten Konvergenz-Plan.
Mulk Raj Anand (* 12. Dezember 1905 in Peschawar, Pakistan; † 28. September 2004 in Pune, Indien) war ein indischer Roman- und Kurzgeschichtenautor sowie Kunst kritiker. Er schrieb seine Texte in Englisch. Anand war einer der ersten Schriftsteller, die die indischen Panjabi- und Hindustani-Dialekte ins Englische übertragen haben. In seinen Arbeiten zeichnete Anand ein realistisches und sympathisches Bild der Armen in Indien. Mulk Raj Anand, Raja Rao und R. K. Narayan werden mitunter als „Gründungsväter des indischen Romans“ bezeichnet.
NGC 4244 ist eine Spiralgalaxie vom Hubble-Typ SA(s)cd im Sternbild Jagdhunde nördlich der Ekliptik. Sie hat eine Flächenausdehnung von 15,8' × 2,5' und eine scheinbare Helligkeit von 10 mag. Die Galaxie ist rund 15 Millionen Lichtjahre vom Sonnensystem entfernt und hat einen Durchmesser von etwa 75.000 Lichtjahren. Das Objekt ist Mitglied der sogenannten Canes-Venatici-I-Gruppe, dem nächsten Nachbarn der Lokalen Gruppe, zu der u.a. M 94, M 106, NGC 4214, NGC 4395 und NGC 4449 gehören. Die Galaxie wurde am 17. März 1787 von dem deutsch-britischen Astronomen Wilhelm Herschel entdeckt.
Als Ailes de Pigeon (deutsch: Taubenflügel), auch bekannt als Pistolet, bezeichnet man eine Ballettfigur, bei der man mit dem rechten Fuß abspringt, während gleichzeitig das linke Bein in die Luft geworfen wird. In der Luft schlägt das rechte Bein an die linke Wade. Anschließend erfolgt die Landung auf dem linken Bein, während das rechte Bein in die Luft gestreckt wird. Der Ablauf wird mit vertauschten Seiten wiederholt, um am Ende wieder auf dem rechten Bein mit ausgestrecktem linken Bein, der Ausgangsposition, zu landen.
Eine Chronobibliografie ist ein Verzeichnis von Publikationen ( Bibliografie), das die einzelnen Titel in zeitlicher Reihenfolge (chronologisch) präsentiert. Im Deutschen ist der Begriff unüblich. Hier wird von chronologischer Bibliografie gesprochen, vgl. Terminologie der Information und Dokumentation, München 1975, S. 186. In französischen Publikationen findet er aber Verwendung. Bsp.: Buisine, Alain: Paul Verlaine : histoire d'un corps ; chrono-bibliographie, index. - Paris : Tallandier, um 1995.
Schloss Christiansborg [kʀesdjansˈbɔːʔʀ] (dänisch Christiansborg Slot) liegt auf der Insel Slotsholmen im Zentrum von Kopenhagen und beherbergt die Spitzen der drei Staatsgewalten des Königreichs Dänemark. Es ist weltweit der einzige Repräsentationsbau, der die höchsten Repräsentanten der Exekutive, Legislative und Judikative unter einem Dach vereint. Außer den Räumen des Parlaments Folketing befinden sich das Oberste Gericht, ein Dienstsitz des Ministerpräsidenten sowie Königliche Empfangsräume im Schloss. Der heutige Bau wurde 1906–1937 errichtet.
Wolfsburg Hauptbahnhof ist der wichtigste Bahnhof der Stadt Wolfsburg in Niedersachsen. Er liegt an der Hauptstrecke Hannover– Berlin und ist in östlicher Richtung letzter ICE-Halt vor Stendal oder Berlin-Spandau. Im Stadtteil Fallersleben befindet sich ein weiterer Wolfsburger Bahnhof – der Bahnhof Fallersleben. Am 25. August 2007, dem 50. Jahrestag der Einweihung des Empfangsgebäudes, wurde der Bahnhof Wolfsburg offiziell in Wolfsburg Hauptbahnhof, umbenannt. Schon Jahre zuvor wurde auf Wegweisern in der Stadt auf den Hauptbahnhof verwiesen.
Ein Stuntman [ˈstʌntmən] (Mehrzahl Stuntmen [ˈstʌntmən], engl. „Trickvorführer“), veraltet auch Kaskadeur [kaskaˈdœʀ] (nach frz. cascadeur), ist das Double eines Filmschauspielers und übernimmt in schwierigen und gefährlichen Szenen dessen Rolle. Es heißt, der Zirkus habe den Stunt geboren. In der Anfangszeit des Films übernahmen einige Schauspieler, wie zum Beispiel Buster Keaton, selbst die Ausführung der gefährlichen Szenen. Später wurden hierfür darauf spezialisierte Doubles eingesetzt, die jedoch meist eher unbekannt im Hintergrund agierten. Einige wenige schafften es jedoch, selbst berühmt zu werden, wie beispielsweise der deutsche „Klettermaxe“ Arnim Dahl.
10.574306-71.592064Die General-Rafael-Urdaneta-Brücke (örtlich auch einfach puente sobre el Lago - Brücke über den See genannt) ist eine 8678 Meter lange Straßenbrücke über den Maracaibo-See im Bundesstaat Zulia in Venezuela, die die Stadt Maracaibo auf direktem Weg mit den übrigen Landesteilen Venezuelas verbindet, insbesondere über die Nationalstraße 3 mit der Hauptstadt Caracas. Sie ist nach dem aus Maracaibo stammenden Großkolumbianischen General und Präsidenten Rafael Urdaneta benannt. Sie war bei ihrer Fertigstellung die längste Schrägseilbrücke der Welt und gilt als die erste Schrägseilbrücke aus Beton.
Shakespeare’s Sonnets (dt. Shakespeares Sonette) ist ein Gedichtband mit 154 Sonetten des Dichters William Shakespeare. Es handelt sich um den spätesten Groß-Zyklus von Sonetten in der Nachfolge Francesco Petrarcas, d. h. die Sonette widmen sich (wenn auch nicht ausschließlich) dem Thema Liebe. Gemeint sind in diesem Artikel nicht die zahlreichen auch in den Dramen Shakespeares vorkommenden Sonette. Im Anschluss an die Sonette enthält das Buch das lange Gedicht A Lover's Complaint (dt. Einer Liebenden Klage). (Das englische Sonett – und damit auch dasjenige Shakespeares – weicht von der italienischen Form ab, siehe Artikel Sonett.)
Ein Handelsname (auch: Handelsbezeichnung) ist die Bezeichnung eines Artikels, eines Herstellungsverfahrens, einer chemischen Verbindung oder Ähnlichem. Besonders auffällig wird die Verwendung von Markennamen in der Chemie und der Pharmazie, weil die korrekten chemischen Bezeichnungen oft sehr komplex und damit nicht eingängig sind. Als bekannte Beispiele kann man Acetylsalicylsäure (Abk. ASS) nennen, welche als Aspirin (Bayer AG) bekannt geworden ist, Polystyrol, welches im geschäumten Zustand als Styropor (Marke der BASF) bekannt ist, Polytetrafluorethylen (Teflon) als Marke von DuPont oder Tempo als Gattungsbegriff für Papiertaschentücher.
Adanaspor ist ein türkischer Fußballverein. Adanaspor spielte insgesamt 21 Jahre in der obersten türkischen Fußballklasse ( Süper Lig). In der Ewigen Tabelle der Süper Lig belegt Adanaspor den 16. Rang. Adanaspor stellte zweimal den Torschützenkönig der Türkischen Süper Lig.In der Saison 1980/81 Bora Öztürk mit 15 Toren und in der Saison 1978/79 Özer Umdu mit ebenfalls 15 Treffern. Der deutsche Nationalspieler Thomas Berthold spielte vom 15. Januar 2001 bis zum Ende der Saison 2000/01 bei Adanaspor. Der heutige deutsche Bundestrainer Joachim Löw war dort Trainer vom 20. Dezember 2000 bis zum 4. März 2001.
ingame ist ein deutsches Webseiten-Netzwerk. Es wurde im Juli 2000 von Peer Schmidt, Myrko Thum und Richard Reise gegründet und hat seinen Sitz in Hamburg. ingame betreibt eine Vielzahl von Internet-Seiten zum Themenkomplex Gaming, Hardware u. Entertainment und dient als Kommunikations- u. Werbeplattform für Unternehmen aus der Spiele-, Hardware-, Film- und Lifestyle-Branche.Ein besonderer Fokus liegt auf Multiplayer/Onlinespielen sowie Entertainmentinhalten. Nach Stand Februar 2012 generiert das ingame Netzwerk mehr als 10 Millionen Seitenaufrufe bei mehr als 840.000 Unique Usern im Monat (Kenndaten nach IVW). Das Portfolio wächst ständig.
Die Belagerung von Tyros im Jahr 332 v. Chr. dauerte sieben Monate an und endete mit der Eroberung der Stadt.Das Ereignis gehört zu den größten militärischen Leistungen Alexanders des Großen. Die Belagerung ist maßgeblich von Arrian, Quintus Curtius, Diodor und Plutarch überliefert. Nach der Schlacht bei Issos zog Alexander der syrischen Küste entlang, um die phönizischen Städte einzunehmen, die die Flotte der Perser stellten. Sämtliche Städte ergaben sich dem heranrückenden Makedonenheer, nur Tyros erklärte seine Neutralität. Die Inselfestung war die wichtigste Stadt der Phönizier und daher auch für Alexander von zentraler Bedeutung.
MPEG-7 ist ein im Jahr 2002 verabschiedeter ISO Standard (ISO/IEC 15938), der von der Moving Picture Experts Group, kurz MPEG, definiert wurde. MPEG-7 ist eine Kurzform, die eigentliche Bezeichnung lautet Multimedia Content Description Interface. Generell dient der Standard zur Beschreibung von multimedialen Daten mithilfe von Metainformationen. MPEG-7-Metadaten werden in Form eines oder mehrerer XML-Dokumente gespeichert. Neben der XML-Repräsentation der MPEG-7-Daten, die durch mehrere komplexe XML-Schemata festgelegt ist, existiert auch eine speicherplatzoptimierte binäre Repräsentation, genannt BiM.
Der Musculus digastricus oder Musculus digastrius (lat.: zweibäuchiger Muskel), früher auch als Musculus biventer mandibulae bezeichnet, ist ein Muskel des Kopfes, der aus zwei unterschiedlichen Anlagen hervorgeht, weshalb er auch von zwei Hirnnerven innerviert wird. Er besteht aus zwei Bäuchen:Außerdem ist der Muskel paarig angelegt, das heißt, er ist jeweils auf der rechten und linken Körperhälfte zu finden. Die beiden Köpfe treffen sich in der Mitte und bilden eine gemeinsame Zwischensehne (Mensch, Pferd) oder einen Sehnenstreifen. Die Zwischensehne ist mit einer Bindegewebsschlaufe am Zungenbeinkörper befestigt.
SAR-Lupe ist ein deutsches Satellitenaufklärungssystem. Es besteht aus fünf identischen Kleinsatelliten und einer Bodenstation (Erdfunkstelle) zur Satellitenkontrolle und zur Bildauswertung. Es ist das weltweit dritte Aufklärungssystem mit Synthetic-Aperture-Radartechnik, welches unabhängig von Wetter und Tageszeit hochauflösende Bilder von jedem Punkt der Erde liefern kann. Davor waren solche Systeme nur in den USA und Russland in Gebrauch, inzwischen auch in Japan und Italien. Benutzbar ist das globale Erkundungssystem seit Dezember 2007, das volle Leistungsspektrum wurde im Jahre 2008 erreicht.
Der Wahlbeobachter ist eine unabhängige Person, die eine Wahl beobachtet und dadurch auf ihre rechtmäßige Durchführung hin überprüft und Wahlfälschung verhindern soll. Die Wahlbeobachtung erstreckt sich, um wirksam zu sein, sowohl auf die Vorbereitung der Wahlen (Wählerlisten, Stimmzettel, Wahllokale usw.) als auch – unter Wahrung des Wahlgeheimnisses – auf die Wahlhandlung selbst (mögliche Behinderungen oder Beeinflussungen), auf die Stimmauszählung und Protokollierung des Wahlergebnisses. International ist es üblich, dass auch ausländische Wahlbeobachter, zum Beispiel von der OSZE, vor Ort sind und ihre Erkenntnisse ungehindert veröffentlichen können.
Trage oder umgangssprachlich Tragbahre bezeichnet eine Vorrichtung, mit der eine nicht gehfähige Person in zumeist liegendem Zustand von – je nach Ausführung – einem oder mehreren Helfer(n) transportiert werden kann. Verwendung finden Tragen insbesondere im Rettungsdienst und Katastrophenschutz, aber beispielsweise auch im Sanitätswesen des Militärs. Dort dienen sie zur einfachen und dennoch schonenden Verlegung von Patienten. Tragen, die mit einem Fahrgestell ausgestattet sind, werden auch „Fahrtragen“ genannt. Das Wort Bahre bezeichnet zwar speziell diejenigen Gestelle, auf denen Tote transportiert werden (Totenbahren), aber Trage und Bahre werden umgangssprachlich oft synonym verwendet.
Der Kurt-Magnus-Preis ist ein Hörfunkpreis, der für überdurchschnittliche Leistungen im Hörfunkjournalismus verliehen wird, ist einer „der bedeutendsten Hörfunkpreise in Deutschland“.Der Preis wurde 1962 zum Andenken an Kurt Magnus, einen der Pioniere des deutschen Rundfunks und ehemaligen Verwaltungsratsvorsitzenden des Hessischen Rundfunks, von der ARD gestiftet und 1963 erstmals vergeben. Das Höchstalter für die Teilnahme beträgt 35 Jahre. Bis zum Jahre 2002 wurden jährlich unter Federführung des Hessischen Rundfunks bis zu zehn, seitdem maximal fünf Preise vergeben. Der Preis ist mit Geldprämien oder Fortbildungsbeihilfen im Wert von insgesamt 25.000 Euro verbunden.
Der Nepaluhu (Bubo nipalensis) ist eine der asiatischen Regenwaldarten der Gattung der Uhus. Sein Habitat sind die niederschlagsreichen Waldregionen des Himalaya, Indochinas und Malaysias. Aufgrund seines auffälligen, menschenähnlichen Rufes wird der Nepaluhu in einigen Regionen Sri Lankas auch als "Ulama" oder "Teufelsvogel" bezeichnet. Er erreicht eine Körpergröße von 51 bis 61 cm und lebt bevorzugt von Nagetieren und kleineren Vögeln. Aufgrund seiner Größe ist er jedoch auch in der Lage, Schakale und größere Hühnervögel zu schlagen. Ebenso wie der Streifenuhu und der Malaienuhu brütet der Nepaluhu in der Trockenzeit. Ansonsten ist über seine Brutbiologie wenig bekannt.
Bei der Umkehr der Ruderwirkung handelt es sich um einen Vorgang der Aeroelastizität oder eines lokalen Strömungsabrisses, bei dem die Ruderwirkung entgegen dem Ruderausschlag erfolgt. Erfolgt die Umkehr der Ruderwirkung durch Aeroelastizität, wird die Leitfläche durch die Steuerfläche so verdreht, dass die Gesamtwirkung dem Ruderausschlag entgegenwirkt. Dies geschieht insbesondere bei hohen Fluggeschwindigkeiten. Das Flettner-Ruder basiert auf diesem Prinzip. Reißt hingegen die Strömung insbesondere an den Querrudern ab, geschieht dies aufgrund besonders langsamer Fluggeschwindigkeit in Verbindung mit großem Ruderausschlag.
(273) Atropos ist ein Asteroid des Asteroiden-Hauptgürtels, der am 8. März 1888 von Johann Palisa entdeckt wurde. Benannt wurde der Himmelskörper nach Atropos, einer der Moiren genannten Schicksalsgöttinnen aus der griechischen Mythologie. Atropos bewegt sich in einem Abstand von 2,0126 ( Perihel) bis 2,7784 ( Aphel) astronomischen Einheiten in 3,7077 Jahren um die Sonne. Die Bahn ist mit 20,44° stark gegen die Ekliptik geneigt, die Bahnexzentrizität beträgt 0,1598. Atropos hat einen Durchmesser von 29 Kilometern. Sie besitzt eine relativ helle Oberfläche mit einer Albedo von 0,168. In 20 Stunden rotiert sie um die eigene Achse.
Das Zigeunerschnitzel ist eine Rezeptbezeichnung für verschiedene Gerichte der österreichischen und deutschen Küche für kurzgebratene Schnitzel. Typisch für das Gericht ist eine mit Paprika gewürzte Sauce mit Tomaten, Pilzen und weiteren Zutaten. Neben der auf eine seit Ende des 19. Jahrhunderts belegten Garnitur der klassischen Küche zurückgehenden Zubereitung À la zingara gibt es noch weitere so bezeichnete, vereinfachte Schnitzelgerichte. Die Gerichtbezeichnungen „Zigeunerschnitzel“ oder „nach Zigeuner Art“ sind in Deutschland in jüngster Zeit Thema eines öffentlichen Diskurses hinsichtlich der möglichen rassistischen Konnotation des Wortes „Zigeuner“.
Die Pacific Air Forces (PACAF; deutsch Pazifische Luftstreitkräfte) bilden neben den United States Air Forces in Europe (USAFE) eines von zwei regional ausgerichteten der insgesamt neun Hauptkommandos der United States Air Force (USAF) und dienen als Komponentenkommando für Luftstreitkräfte innerhalb des übergeordneten United States Pacific Command (USPACOM). Das Hauptquartier befindet sich auf der Hickam Air Force Base auf Hawaii. Ende September 2006 bestand das Personal der PACAF aus rund 45.900 Mitarbeitern, darunter 5.100 Reservisten und 7.900 Zivilbeschäftigte. Befehlshaberin ist seit dem 16. Oktober 2014 General Lori J. Robinson.
Franz Fuchs (* 12. Dezember 1949 in Gralla; † 26. Februar 2000 in Graz) war ein österreichischer Terrorist und Bombenattentäter. Von 1993 bis 1997 verübte der mutmaßliche Einzeltäter im Namen einer sogenannten Bajuwarischen Befreiungsarmee (BBA) rassistisch und völkisch motivierte Anschläge durch zahlreiche Brief- und Rohrbomben. Opfer und Adressaten der Bombenanschläge waren Migranten, Angehörige der österreichischen einheimischen Minderheiten sowie Personen und Organisationen, die sich in diesen Bereichen engagierten. Die Anschlagserie forderte vier Todesopfer, 15 Menschen wurden zum Teil schwer verletzt.
Kantenoszillation ist ein Begriff aus der Kernspintomographie (Bildgebungsmethode in der Medizin) und bezeichnet ein Artefakt. Ursache der Kantenoszillation ist eine punktweise Abtastung eines analogen Signals, welches theoretisch aber mit einer unendlichen Bandbreite abgetastet werden müsste. Hierdurch werden Daten abgeschnitten. Im Bild stellt sich die Kantenoszillation dar als periodisch wiederkehrende Linien entlang von Rändern von dargestellten Objekten oder Gewebsübergängen. Dieser Effekt ist ausgeprägt bei Übergängen mit starken Unterschieden der Signalintensität von Strukturen. Synonyme: Abschneidungs- oder Trunkationsartefakt; Gibbs-Ringing (siehe Gibbssches_Phänomen)
Kebse, Kebs oder Kebsweib ist ein veraltetes, heute allenfalls noch dialektal verwendetes Wort für Konkubine. Das Bürgertum des 19. Jahrhunderts, dem dieser Ausdruck zu derb erschien, sprach stattdessen lieber von Maitresse. In der Luther’schen Bibelübersetzung dagegen wurde Kebse noch wertfrei und häufig in der Bedeutung Nebenfrau verwendet, wohingegen das Wort heute eindeutig pejorativ ist. Die mit einer Kebse gezeugten unehelichen Kinder wurden Kegel genannt. Dieses Wort ist heute allerdings ebenso ungebräuchlich und ausschließlich in der Redewendung „ mit Kind und Kegel“ erhalten. Der überkommene Ausdruck Kebs konnte neben der Frau selbst auch deren uneheliches Kind bezeichnen.
mod_perl ist ein freies optionales Modul für den Apache Webserver, welches einen Perl- Interpreter in den Webserver integriert. Auf diese Weise können Perl- Skripte für dynamische Web-Inhalte ausgeführt werden, ohne dass für jede HTTP-Anfrage der Perl-Interpreter neu gestartet werden muss. Bestehende CGI- Skripte können dank einer Emulationsschicht weiterverwendet werden. Außerdem lassen sich damit einfach neue Module für den Apache Webserver erstellen. mod_perl ermöglicht aber auch exotische Features wie die Verwendung von Perl in der Apache- Konfigurationsdatei. mod_perl ist unter der Apache-Lizenz frei verfügbar und wird von der Apache Software Foundation gepflegt.
Ein Innenverteidiger ist eine Spielposition in Mannschaftssportarten wie Hockey und Fußball. Die Hauptaufgabe dieses Abwehrspielers ist, gegnerische Tore zu verhindern sowie das Spiel von hinten zu eröffnen. Die Innenverteidiger im Fußball sind meistens körperlich relativ robust und großgewachsen, um sowohl Zweikämpfe am Boden als auch Kopfballduelle gewinnen zu können. Der Innenverteidiger spielt vorwiegend zentral, also in Tor- beziehungsweise Strafraumnähe, während der Außenverteidiger eher auf den Außenbahnen (Flügeln) agiert.Bekannte Innenverteidiger waren/sind: Lúcio, Fabio Cannavaro, Thiago Silva, Vincent Kompany, Martin Demichelis, David Luiz, Carles Puyol, Jérôme Boateng.
Unter Metaplasie versteht man eine Umwandlung einer differenzierten Gewebeart (epithelial oder mesenchymal) oder Zellart in eine andere.  Metaplasie ist zum Teil reversibel;  wenn sich der Reizzustand beseitigen lässt.  Es handelt sich dabei um eine qualitative Änderung von Körperzellen, die zunächst keine Veränderung der Zellzahl nach sich zieht. Grundsätzlich kann die Metaplasie in allen Geweben vorkommen, hat in der praktischen Medizin aber vor allem für die Epithelien besondere Bedeutung.Eine irreversible Zellumwandlung wird als Anaplasie bezeichnet; Übergang höher differenzierter Zellen in weniger differenzierte Zellen.
Das Fest des Fastenbrechens oder ʿĪd al-Fitr (arabisch ‏عيد الفطر‎, DMG ʿĪd al-Fiṭr  ) ist ein islamisches Fest im unmittelbaren Anschluss an den Fastenmonat Ramadan in den ersten zwei bis vier Tagen des Nachfolgemonats Schauwāl. Je nach Land und Region gibt es Unterschiede in der Dauer und Art des Festes. Höhepunkt des Festes ist der erste Tag, der mit der Sichtung des Neumondes beginnt. Im Türkischen wird das Fest als Ramazan Bayramı („Ramadan-Fest“) oder Şeker Bayramı („Zuckerfest“) bezeichnet. Im malaiischen Sprachraum heißt es Hari Raya Aidilfitri („Großer Tag des Fastenbrechens“) oder Hari Raya Puasa („Großer Tag [nach] dem Fasten“), in Indonesien wird es auch Lebaran genannt.
Das Arztwerberecht in Deutschland ist die Gesamtheit der Bestimmungen, die die Möglichkeiten und Grenzen der Werbung von Ärzten und Zahnärzten regeln. Gesetzliche Grundlagen des Arztwerberechts sind die jeweiligen Berufsordnungen der Landes(zahn)ärztekammern in den einzelnen Bundesländern, das Heilmittelwerbegesetz (HWG) und das Gesetz gegen den unlauteren Wettbewerb (UWG). Als Ziel der Werbeeinschränkungen von Ärzten führen die Berufsordnungen die Gewährleistung des Patientenschutzes durch sachgerechte und angemessene Information an sowie die Vermeidung einer dem Selbstverständnis des Arztes zuwiderlaufenden Kommerzialisierung des Arztberufs.
Die Grafen von Calw (auch: Grafen von Kalw) waren ein hochmittelalterliches Adelsgeschlecht. Auf die Grafen von Calw bzw. ihre Vorfahren gehen das Kloster Hirsau ( 830) und das Stift Sindelfingen ( 1083) sowie die Städte Calw, Vaihingen an der Enz und Löwenstein zurück. Im 12. Jahrhundert spalteten sich die Nebenlinien Calw-Löwenstein (Grafschaft Löwenstein) und Calw-Vaihingen ab; dadurch trat der Niedergang infolge Besitzzersplitterung ein. Die drei Linien starben dann schon im 13. Jahrhundert aus. Besitznachfolger wurden vor allem die Welfen, die Grafen von Württemberg und die Grafen von Tübingen.
Der Plexus lumbosacralis (Lenden-Kreuz-Geflecht) ist ein Geflecht der Ventraläste (bauchwärts gerichtete Nervenäste, Rami ventrales) der Spinalnerven des Lenden- und Kreuzabschnitts (Th12 bis max. S5, je nach Anzahl der Kreuzwirbel) des Rückenmarks. Aus diesem Geflecht gehen durch Austausch von Nervenfasern verschiedener Rückenmarkssegmente neue Nerven hervor, die nunmehr Anteile mehrerer Segmente enthalten und die untere Extremität, die Bauchwand und das Becken innervieren. Während bei den Lendennerven der Geflechtcharakter nur gering ist, sind die Querverbindungen zwischen den Kreuznerven sehr ausgeprägt.
SnipSnap ist ein sogenanntes WikiLog oder Bliki – es vereint also die Funktionalitäten von Wikis und Weblogs. SnipSnap ist als freie Software unter der GNU General Public Licence (GPL) verfügbar und sehr einfach zu installieren. Produziert wird die Software am Fraunhofer-Institut für Rechnerarchitektur und Softwaretechnik (FIRST). Die Entwicklung von SnipSnap ist am 29. Juni 2007 eingestellt worden. SnipSnap hat einige besondere Eigenschaften, die es besonders interessant für den Einsatz als Wissensmanagement-Werkzeug und für Dokumentation und Kommunikation in Softwareentwicklungsprojekten machen:
Das Vorbringen oder der Vortrag einer Prozesspartei (Parteivortrag) stellt die Gesamtheit der Behauptungen dar, die eine Partei im Prozess vorbringt. Man unterscheidet zwischen Rechtsansichten und Tatsachenbehauptungen. Nach § 291 ZPO bedürfen gerichtsbekannte offenkundige Tatsachen keines Beweises § 291. Der Vortrag von Tatsachen ist vor allem im Zivilprozess von Bedeutung. Das Zivilgericht hat den tatsächlichen Sachverhalt nicht von Amts wegen aufzuklären, sondern den Tatsachenvortrag der Parteien zugrunde zu legen (Verhandlungsgrundsatz oder Beibringungsgrundsatz) und hierüber gegebenenfalls Beweis zu erheben (vgl. näher hierzu Relationstechnik).
Die Deutsche Nationalstiftung ist eine Stiftung des bürgerlichen Rechts mit Sitz in Weimar. Die überparteiliche, unabhängige und gemeinnützige Stiftung wurde 1993 vor dem Hintergrund der Deutschen Wiedervereinigung von Bundeskanzler a. D. Helmut Schmidt und einigen seiner Freunde wie Michael Otto, Hermann Josef Abs, Gerd Bucerius und anderen in Weimar gegründet. Die Geschäftsstelle befindet sich in Hamburg. Die Stiftung will das Zusammenwachsen Deutschlands fördern. Sie will die nationale Identität der Deutschen bewusst machen und die Idee der deutschen Nation als Teil eines vereinten Europas stärken. Sie befasst sich mit aktuellen Grundsatzfragen der Nation.
Die Metéora-Klöster ( griechisch Μετέωρα ( )), östlich des Pindos-Gebirges nahe der Stadt Kalambaka in Thessalien, Griechenland gelegen, gehören zum UNESCO-Weltkulturerbe. Der Name Metéora leitet sich von meteorizo (μετεωρίζω) ab, was „in die Höhe heben“ bedeutet. Dieser Name beschreibt die Lage der Klöster, die auf hohen Sandsteinfelsen gebaut wurden und bei dunstiger Luft manchmal zu schweben scheinen. Die gesamte Anlage besteht aus 24 einzelnen Klöstern und Eremitagen, von denen heute nur noch sechs bewohnt sind. Die restlichen achtzehn Klöster sind entweder zu schwer zu erreichen oder wurden wegen Einsturzgefahr verlassen.
Náströnd (auch Naströnd, Nastrand oder Nástrandir) bezeichnet in der germanischen Mythologie einen Teil der Unterwelt Helheim. Übersetzt wird der Begriff mit Totenstrand. Im Englischen ist er auch als Dead Man's Shore bekannt. Náströnd ist der Ort, an den niederträchtige Menschen - wie z. B. Eidbrüchige oder Verbrecher - nach ihrem Tod kommen. Alle Türen zeigen nordwärts und die gesamte Umgebung ist mit der Haut von Schlangen ausgekleidet. Auch ist dieser Teil von Hels Reich vom Sonnenlicht abgeschnitten und giftige Gase erfüllen ihn. Von der Decke tropft zudem Säure herab. Es wird angenommen, dass Náströnd den Christen als Vorlage für ihre Darstellung der Hölle diente.
Die U-Bahn von Nagoya ( jap. 名古屋市営地下鉄, Nagoya-shiei chikatetsu, dt. Städtische U-Bahn Nagoya) ist das Metrosystem der japanischen Stadt Nagoya. Es wurde als drittes U-Bahn-Netz Japans 1957 eröffnet und besteht derzeit aus fünf Linien. Die Gesamtlänge des Netzes beträgt 87 km und es besitzt 93 Haltestellen. Obwohl das tägliche Fahrgastaufkommen 1 Million Benutzer ausmacht, beträgt der Anteil am Stadtverkehr nur 10 %, da Privatfahrzeuge immer noch die Hauptrolle im Transport spielen. Alle Züge und viele Haltestellen sind mit Klimaanlagen ausgestattet, die neuere Sakura-dōri-Linie bietet auch den Zugang mittels Aufzügen an. Die U-Bahn wird vom städtischen Verkehrsamt betrieben.
Donghua Li (* 10. Dezember 1967 in Chengdu) ist ein Schweizer Turner chinesischer Herkunft. Nachdem er 1989 mit seiner damaligen Schweizer Ehefrau in die Schweiz gezogen war, nahm er vorläufig nur an nationalen Meisterschaften teil. Fünf Jahre später erhielt er die schweizerische Staatsangehörigkeit und war somit für die Schweiz auch international startberechtigt. Für die Schweiz nahm er 1996 bei den Olympischen Spielen in Atlanta teil und erreichte in seiner Paradedisziplin am Pauschenpferd olympisches Gold. Im gleichen Jahr trat er vom Spitzensport zurück.Donghua Li hat eine Tochter (* 1996) aus erster Ehe und einen Sohn (* 2012) mit seiner neuen Partnerin.
Metaphosphate sind Kondensationsprodukte der ortho- Phosphorsäure (H 3PO 4) mit der Summenformel (M'PO 3) n. (M': einwertiges Kation)Im Unterschied zu Polyphosphaten lagern sich Metaphosphate zu Ringmolekülen zusammen. Als Beispiel ist der 6-Ring des Trimetaphosphats dargestellt. Tetrametaphosphate bilden einen analogen 8-Ring. Trimetaphosphate wurden früher u. a. in Waschmitteln zur Wasserenthärtung eingesetzt; heute werden aufgrund der Düngewirkung der Phosphate und der daraus folgenden Eutrophierung von Gewässern, was zu übermäßigem Algenwachstum führt, Zeolithe (Gerüstsilikate, wie z. B. Zeolith A) verwendet.
Azzo Visconti (* 7. Dezember 1302; † 16. August 1339), der seinem Vater Galeazzo I. Visconti 1328 folgte, kaufte den Titel eines kaiserlichen Vikars für 25.000 Florin vom gleichen Kaiser Ludwig IV., der seinen Vater eingesperrt hatte. Er eroberte zehn Städte, ermordete seinen Onkel Marco (1329), unterdrückte einen Aufstand seines Vetters Lodrisio, reorganisierte die Verwaltung seiner Länder, baute den achteckigen Turm von San Gottardo. Azzo war seit dem 1. Oktober 1330 mit Katharina von Savoyen verheiratet († 18. Juni 1388). Die Ehe blieb ohne Erben. Mailand ging nach Azzos Tod an seine Onkel Luchino Visconti und Giovanni Visconti.
Ein Accipiesholzschnitt ist ein Holzschnitt, der zeigt, wie ein von der Taube des Heiligen Geistes inspirierter Lehrer seinen Schülern Unterricht erteilt. Auf einem Schriftband steht der lateinische Hexameter „Accipies tanti doctoris dogmata sancti“ (Vernimm die Glaubenslehren des heiligen Doktors Thomas von Aquin). Die Accipiesholzschnitte traten vornehmlich in Lehr- und Schulbüchern des ausgehenden 15. Jahrhunderts als Titelholzschnitte (Frontispiz) auf. Eine erste solche Darstellung findet sich bei dem Drucker Heinrich Quentell in Köln 1490. Ikonographisch geht das Motiv auf Darstellungen Papst Gregors des Großen aus dem 9. und 10. Jahrhundert zurück.
Birdling's Flat ist ein Startplatz für Höhenforschungsraketen in Neuseeland. Von hier wurden 1963 und 1964 zwei Raketen vom Typ Arcas gestartet, die 60 km Höhe erreichten. Am 16. Mai 1882 wurde die Verbindungsbahn von Birding's Flat zur Southbridge Branch (Southbridge Nebenbahn) in Lincoln eröffnet. Diese Linie wurde als Little River Branch durch die Erweiterung nach Little River am 11. März 1886 bekannt. Die Eisenbahn bediente die Station in Birdling's Flat bis zu ihrer Einstellung am 30. Juni 1962. Der ehemalige Bahndamm blieb gut erhalten und wird jetzt als öffentlicher Wander- und Fahrradweg als Little River Rail Trail revitalisiert. -43.816666666667172.68333333333
George Gaylord Simpson (* 16. Juni 1902 in Chicago, Illinois; † 6. Oktober 1984 in Tucson, Arizona) war ein US-amerikanischer Zoologe, Paläontologe und einer der Architekten der Synthetischen Evolutionstheorie. Er war ein Experte für ausgestorbene Säugetiere (besonders Pferde) und ihre interkontinentalen Wanderungen, sowie prähistorische Pinguine. Simpson war einer der einflussreichsten Paläontologen im 20. Jahrhundert. Er war Professor der Zoologie an der Columbia University in New York und Kurator für Geologie und Paläontologie am American Museum of Natural History von 1945 bis 1959 sowie Kurator am Museum of Comparative Zoology der Harvard-Universität.
Schwangerschaftszeichen zeigen das Vorliegen einer Schwangerschaft an. Man unterscheidet zwischen unsicheren, wahrscheinlichen und sicheren Schwangerschaftszeichen als Anzeichen für eine eingetretene Schwangerschaft. Einige dieser Zeichen können aber auch bei einer Scheinschwangerschaft auftreten. Unsichere Zeichen (Zeichen, die auf das Empfinden der Frau, bzw. Empfindungen in ihrem Gesamtorganismus zurückgehen)Wahrscheinliche Zeichen (Zeichen, die eine Schwangerschaft möglich erscheinen lassen, ohne jedoch einen direkten Nachweis zu erbringen. Sie beruhen auf Anamnese und Untersuchung.)Sichere Zeichen (Zeichen, die vom Kind ausgehen)
Als Exzision ( lat. excidere: (her)aushauen, -schneiden, abhauen) wird in der Medizin das chirurgische Entfernen von Gewebe aus dem Körper bezeichnet. Das entsprechende Verb lautet exzidieren. Hierbei wird im Unterschied zur Inzision das betroffene Gewebe herausgeschnitten. Die Wundexzision (dt. Friedrich-Wundausschneidung) ist die Ausschneidung einer einfachen Hautwunde (nicht im Hand- und Gesichtsbereich) zwecks Anfrischung (Verbesserung der Durchblutung von Wundrändern) sowie zur Entfernung von Verschmutzungen, Erregern, Fremdkörpern und nekrotischem Gewebe. Sie erfolgt möglichst 8–24 h nach Verletzung, vorzugsweise bei erhöhter Infektionsgefahr wie z. B. bei Tier- und Menschenbissen.
Das Sevesounglück war ein Chemieunfall, der sich am Samstag, 10. Juli 1976 in der chemischen Fabrik Icmesa im italienischen Meda, 20 Kilometer nördlich von Mailand, ereignete. Icmesa war ein Tochterunternehmen von Givaudan, das wiederum eine Tochter von Roche war. Das Firmengelände berührte das Gebiet von vier Gemeinden, unter ihnen Seveso, das Namensgeber des Unglücks wurde. Dabei wurde eine unbekannte Menge des hochgiftigen Dioxins TCDD freigesetzt, das umgangssprachlich auch Dioxin oder Sevesogift genannt wird. Das Unglück führte zusammen mit ähnlich gelagerten Unfällen zur heutigen Richtlinie 96/82/EG (Seveso-II-Richtlinie).
Betaproteobacteria (auch β-Proteobacteria) bezeichnet eine Klasse im phylogenetischen System Bakterien, das auf der Grundlage der Basensequenz der ribosomalen 16S- Ribonukleinsäure ( 16S-rRNA) aufgestellt wurde. Das Phylum (der Stamm) Proteobacteria wird in die fünf Klassen Alphaproteobacteria bis Epsilonproteobacteria eingeteilt. Alle Vertreter dieses Stammes sind gramnegativ. Zu den Betaproteobacteria gehören die OrdnungenWichtige Vertreter sind unter anderem in den Gattungen Neisseria, Simonsiella, Burkholderia, Achromobacter, Alcaligenes, Sphaerotilus, Nitrosomonas, Spirillum, Thiobacillus und Gallionella zu finden.
Smriti ( Sanskrit, f., स्मृति, smṛti, "was erinnert wird") ist die Bezeichnung eines Kanons der hinduistischen Literatur. Smritis haben nur insofern Autorität im Hinduismus, als sie mit den Shrutis, den früheren, primären Texten des Hinduismus übereinstimmen. Diese haben einen höheren Stellenwert, da die Rishis, wie man die alten Weisen nennt, die Inhalte direkt "gehört" haben sollen. Doch gelten auch die Smritis für ihre jeweiligen Anhänger oft als Offenbarungen und werden von den verschiedenen Gurus überliefert. Über die exakte Klassifikation der Smriti gibt es keinen Konsens. Die Smriti enthält:
Bei Snap! handelt es sich um ein 1989 in Deutschland gegründetes Eurodance- und Trance-Projekt der Frankfurter Produzenten Michael Münzing und Luca Anzilotti (vorher bekannt als 16 BIT und gemeinsam mit Sven Väth als OFF). Mit ihrem Erstlingswerk The Power gelang ihnen im Frühjahr 1990 ein internationaler Hit, der Elemente aus Hip-Hop und Dance kombinierte. Es folgten weitere Hitsingles wie Ooops Up (1990), Rhythm Is a Dancer (1992),Do You See the Light (Looking For) (1993) und Welcome to Tomorrow (Are You Ready?) (1994). Nachdem sich Münzing und Anzilotti ab 1996 mehr trancigen Soundlandschaften zugewandt hatten, blieben weitere Erfolge außerhalb Deutschlands aus.
Der Vodafone-Funkturm in Stuttgart- Vaihingen ist ein 98,6 Meter hoher Mobilfunkturm der Firma Vodafone. Die ungewöhnliche, stativartige Konstruktion aus Betonröhren wurde im Dezember 1998 in nur vier Tagen errichtet. Der Turm besitzt acht Antennenplattformen, die sich in einer Höhe von 58 Metern, 62,5 Metern, 67,5 Metern, 70 Metern, 75 Metern, 77,5 Metern, 80 Metern und 82,5 Metern befinden. Der Funkturm dient der Richtfunk-Anbindung von Mobilfunk-Basisstationen an die Vermittlungsstelle ( MSC), die sich in einem Betriebsgebäude unterhalb des Turms befindet. Ein baugleicher Turm befindet sich auf dem Gelände der Firma Vodafone in Mannheim-Neckarau.
Der Verein Freies Magazin fm5 wurde am 18. Dezember 2002 gegründet, hat seinen Sitz in Bad Kreuzen im Unteren Mühlviertel und ist Betreiber der deutschsprachigen elektronischen Zeitschrift Freies Magazin fm5 sowie Veranstalter der jährlichen Veranstaltungen fm5 Geburtstagsfest und fm5 Klangbad. Die Finanzierung erfolgt durch Mitgliedsbeiträge, öffentliche Förderungen, Onlinewerbung und die beiden jährlichen Veranstaltungen fm5 Geburtstagsfest in Wien und fm5 Klangbad im Thermalbad Bad Fischau. Der Verein hat nach eigenen Angaben ungefähr 30 aktive und stimmberechtigte Mitglieder, sowie etwa 4000 ruhende Mitgliedschaften.
Die Bergensbane  ist eine Eisenbahnstrecke in Norwegen, die die Hauptstadt Oslo mit Bergen, der zweitwichtigsten norwegischen Stadt, verbindet. Sie ist eine der höchstgelegenen Hauptbahnen Europas und gilt als eine der landschaftlich schönsten Bahnstrecken in Nordeuropa. Die Strecke wird von Tag- und Nachtzügen bedient. Als Bauprojekt war die Bergensbane etwa 470 km lang. Im Personenverkehr von Oslo nach Bergen beträgt heute der Reiseweg 516 km, die Fahrzeit sieben Stunden.Bei einer Umfrage der norwegischen Fachzeitschrift Teknisk Ukeblad (deutsch Technisches Wochenblatt) wählten die Leser den Bau dieser Bahn zum fünftgrößten technischen Meisterwerk Norwegens im 20. Jahrhundert.
Christian Heinrich Philipp (seit 1764) Edler von Westphalen (schrieb sich bis 1749 Westphal) (getauft 27. März 1723 [nicht * 24. April 1724] in Hannover-Neustadt; † 21. September 1792 in Blücher bei Boizenburg) war einer der engsten Vertrauten und Mitarbeiter des Herzogs Ferdinand von Braunschweig. Seine Enkelin Jenny von Westphalen wurde die Frau von Karl Marx.Während des Siebenjährigen Krieges war er – obwohl kein Soldat – de facto der Generalstabschef des Herzogs und, wie sein Enkel, der preußische Innenminister Ferdinand von Westphalen, schreibt, „Minister des Hauses, der auswärtigen Angelegenheiten und des Krieges“.
Ein Mühlenteich (auch Mühlteich oder Mühlenweiher) ist ein Stillgewässer, das als Wasserspeicher für den Betrieb einer Wassermühle dient. Ein solcher Mühlen teich ist meist eine künstlich angelegte Anstauung ( Stausee) eines kleinen Fließgewässers (z. B. eines Baches oder Kanals), von dem eine Ableitung ( Mühlengraben, Mühlenbach, Leitgraben) das Wasser zum Wasserrad führt. Viele derartige Seen, die in der Vergangenheit als Mühlenteiche dienten, tragen den Namen "Mühlenteich", wie zum Beispiel in Varel, Stolzenau, Floßdorf, Lübeck, Reinbek oder Wedel. Auch die Alster in Hamburg wurde im Mittelalter zum Betrieb einer Wassermühle angestaut.
Shotacon (jap. ショタコン, shotakon), häufig abgekürzt als Shota (ショタ, shota), bezeichnet in Japan die Fixierung auf niedliche minderjährige Jungen, bezeichnet eine Person mit einer solchen Fixierung oder auch Werke die sich an jene Personen richten. Außerhalb von Japan ist Shotacon als eine allgemeinere Bezeichnung für japanische Werke, insbesondere Manga und Anime, etabliert, in denen Jungen in suggestiver oder erotischer Weise dargestellt werden, die sich kurz vor oder nach der Pubertät befinden. Mit einbezogen werden aber auch ältere Figuren die ein sehr junges Aussehen (Neotenie) besitzen. Der Begriff wird analog zu Lolicon verwendet, was die Fixierung auf minderjährige Mädchen beschreibt.
Der Opisthotonus (gr. ópisthen ‚rückwärts‘ und τόνος ‚Tonus‘, ‚Spannung‘) ist ein Krampf in vor allem der Streckmuskulatur des Rückens. Er führt zu einer starken Rückwärtsneigung des Kopfes und zur Überstreckung von Rumpf und Extremitäten.Er kommt als Symptom bei einigen neurologischen Erkrankungen wie Schädigungen des Mittelhirnes, Gehirnblutungen, Ahornsirupkrankheit, Meningitis und auch bei Tetanus sowie als Nebenwirkung im Rahmen der Frühdyskinesien bei Neuroleptikagabe vor. Außerdem kann er bei weiteren neurologischen Erkrankungen wie der zerebralen Form der Malaria und bei einer Strychninvergiftung auftreten.
Der Reduktionsdistanzmesser (RDS) ist eine Apparatur in der Geodäsie. Er ist ein Distanzmesser für Senkrechtlatten. Dieser Theodolit wurde in den 1960er-Jahren von der Geodäsie-Firma Wild in Heerbrugg/Schweiz (heute beim Leica-Konzern) entwickelt. Das robuste und genaue System war der erste (noch analoge) Schritt zu automatisierter Vermessung, indem Rechenvorgänge durch mechanisch gesteuerte Glaskurven im Gesichtsfeld des Fernrohrs gelöst wurden. Der RDS wurde von fast jedem Geodäten eingesetzt und daher allein in Westeuropa zehntausende Male verkauft. Um 1990 traten dann die digitalen Tachymeter ihren Siegeszug an.
Der Erste Angriff (auch: Erstzugriff) umfasst ein polizeiliches Handeln beim Vorliegen einer Straftat (Tatortarbeit) oder einer Gefahr vor Ort. Dies geschieht im Rahmen eines Polizeieinsatzes und wird durch so genannte Erstzugriffsbeamte durchgeführt, die häufig der Schutzpolizei angehören. Mit „Angriff“ ist hierbei gemeint, dass man einen Sachverhalt erfassen und analysieren (in die Hand nehmen) muss. Der Begriff stammt aus der Weimarer Zeit und ist dem Militärwesen entlehnt. Der Erste Angriff beginnt mit dem Sicherungsangriff und geht anschließend in den Auswertungsangriff (Tatortbefund) über.
William Talman (* 1650; † 1719) war ein englischer Architekt und Zeitgenosse von Christopher Wren. Talman gestaltete die Fassaden seiner Landhäuser mit Pilastern, Architraven und Friesen und übte damit einen großen Einfluss auf die Gestaltung der englischen Landhäuser ein. Im königlichen Bauamt war er Mitarbeiter von Christopher Wren und überarbeitete wahrscheinlich auch die Planung für den Hampton Court Palace. Er zählte zu den wichtigsten englischen Landhausarchitekten und verband in seiner Arbeit den französischen mit dem italienischen Barock. Sein Einfluss darauf wurde nur durch den Architekten John Vanbrugh übertroffen, der den berühmten Blenheim Palace sowie Castle Howard schuf.
Die Deutsche Krimi-Straße ist eine 2,5 km lange Straße entlang der Rönne im Norden Niedersachsens, am Rande der Samtgemeinde Hemmoor. In der Nähe dieser Straße wurden über hundert Kriminalromane, Thriller und Drehbücher für TV-Krimis geschrieben. Autoren waren unter anderem Elke Loewe, Volker Vogeler, Jürgen Petschull, Sebastian Knauer, Willi Voss, Reinhold Friedl, Thomas B. Morgenstern und Wilfried Eggers. Die benachbarten Landschaften Kehdingen und Ostemarsch versuchen, sich touristisch als Krimiland Kehdingen - Oste zu profilieren, und nutzen dabei auch die Bezeichnung Deutsche Krimi-Straße.
Das Schloss Kačina (deutsch Katschina) liegt einen Kilometer nördlich von Nové Dvory im Okres Kutná Hora in Tschechien. Das Schloss wurde Anfang des 19. Jahrhunderts als Sommerresidenz errichtet. Es gilt als das bedeutendste Bauwerk im Empirestil in Böhmen. Das Schloss umgibt ein Englischer Park mit Orangerie. Im Schloss befinden sich ein landwirtschaftliches Museum und eine Ausstellung über das Geschlecht Chotek von Chotkow, in dem die Wandlung einer feudalen Großgrundbesitzer- zur kapitalistischen Industriellenfamilie dargestellt wird. Sehenswert sind die kreisförmige Bibliothek mit einem Säulenumgang und das Schlosstheater mit Bühnentechnik und Kulissen aus dem 19. Jahrhundert.
Der Gyrus cinguli  (von lat. gyrus ‚Windung‘ und cingulum ‚Gürtel‘ oder ‚Gürtelwindung‘) ist ein Teil des Gehirns und gehört funktionell zum limbischen System. Es handelt sich um eine Struktur des Telencephalons (Endhirn), oberhalb des Corpus callosum (Balken), die die medial liegenden Teile der Hemisphären miteinander verbindet. Der Gyrus cinguli besteht aus vier Abschnitten:Im Marklager des Gyrus cinguli verläuft eine lange Assoziationsbahn, das Cingulum. Er endet in der Rinde des Subiculums der Hippocampusformation.Eine operative Durchtrennung des Gyrus cinguli wird als Zingulotomie bezeichnet.
Jake (engl. auch: Jamaican Ginger) war zu Beginn des 20. Jahrhunderts in den USA ein weit verbreiteter Slang-Ausdruck für einen jamaikanischen Ingwer-Extrakt. Es wurde als Medizin verkauft, diente aber vor allem zum Umgehen der restriktiven Alkohol-Politik (siehe Prohibition). Jake enthielt bis zu 85 % Alkohol.Jake enthielt Trikresylphosphate, die zu den Nervengiften zählten. Sie wurden zugesetzt um die vorgeschriebenen Tests auf den Mindestgehalt an Ingwer, der den Geschmack sehr bitter und nahezu ungenießbar machte, zu umgehen. In den 1930er-Jahren führte der Konsum von Jake in den USA zu einer Erkrankung mit dem Namen „Jake Leg“ oder „ginger jake paralysis“.
Das Karpatenvorland liegt an der äußeren Seite des Karpatenbogens. Anteil am Karpaten-Vorland haben die Länder Österreich, Tschechien, Polen, die Slowakei, die Ukraine und Rumänien. Geologisch und auch geographisch ist zumindest das nördliche (äußere) Wiener Becken ein Teil des Alpen- und Karpatenvorlandes, es besitzt eine vermittelnde Stellung zwischen den zusammen entstandenen Vorlandgebieten der Gebirge. Das geologisch ähnlich junge Senkungsgebiet im Innern des Karpatenbogens ist die Pannonische Tiefebene, die große Teile Ungarns und Rumäniens einnimmt, sie wird nicht als Karpatenvorland bezeichnet.
Ernst Bokon (* 19. März 1922; † 13. April 1991) war ein österreichischer Fußballspieler, der vor allem beim SC Wacker Wien erfolgreich war. Der Stürmer spielte kam 1947 vom damaligen Erstligaklub SCR Hochstädt zum amtierenden Meister SC Wacker Wien, für den er bis 1955 auflief. Er zählte Anfang der 1950er Jahre zum treffersichersten Schützen bei den Meidlingern, schoss in insgesamt 203 Staatsligaspielen 173 Tore. Mit den Schwarz-Weißen klappte es dennoch nur mit vier Vizemeistertiteln, auch in der Torjägerliste reichte es zweimal nur knapp zu Rang zwei. Nach seiner Spielzeit in Meidling hängte Ernst Bokon noch zwei Jahre beim FC Metz 1955/56 in Frankreich an.
Als Raman-Streuung (auch Raman-Effekt oder Smekal-Raman-Effekt) wird die unelastische Streuung von Licht an Atomen oder Molekülen bezeichnet. Sie ist nach Chandrasekhara Raman benannt, der den Effekt 1928 erstmals nachweisen konnte. Durch die unelastische Wechselwirkung findet eine Energieübertragung statt, d. h., das emittierte Streulicht besitzt eine höhere oder niedrigere Frequenz als der einfallende Lichtstrahl und ist spezifisch für das streuende Atom bzw. Molekül. Aufgrund des kleineren Streuquerschnittes ist der Anteil des frequenzverschobenen Lichtes jedoch um einen Faktor 103 bis 104 geringer als der des elastisch gestreuten Lichtes, welches als Rayleigh-Streuung bezeichnet wird.
Hugo Marie de Vries (* 16. Februar 1848 in Haarlem; † 21. Mai 1935 in Lunteren) war ein niederländischer Biologe und einer der Wiederentdecker der von Gregor Mendel aufgestellten mendelschen Regeln. Mit seinen 1901 und 1903 erschienenen Schriften zur Mutationstheorie gab er der Evolutionsforschung neue Impulse. Sein offizielles botanisches Autorenkürzel lautet „ de Vries“. Die Forschungsschwerpunkte von de Vries lagen in experimenteller Pflanzenphysiologie und Evolutionsforschung. Er beschäftigte sich mit der Atmung der Pflanzen, mit insekteninduzierter Gallenbildung und über viele Jahre hinweg mit Osmose. Damit legte er die Basis für die Disziplingründung der Physikochemie.
Der Nervus thoracodorsalis (von lateinisch thorax „Brustkorb“, dorsum „Rücken“) ist ein Nerv des Plexus brachialis. Seinen Ursprung hat er im 6. bis 8. Halssegment des Rückenmarks (C6-C8) und verlässt den Plexus im Fasciculus posterior zwischen den Abgängen des Nervus subscapularis superior und inferior. Der Nerv läuft mit den gleichnamigen Gefäßen (Arteria thoracodorsalis, Vena thoracodorsalis) entlang der Innenseite des Musculus latissimus dorsi und innerviert diesen. Beim Menschen ist er teilweise auch für die Innervation des Musculus teres major verantwortlich (gelegentlich zusammen mit dem Nervus subscapularis).
Ein implantierbarer Kardioverter/ Defibrillator (ICD) ist ein miniaturisiertes automatisches Elektrogerät, das Patienten mit hohem Risiko für lebensbedrohliche Herzrhythmusstörungen eingesetzt wird. Die Elektroden des ICD liegen in der Herzkammer und haben dadurch direkten Kontakt zum Herzmuskel. Bei Herzkammerflattern oder -flimmern wird automatisch ein elektrischer Impuls ausgelöst. Durch diesen Stromstoß normalisiert sich die Herzmuskelaktivität und damit die lebenswichtige Pumpleistung des Organs. Das Gerät wird wie ein Herzschrittmacher implantiert. Eine Weiterentwicklung des ICD ist der subkutan implantierbare Defibrillator (S-ICD).
Ein Tischstativ in der Film- und Fototechnik ist ein Stativ mit geringen Ausmaßen und leichter Konstruktion, das meist zusätzlich auf ein Hilfsmittel wie einen Tisch gestellt werden muss, um die Kamera in eine übliche Aufnahmeposition zu bringen. Es ist dadurch gut für das kleine und leichte Fotogepäck geeignet. Die Kamera wird in der Regel über einen Kugelkopf ausgerichtet. Eingesetzt wird es zur Vermeidung von Verwacklungsunschärfe bei langen Belichtungszeiten und für Aufnahmen mit Selbstauslöser, sofern ein größeres Stativ nicht vorhanden ist, oder wenn der Platz am Aufnahmeort für ein größeres Stativ nicht ausreicht.
Kindersoftware ist E-Learning- Software, die speziell für Kinder entwickelt wurde. Kindersoftware soll unterhalten, Kreativität und Denkvermögen fördern und Lerninhalte auf spielerische Art vermitteln. Die Lernsoftware für Kinder wird zum Beispiel in folgende Kategorien unterteilt: Infotainment (informieren und unterhalten), Edutainment (Lernen und Spielen), Tutorenprogramme (üben und trainieren), Lern- und Sprachprogramme, schulbuchbegleitende Software (v.a. Vokabel- und Grammatiktrainer), schulfachbegleitende Lernsoftware (orientiert an den Lehrplänen einer Klassenstufe) und Lernspiele (Spiel im Vordergrund, Lerninhalte werden auf spielerische Art vermittelt).
Antitrinitarier oder Nichttrinitarier ( gr. αντί anti ‚gegen‘ und lat. trinitas ‚Dreifaltigkeit‘) sind Christen, die nach ihrem Gottesverständnis das Dogma der Dreifaltigkeit Gottes, das auf dem Konzil von Nicäa (325) verabschiedet wurde, nicht anerkennen oder als Irrlehre zurückweisen. Es lassen sich mehrere Formen des Antitrinitarismus unterscheiden, wie den Modalismus, der den Vater und Jesus miteinander identifiziert, oder den Adoptionismus, demzufolge Jesus und Gott nicht wesensgleich sind. Letztere Position kann den Arianern und in der Neuzeit den Unitariern zugeschrieben werden. Beide Ansichten sind aus trinitarischer Perspektive Irrlehren.
Die Firmicutes (lat. firmus „stark“, cutis „Haut“) bilden einen artenreichen Stamm innerhalb der Domäne der Bakterien. Die Firmicutes bilden zusammen mit den Actinobacteria die große Gruppe der Gram-positiven Bakterien. Sie unterscheiden sich von den Actinobakterien jedoch unter anderem durch ihren niedrigeren GC-Gehalt. Viele können widerstandsfähige Endosporen bilden, einige leben phototroph, manche Arten syntroph, andere spielen als Krankheitserreger eine wichtige Rolle. Heute zählt man zu den Firmicutes folgende KlassenWichtige Vertreter findet man unter anderem in den Gattungen Streptococcus, Lactococcus, Lactobacillus, Mycoplasma, Bacillus und Clostridium.
North Lincolnshire ist eine Verwaltungseinheit ( Unitary Authority) in England an der Südseite des Ästuar des Flusses Humber. Das Borough wird überwiegend durch Agrarflächen geprägt, die beidseits des Flusses Trent liegen. Es grenzt an North East Lincolnshire, Lincolnshire und North Yorkshire. North Lincolnshire ist verwaltungstechnisch eigenständig und gehört nur zu zeremoniellen Anlässen zur Grafschaft Lincolnshire.Bis 1996 gehörte das Gebiet von North Lincolnshire zur 1974 gebildeten Grafschaft Humberside. Im Borough gibt es drei größere Städte, Scunthorpe, der Verwaltungssitz, Barton-upon-Humber und Brigg.
Als Schnellläufer werden in der Astronomie einzelne Sterne mit einer großen Eigenbewegung bezeichnet. Die Geschwindigkeiten der Sterne in der Nähe der Sonne können in zwei Gruppen aufgeteilt werden. Die eine Gruppe hat eine mittlere Geschwindigkeit von 15 km/s und die zweite Gruppe mit weniger Mitgliedern eine mittlere Geschwindigkeit von 40 km/s. Die Verteilung der beiden Gruppen überlagert sich, so dass erst bei einer Geschwindigkeit von mehr als 50 km/s ein Stern eindeutig den Schnellläufern zugeordnet werden kann . Während die meisten Sterne annähernde Kreisbahnen um das galaktische Zentrum besitzen (die Sonne benötigt dafür rund 250 Millionen Jahre), haben Schnellläufer
Sila ( arabisch ‏ سيلا‎, DMG Sīlā) ist eine Grenzstadt am westlichen Ende des Emirates Abu Dhabi und der Vereinigten Arabischen Emirate (VAE). Sie befindet sich 370 km westlich von der Stadt Abu Dhabi an der Küste. Die eigentliche Grenze zu Katar befindet sich 20-30 km weiter westlich; der Landstreifen wurde an Saudi-Arabien abgetreten. Daher ist auf dem Landweg von den Ländern Katar und VAE ein Transitvisum für Saudi-Arabien notwendig. Die Stadtgebiet reicht bis zur Grenze mit Saudi-Arabien im Westen und umfasst auch den Grenzort Ghuwaifat und erstreckt sich über eine Fläche von 408 km².Zur Volkszählung 2005 hatte Sila 7.900 Einwohner.
Die Brüder vom gemeinsamen Leben, Ordenskürzel CRVC für Canonici Regulares Sancti Augustini Fratrum a Vita Communi, ursprünglich niederländisch Broeders des gemeenen levens, auch Fraterherren (von lateinisch frater „Bruder“) genannt, waren eine am Ende des 14. Jahrhunderts entstandene Ordensgemeinschaft. Regional verbreitet waren die Bezeichnungen Kogel- oder Kugelherren beziehungsweise Kugelhaus für ihre Stiftsgebäude. Diese Bezeichnungen waren höchstwahrscheinlich von ihrer Gugel genannten Kopfbedeckung abgeleitet. In Magdeburg wurden sie Nullbrüder bzw. Lullbrüder genannt. Das weibliche Gegenstück waren die Schwestern vom gemeinsamen Leben.
Tullamore ( irisch Tulach Mhór „Großer Hügel“) ist eine Stadt in der Grafschaft Offaly in der Republik Irland. Tullamore hat 11.375 Einwohner (Stand: 2011), befindet sich in den irischen Midlands und ist die Hauptstadt der Grafschaft Offaly. Es ist das wirtschaftliche und industrielle Zentrum der Region. Bekannt ist der Ort international insbesondere durch die Whiskeymarke Tullamore Dew. In der Nähe von Tullamore betrieb der irische Rundfunk RTÉ bis zum 24. April 2008 einen auch in Deutschland empfangbaren Mittelwellensender (Sendefrequenz: 567 kHz), dessen 290 Meter hoher Sendemast das höchste Bauwerk in Irland ist.
Die Naqada-Kultur, auch Negade-Kultur, ist eine prähistorische ägyptische Kultur. Sie wird in drei Perioden unterteilt; insgesamt dauerte die Naqada-Periode 1500 Jahre an. An diesen Zeitabschnitten können die Fortschritte in technologischer, sozialer und politischer Hinsicht der prädynastischen Periode bis zur Gründung des ägyptischen Staates abgelesen werden. Den Namen erhielt die Kultur von der oberägyptischen Stadt Naqada oder Negade, ca. 45 km nördlich von Luxor auf dem Westufer des Nils. Dort wurden von Flinders Petrie im 19. Jahrhundert über 3.000 Gräber, die vor die frühdynastische Zeit zu datieren sind, gefunden.
Der Buckelvolvo (im Volksmund auch "Katzenbuckel") erhielt - wie so viele Automobile - seinen Namen durch seine Form. Der Buckelvolvo, zu denen der PV444 (1947 bis 1958) und der PV 544 (1958 bis 1965) zählen, besitzt eine recht markante, durchgezogene Dach- und Rückenlinie. Diese "fließt" von der Oberkante der Windschutzscheibe in einem ungebrochenen, stark gebogenen Schwung bis zum Abschluss des Hecks, was den Fahrzeugen einen geduckt rundlichen "Buckel" verschafft. Es gibt ihn in verschiedenen Motorversionen von B 4 (1414 cm³) bis B18 (1780 cm³) Die Kombiversion des Buckelvolvos heißt Duett.
Der i-Installer ist ein freies Paketverwaltungsprogramm für TeX und verwandte Programme für Mac OS X. i-Installer wurde programmiert von Gerben Wierda. i-Installer installiert die für die Verwendung von TeXShop benötigte teTeX-Installation. Seit Ende 2004 lässt i-Installer auch die Installation von XeTeX zu. Bei Vorhandensein von pfaedit installiert i-Installer automatisch die Latin-Modern-Zeichensätze im Macintosh-Betriebssystem. Seit dem 1. Januar 2007 hat Gerben Wierda den Support für das Programm eingestellt. Laut seiner Homepage wird er es für seine privaten Zwecke weiter einsetzen und ggf. weiterentwickeln, jedoch stellt er den E-Mail-Support ein.
Das zeitliche Auflösungsvermögen bezeichnet den Wert der Lichtreize oder Bilder pro Zeiteinheit, die maximal durch das Auge noch einzeln wahrgenommen werden können. Ist die Anzahl der Lichtreize oder Bildwechsel höher als das zeitliche Auflösungsvermögen des Auges, werden sie als Flimmern oder ruckartige Bewegungen wahrgenommen. Allerdings können diese Nebeneffekte durch eine hohe Anzahl von Reizen weitgehend ausgeglichen werden. Das menschliche Auge hat ein zeitliches Auflösungsvermögen von etwa 30 Lichtreizen pro Sekunde. Um ein Flimmern auszugleichen werden mindestens 70 Lichtreize pro Sekunde benötigt. Siehe auch: Nachbildwirkung, Flimmerverschmelzungsfrequenz, Bildwiederholfrequenz
Die Euthynterie ( ἡ εὐθυντηρία, von gr. euthynein ‚gerade machen‘), deutsch Richtschicht, ist die oberste Schicht des Stereobats, des Fundaments der griechischen Tempel. Diese Schicht ragt teilweise, meist etwa zur Hälfte, aus dem Boden heraus. Im Gegensatz zu den unteren Schichten des Stereobats sind die Quadersteine der Euthynterie fein behauen, und ihre Oberfläche ist sorgfältig geglättet und ausgeglichen, woraus sich auch ihr Name ableitet. Sie diente während des Baues der Aufschnürung des Gebäudegrundrisses. Darüber hinaus fixierte man auf ihr alle maßgebenden Details und Einteilungen. Auf der Euthynterie erhebt sich die meist dreistufige Krepis.
Die Wienerberger AG ist mit 230 Werken in 30 Ländern der größte Ziegelproduzent weltweit, die Nr. 1 bei Tondachziegeln in Europa und hält führende Positionen bei Betonsteinen in Zentral-Osteuropa und bei Rohrsystemen in Europa. Die Konzernzentrale des Unternehmens befindet sich in Wien, im Jahr 2013 (2012) waren 11.893 (13.060) Mitarbeiter beschäftigt.Durch den Trend in den USA, Bauten aus festen Baustoffen zu errichten, der nicht zuletzt durch den Hurrikan Katrina im Jahr 2005 gesteigert wurde, gelang es Wienerberger auch in den USA durch General Shale Brick Inc. zur Nummer eins aufzusteigen.
Das Bildungssystem in Schweden wird in einem Schulgesetz (schwedisch Skollagen) festgehalten und ist eingliedrig und dezentral aufgebaut. Es existiert eine Schulpflicht vom 7. bis zum 16. Lebensjahr, die laut Gesetz jedoch auch eine Unterrichtung in Freischulen oder über Heimunterricht möglich macht. Die Analphabetenrate in Schweden liegt weit unter 1 % und wird wegen ihrer geringen Quote offiziell nicht erhoben. Schätzungen gehen von etwa 25.000 Analphabeten in Schweden aus, die zumeist aus anderen Ländern nach Schweden eingewandert sind, und die in ihren Herkunftsländern keine Bildung genossen haben.
Otretschomsja ot starowo mira ( russisch Отречёмся от старого мира = Lasst uns die alte Welt verdammen), auch einfach Марсельеза (Marseljesa, Marseillaise) genannt, war die russische Nationalhymne vom Februar bis zum November 1917, als Russland nach der Februarrevolution von der provisorischen Regierung unter Fürst Georgi Lwow und Alexander Kerenski regiert wurde. Sie blieb es bis zur Oktoberrevolution. Das Lied – der Text von Pjotr Lawrow wurde am 1. Juli 1875 erstmals veröffentlicht – wird zur Melodie der Marseillaise gesungen. Es handelt sich allerdings keineswegs um eine wörtliche Übersetzung der französischen Nationalhymne.
Leslie G. Hunt (* 29. Juni 1954 in Temple, Texas) ist ein deutsch-US-amerikanischer Maler. Er arbeitet hauptsächlich mit Farbradierungen, Mischtechnik auf Leinwand und Acryl auf Leinwand. Ein Großteil seiner Werke zeigt technische Gegenstände (z. B. Fahrrad, Flugzeug, Leuchtturm, Sportgeräte, Schreibgeräte), die im Stil technischer Zeichnungen mit abstrakten Beschriftungen und Bemaßungen versehen sind. Eines seiner bekanntesten Motive ist der Bleistift mit aufgesetztem @-Symbol; quasi ein "Gerät zum Schreiben von E-Mails". Die Ironie in seinen Werken beginnt manchmal bereits mit dem Titel wie z. B. Golfomatengepäck oder Manager toys.
Die Liste der Städte in Tunesien bietet einen Überblick über die Einwohnerzahl der größeren Städte des nordafrikanischen Staates Tunesien. Die mit Abstand größte Agglomeration in Tunesien ist die Hauptstadt Tunis mit einer Bevölkerung von etwa 1,7 Mio. Menschen. Damit leben etwa 16 Prozent der Menschen des Landes in dieser Region. Die folgende Tabelle enthält alle Städte über 40.000 Einwohner, deren Namen in der üblichen Transkription und in Arabisch sowie die Ergebnisse der Volkszählungen (Zensus) vom 30. März 1984 und 28. April 2004. Aufgeführt ist auch das Gouvernement, zu dem die Stadt gehört. Die Einwohnerzahlen beziehen sich auf die eigentliche Stadt ohne deren Vorortgürtel.
Oxazepam ist eine chemische Verbindung aus der Gruppe der Benzodiazepine, die als Arzneistoff mit angstlösenden (anxiolytischen) und entspannenden (sedierenden) Eigenschaften, d.h. als Tranquilizer mit mittellanger Wirkdauer, eingesetzt wird. Die Indikationen, Kontraindikationen, Nebenwirkungen und Wechselwirkungen entsprechen denen aller Benzodiazepine. Oxazepam wurde 1965 von der Dr. Karl Thomae GmbH (heute Boehringer Ingelheim) auf den Markt gebracht. Es kann schon nach kurzer Anwendung zu einer psychischen und körperlichen Abhängigkeit kommen, siehe dazu Schädlicher Gebrauch von Benzodiazepinen.
Partito Liberale Italiano (PLI) war eine liberale Partei in Italien. Sie war zu Zeiten des Kalten Krieges an einigen Regierungen beteiligt, verlor mit dem Umbruch im italienischen Parteiensystem infolge weit verbreiteter Korruption 1992/1993 aber an Einfluss und löste sich schließlich am 6. Februar 1994 auf.Die Region mit ihren besten Ergebnissen war, kurz vor der Auflösung, Piemont, besonders Magliano Alpi, im ärmeren Süditalien war die Partei dagegen sehr schwach.Der relativ hohe protestantische Anteil, wie auch der Wohlstand der gesamten Region waren die Ursachen der guten Wahlergebnisse im Piemont.
Faltungscodes (auch konvolutioneller Code; engl. Convolutional Code) – ein Begriff der Codierungstheorie – werden, wie auch Blockcodes, in der Nachrichtentechnik zur Kanalkodierung eingesetzt, denn sie bieten eine Vorwärtsfehlerkorrektur. Dabei wird durch zusätzlich eingebrachte Redundanz ein höherer Schutz gegen Übertragungs- beziehungsweise Speicherfehler erreicht. Durch das namensgebende, mathematische Verfahren der Faltung wird der Informationsgehalt der einzelnen Nutzdatenstellen über mehrere Stellen des Codewortes verteilt. Faltungscodes haben nichts mit der ähnlich klingenden Code-Faltung zu tun.
Lorenzo Costa der Ältere (* 1460 in Ferrara; † 5. März 1535 in Mantua) war ein italienischer Maler. Costa war in seiner Heimatstadt Schüler der Maler Cosimo Tura und Francesco del Cossa. 1483 ließ sich Costa mit 23 Jahren als Künstler in Bologna nieder. Dort wurde er schon bald Schüler und Assistent des Malers Francesco Francia, von dem er auch sehr beeinflusst wurde. Costa hatte in seinem künstlerischen Schaffen eine Art derber, realistischer Natur, welche selbst von Francia nicht beeinflusst werden konnte. Costa entwickelte schon bald einen eigenen Stil, blieb aber immer im Schatten seiner Lehrer, da ihm der Ideenreichtum jener fehlte.
Im Zusammenhang mit dem Gregorianischen Choral sind Tropen Zusätze und Erweiterungen zu den festgelegten liturgischen Gesängen der Gregorianik. Diese ergänzen die Vorlage sowohl textlicher als auch melodischer Art, ohne sie aber in ihrer eigenen Beschaffenheit zu verändern. Tropen können auftreten als rein melodische Zusätze ( Melismen), als Textdichtungen auf bestehende Melismen oder als Zusatztexte mit eigenen Melodien, die dem zugrunde liegenden Gesang vorangestellt, eingeschoben oder angehängt werden. Die ersten Tropen entstanden in der karolingischen Zeit. Ein Spezialfall des Tropus ist die (klassische) Sequenz. Siehe auch: Quem-quaeritis-Tropus
Das Szőllősy-Verzeichnis (Abkürzung: Sz), benannt nach dem Komponisten und Musikwissenschaftler András Szőllősy (1921–2007), ist ein häufig verwendetes Verzeichnis der Kompositionen und musikologischen Schriften des ungarischen Komponisten Béla Bartók. Szőllősy veröffentlichte dieses Werkverzeichnis im Jahr 1956. Den Werken sind in diesem Verzeichnis Nummern zugeordnet (Szőllősy-Werknummer oder Szőllősy-Nummer), auf die häufig bei Werkangaben in wissenschaftlichen Arbeiten, Konzertprogrammen, auf Tonträgern oder ähnlichem verwiesen wird. Vor die Nummer wird die Abkürzung Sz gesetzt. Beispiel: Béla Bartók, Klavierkonzert Nr. 1 Sz 83
Die Feen ist die erste vollendete Oper von Richard Wagner. Diese Oper wurde im Stile der deutschen romantischen Oper gestaltet, stark beeinflusst von Wagners Vorbildern Carl Maria von Weber (Leitmotiv) und Heinrich Marschner (dramatisch geführter Sprechgesang).Die Uraufführung der Feen fand erst fünf Jahre nach Wagners Tod am 29. Juni 1888 im königlichen Hof- und Nationaltheater in München statt; einstudiert vom jungen Richard Strauss, dirigiert von Franz Fischer. Die Aufführung war ein Erfolg. Die Oper wurde hernach auch an anderen Orten aufgeführt, konnte sich aber auf Dauer nie richtig durchsetzen.Zum heutigen Tage ist diese Oper fast vergessen und wird nur selten aufgeführt.
Der Traktor RS01 mit dem Markennamen Pionier war der erste in der DDR gebaute Schlepper. Er wurde anfangs im VEB HORCH Kraftfahrzeug- und Motorenwerke Zwickau produziert, später im neu gegründeten Volkseigenem Betrieb (VEB) Schlepperwerk Nordhausen. Die Technik geht auf eine Vorkriegsentwicklung der Fahrzeug- und Motoren-Werke zurück, wo in den 1930er Jahren die ersten Exemplare unter dem Namen "FAMO XL" vom Band liefen. Dieser Schlepper wurde in der DDR von 1949 bis 1956 als RS01/40 I und von 1957 bis 1958 als RS01/40 II unter dem Markennamen „Harz“ gefertigt. Der RS01 verfügte über einen wassergekühlten, vierzylindrigen Dieselmotor.
Bei der Eingliederungshilfe für seelisch behinderte Kinder und Jugendliche handelt es sich um einen eigenen, außerhalb der Hilfen zur Erziehung stehenden Rechtsanspruch seelisch behinderter oder von seelischer Behinderung bedrohter Kinder und Jugendlicher im Rahmen der Jugendhilfe. Anspruchsvoraussetzungen und Hilfeform sind im § 35a SGB VIII ( KJHG) festgelegt. Die grundsätzlich pädagogischen Hilfeformen können durch psychotherapeutische Hilfen ergänzt werden. Auch in Ergänzung einer Hilfe zur Erziehung für die Eltern kann Eingliederungshilfe nach § 35a SGB VIII geleistet werden. Ein Antrag ist an das Jugendamt zu richten.
Alexander „Sascha“ Arnz (* 25. August 1932 in Rheydt; † 30. September 2004 in Köln) war ein deutscher Fernsehregisseur. In Mönchengladbach besuchte er das Stiftisch-Humanistischen Gymnasium. Seit 1957 führte er bei Fernsehshows Regie, zunächst bei den Sendungen mit Peter Frankenfeld ( ARD), dann bei Boulevard Bio (ARD), Aktion Sorgenkind ( Vergißmeinnicht, ZDF) oder ab 1981 bei Wetten, dass..? (ZDF), 1990 bei Fort Boyard auf Sat.1. 2002 zog er sich von der großen ZDF-Show zurück, arbeitete aber bis wenige Wochen vor seinem Tod noch als Regisseur für Alfredissimo und die WDR-Mitternachtsspitzen. Arnz starb am 30. September 2004 an Krebs.
Abzyme sind katalytisch wirkende Antikörper. Sie weisen eine gegenüber normalen Enzymen erhöhte Substratspezifität auf, d. h. sie setzen nur ein einziges Substrat um (Schlüssel-Schloss-Beziehung). Die Bezeichnung leitet sich von Antibody (engl. für Antikörper) und Enzyme (engl. für Enzym) her. Sie binden an den Übergangszustand einer bestimmten Reaktion. Jedoch sind ihre Katalyseraten vergleichsweise niedrig, weshalb sie sich zum Großeinsatz in der Biotechnologie bis auf einige Ausnahmen (noch) nicht eignen. Abzyme katalysieren auch Reaktionen, für die keine geeigneten Katalysatoren bekannt sind, z. B. die Hydrolyse von Arylcarbamat- und Arylharnstoffherbiziden oder Diels-Alder-Reaktionen.
Eine Basisgewerkschaft (Basisgewerkschaftsbewegung: frz. syndicalisme de base, ital. sindacalismo di base) ist eine Gewerkschaft, die so organisiert ist, dass die Macht nicht von der Basis abgetrennt wird. Nur so ist die direkte und gleichberechtigte Teilhabe aller an der Konsensfindung gewährleistet, so dass jedes Individuum seine Ideen einbringen kann und sich somit in den Beschlüssen des Kollektivs vertreten sieht. Hierarchien werden strikt abgelehnt, da sie immer Bevormundung bedeuten, die Freiheit einzelner Mitglieder einschränken und dazu führen können, dass die eigentlichen Interessen der Basis nicht artikuliert werden.
Judas Thaddäus ( griechisch Ιούδας Θαδδαιος, Ioudas Thaddaios) ist einer der zwölf Apostel und wird als solcher als Heiliger verehrt. Über sein Leben ist wenig Gesichertes bekannt, seine Historizität umstritten. Möglicherweise werden in Judas Thaddäus mehrere verschiedene historische Personen zu einer einzigen Gestalt verbunden. Er missionierte wohl im vorderasiatischen Raum und starb dort als Märtyrer. Eine verstärkte Verehrung des Heiligen setzte zu Beginn des 19. Jahrhunderts ein. Er wird vor allem in schwierigen und ausweglosen Situationen um Hilfe angefleht. In den meisten christlichen Konfessionen wird seiner am 28. Oktober gedacht.
CHOP ist die Abkürzung für ein Chemotherapie-Schema zur Behandlung von malignen Lymphomen, u. a. aggressive T- und B-NHL. Es umfasst die ArzneistoffeDass die Kombination mit dem monoklonalen Antikörper ituximab (MabThera®) als R-CHOP-Protokoll oder R-CHOEP-Protokoll (CHOP plus Etoposid) die Prognose günstig beeinflusst, wurde in Studien bereits gezeigt. Rituximab ist ein monoklonaler Antikörper gegen CD20-positive Zellen. Bei CD20 handelt es sich um einen Rezeptor auf B-Lymphozyten, der einerseits durch Bindung des Antikörpers über Ionenkanalöffnung zur Zelllyse andererseits zur Komplementaktivierung führt.
Ein Dipeptid ist eine chemische Verbindung, die aus zwei Aminosäureresten zusammengesetzt ist und durch Hydrolyse in zwei Aminosäuren gespalten werden kann. Zwischen den beiden Aminosäurenresten des Dipeptids besteht eine Peptidbindung. Cyclische Dipeptide enthalten hingegen zwei Peptidbindungen. Die zu den Oligopeptiden gehörenden Dipeptide entstehen als Zwischenprodukte bei der enzymatischen gesteuerten Verdauung von Proteinen (Polypeptiden). Hierbei wirkt das Enzym Dipeptidyl-Peptidase. Dipeptidasen zerlegen sie in Aminosäuren. Die Bergmann Azlacton Synthese ist eine klassische organische Synthese zur Herstellung von Dipeptiden. Beispiele für Dipeptide:
NGC 1566 ist eine Spiralgalaxie vom Hubble-Typ (R 1')SAB(s)bc? im Sternbild Schwertfisch am Südsternhimmel. Sie hat eine scheinbare Helligkeit von 9,4 mag und einen Winkelausdehnung von 8,3 × 6,6 Bogenminuten. Die Galaxie ist ungefähr 70 Millionen Lichtjahre vom Sonnensystem entfernt und hat einen Durchmesser von etwa 170.000 Lichtjahren. Sie als Seyfert-Galaxie Typ 1,5 klassifiziert, deren zentrales Schwarzes Loch riesige Mengen an Materie akkretiert und dadurch intensive Strahlung aussendet, da sich diese auf extrem hohe Temperaturen aufheizt. NGC 1566 ist nach Messier 77 die zweithellste uns bekannte Seyfert-Galaxie. Sie ist außerdem das hellste Objekt der Dorado-Gruppe. Die Galaxie wurde am 28. Mai 1826 von dem schottischen Astronomen James Dunlop entdeckt.
Als Niedergang bezeichnet man auf einem Schiff eine steile schmale Treppe oder befestigte Leiter, die ein Deck mit einem anderen verbindet. Niedergänge sind meist mit Handläufen (zum Beispiel Rundprofile) auf beiden Seiten ausgestattet, um eine sichere Benutzung auch im Seegang zu gewährleisten. Um einen Zusammenstoß mit anderen Personen oder ähnliche Unfälle zu vermeiden, wird auf einem Niedergang, sogar wenn er vertikal angeordnet ist, immer wie auf einer Treppe vorwärts (also nicht wie auf einer Leiter rückwärts) hinabgestiegen, mit dem Rücken zu den Sprossen, wobei man mit beiden Händen an den Handläufen entlang gleitet. Aus demselben Grund wird bei der Deutsche Marine die Benutzung eines Niedergangs mit dem Ruf „aufwärts!“ oder „abwärts!“ angekündigt.
Die Korallenmeerinseln sind eine Gruppe von kleinen, tropischen Inseln und Riffen im Korallenmeer, nordöstlich von Australien. Sie liegen verteilt auf einem Seegebiet von etwa 780.000 Quadratkilometern und haben eine Landfläche von 3 km². Auf keiner der Inseln gibt es einen Hafen, es gibt nur vor der Küste liegende Ankerplätze. Mit einer Fläche von 37 ha ist South East Cay in der Gruppe der Magdelaine Cays die größte dieser Inseln. Die einzige bewohnte Insel ist Willis Island, auf ihr befindet sich die bemannte Wetterstation Willis Island mit einer Besatzung von vier Personen. Auf den Inseln gibt es außerdem wichtige Nistplätze für Vögel und Schildkröten, aber die natürlichen Ressourcen der Inseln sind unbedeutend.
Die Österreichische Rundfunksender GmbH & Co KG (ORS) ist eine Tochtergesellschaft des ORF (60 %) und der Raiffeisen Holding Medicur (40 %). Die ORS betreibt für den ORF 1.795 Sendeanlagen an 430 Standorten und ist auch als Rundfunk-Dienstleister für zahlreiche private Fernseh- und Radioanbieter tätig. Darüber hinaus bietet die ORS Services im Bereich der Standortmitbenutzung (Co-Location) ihre Infrastruktur für Mobilfunker und Blaulichtdienste an und fungiert als Dienstleister im Rundfunk-Satellitenbereich. Derzeit beschäftigt die ORS insgesamt 129 Mitarbeiter in Wien und in den Bundesländern.Die ORS ging aus der ORF-eigenen Sendertechnik hervor. Diese wurde zum 1. Jänner 2005 in eine eigene Gesellschaft ausgegliedert. Im Juli 2005 verkaufte der ORF 40 % mittelbar an Raiffeisen.
Moleskine ist eine Marke für Notizbücher, Kalender, Skizzenbücher und Folianten, die von Moleskine SpA (Società per azioni) hergestellt werden, einem italienischen Unternehmen mit Sitz in Mailand. Moleskine-Notizbücher sind typisch in beschichteten Karton gebunden, mit einem elastischen Gummiband, um das Buch geschlossen zu halten, einem genähten Buchrücken, der das flache Aufschlagen des Notizbuches ermöglicht, cremefarbenem Papier, abgerundeten Ecken, einem Leseband und einer Falttasche am Buchende, alles verpackt durch eine Papierbanderole. Seit 2011 werden auch andere Produkte, die mit Schreiben, Reisen und Lesen verbunden sind, produziert, wie zum Beispiel Taschen, Lesebrillen, Stifte, Bleistifte, kleine mobile Leselampen für Bücher, Etuis und Lesepulte.
Die Diplodocidae sind ein Taxon sauropoder Dinosaurier, die im Oberjura fossil nachweisbar sind. Zu ihnen gehörten unter anderem die gut bekannten Gattungen Diplodocus und Apatosaurus. Einige Gattungen dürften zu den längsten bekannten Dinosauriern gehört haben, wie z. B. Supersaurus oder Seismosaurus (wobei letzterer häufig als jüngeres Synonym von Diplodocus angesehen wird). Sereno (1998) definierte die Diplodocidae als stammlinienbasiertes Taxon (stem-based definition), das alle Taxa umfasst, die näher mit Diplodocus als mit Dicraeosaurus verwandt sind. Einige Hautabdrücke einiger Diplodociden wurden erstmals von Stephen Czerkas im Jahr 1992 gefunden und waren vermutlich Abdrücke eines Schwanzes.
Die Hemmung (früher auch Gang; franz. échappement; engl. escapement) ist jene Baugruppe in Räderuhren, die die Verbindung zwischen dem Räderwerk und dem Gangregler (etwa dem Pendel) herstellt. Sie besteht in der Regel aus dem Hemmungsrad (Gangrad, Steigrad oder Ankerrad) und dem Hemmstück (Anker, Ruhestück). Der Gangregler bewirkt über das in das Hemmungsrad eingreifende Hemmstück das periodische Anhalten („Hemmen“) des Räderwerks und damit den regelmäßigen Gang der Uhr. In umgekehrter Richtung erhält er Energie (Hebung, Impuls), um nicht stehen zu bleiben. Ein Pendel wird periodisch „gehoben“.Die Erfindung von drei Methoden der Hemmung gelang englischen Uhrmachern zwischen etwa 1685 und 1720.
Zur Imperator-Klasse gehörten die in Hamburg gebauten größten deutschen Passagierschiffe der HAPAG-Reederei. Um wöchentlich eine Abfahrt von Europa nach Amerika garantieren zu können, setzte Albert Ballin den Bau einer Schnelldampferflotte durch. Das Typschiff Imperator wurde bei A.G. Vulcan, die beiden Schwesterschiffe Vaterland und Bismarck bei Blohm & Voss gebaut, wobei die Schiffslänge und Größe der Schiffe jedes Mal gesteigert wurde. Der Bau dieser Schiffe war zudem eine Antwort auf den zuvor begonnenen Bau der Olympic-Klasse der White Star Line, der auch die RMS Titanic angehörte.Die Vaterland der Imperator-Klasse ist bis heute das größte jemals unter deutscher Flagge betriebene Passagierschiff.
Cholinesterasen (ChE) sind Enzyme, die Cholin-Ester spalten. Sie sind im Stoffwechsel von vielzelligen Tieren unverzichtbar zum Abbau dieser Stoffe, insbesondere des Acetylcholins, eines Neurotransmitters. Außerdem kommen Cholinesterasen in Pflanzen, Pilzen und Bakterien vor.Es gibt zwei unterschiedliche Cholinesterasen in Tieren. Evolutionsbiologisch hat sich in den ersten Vielzellern zunächst die Acetylcholinesterase gebildet. Wahrscheinlich durch Kopie ihres Gens (Genverdopplung) entstand dann mit den ersten Chordatieren die Pseudocholinesterase, die ein breiteres Substratspektrum hat. Beim Menschen werden die Enzyme in Leberzellen synthetisiert und ins Blutplasma abgegeben. Dort spalten sie Acetylcholin, Butyrylcholin sowie andere Acylcholine oder Thiocholine.
Die Kathodenstrahlröhre (engl. cathode ray tube, abgekürzt CRT, auch Braun'sche Röhre) ist eine Elektronenröhre, die einen gebündelten Elektronenstrahl erzeugt. Dieser kann mittels magnetischer oder elektrischer Felder abgelenkt bzw. moduliert werden, so dass ein sichtbares Bild erzeugt wird, wenn der Elektronenstrahl beim Auftreffen auf eine an der Innenseite der Röhre angebrachte Leuchtstoff-Schicht trifft. Die bekannteste Anwendung ist die Bildröhre in Fernsehgeräten, wo sie inzwischen weitgehend durch Plasma- und LC-Bildschirme abgelöst worden ist. Für andere Zwecke wird der erzeugte Elektronenstrahl nicht zur direkten Anzeige verwendet, zum Beispiel im Elektronenmikroskop, Betatron oder der Röntgenröhre.
Bath and North East Somerset (oft als BANES oder B&NES abgekürzt) ist eine Verwaltungseinheit, eine sog. Unitary Authority, in Südwesten Englands. Sie grenzt an Bristol, North Somerset, Somerset, South Gloucestershire und Wiltshire. Bath and North East Somerset entstand im Zuge der Kommunalreform 1996, nachdem die Grafschaft County of Avon abgeschafft wurde, aus den früheren Distrikten Bath und Wansdyke. Zu zeremoniellen Zwecken gehört es zur Grafschaft Somerset. Der Hauptort ist Bath, hier befindet sich auch der Verwaltungssitz. Bath and Nord East Somerset gehört zur Region South West England. Zu Bath and North East Somerset gehören neben Bath die Orte Bathford, Chew Magna, Kelton, Keynsham, Midsomer Norton, Radstock und Swineford. In Frome wurde 2010 der Frome Hort gefunden.
(Public) Netbase wurde 1994 vom Wiener Institut für neue Kulturtechnologien/t0 als Netzkulturinstitution ins Leben gerufen und bot dem Kunst- und Kulturbereich eine Plattform für eine selbstbestimmte Nutzung von neuen Medien. An der Schnittstelle zwischen Wissenschaft, Technologie und Kunst wurden in einer großen Zahl von Symposien, Ausstellungen und Workshops die vielfältigen Möglichkeiten digitaler Netzwerke ausgelotet und zugleich ein kritischer Blick auf unsere immer stärker von Technologie bestimmte Gesellschaft geworfen. Anfang 2006 hat die Streichung der Finanzierung durch die Stadt Wien das Institut für Neue Kulturtechnologien/t0 dazu gezwungen, den international orientierten Forschungs- und Projektbetrieb von Public Netbase einzustellen
Das Zuflussprinzip ist ein Grundsatz des deutschen Einkommensteuerrechts, nach dem Einnahmen dem Kalenderjahr steuerlich zuzuordnen sind, in dem sie zugeflossen sind. Das korrespondierende Abflussprinzip schreibt entsprechend vor, dass Ausgaben in dem Kalenderjahr anzusetzen sind, in dem sie geleistet wurden. Das Zuflussprinzip existiert auch in anderen Rechtsbereichen. Für das SGB II, d.h. für die Frage, wann und wie Einkünfte auf das Arbeitslosengeld II ("Hartz IV") angerechnet werden, ist es in der Alg II-V geregelt. Das Zuflussprinzip, das auf den tatsächlichen Zeitpunkt der Einnahme bzw. Ausgabe abstellt, ist strikt vom Realisationsprinzip zu trennen, das den Zeitpunkt der wirtschaftlichen Veranlassung zu Grunde legt.
Die Oberammergauer Passionsspiele sind das weltweit bekannteste Passionsspiel. In einer mehrere Stunden dauernden Aufführung stellen die Dorfbewohner Oberammergaus die letzten fünf Tage im Leben Jesu nach. Erstmals wurde das Passionsspiel 1634 als Einlösung eines Versprechens nach der überstandenen Pest aufgeführt. Von 1680 an galt ein zehnjährlicher Rhythmus, in der Regel im letzten Jahr eines Jahrzehnts. Im 20. Jahrhundert gab es zwei Extra-Spielzeiten: 1934 und 1984 zur 300. bzw. 350. Wiederkehr der ersten Aufführung.Die Oberammergauer Passionsspiele wurden im Dezember 2014 in das Bundesweite Verzeichnis des immateriellen Kulturerbes im Sinne des Übereinkommens zur Erhaltung des Immateriellen Kulturerbes der UNESCO aufgenommen.
Ein Brownie (auch Boston Brownie) ist ein traditioneller Kuchen der US-amerikanischen Küche. Zur Herstellung verwendet man einen Rührteig mit wenig Mehl und Kakaopulver. Für die Variante "Double Chocolate" wird zusätzlich zerkleinerte Schokolade zugegeben. Der Teig wird auf einem Backblech oder in einer rechteckigen Form gebacken. Nach dem Erkalten wird der Kuchen häufig mit Kuvertüre oder einer Schokoladencreme bestrichen und in rechteckige Stücke geschnitten. Bekannte Varianten verwenden Cashew- oder Pekannüsse bzw. Rosinen. Mit der weltweiten Verbreitung der amerikanischen Lebensart und Küche wurde der Kuchen auch in anderen Regionen bekannt und in das Angebot von Gastronomie und Handwerk aufgenommen.
Türkis (Namensherkunft Türkisstein / Türkenstein) bezeichnet einen nicht einheitlich definierten Farbton, der zwischen Grün und Blau liegend empfunden wird. Licht mit dieser Eigenschaft kann auch als Körperfarbe remittiert sein.Gemäß einer technischen Definition entsteht die Farbvalenz Türkis, wenn Licht wahrgenommen wird, dessen spektrale Verteilung ein Maximum zwischen 475 und 500 nm hat. Der Farbton Türkis wird praktisch synonym für den Farbton Cyan verwendet. Im alltäglichen Gebrauch bezeichnet Türkis eher die Farbvalenz der Spektralfarben mit Wellenlängen zwischen 492 und 500 nm und deren weniger gesättigten Varianten; hier wird Türkis nicht als Synonym für Cyan verwendet, sondern bezeichnet Farbtöne, die als grünlicher empfunden werden.
FishBase ist eine Online-Datenbank mit Informationen und Bildern von über 32.700 Fischarten, 302.100 Namen, 53.400 Bildern, 49.500 Referenzen und 2.090 Partnern. Die Seite mit durchschnittlich 30 Millionen Zugriffen pro Monat wird kostenlos angeboten und ist seit Jahren die größte biologische Datenbank der Welt. Sie kann zudem auf CD-ROM erworben werden. Die „Partner“ stellen kostenlos Bilder und Videos zur Verfügung, behalten jedoch das Urheberrecht. Viele Daten können von jedem Browser aus gegeneinander geplottet werden, Eintragungen, von denen die geographischen Koordinaten bekannt sind, als interaktive Karten dargestellt werden. Auch ein Bestimmungsschlüssel und mehrere Lehrprojekte sind eingebunden.
Adolf Warchalowski (* 1886 in Wien; † 1952) war ein österreichischer Luftfahrtpionier und Industrieller. Warchalowski war der Inhaber des ersten Flugzeugführerdiploms, das vom österreichischen Aero Club verliehen wurde. Im Jänner 1910 brachte er einen Farman-Doppeldecker aus Paris nach Wiener Neustadt. Er verbesserte dieses Modell, bezeichnete es als Warchalowski „Vindobona“ und stellte mit ihm am 30. Oktober 1911 den Weltrekord für Dauerflugleistung mit drei Passagieren mit einer Flugzeit von 45 Minuten 46 Sekunden auf. Nach dem Zweiten Weltkrieg produzierte die Firma Warchalowski von 1956 bis 1970 Traktoren. Im Jahr 1962 wurde in Wien Donaustadt (22. Bezirk) die Warchalowskigasse nach Adolf Warchalowski benannt.
Fernando Chueca Goitia (* 29. Mai 1911; † 30. Oktober 2004 in Madrid) war ein spanischer Historiker sowie einer der bedeutendsten Vertreter der spanischen Architektur des 20. Jahrhunderts. Unter anderem war er bis 1993 am Bau der Madrider Almudena-Kathedrale beteiligt. Darüber hinaus plante er die Erweiterung des Prado-Museums sowie die Restaurierung der Madrider San-Cayetano-Kirche. Seine Schrift "Invariantes Castizos de la arquitectura española" ("Reine Invarianten der Spanischen Architektur", 1947) hatte großen Einfluss; in ihr postulierte er so etwas wie ein ureigenes Wesen der spanischen Architektur, das in der maurischen Tradition wurzle und über alle Jahrhunderte gleich geblieben sei.
Kiš oder Kisch (arab. Tall al-Uhaymir, auch el-Oheimir) war eine Stadt in Mesopotamien im Überschwemmungsgebiet des Euphrat und in der Nähe des Tigris im heutigen Zentral- Irak, 13 Kilometer östlich von Babylon und etwa 80 Kilometer südlich von Bagdad gelegen. Sie existierte von etwa 3000 v. Chr. mit Teilbesiedlung bis 650 n. Chr. und wird sowohl in der Bibel im Zusammenhang mit der Ortsbestimmung des Garten Eden als auch in sumerischen Keilschrifttexten mit der Bezeichnung Guan-Eden erwähnt. Kisch war als Stadtstaat der Sumerer Ausgangspunkt für die Herrschaftsphase der Akkader. Kisch gilt als Oberbegriff für über 40 Ansiedlungen in einem Umkreis von etwa acht Kilometer, wobei die wichtigsten beiden Orte Uhaimir und Ingharra gewesen sein dürften.
Unter dem Begriff Bundesverwaltung wird die öffentliche Verwaltung eines föderalen Bundesstaats oder Staatenbundes verstanden, die auf der obersten bzw. gesamtstaatlichen Ebene – der Bundesebene – angesiedelt ist.Sie umfasst im Allgemeinen die obersten Instanzen und Behörden der Exekutive, wie Staatsoberhaupt, Regierungschef (nicht aber die ganze Regierung) und deren Ämter, die Ämter der Ministerien (zusammen die Bundesämter), und alle administrativen Sachverhalte und Angelegenheiten die in deren Kompetenz fallen, oder die Selbstverwaltung der Bundesebene betreffen. Auch das Parlament als Teil der Legislative ist nicht Bestandteil der Bundesverwaltung, ebenso nicht die Bundes gerichtsbarkeit. Zu den einzelnen Staaten siehe:
Proconsul ist eine ausgestorbene Gattung der Primaten, die während des frühen und mittleren Miozäns in Afrika vorkam. Fossilien, die zu dieser Gattung gestellt werden, wurden in die Zeit vor 21 bis 14 Millionen Jahren datiert.  Die Funde stammen vor allem aus Kenia – zumeist von der Insel Rusinga im Victoriasee – und aus dem benachbarten Uganda.  Die Gattung gehört zu den frühesten bekannten Vertretern der Menschenartigen (Hominoidea). Die Bezeichnung Proconsul („vor dem Consul“) wurde 1933 von Arthur Tindell Hopwood (1897–1969) gewählt, vermutlich in Anspielung auf den Schimpansen Consul, der in den 1930er-Jahren im Londoner Zoo lebte.Die Abgrenzung der Gattung Proconsul von Ugandapithecus ist umstritten.
Das kanadische Englisch (Canadian English) ist die in Kanada gesprochene Variante der englischen Sprache. 17,1 Millionen Kanadier (60 % der Gesamtbevölkerung) verwenden Englisch als ihre Muttersprache und insgesamt 24 Millionen Kanadier (84 %) können Englisch sprechen (Volkszählung von 1996). Das kanadische Englisch steht dem amerikanischen Englisch näher als dem britischen Englisch, weist jedoch auch einige bedeutende Eigenheiten auf. Für Europäer sind einige dieser Merkmale oft nur schwer vom Amerikanischen Englisch zu unterscheiden (ähnlich den Unterschieden zwischen australischem und neuseeländischem Englisch), jedoch sind sie für Kanadier oft salient, das heißt hervorstechend und damit auch identitätsbildend.
Die Stadtbaugeschichte ist eine Geschichtswissenschaft und eine urbanistische Einzelwissenschaft, die die Geschichte des Städtebaus und der Stadtplanung erforscht. Die Stadtplanung beschäftigt sich mit der planmäßigen Anlage von Städten, heute mit der Entwicklung von Gemeinden im Allgemeinen, mit ihren räumlichen, baulichen, sozialen, wirtschaftlichen, ökologischen und baurechtlichen Strukturen sowie mit der Planung der öffentlichen Infrastruktur. Einen besonderen Zugang zur Stadtbaugeschichte ermöglicht die Stadtmorphologie. Sie behandelt die Entwicklung von Städten nicht so sehr chronologisch, sondern typologisch. Der Schwerpunkt liegt dabei auf dem Stadtgrundriss, den Gebäudetypen und der Veränderung der Parzellenstrukturen.
Eine taube Nuss ist eine saloppe, umgangssprachliche, abwertende deutsche Redensart und ist ein Synonym für einen Versager oder Nichtskönner.  Der ursprüngliche Zusammenhang ist jedoch, dass das Adjektiv taub auch bedeuten kann, dass eine Sache den eigentlich erwarteten Inhalt bzw. eine Eigenschaft nicht aufweist bzw. hohl ist. In diesem Sinne spricht man analog auch von taubem Gestein, taubem Ei oder Taubnessel. Im Wortsinne bezeichnet der Begriff eine Nuss ohne bzw. mit vertrocknetem Inhalt. Der Begriff wurde auch in beleidigender Weise (hauptsächlich in der früheren Ausdrucksweise der ländlichen Bauernhofeigner, wo die Nachkommenschaft gesichert sein musste) symbolisch für eine Frau gebraucht, die keine Kinder bekommen kann.
Max Martin (Max Eduard Martin) (* 19. November 1939 in Lausen) ist ein Schweizer Provinzialrömischer Archäologe und Mittelalterarchäologe und war Professor an der Universität Basel und der Ludwig-Maximilians-Universität München. Er gilt als Spezialist für Römerzeit, Spätantike und Frühmittelalter, der großen Wert auf formenkundliche Aspekte legt. Von ihm stammen Forschungsbeiträge zur Chronologie, Typologie und Beigabensitte der Merowingerzeit. Mitte Dezember 2004 ist eine Festschrift zum 65. Geburtstag mit 17 Beiträgen von Schülerinnen und Schülern erschienen; die Beiträge behandeln unter dem Titel Hüben und Drüben: Räume und Grenzen in der Archäologie des Frühmittelalters verschiedene Themen, vor allem anhand von schweizerischen, deutschen und französischen Funden und Befunden.
Ein zeilenorientierter Editor ist ein Texteditor, der im Textmodus arbeitet und in erster Linie mit der Tastatur, also ohne Maus, bedient wird. Im Gegensatz zu heute üblichen, so genannten visuellen Editoren wie Notepad++ oder Vim kann ein solches Programm nur mit Befehlen arbeiten, der Anwender sieht den Text, den er gerade bearbeitet, nicht. Bekannte zeilenorientierte Editoren in der Unix-Welt sind z. B. ed und ex; das auf ex basierende vi verfügt ebenso wie Vim über einen Kommandozeilen-Modus. In der MS-DOS-Welt heißt der populärste Editor dieser Gattung EDLIN. Diese Art von Texteditoren ist für Ungeübte oft ungewohnt zu bedienen. Sie finden vor allem Verwendung zum Editieren von Texten auf durch ein Rechnernetz verbundenen Rechnern.
Das Bistum Surat Thani ( lat.: Dioecesis Suratthanensis) ist ein römisch-katholisches Bistum in Thailand. Die Diözese wurde 1969 durch Aufteilung des Bistums Ratchaburi gegründet und ist dem Erzbistum Bangkok als Suffraganbistum unterstellt. Es umfasst den gesamten Süden Thailands bis einschließlich der Provinz Prachuap Khiri Khan auf dem Isthmus von Kra. Die Region wurde von den Don-Bosco-Salesianern evangelisiert, die hier 1930 ankamen. Die Diözese hat eine Ausdehnung von 76.562 km², 9.015.380 Einwohner, davon 6.682 Katholiken. Es gibt 20 Pfarreien, 10 Kirchen ohne festen Pfarrer, 42 Priester (8 Weltpriester, 32 Ordenspriester, zwei Fidei-donum-Priester), 99 Ordensschwestern, 10 Große Seminaristen und 33 Kleine Seminaristen.
Born ist ein in der belgischen Eifel gelegenes Dorf mit 607 Einwohnern (Stand Dezember 2011) , das zur Gemeinde Amel und zur Provinz Lüttich gehört. Born liegt im deutschsprachigen Teil des Königreichs Belgien und gehört zur Deutschsprachigen Gemeinschaft. Der Name Born kommt vom Wort Brunnen und deutet die vielen vorhandenen Quellen an.Born liegt an der Vennbahn, einer ehemaligen Eisenbahnstrecke von Aachen nach Ulflingen in Luxemburg, sowie an der hier abzweigenden ehemaligen Strecke nach Vielsalm. Die Strecke nach Vielsalm ist durch ein Überwerfungsbauwerk an die Vennbahn angeschlossen, welches nach dem ehemaligen Landrat des Kreises Malmedy, Freiherr von Korff benannt ist. Beide Strecken sind stillgelegt.
Orsini-Rosenberg, auch von Orsini und Rosenberg, ist der Name eines uradeligen österreichischen Adelsgeschlechts, das in der südöstlichen Steiermark entstand. Die Familie wird zum Hochadel gezählt. Ein Zweig des den Meinhardinern entstammenden edelfreien Geschlechts der von Thal bzw. von dem Graben, bezog im 13. Jahrhundert das ehemalige und damals in der Nähe von Graz (nunmehr im dritten Grazer Bezirk Geidorf) gelegene Schloss Alt-Grabenhofen  und nahm in weiterer Folge den Namen des dort gelegenen Rosenberges an. Konrad ab dem Roesenperg, vielleicht identisch oder nah verwandt mit Konrad II. vom (ab dem) Graben, ist 1322 laut dem Genealogischen Handbuch des Adels der erste urkundlich erwähnte Vertreter der Familie (Original im Steiermärkischen Landesarchiv Graz).
Das Wort Assay (deutsch: Test, Probe) stammt aus dem englischen Sprachraum und bedeutet dort allgemein eine Untersuchung zum Nachweis bestimmter Substanzen (z. B. Metalle). In der deutschen Sprache bezeichnet Assay vor allem in der Labormedizin und der pharmazeutischen Forschung einen standardisierten Reaktionsablauf zum Nachweis einer Substanz mit einer spezifischen Methode. Insbesondere sind damit molekularbiologische Methoden gemeint.Es gibt keine Besonderheit, die einen Assay gegenüber anderen Nachweisverfahren auszeichnet, allenfalls dass das Vorkommen der Bezeichnung die Herkunft des Namens oder der Methode aus dem englischen Sprachraum anzeigt. In vielen Fällen wurde Assay durch andere Wörter ersetzt (z. B. Bradford-Test).
Dachpappe (umgangssprachlich häufig nach der Teerdachpappe falsch als Teerpappe bezeichnet) ist eine mit Bitumen getränkte Pappe, die als Feuchtigkeitssperre in Bauteilen dient. Teilweise wird in die Dachpappe grobkörniger Sand, feiner Kies oder Schiefersplitter eingewalzt, um eine höhere Abriebfestigkeit und UV-Resistenz zu erreichen.Hauptverwendung findet Dachpappe als zweite Dachhaut unter Dachziegeln. Teilweise wird sie als erste und einzige Dachhaut bei der Bedeckung einfacher Holzdächer von Gartenlauben, Gerätehäuschen und Ähnlichem eingesetzt, was die Haltbarkeit aber herabsetzt. Dachpappe ist nicht zu verwechseln mit der Bitumen-Schweißbahn, welche wesentlich dicker ist und nicht lose verlegt, sondern verschweißt wird.
Das Tageblatt für den Kreis Steinfurt ist eine eigenständige lokale Tageszeitung mit Sitz in Ochtrup. Sie erscheint in Kooperation mit anderen Lokalzeitungen, die in der Zeitungsgruppe Münsterland (ZGM) zusammengeschlossen sind und in Kooperation mit den Westfälischen Nachrichten. Der Mantel, das heißt der überregionale Teil, wird von der Gemeinschaftsredaktion der ZGM in Münster erstellt. In Ochtrup entsteht der Lokalteil. Das Tageblatt hat eine Auflage von 3756 Exemplaren und erscheint in Ochtrup und Metelen. Der Lokalteil Wettringen wird seit Ostern 2007 von der Münsterländischen Volkszeitung in Rheine übernommen. Das Tageblatt für den Kreis Steinfurt wird von der Druck und Verlag Konrad Kirch GmbH herausgegeben. Gedruckt wird das Tageblatt im Druckhaus Aschendorff in Münster.
Eine virtuelle Methode ist in der objektorientierten Programmierung eine Methode einer Klasse, deren Einsprungadresse erst zur Laufzeit ermittelt wird. Dieses sogenannte dynamische Binden ermöglicht es, Klassen von einer Oberklasse abzuleiten und dabei Funktionen zu überschreiben bzw. zu überladen. Das Konzept der virtuellen Methoden wird von einem Compiler (Übersetzer) zum Beispiel mittels virtueller Tabellen umgesetzt. Programmierer der Sprachen C++, SystemVerilog oder Object Pascal müssen sich explizit mit dieser Thematik auseinandersetzen und entscheiden, welche Methoden sie als „virtuell“ definieren. In anderen objektorientierten Programmiersprachen wie Java, Smalltalk und Python sind automatisch alle Methoden virtuell.
Das Evoluon ist ein vom Architekten Louis Christiaan Kalff für die Firma Philips zu deren 75-jährigen Bestehen entworfenes Bauwerk in Eindhoven. Es besteht aus einer Spannbetonkonstruktion von 77 Meter Durchmesser, deren futuristische Form an ein im Stadtzentrum gelandetes außerirdisches Raumschiff erinnert. In den Räumen eröffnete 1966 ein im Auftrag von Philips durch James Gardner gestaltetes Museum. Im Foyer des Evoluon war die robotische Installation Senster ausgestellt. Das Museum wurde 1989 auf Grund des Rückgangs der Besucherzahlen geschlossen. Von 1993 bis 1998 beherbergte das Evoluon eine Ausstellung von Philips-Produkten. 1994 wurde es durch einen Anbau mit Konferenzsälen ergänzt und zum Konferenzzentrum ausgebaut.
Nea Kameni (griechisch Νέα Καμένη () ‚neue Verbrannte‘) ist eine unbewohnte griechische Vulkaninsel in der südlichen Ägäis, die administrativ zur Gemeinde Thira innerhalb der Region Südliche Ägäis (Περιφέρεια Νότιου Αιγαίου) gehört. Die Insel liegt in der Caldera von Santorin, etwa 1430 Meter westlich der Hauptinsel Thira. Ungefähr 280 Meter südwestlich von Nea Kameni befindet sich die ältere Nachbarinsel Palea Kameni.Nea Kameni ist fast rund und hat bei einer Fläche von 3,338 km² einen Durchmesser von etwa 2 Kilometern. Die fast vegetationslose Insel wird in der Saison täglich von zahlreichen Touristenbooten angefahren. Die Besucher besteigen den 127 Meter hoch gelegenen Vulkankrater, aus dem ständig schwefelhaltiger Rauch aufsteigt, der die Umgebung in eine „gelbe Wüste“ verwandelt.
Alexander Wurz (* 15. Februar 1974 in Waidhofen an der Thaya) ist ein österreichischer Automobilrennfahrer und BMX-Weltmeister des Jahres 1986. Er nahm zwischen 1997 und 2007 an 69 Grand Prix zur Formel-1-Weltmeisterschaft teil. Von 2008 bis 2011 fuhr er mit Peugeot Sport ausgewählte Rennen des internationalen Le Mans Cup. 2012 fuhr er die FIA-WEC (FIA World Endurance Championship) mit dem Toyota Werksteam. Zweimal gewann er das 24-Stunden-Rennen von Le Mans, 1996 und 2009. Sein Sieg 1996 machte ihn zum jüngsten Sieger in der Geschichte des berühmten Sportwagenklassikers von Le Mans. Wurz ist weiterhin in der Formel 1 als Berater, Fernseh- und Medienexperte tätig und hat sich ebenso als Verkehrssicherheitsexperte etabliert.
Factory Records wurde im Jahre 1978 begründet und war ein britisches Independent-Label aus Manchester, das in erster Linie auf elektronische Tanzmusik spezialisiert war. Es beheimatete viele berühmte Bands, darunter Joy Division, New Order, A Certain Ratio, The Durutti Column, und Happy Mondays. Wie auch 4AD Records, hatte Factory Records ein kreatives Team (insbesondere der Produzent Martin Hannett sowie der Grafikdesigner Peter Saville) die dem Label sowie den Künstlern und ihren Veröffentlichungen einen besonderen Klang und ein besonderes Image gaben. Das Label verwendete ein einzigartiges Katalogsystem, bei dem eine Katalognummer nicht einfach nur für die musikalischen Veröffentlichungen genutzt wurde, sondern auch für weitere Objekte.
Azinheira dos Barros ist ein Dorf in der Freguesia Azinheira dos Barros e São Mamede do Sádão im westlichen Teil des Landkreises Grândola an der Westgrenze Portugals und hat eine Fläche von 173 km². Das Dorf hat eine Einwohnerzahl von nur etwa 1141 (2001), hat aber dennoch eine Grundschule, einen Kindergarten, ein Tageszentrum, Rathaus, Polizeistation, eine Jugendorganisation, einen kleinen Lebensmittelladen, ein Möbelgeschäft, ein Cafe und ein Restaurant. Die meisten Häuser sind weiß gestrichen mit gelben und blauen Umrandungen an Türen und Fenstern. Die Bevölkerung lebt hauptsächlich von der Vieh- und Schafzucht, dem Korkabbau und der Olivenernte. Die Gemeinde wurde erstmals 1513 schriftlich erwähnt.
Pierre Schaeffer (* 14. August 1910 in Nancy ; † 19. August 1995 in Aix-en-Provence) war ein französischer Komponist und Schriftsteller. Verbunden mit dem Vorwurf, die abendländische Musik verschließe sich mit der Beschränkung auf traditionelle Musikinstrumente und der daraus resultierenden Beschränkung auf festgelegte Tonhöhen einer wichtigen Sphäre, entwickelte Schaeffer in der ersten Hälfte des 20. Jahrhunderts eine neue musikalische Praxis, die von einem offenen Zugang zu Klängen ausging, und prägte dafür den Begriff der musique concrète. Durch die Arbeit mit Tonbändern ergab sich ein Verzicht auf eine traditionelle Notation. Somit hinterfragte Schaeffer nicht nur das traditionelle Instrumentarium, sondern löste gleichzeitig auch das Verhältnis zwischen Komponist und Interpret auf.
Gaelic Handball ( englisch seltener Irish handball, in Irland oft kurz handball, irisch liathróid láimhe, dt. „Handball“), gehört zu den Ballsportarten und bei diesen speziell zu den Rückschlagspielen. Es handelt sich um eine dem baskischen Pelota verwandte Ballsportart. Der Sport wird als traditionelle irische Sportart von der Gaelic Athletic Association gepflegt und ist auch in Ländern mit irischen Zuwanderergemeinden (wie USA, Australien) verbreitet. Es entspricht weitgehend dem American Handball. Spielplatz ist traditionell ein an zumindest drei Seiten umschlossener Court, welcher auch Alley genannt wird, mit einer 30 Fuß langen Schlagwand und 60 Fuß langen Seitenwänden. Gespielt wird nach unterschiedlichen Regeln:
Richard Ermisch (* 17. Juni 1885 in Halle an der Saale; † 7. Dezember 1960 in Berlin; vollständiger Name: Georg Friedrich Richard Ermisch) war ein deutscher Architekt und Oberbaurat in Berlin. Ermisch war in der kommunalen Bauverwaltung in Berlin tätig, zuletzt im Dienstrang eines Oberbaurats. Er war verantwortlich für zahlreiche städtische Bauten, wie die Haupthalle des Messegeländes oder das Strandbad am Wannsee. Er war der bekannteste Architekt für Berlin-Spandau. ( Bauklasseneinteiling Berlin-Spandau 1911) Nach ihm benannt ist die Richard-Ermisch-Straße auf dem Gelände des ehemaligen Zentralvieh- und Schlachthofs im Berliner Bezirk Prenzlauer Berg. Sein Grab befindet sich auf dem Friedhof Wilmersdorf.
Als Chief ... Officer (C.O oder CxO) bezeichnet im englischsprachigen Raum eine Führungskraft. Die übliche Verwendung des CO ist die eines Vorstandes. Chief ohne Anhängung des Titels „Officer“ (also beispielsweise „Chief Administrator“) ist meist eine im englischsprachigen Raum gebräuchliche Bezeichnung für einen Abteilungsleiter in einem größeren Unternehmen und entspricht der Verwendung von „Senior" („Senior Administrator“). Die aus dem amerikanischen bzw. angelsächsischen Raum stammenden Bezeichnungen setzen sich – aufgrund der Globalisierung und Internationalisierung – immer mehr auch im deutschsprachigen Raum durch. Hierbei werden auch Marketing- bzw. Imageziele verfolgt. Abgeleitet davon wird die erste Führungsebene eines Unternehmens auch als „C-Level“ bezeichnet.
Elfstedentocht ( niederländisch), auch Alvestêdetocht ( friesisch) oder deutsch Elfstädtetour, ist die Bezeichnung für ein Natureis-Langstreckenrennen im Eisschnelllauf, das in den Niederlanden stattfindet und als bedeutendes kulturelles Ereignis erlebt wird. Eine Alvestêdetocht wird nur in strengen Wintern in der niederländischen Provinz Friesland (friesisch Fryslân) auf zugefrorenen Entwässerungskanälen, Flüssen und Seen durchgeführt, entlang der elf friesischen Orte mit historischem Stadtrecht, und zieht bis zu 17.000 Läufer und 1,5 Millionen Zuschauer an. Seit der ersten Elfstedentocht im Jahre 1909 konnte die von den klimatischen Voraussetzungen abhängige „Tour der Touren“ bisher fünfzehnmal durchgeführt werden, zuletzt 1997.
Das Wendische Seminar, sorbisch Serbski seminar (Sorbisches Seminar), tschechisch Lužický seminář (Lausitzer Seminar), lateinisch Seminarium Lusaticum Pragense – offiziell eigentlich Lausitzer Seminar St. Petri – in Prag wurde 1724 als Ausbildungsstätte für den katholischen Priesternachwuchs der Oberlausitz gegründet. In den ersten Jahrzehnten lebten ausschließlich sorbische Studenten aus dem Einzugsbereich der Lausitzer Administratur im Wendischen Seminar. Nach der Änderung der Bistumsgrenzen kamen seit Ende des 18. Jahrhunderts auch deutsche Studenten. Das Seminar bestand bis 1922. In diesen nahezu 200 Jahren durchliefen in der Mehrheit sorbische Studenten die Anstalt. Deshalb hat das Prager Seminar einen wichtigen Platz in der Bildungsgeschichte des sorbischen Volkes.
James Bond 007 – In tödlicher Mission (Originaltitel: For Your Eyes Only) ist der zwölfte, von Eon Productions Ltd. produzierte James-Bond-Film. Roger Moore agierte darin zum ersten Mal unter der Regie von John Glen. Der Film startete am 7. August 1981 in den bundesdeutschen Kinos. Es ist der erste Film der Reihe, für den kein Roman vom originalen Bond-Autor Ian Fleming als Grundlage zur Verfügung stand. Stattdessen entnahm man den Titel und die Figur der Melina einer seiner Kurzgeschichten. Andere Teile der Handlung und die Charaktere Columbo und Kristatos stammen aus der Kurzgeschichte Risico. Der Filmtitel wurde bereits im Abspann von Der Spion der mich liebte angekündigt, aber aufgrund der Produktion von Moonraker – Streng geheim verschoben.
Wolfgang Wiltschko (* 21. August 1938 in Kienberg, Böhmerwald) ist ein deutscher Zoologe und Verhaltensforscher speziell auf dem Gebiet der Ornithologie. Er entwickelte Anfang der 1960er Jahre an der Johann Wolfgang Goethe-Universität in Frankfurt am Main eine Apparatur, mit deren Hilfe Tiere einem statischen, hinsichtlich der Nord-Süd-Ausrichtung aber veränderlichen, künstlichen Magnetfeld ausgesetzt werden können. So gelang ihm als erstem Forscher der experimentelle Nachweis, dass sich Vögel am Erdmagnetfeld orientieren können, also über einen Magnetsinn (Magnetkompass) verfügen. Er gilt daher als „einer der Pioniere auf dem Gebiet der Orientierung von Vögeln“. Wiltschko erforscht seit einigen Jahren auch die physiologische und neurobiologische Basis des Magnetsinns bei Vögeln.
Der britische Melody Maker war die älteste wöchentlich erscheinende Musik- Zeitschrift der Welt. Das 1926 gegründete Blatt war ursprünglich als Zeitschrift für Musiker geplant, konzentrierte sich später auf Jazz mit Max Jones als einem der führenden Autoren, dann ab den 1950ern langsam auf Rock 'n' Roll und alle Stile, die sich daraus entwickelten. Im Auflagenwettbewerb der 1970er mit dem New Musical Express erlangte der Melody Maker nur den zweiten Platz, erreichte aber trotzdem eine zirkulierende Auflage von 250.000 Stück. Im Jahr 2000 fusionierte er mit dem New Musical Express, wobei der NME Redaktion und Format behielt und einige Journalisten und Features des schon lange erfolgloseren Melody Maker übernahm.
Ein Leistungs-MOSFET ( englisch power MOSFET, power metal oxide semiconductor field-effect transistor) ist eine spezialisierte Version eines Metall-Oxid-Halbleiter-Feldeffekttransistors (MOSFET), der für das Leiten und Sperren von großen elektrischen Strömen und Spannungen optimiert ist (bis mehrere hundert Ampere und bis ca. 1000 Volt, bei einem Bauteilvolumen von etwa einem Kubikzentimeter). Leistungs-MOSFETs unterscheiden sich von bipolaren Leistungstransistoren sowohl in der Funktionsweise als auch in der Effizienz. Einige Vorteile von Leistungs-MOSFETs sind die schnelle Schaltzeit, kein zweiter Durchbruch und stabile Verstärkungs- und Antwortzeiten. Ab einer Strombelastbarkeit von etwa 1 A wird ein MOSFET den Leistungs-MOSFETs zugeordnet.
Eurotransplant ist eine 1967 von Jon van Rood gegründete Stiftung mit Sitz in Leiden (Niederlande). Sie ist die Vermittlungsstelle für Organspenden in den Benelux-Ländern, Deutschland, Österreich, Slowenien, Kroatien und Ungarn. An der internationalen Zusammenarbeit dieser Länder sind alle Transplantationszentren, Gewebetypisierungslaboratorien und Krankenhäuser, in denen Organspenden durchgeführt werden, beteiligt. Vorrangiges Ziel von Eurotransplant ist die optimale Verfügbarkeit von Spenderorganen beziehungsweise -geweben. Weitere Ziele sind unter anderem die Förderung von Forschungen zur Verbesserung der Transplantationsergebnisse sowie die Erhöhung der Anzahl von verfügbaren Organen oder Geweben durch Werbung.
Der Begriff Techniknutzungspfad beschreibt den Prozess der Technikentwicklung als Resultat von Konflikten, Konkurrenzen und Diskursen vieler Akteure.Erkennbar wird er, und somit die historischen Stadien der Entwicklung und Nutzung von Informationstechnologie, durch Betrachtung der Wechselwirkungen zwischen Organisationen und Informatiksystemen im Zeitverlauf. Ziel ist es mit Hilfe der Techniknutzungspfadanalyse aus der Entwicklung von Innovationsprozessen in der Vergangenheit die Wechselwirkungen von IT-Entwicklungen und Techniknutzungsformen in Organisationen transparent zu machen und daraus systematische Erkenntnisse, Entwicklungspfade sowie Wahrscheinlichkeiten für die Gegenwart und Zukunft abzuleiten.
Hausen im Wiesental (alemannisch: Huuse) ist eine Gemeinde im baden-württembergischen Landkreis Lörrach. Sie liegt im mittleren Wiesental und ist als Heimatort des badischen Dichters Johann Peter Hebel bekannt. Eine erste gesicherte und ausführliche Erwähnung des Dorfes erfolgte 1362. Vom 17. bis 19. Jahrhundert beherbergte Hausen eines der wichtigsten Eisenwerke der Markgrafschaft und später des Großherzogtums Baden, ab der zweiten Hälfte des 19. Jahrhunderts war die Textilindustrie für das Dorf prägend. Die Gemeinde Hausen zählt 2349 Einwohner (31. Dezember 2013) und erstreckt sich über eine 514 Hektar große Gemarkung; zu ihr gehören außer dem gleichnamigen Dorf keine weiteren Ortschaften.
Wiktor Iwanowitsch Pazajew ( russisch Виктор Иванович Пацаев, wiss. Transliteration Viktor Ivanovič Pacaev; * 19. Juni 1933 in Aktjubinsk, Kasachstan; † 30. Juni 1971) war ein sowjetischer Kosmonaut, der an der Sojus-11-Mission teilnahm und durch einen plötzlichen Druckabfall in der Kabine umkam. Pazajew wurde mit acht Jahren Halbwaise, als sein Vater bei der Verteidigung von Moskau umkam. Er besuchte das Industrieinstitut in Pensa und wurde nach seinem Abschluss 1955 dem zentralen flugwissenschaftlichen Observatorium (ЦАО) in Moskau zugewiesen, wo er an der Entwicklung von meteorologisch eingesetzten Raketen mitarbeitete. 1958 wechselte er an das Experimental-Konstruktionsbüro OKB-1, das sich mit der Entwicklung von Prototypen für die Weltraumtechnik befasste.
Die Stadtgemeinde Fehring ( Steiermark, Österreich) mit 7330 Einwohnern (Stand 1. Jänner 2015) liegt genau im geographischen Zentrum des Steirischen Thermenlandes in der Oststeiermark. Fehring, das kulturelle Zentrum des Raabtales am Knotenpunkt der Thermenland- und der südoststeirischen Weinstraße, gilt als eine babenbergische Gründung und wurde 1962 zur Stadt erhoben.Im Rahmen der Gemeindestrukturreform in der Steiermark ist Fehring seit 1. Jänner 2015 mit den umliegenden Gemeinden Hatzendorf, Hohenbrugg-Weinberg, Johnsdorf-Brunn und Pertlstein zusammengeschlossen, die neue Gemeinde führt den Namen Fehring weiter. Die Grundlage für den Zusammenschluss bildete das Steiermärkische Gemeindestrukturreformgesetz - StGsrG.
Der Universal Character Set (UCS) ist eine Zeichenkodierung, die in der internationalen Norm ISO/IEC 10646 definiert ist. Für alle praktischen Belange ist dies dasselbe wie Unicode. Er wird von ISO/ IEC/ JTC1/SC2/WG2 entwickelt. Ursprünglich wurden diese beiden Formate definiert:Die Gruppe arbeitet sehr eng mit dem Unicode-Konsortium zusammen, das die Standards ständig in neuen Versionen synchronisiert. Aufgrund dessen sind alle Kodierungen aus Interoperabilitätsgründen auf die bei Unicode erlaubten 1.112.064 (= 2 20+2 16, abzüglich 2 11 Surrogate von UTF-16) Zeichen (von U+00000 bis U+0D7FF, sowie U+0E000 bis U+10FFFF) beschränkt. In der Version ISO/IEC 10646-3:2003 werden die gleichen Formate UTF-8, UTF-16 und UTF-32 beschrieben wie in Unicode 4.0.
Mark King (* 20. Oktober 1958 in Cowes, Isle of Wight) ist ein britischer Musiker. Er ist Funk-Bassist und Sänger der Pop-Band Level 42. King fing mit neun Jahren an Schlagzeug zu spielen, bis er mit 19 Jahren den Bass für sich entdeckte. In kürzester Zeit lernte er den Bass zu spielen und gründete 1980 die Band Level 42 zusammen mit den Brüdern Boon Gould und Phil Gould sowie dem Keyboarder Mike Lindup. Mark King wurde von Musikern wie Stanley Clarke, Miles Davis und John McLaughlin beeinflusst. Sein Funk-Stil ist durch eine nach vorne treibende Slaptechnik geprägt. Für zahlreiche Produktionen anderer Künstler wurde und wird King als Gastmusiker engagiert. 2010 nahm er an der Prince’s Trust Rockgala unter Anderem mit Eric Clapton, Phil Collins und Jools Holland teil.
Die Veranstaltung Intergeo - Kongress und Fachmesse für Geodäsie, Geoinformation und Landmanagement findet alljährlich an wechselnden Messestandorten in Deutschland statt. Sie ist die wichtigste internationale Messe mit Kongress für Geodäten, Geoinformatiker, Kartografen, Behörden und Unternehmen in diesem Tätigkeitsfeld. Der Deutsche Verein für Vermessungswesen organisiert diese Veranstaltung, die 1872 zum ersten Mal stattfand. Seit 1995 wird sie unter dem geschützten Markennamen Intergeo abgehalten; vorher war die Bezeichnung "Deutscher Geodätentag" bzw. noch früher "XX. Hauptversammlung" gebräuchlich. Die Intergeo East ist ein Ableger speziell für Osteuropa, den es seit 2004 gibt. Erstmals im Jahr 2014 findet die Intergeo EURASIA statt.
Das Heinz Field ist das Heimstadion der Pittsburgh Steelers, einer US-amerikanischen Footballmannschaft der NFL. Es bietet 65.050 Zuschauern Platz. Das Stadion ersetzte das Three Rivers Stadium und wurde am 25. August 2001 eröffnet. Am 7. Oktober fand gegen die Cincinnati Bengals das erste NFL-Spiel statt. Am 1. Januar 2011 wurde dort das NHL Winter Classic zwischen den Pittsburgh Penguins und den Washington Capitals ausgetragen. Benannt ist das Stadion nach dem Namenssponsor, der H. J. Heinz Company. Das Heinz Field diente als Heim-Feld der Gotham Rogue in dem Film The Dark Knight Rises. Schätzungsweise 15.000 unbezahlte Statisten füllten das Stadion während der Dreharbeiten am 6. August 2011.
Die Katholische Pfadfinderschaft Europas (KPE) ist ein katholischer Pfadfinderbund in Deutschland mit etwa 2.500 Mitgliedern. Sie ist Mitglied der Union Internationale des Guides et Scouts d’Europe (UIGSE). Innerhalb dieses Dachverbandes existiert auch ein österreichischer Verband, der den Namen Katholische Pfadfinderschaft Europas - Österreich (KPE-Ö) führt und in seiner Arbeit der deutschen Organisation nahesteht.Eng mit der KPE verbunden ist der päpstlich anerkannte und zur Jugendseelsorge beauftragte Orden Diener Jesu und Mariens (Servi Jesu et Mariae – SJM). Die KPE wirkt im Forum Deutscher Katholiken mit und ist mit Martin Hafner und Johanna Gräfin von Westphalen in dessen Organisationsteam und Kuratorium vertreten.
Der Berliner Atrium Tower (ehemals: debis-Haus) ist ein Bürogebäude in der Nähe des Potsdamer Platzes in Berlin. Mit 106 Metern Höhe ist es das fünfthöchste Hochhaus und das zehnthöchste Bauwerk der Stadt. Das Gebäude wurde zwischen 1993 und 1997 von Daimler-Benz nach einem Entwurf von Renzo Piano als Zentrale der Daimler-Benz-Dienstleistungstochter debis gebaut und bildete zusammen mit weiteren – in ähnlichem Stil errichteten – Gebäuden das sogenannte Quartier Daimler. Nach der Umstrukturierung des Daimler-Konzerns zur Daimler AG diente das Gebäude bis 2013 als Sitz der Daimler Financial Services. Nach dem Auszug der Daimler Financial Services wurde das Gebäude weiterentwickelt und in Atrium Tower umbenannt.
Approbationsordnungen (lat.: approbatio „Billigung, Genehmigung“, veraltet: „Bestallung“) sind Rechtsverordnungen, die in Deutschland die Zulassung zu den akademischen Heilberufen Arzt, Zahnarzt, Tierarzt, Psychologischer Psychotherapeut, Kinder- und Jugendlichenpsychotherapeut und Apotheker regeln. Sie werden vom Bundesgesundheitsministerium auf Grundlage der entsprechenden Bundesgesetze erlassen, und legen bundeseinheitlich die Ausbildung für den jeweiligen Beruf (u. a. Mindestdauer, Ablauf und Pflichtinhalte des Studiums und weiterer notwendiger Ausbildungsabschnitte), Bedingungen für staatliche Prüfungen und andere Voraussetzungen für die Erteilung und den Widerruf der Approbation fest.
Johann Graf (auch Graaf oder Graff; * vor dem 26. März 1684 in Nürnberg; † 2. Februar 1750 in Rudolstadt) war ein deutscher Komponist. Johann Graf war zunächst Orchestermusiker und kam dann als Oboist zum Löffelholtzschen Regiment nach Ungarn. 1718 trat er als Oboist und Violinist in den Dienst des Kurfürsten von Mainz, danach des Bischofs von Bamberg. 1723 wurde er Konzertmeister und 1739 Hofkapellmeister beim Fürsten Schwarzburg-Rudolstadt. Graf komponierte zwölf melodisch sehr ansprechende Violin sonaten. Außerdem ist von ihm eine neunstimmige Motette ("In convertendo") überliefert. Zwei seiner sechs Söhne, Christian Ernst Graf und Friedrich Hartmann Graf traten ebenfalls als Komponisten hervor. Im Magdeburg wirkte ein Organist Johann Graff († 1709).
Die Dernière ( frz. „letzte“) ist analog zur Premiere, der ersten Aufführung eines Bühnenwerks, die letzte Darbietung einer Inszenierung an einem Spielort. Es ist – zumindest an deutschsprachigen Theatern – vielfach üblich, in die Dernièrenvorstellung einen sogenannten „Dernièrengag“ (auch Dernièrenscherze genannt) einfließen zu lassen. Dieser Gag ist ein kleiner Spaß, der von einzelnen Darstellern eingebaut und nur vom Ensemble und Eingeweihten erkannt und verstanden wird. Der Dernièrengag ist aber zugleich gefürchtet, da schon mit winzigen Text- oder Requisitenänderungen der Sinn des Stückes verändert werden kann. Regeln der Dernièrenscherze: Das Publikum darf davon nichts mitbekommen und das Stück darf weder darunter leiden, noch dürfen grundlegende Inhalte verändert werden.
Die Schweifmetze ist Teil eines  Fahrgeschirres, mit dem Zugtiere vor einem Arbeitsgerät oder einem Wagen eingespannt werden. Die Schweifmetze ist dasjenige Teil, das direkt unter der Schweifrübe liegt. Über den sogenannten Schweifriemen, der auf dem Rücken des Zugtieres aufliegt, ist sie verbunden mit dem Kammdeckel (beim Einspänner mit dem Selett) und verschafft dem Geschirr damit einen guten Sitz. Um die Schweifmetze unter die Schweifrübe zu klemmen, wird die Schweifrübe mit der Hand fast senkrecht gestellt und dann erst die Schweifmetze darübergezogen. Die Schweifmetze ist meistens aus Leder gefertigt und mit einer nachfettenden Saat (wie z. B. Leinsamen) gefüllt, damit dieses Teil stets geschmeidig bleibt.
Das Oberland (Hockerland, poln. Prusy Górne) ist eine (historische) Landschaft in der Woiwodschaft Ermland-Masuren in Nordpolen. Es bildete im historischen Ostpreußen eine eigene Kulturlandschaft, die sich durch ihren Dialekt, ihre evangelische Konfession und ihre Geschichte von den Nachbargebieten, insbesondere dem Ermland und Masuren, unterschied. Nach den Vertreibungen 1945 sind der Dialekt und das evangelische Bekenntnis weggefallen, so dass eine Unterscheidung zur Landschaft Warmia kaum noch möglich ist. Auch die polnische Bezeichnung Prusy Górne („Oberpreußen“) ist nur noch ein historischer Fachbegriff. Als Kerngebiete des Oberlands galten bis 1945 die Landkreise Preußisch Holland und Mohrungen.
South Gloucestershire ist eine selbständige Verwaltungseinheit ( Unitary Authority) im Südwesten Englands. Sie entstand 1996, als die Grafschaft County of Avon aufgelöst wurde und deren Distrikte Kingswood und Northavon zu South Gloucestershire zusammengegefasst wurden. South Gloucestershire grenzt an Bristol, Bath and North East Somerset, Gloucestershire und Wiltshire und gehört zur Region South West England. Der Verwaltungssitz befindet sich in Thornbury. Bevor das Gebiet von South Gloucestershire 1974 in die neu gebildete Grafschaft County of Avon eingegliedert wurde, gehörte es zur Grafschaft Gloustershire. Heute ist South Gloucestershire verwaltungstechnisch unabhängig und gehört nur noch zu zeremoniellen Anlässen zu Gloucestershire.
 ist eine Stadt und Kommune in der Fylke Rogaland in Norwegen, südlich von Stavanger. Sandnes ist heute die neuntgrößte Kommune Norwegens mit 72.789 Einwohnern (30. Juni 2014). Die Stadt Sandnes wurde 1860 gegründet und war lange Zeit identisch mit der Kommune Sandnes. 1965 wurde aber Sandnes durch Zusammenschluss mit den Landkommunen Høyland, Hetland und Høle erweitert. Damals war Sandnes wegen der großen Tonvorkommen in der Gegend als Norwegens Töpferstadt bekannt. Ein Töpfereimuseum erinnert an diese Zeit. Ebenso gibt es ein Fahrradmuseum wegen des Status als Norwegens Fahrradstadt. Sandnes hat seine Bedeutung vor allem als Verkehrsknotenpunkt und als Handels- und Industriestadt.Sandnes Ulf ist der Fußballverein der Stadt. 
Giganotosaurus ist eine Gattung von theropoden Dinosauriern aus der frühen Oberkreide Argentiniens. Es handelte sich um einen der größten bekannten landlebenden Fleischfresser der Erdgeschichte. Er wird zu den Carcharodontosauridae gezählt, einer Gruppe innerhalb der Carnosauria, und war eng mit den ebenfalls gigantischen Gattungen Carcharodontosaurus und Mapusaurus verwandt. Bisher sind ein fragmentarisches Skelett inklusive Schädel sowie ein isolierter fragmentarischer Unterkiefer gefunden worden. Diese Funde stammen aus der Candeleros-Formation, dem ältesten Schichtglied der Neuquén-Gruppe, und werden somit auf das frühe Cenomanium datiert. Einzige bekannte Art ist Giganotosaurus carolinii.
Gustav Davis (* 3. März 1856 in Bratislava; † 21. August 1951 auf Gut Hohenlehen, Hollenstein an der Ybbs) war ein österreichischer Journalist und Zeitungsherausgeber. Davis begann eine Offizierslaufbahn, wurde aber dann Journalist, Herausgeber und Gründer der Kronenzeitung und schrieb unter dem Pseudonym G. Tannhofer. Das Blatt erreichte innerhalb weniger Jahre die höchste Auflage der alten k.u.k.-Monarchie. 1938 musste Davis die Leitung der Kronenzeitung zurücklegen. Davis schrieb auch Theaterstücke wie Der Herrgott vom Grund oder Das Heiratsnest; bekannt wurde sein Lustspiel Katakomben (auch: Protektionskind), eine Paraderolle von Karl Skraup. Er verfasste auch Libretti, etwa zu der von Johann Strauß (Sohn) komponierten Operette Waldmeister.
Gardar Svavarsson war ein Schwede des 9. Jahrhunderts, der großen Anteil an der Entdeckung Islands hatte. Ein großer Sturm bei Pentland Firth drückte sein Schiff nach Norden, bis er die östliche Küste Islands erreichte. Gardar Svavarsson war zwar nicht der erste Seefahrer, der die Insel sichtete (siehe dazu Geschichte Islands), jedoch der erste, der das Land um 875 systematisch suchte und erforschte. Er umschiffte die Insel als erster, er erreichte Land bei Skjálfandi. Er stellte fest, dass es sich um eine große Insel handelt, und überwinterte im Norden in Húsavík, wo er eine Siedlung gründete. Er baute sich auch ein Haus. Der Insel gab er den Namen Garðarsholmur was auf Deutsch so viel bedeutet wie „Gardars Insel“.
Im Strafrecht wird beim Rechtsbegriff der Gewalt zwischen zwei Formen unterschieden: Vis absoluta und vis compulsiva.Vis absoluta bezeichnet dabei die "willensbrechende" Gewalt. Hier wird dem Opfer die freie Willensbetätigung oder Willensbildung absolut unmöglich gemacht, dem Opfer wird schlechthin jede Möglichkeit zu handeln genommen. Beispiele hierfür sind: Fesseln, Einschließen, Niederschlagen, Betäuben. In mehreren Delikten, vor allem bei der Nötigung (siehe zu der Diskussion auch dort) ist dabei der Gewaltbegriff umstritten, weil um eine klare Grenzziehung zwischen Gewalt, Drohung oder eventuell nicht strafwürdigem passivem Verhalten gerungen wird, um zu bestimmen, wer sich strafbar macht und wer nicht.
David Lorge Parnas (* 10. Februar 1941 in Plattsburgh, New York) ist ein Pionier der Softwaretechnik. Er entwickelte das Modulkonzept, welches mit seinem Geheimnisprinzip eine wesentliche Grundlage der heutigen objektorientierten Programmiersprachen ist. Parnas erhielt seinen PhD von der Carnegie Mellon University, wo er auch als Professor arbeitete. Er lehrte außerdem an der University of North Carolina, an der Technischen Hochschule Darmstadt, an der University of Victoria, an der Queen's University in Kingston, Ontario, an der McMaster University in Hamilton, Ontario, sowie an der University of Limerick in Irland. Er lebt jetzt als kanadischer Staatsbürger in Ottawa.Er engagierte sich außerdem gegen das SDI-Programm der USA.
Eine Dombibliothek ist eine zu einer Bischofskirche gehörende Bibliothek, die meist bereits im Mittelalter begründet wurde. Heute sind sie oft als Dom- und Diözesanbibliothek auch öffentlich zugänglich. Als Bibliotheksform seit dem frühen Mittelalter nachgewiesen, wuchsen die Dombibliotheken vor allem durch die Stiftungen von Bischöfen und Mitgliedern des örtlichen Domkapitels. In wenigen Fällen konnten sich die mittelalterlichen Dombibliotheken bis zur Gegenwart erhalten (so die Dombibliotheken in Köln (Erzbischöfliche Diözesan- und Dombibliothek Köln) und Merseburg), andere wurden im Zuge der Säkularisation aufgelöst und an die Hofbibliothek des Landesherrn überführt (z. B. die Dombibliothek Freising) oder weit verstreut (Dombibliothek Konstanz).
Der analoge Tischapparat W28 (Wählapparat 28) wurde etwa ab 1925 von Siemens & Halske entwickelt und ab 1928 von verschiedenen Herstellern für die Deutsche Reichspost gebaut. Er löste den bisherigen Tischapparat W24 als Standardtelefon der Reichspost ab. Der W28 ist einer der ersten modernen Tisch-Fernsprecher in kompakter Bauweise. Dieses recht kleine, fast quadratische Gehäuse hat aber auch Nachteile bei einer Reparatur: die meisten Bauteile befinden sich auf engem Raum im Gehäuseunterteil (nicht wie bisher üblich auf der Bodenplatte) und sind deswegen zum Teil schwer zugänglich. Das von Siemens nahezu gleichzeitig entwickelte Modell 29, unter dem Namen „Hockender Hund“ bekannt, schaffte es nicht in die Serienproduktion.
Ein Headliner ist jemand, der Schlagzeilen (englisch: headlines) macht. Nach Merriam-Webster’s Collegiate Dictionary ist der Ausdruck seit 1896 bezeugt.Im deutschen Sprachgebrauch bezeichnet der Begriff heute zumeist einen, für das Publikum aus Veranstaltersicht angenommen „bekanntesten“ Künstler oder die „bekannteste“ Musikgruppe unter denjenigen, die bei einem Konzert oder Musikfestival auftreten. Der Ausdruck rührt daher, dass diese Künstler oder Gruppen auf Plakaten meist plakativ genannt werden, um möglichst viele Zuschauer anzuziehen. Im Regelfall spielt ein Headliner am Ende des Konzerts und erhält die längste Spielzeit. Bands, die vor dem Headliner auftreten, nennt man Vorbands oder Vorgruppen (englisch: supporting act).
Der Staffelberg ist ein 539 m ü. NN hoher, der Fränkischen Alb vorgelagerter Zeugenberg im sogenannten Gottesgarten am Obermain. Er ist der Hausberg von Bad Staffelstein im oberfränkischen Landkreis Lichtenfels. Der Name der Erhebung leitet sich von den ausgeprägten Geländestufen („Staffeln“) ab, die einen aufschlussreichen Einblick in die Erdgeschichte der Jurazeit geben. Von der Jungsteinzeit (um 5000 v. Chr.) bis zur Römischen Kaiserzeit (ca. 350 bis 420 n. Chr.) war der Berg mehrfach besiedelt. Während der La-Tène-Zeit lag das keltische Oppidum Menosgada auf dem Hochplateau des Staffelbergs. Heute befinden sich dort die Staffelbergklause mit Biergarten und die 1653 errichtete Adelgundiskapelle.
Asgeir Dølplads (* 26. August 1932) ist ein ehemaliger norwegischer Skispringer. Am 1. Januar 1953 wurde der gelernte Osloer Friseur in Garmisch-Partenkirchen der erste Sieger eines Springens der Vierschanzentournee. Mit 78,5 und 81 Metern gewann Dølplads vor dem Österreicher Josef Bradl und dem Deutschen Toni Brutscher. Bei den beiden weiteren Springen in Oberstdorf und Innsbruck sprang Dølplads auf den dritten und auf den zweiten Platz und lag vor dem abschließenden Springen in der Tourneewertung nur einen halben Punkt hinter dem führenden Sepp Bradl. Mit einem siebten Platz in Bischofshofen vergab Dølplads jedoch seine Siegchance und rutschte in der Gesamtwertung der Vierschanzentournee 1953 sogar noch hinter seinen Landsmann Halvor Næs auf Platz drei.
In einer Jobbörse (auch Stellenbörse oder Stellenmarkt) werden Stellenausschreibungen verschiedener Unternehmen veröffentlicht. Jobbörsen sind sowohl als eigene Rubrik in Printmedien als auch im Internet als Online-Jobboersen zu finden. Im heutigen Sprachgebrauch verbindet man mit dem Begriff Jobbörse jedoch in der Regel eine Online-Plattform, die eine große Bandbreite an Stellenanzeigen abbildet.Kosten entstehen bei Jobbörsen in der Regel nur für Arbeitgeber für die Schaltung der Anzeigen. Für Jobsuchende sind Online-Jobbörsen meistens kostenlos nutzbar. Häufig findet man auf Jobbörsen auch Tipps und Informationen rund um die Themen Job, Karriere und Bewerbung. Einige Jobbörsen spezialisieren sich zudem auf bestimmte Branchen, Berufsgruppen oder geografische Bereiche.
Die Stiftsbibliothek St. Gallen ist die Stiftsbibliothek des ehemaligen Benediktinerstifts St. Gallen. Dieses ging hervor aus der Zelle, die der irische Mönch St. Gallus um 612 im Hochtal der Steinach gründete. Die spätestens 719 gegründete Stiftsbibliothek St. Gallen gehört zu den bedeutendsten historischen Bibliotheken der Welt. Sie ist die einzige der grossen Klosterbibliotheken des Frühmittelalters, deren qualitativ hervorragender Bestand vom 8. Jahrhundert bis heute einigermassen intakt beisammen geblieben ist. Sie besitzt 2100 Handschriften, 1650 Inkunabeln (Druckwerke bis 1500) und Frühdrucke (gedruckt zwischen 1501 und 1520) sowie etwa 160000 Bücher.1983 wurde die Bibliothek zusammen mit dem Stiftsbezirk St. Gallen ins UNESCO-Weltkulturerbe aufgenommen.
Schweikert ist ein vom althochdeutschen Rufnamen Swindger abgeleiteter Familienname. Hierbei bedeutet swinde „stark“, „geschwind“ oder „gewandt“. Das Wort ger bedeutet „Speer“. Somit ist ein Swindger ein „gewandter Speerkämpfer“. Weitere Schreibweisen von Schweikert sind auch Schweickert, Schweickart, Schweikhert, Schweikhardt, Schwickert, Schweigert und Schwieger. Swindger wird auch in der Gegenwart vereinzelt als männlicher Vorname verwendet (Quelle: Internetsuche). Bei historischen Persönlichkeiten ist die Schreibweise oft nicht eindeutig, z.B. wird bei Schweickhardt von Sickingen oder Johann Schweikhard von Kronberg auch Schweikard geschrieben. Bekannte Vertreter dieses Familiennamens sind:
Kutusowo (russisch Кутузово, deutsch Schirwindt, litauisch Širvinta, polnisch Szyrwinta) ist eine Siedlung (russisch: possjolok) in der russischen Oblast Kaliningrad (Gebiet Königsberg (Preußen)), die allerdings nur militärischen Zwecken dient. Sie gehört zur Dobrowolskoje selskoje posselenije (Landgemeinde Dobrowolskoje (Pillkallen, 1938 bis 1946 Schloßberg)) im Rajon Krasnosnamensk (Kreis Lasdehnen, 1938 bis 1946 Haselberg). Bei dieser Siedlung handelt es sich um die Reste der „verschwundenen Stadt“ an der Ostgrenze der früheren Provinz Ostpreußen. Noch weniger Russen als Deutsche wissen, dass die Stadt Schirwindt jemals existiert hat. Ihr Wahrzeichen war die doppeltürmige Immanuelkirche (und die größte jemals gebaute Windmühle).
Wipeout ( engl. „Ausradierung“, stilisierte Schreibweise:WipEout) ist eine Reihe futuristischer Rennspiele, die ursprünglich von Psygnosis entwickelt wurde. Der Spieler übernimmt dabei die Steuerung eines Antigravitationsgleiters und tritt auf verschiedenen, futuristisch gestalteten Strecken gegen andere Gleiter an. Einen elementaren Teil des Spielgeschehens stellt die Möglichkeit dar, Waffen und Gegenstände von der Strecke aufzusammeln und gegen Kontrahenten einzusetzen. Neben der hohen Geschwindigkeit und zeitgemäßen Grafik war es vor allem die enthaltene lizenzierte Musik, die das Spiel auch einem reiferen Publikum bekannt machte. Das erste Wipeout-Spiel erschien für die Sony PlayStation und gilt als einer der Titel, die Videospiele bei jungen Erwachsenen beliebter machten.
Die blindekuh ist ein Gastronomiekonzept in der Schweiz, bei dem die Gäste im Dunkeln essen und die Speisen nicht sehen können. Das Dunkelrestaurant ist ein Unternehmen der Stiftung Blind-Liecht. Diese Stiftung möchte den sehenden Menschen zeigen, wie es in der Welt der Blindheit ist und mit welchen Problemen blinde Menschen tagtäglich zu kämpfen haben. So kann beim Essen das Auge nicht „mitessen“, aber der Duft, der Geschmack und nicht zuletzt die Form der Speisen wecken die Sinne. Die Gäste werden von Blinden und sehbehinderten Mitarbeitern betreut. Die erste blindekuh wurde am 17. September 1999 in einer ehemaligen Kapelle im Zürcher Seefeld eröffnet. Anfang 2005 folgte ein weiteres Restaurant in Basel.
Die Kalmücken (kalmückisch хальмг; russisch калмыки; deutsch auch Kalmüken oder Kalmyken geschrieben) sind ein westmongolisches Volk, das heute vor allem in der Autonomen Russischen Teilrepublik Kalmückien siedelt. Der Begriff wurde schon im frühen 14. Jahrhundert von islamischen Historikern für die Oiraten verwendet und später von den Russen für an der Wolga siedelnde Splittergruppen der Oiraten übernommen. Die Kalmücken sind das einzige buddhistische mongolischsprachige Volk in den Grenzen Europas. Nach der Volkszählung 2002 lebten 173.996 Kalmücken in Russland. Nach der Volkszählung 2010 lebten 183.372 Kalmücken in Russland, davon 162.740 in Kalmückien (57,4 % der Bevölkerung Kalmückiens).
Syrmien (serbisch Срем/Срјем/Srem/Srjem, kroatisch Srijem, ungarisch Szerém oder Szerémség) ist eine Landschaft zwischen den Flüssen Donau und Save. Sie beginnt westlich von Belgrad (Neu-Belgrad) und endet ungefähr auf der Länge der Draumündung in die Donau. Es ist heute politisch zwischen Serbien und Kroatien geteilt, wobei der größere Teil zu Serbien gehört. In Serbien ist Syrmien neben dem Banat und der Batschka eine der drei Regionen in der Vojvodina und bildet einen der 30 Okruzi. Der kroatische Teil bildet die Gespanschaft Vukovar-Syrmien. In Syrmien befindet sich auch das einzige nordserbische Gebirge, die Fruška Gora im Nationalpark Fruška Gora mit ihren zahlreichen serbisch-orthodoxen Klöstern.
Dhiyab bin Isa bin Nahyan Al Nahyan ( arabisch ‏ ذياب بن عيسى بن نهيان آل نهيان‎, DMG Ḏiyāb b. ʿIsā ibn Nahyān Āl Nahyān) war von 1761 bis 1793 der Scheich von Abu Dhabi und der Gründer der Al-Abu-Falah- Dynastie, welche bis heute Abu Dhabi regiert. Er war der Anführer des Bani-Yas-Stammesbündnisses. Eine von ihm ausgesendete Jagdgemeinschaft, die von der Liwa-Oase am Rande der Rub al-Chali aufbrach, verfolgte 1761 eine Gazelle, die sie bis an den Persischen Golf auf eine Insel führte, wo sie eine Frischwasserquelle fand. Diese Gazelle gab Abu Dhabi den Namen, der übersetzt so viel wie Vater der Gazelle bedeutet. Um 1791 befahl Dhiyab seinem Sohn Schachbut, auf die Insel zu ziehen und dort ein Dorf sowie ein Fort zu errichten.
Die Koleoptile (auch Coleoptile, gelegentlich auch Koleoptil oder Coleoptil) bezeichnet das Schutzorgan für das aufgehende erste Blatt bei den Monokotyledonen. Wegen ihrer Sensibilität auf Licht und Schwerereize dient die Koleoptile als Untersuchungsobjekt für Reaktionen, die durch das Phytohormon Auxin gesteuert werden. Das in der Koleoptile produzierte Auxin wird über die Pflanzenspitze mittels aktiven Transports in weiter unten liegende Teile der Pflanze transportiert. Dort bewirkt es Zellwachstum / Streckung der Zellen. Die Zellen der belichteten bzw. beschatteten Seite der Pflanze werden unterschiedlich stark mit Auxin versorgt, so dass die Pflanze zum Licht hin wächst (Pflanzenbewegung).
Die Vogel-Kirsche (Prunus avium) ist eine Pflanzenart aus der Gattung Prunus in der Familie der Rosengewächse (Rosaceae). Das Artepitheton avium leitet sich vom lateinischen Wort avis für Vogel ab und bezieht sich auf die Früchte, die gern von Vögeln gefressen werden. Doch auch der Mensch isst gerne die Früchte der Vogel-Kirsche, insbesondere die von Zuchtformen. Von der Wildform Wilde Vogel-Kirsche (Prunus avium subsp. avium) sind die Zuchtformen Knorpel-Kirsche (Prunus avium subsp. duracina) und Herz-Kirsche (Prunus avium subsp. juliana) abgeleitet. Diese kultivierten Formen sind vor allem durch größere Blätter sowie größere und süßere Früchte ausgezeichnet und werden im Allgemeinen als Süßkirsche bezeichnet.
Als Tieropfer bezeichnet man die Tötung eines Tieres aus rituellen oder religiösen Gründen. Tieropfer wurden weltweit in sehr vielen Kulturen und Religionen aus unterschiedlichen Gründen vollzogen. Manchmal gingen die Bräuche aus alten Jagdritualen sowie rituelle Schlachtungen hervor, in anderen Fällen ersetzten sie zeitlich vorher praktizierte Menschenopfer. Opfertiere werden einer Gottheit oder einer Naturgewalt geweiht und dieser symbolisch übergeben. In manchen Kulturen wurden die Kadaver der Opfertiere zur Verwitterung zurückgelassen und verschmäht. In anderen Kulturen wurden die Opfertiere hinterher konsumiert. Besondere Bedeutung kam der stark ritualisierten Opferung in Kulturen zu, die die Tiere nach der Opferung mumifizierten und haltbar machten.
Eine Genkarte zeigt die lineare Anordnung der Gene im Genom eines Organismus.Man unterscheidet dabei genetische und physikalische Genkarten.Auf einer genetischen Karte ist die Reihenfolge von Genorten eingetragen.Auf einer physikalischen Genkarte sind die genauen Abstände zwischen Genen gemessen in Basenpaaren eingetragen. Obwohl die Anordnung der Gene auf beiden Kartenarten die gleiche ist, gibt es keine universal gültige „Umrechnungsformel“ zwischen den beiden Kartenarten. Der Grund dafür ist, dass Rekombinationshäufigkeiten je nach Region des Genoms und je nach Geschlecht extrem stark variieren. Um eine vollständige physikalische Genkarte zu erhalten, muss die Genomsequenz eines Organismus bekannt sein. Aus dieser lässt sich auch abschätzen, wie viele Gene im Genom enthalten sind.
Haus Rottels ist ein ehemaliges Klostergebäude in Neuss auf der Oberstraße, das um 1820 von dem wohlhabenden Fabrikanten und Seifensieder Franz Rottels umgebaut wurde und der Familie Rottels als Wohnstätte diente mit dahinter liegender Seifenproduktionsstätte. Heute ist das Haus Rottels eine ausgegliederte stadtgeschichtliche Abteilung des Clemens-Sels-Museums. Seit Sommer 2004 beherbergt das Haus Rottels auch das Rheinische Schützenmuseum Neuss mit Joseph-Lange-Schützenarchiv. Für beide Bereiche, Museum und Archiv, ist jeweils eine wissenschaftliche Kraft verantwortlich. Träger ist die „Stiftung Rheinisches Schützenmuseum Neuss mit Joseph-Lange-Schützenarchiv“, an der die Stadt Neuss, der Rhein-Kreis Neuss und der „Neusser Bürger-Schützen-Verein“ beteiligt sind.
Die Internationale Biologie-Olympiade (IBO) ist ein internationaler Schülerwettbewerb, der das Interesse von Schülerinnen und Schüler insbesondere der Sekundarstufe II am Fachgebiet Biologie fördern will. Zu diesem Wettbewerb darf jedes teilnehmende Land vier Teilnehmer entsenden, die nicht älter als 20 Jahre sind. Mittlerweile nehmen Schüler aus über 50 Ländern teil. Die Internationale Biologie-Olympiade richtet sich an Einzelne, ist also kein Teamwettbewerb. Nach mehreren theoretischen und praktischen Tests werden Gold-, Silber- und Bronze-Medaillen vergeben. Am erfolgreichsten waren bislang Teilnehmer aus der Volksrepublik China und Russland. Deutsche Teilnehmer belegten meistens einen der Plätze 10 bis 20.
Erich Deuser (* 2. Juli 1910 in Düsseldorf; † 29. Juni 1993 ebenda) war ein deutscher Physiotherapeut. Deuser erwarb 1931 sein Staatsdiplom als Masseur. In dieser Funktion arbeitete er zunächst bei Fortuna Düsseldorf. 1951 holte ihn Sepp Herberger zur deutschen Fußballnationalmannschaft, für die er bis 1982 tätig war. Daneben betreute er bei den Olympischen Spielen von 1952 bis 1976 Sportler verschiedener Verbände.Deuser gehörte zu den Pionieren beim Einsatz elastischer Bänder im Training und in der Rehabilitation. Nach ihm wurde das von dem Hildesheimer Fabrikanten Heinrich Deike entwickelte und unter der Patentschrift Nr. 1949617 patentierte Deuser-Band benannt. Zudem verfasste er zahlreiche Bücher zu Gesundheitsthemen. In Köln ist eine Straße nach ihm benannt.
Der Sender Lisnagarvey ist eine Sendeanlage für Mittelwelle nahe der Stadt Lisburn im County Antrim, Nordirland. Die Sendeanlage wird von BBC Radio Ulster betrieben und sendet auf der Frequenz 1341 kHz. Der Sender hat eine Ausgangsleistung von 150 kW und kann in den Abendstunden auch in Deutschland empfangen werden. Als Sendeantenne wird ein abgespannter, selbststrahlender Fachwerkmast verwendet, der sich in der Mitte verdickt und zu seinem Fuß und seiner Spitze hin spitz zuläuft (sogenannter Blaw-Knox-Sendeturm). Dieser Sendemast wurde 1936 errichtet. Eine ähnliche Konstruktion besitzen auch der Hauptsendemast in Budapest-Lakihegy, ein Sendemast des Senders Wakarel und des Senders Stara Sagora (beide in Bulgarien).
Ein Sonnenblatt ist ein Laubblatt einer Pflanze, welches an lichtreiche Umgebung angepasst ist. Bei Laubbäumen befinden sich Sonnenblätter besonders im äußeren Teil der Krone oder auf der sonnenzugewandten Seite, während sich die Blätter im Inneren der Krone sowie auf der Schattenseite zu Schattenblättern entwickeln. Sonnenblätter besitzen ein deutlich umfangreicheres Palisadenparenchym (Palisadengewebe) sowie ein ausgeprägteres Schwammparenchym (Schwammgewebe). Sonnenblätter enthalten auch mehr lösliches Protein, insbesondere das Enzym RuBisCO. Im Zusammenhang mit der erhöhten Lichteinstrahlung ist auch die veränderte Transpiration wichtig. Sonnenblätter sind oft dick und relativ kleinflächig, während Schattenblätter dünn und relativ groß sind.
Blanker Hans ist eine bildhafte Bezeichnung für die tobende Nordsee bei Sturmfluten. Ebenso werden orkanartige Stürme über der Nordsee und anderen Seegebieten bezeichnet. In Huchting gibt es einen See Blanker Hans. Der Name Blanker Hans leitet sich vermutlich aus dem Niederländischen her; blank bedeutet „weiß“ und bezeichnet hier die Gischt. Der Name geht nach Aufzeichnungen des Chronisten Anton Heimreich auf den Deichgrafen von Risum zurück, der nach Fertigstellung eines neuen Deiches der Nordsee herausfordernd „Trutz nun, blanker Hans“ entgegengerufen haben soll. Kurze Zeit später brach der Deich jedoch bei der Burchardiflut im Oktober 1634. Der in Kiel geborene Lyriker Detlev von Liliencron machte den Namen in seiner Ballade Trutz, blanke Hans allgemein bekannt.
Fred Niblo (* 6. Januar 1874 in York, Nebraska; † 11. November 1948 in New Orleans) war ein US-amerikanischer Filmregisseur. Niblo begann seine Karriere als Theaterschauspieler im Vaudeville und drehte seinen ersten Film 1916. In seinen ersten Filmen spielte er selbst die Hauptrollen oder seine Ehefrau Enid Bennett. Er zählte zu den 36 Gründern der Academy of Motion Picture Arts and Sciences, die alljährlich den Oscar verleiht. Seinen Höhepunkt hatte er 1925 mit der legendären Verfilmung von Ben Hur. Als der Tonfilm Ende der 1920er-Jahre in Hollywood eingeführt wurde, konnte er nicht wieder an seine großen Erfolge aus der Stummfilmzeit anknüpfen. Niblo drehte seinen letzten Film bereits 1932 und trat später in kleineren Rollen manchmal als Schauspieler auf.
kæst skata (umgangssprachlich Gammelrochen) ist ein fermentiertes Fischgericht aus einer vor Island vorkommenden Rochenart. Die Besonderheit dieses Fisches ist es, dass er den Harnstoff nicht in einer Harnblase speichert. Wie alle Plattenkiemer reichert er Harnstoff im Blut an, den er zum Ausgleich des osmotischen Drucks des Meerwassers verwendet. Dadurch ist das Fleisch ohne Fermentation nicht zum Verzehr geeignet. Lässt man den Rochen mindestens vier Wochen fermentieren, entweichen in dieser Zeit die abgelagerten Giftstoffe, so dass er verzehrt werden kann. In ähnlicher Weise wird auf Island auch Hákarl zubereitet. Der zubereitete Rochen wird traditionell am Tag vor Heiligabend, der Þorláksmessa (Thorlakmesse bzw. Torlaksmesse), verzehrt.
Die Bank of Scotland (Bank von Schottland; gälisch: Banca na h-Alba) ist eine schottische Geschäfts- und Privatkundenbank mit Hauptsitz in Edinburgh. Seit dem 19. Januar 2009 ist die Bank of Scotland ein Unternehmen der britischen Lloyds Banking Group plc. Die Bank of Scotland ist außer in Großbritannien auch in Nordamerika, Spanien, den Niederlanden und Deutschland tätig. Sie besitzt als Privatnotenbank seit 1695 das Recht, in Schottland Banknoten auszugeben.Die Bank gehörte von 2001 bis 2008 zur britischen Banken- und Versicherungsgruppe HBOS plc (Halifax Bank of Scotland). Im Zuge der Finanzkrise ab 2007 wurde eine Verschmelzung der HBOS Gruppe mit der Finanzgruppe Lloyds TSB vereinbart.
Löscheimer, österr. Löschkübel, waren früher eine weit verbreitete Ausrüstung, um bei Bränden das Wasser per Hand zu schöpfen. Sie waren außerdem als Kleinlöschgerät in jedem Haushalt Pflicht. Dabei wurden Löscheimer meist mit dem Namen oder den Initialen des Besitzers oder des Feuerwehrstandortes gekennzeichnet. Als Löscheimer dienen die platzsparenden Falteimer, aber auch Eimer aus verzinktem Stahl, Holz, Leder, Bast oder Weidengeflecht.Mit der zunehmenden Verbreitung von Feuerlöschern verloren die Löscheimer zwar an Bedeutung, sie werden von Feuerwehren in Einzelfällen aber immer noch zum Befüllen der Feuerlöschpumpe vor der Inbetriebnahme eingesetzt, beispielsweise beim Ausfall der Entlüftungseinrichtung oder wenn vereinzelt noch sehr alte Pumpen genutzt werden.
Bei der Avro 538 handelt es sich um ein einsitziges Doppeldecker- Flugzeug des britischen Herstellers Avro. Dieses Flugzeug, welches nur in einem Exemplar gebaut wurde, entstand höchstwahrscheinlich aus Teilen der Avro 531A, einer Maschine, deren Grundkomponenten von Avro zwar angefertigt wurden, aber nicht zu einem Flugzeug zusammengefügt worden waren (siehe auch Avro 531). Die Unterschiede zum Grundmuster 531 waren Tragflächen gleicher Spannweite, normale Flügelverspannung sowie ein größerer Abstand zwischen der oberen Tragfläche und dem Rumpf. Die 538 war ursprünglich als Rennflugzeug vorgesehen. Es stellte sich aber schnell heraus, dass der Hauptholm für diesen Zweck zu schwach war. So wurde die Maschine in der Zeit von Mai 1919 bis September 1920 von einem Tochterunternehmen der Firma Avro, der Avro Transport Co., als Verbindungsflugzeug verwendet.
Der Audi allroad quattro (seit 2006 Audi A6 allroad quattro) ist die Offroad-Variante des Audi A6 Avant.Er unterscheidet sich vom Ursprungsmodell durch den serienmäßigen permanenten Allradantrieb mit Luftfederung, eine größere Bodenfreiheit, sowie ausgestellte und geschützte Kotflügel vorne und hinten. Mit der Niveauregulierung kann die Bodenfreiheit vierstufig (C5) verstellt werden. Im höchsten Niveau wird eine Bodenfreiheit von 20,8 Zentimetern beim C5 und 18,5 Zentimetern beim C6 erreicht. Bei höheren Geschwindigkeiten wird das Niveau automatisch wieder abgesenkt, um den Luftwiderstand zu verringern. Die erste Generation des allroad quattro konnte optional auch mit einem Untersetzungsgetriebe (Low Range) geordert werden. Die Preise für Modelle der C6-Serie beginnen bei 51.300 € (Diesel-) und 54.600 € (Ottomotor). (Stand: Februar 2010)
Die Digital Line Unit (DLU) ist eine Komponente zum Anschluss von analogen und ISDN-Teilnehmern an das digitale elektronische Wählsystem EWSD. Ähnlich wie eine Abgesetzte periphere Einheit (APE) kann sie selbst nur teilnehmernahe Vermittlungsfunktionen ausführen und muss an eine Vermittlungsstelle angeschlossen werden. Sie verfügt über eine eigene elektronische Steuerung, die aus Sicherheitsgründen und auch zur Lastteilung doppelt vorhanden ist. An die Vermittlungsstelle wird sie mit zwei oder vier Primärmultiplexleitungen über die Komponente Line Trunk Group (LTG) angeschlossen. Die LTG steuert die DLU über das firmeneigene Netzwerkprotokoll V93. Komponenten des Zugangsnetzes, die alternativ zu einer DLU an eine LTG angeschlossen werden können, werden über die V5-Schnittstelle an die LTG angeschlossen.
Spangenberg ist eine Kleinstadt im Nordosten von Hessen im Schwalm-Eder-Kreis. Sie hat etwa 6200 Einwohner und eine Gesamtfläche von 97,7 Quadratkilometern. Die heutige Größe erreichte die Stadt nach der Verwaltungs- und Gebietsreform in Hessen, als in den Jahren 1970 bis 1974 die heutigen Stadtteile mit Spangenberg zusammengeschlossen wurden. Erstmals urkundlich erwähnt wurde Spangenberg 1261. 1309 verliehen die Herren von Treffurt der Stadt das Stadtrecht. Über der Stadt steht auf dem Schloßberg das Schloss Spangenberg. Es wurde über zwei Jahrhunderte von den hessischen Landgrafen als Residenz- und Jagdschloss genutzt und diente danach als Gefängnis und als preußische Forstschule.Seit dem Jahr 2000 trägt Spangenberg den offiziellen Beinamen Liebenbachstadt. Die Stadt ist der Bevölkerungsmittelpunkt Deutschlands.
bigFM ist ein Network aus derzeit drei privaten, überregionalen Hörfunksendern: bigFM Der Neue Beat für Baden-Württemberg, bigFM Hot Music Radio für Rheinland-Pfalz sowie bigFM Saarlands Neuster Beat für das Saarland. Veranstalter sind die bigFM in Baden-Württemberg GmbH & Co. KG mit Sitz in Mannheim (bigFM Der Neue Beat), die Rheinland-Pfälzische Rundfunk GmbH & Co. KG mit Sitz in Ludwigshafen (bigFM Hot Music Radio)  und die Skyline Medien Saarland GmbH mit Sitz in Saarbrücken (bigFM Saarlands Neuster Beat). Aufgrund der drei rechtlich selbständigen Veranstalter der bigFM Programme sind die Gesellschafter- und Eigentümerstrukturen sehr vielschichtig. Gesendet wird ein Contemporary-Hit-Radio-Format (CHR). Im Auftrag der drei Veranstalter produziert die bigFM Programmproduktionsgesellschaft mbH mit Sitz in Mannheim entsprechende Programmteile individuell für die bigFM-Programme.
Westerholt ist eine Gemeinde und zugleich Verwaltungssitz der Samtgemeinde Holtriem im Landkreis Wittmund in Niedersachsen. Erste menschliche Ansiedlungen werden aufgrund von archäologischen Funden auf die Jungsteinzeit datiert.  Die Entstehung der im Ortszentrum stehenden Kirche wird auf den Zeitraum 1250-1270 geschätzt, die erste urkundliche Erwähnung Westerholts im Jahre 1420 steht mit Nennung der Kirche in Zusammenhang. In wirtschaftlicher Hinsicht ist die Gemeinde von kleinen Handels-, Dienstleistungs- und Handwerksbetrieben, vom Tourismus sowie der Landwirtschaft geprägt. Filialen von verschiedenen, größeren Supermarktketten wurden in den vergangenen Jahren ansässig.Neben der Grundschule, die über einen Schulkindergarten und eine Sondergrundschule verfügt, existiert noch eine Haupt- und Realschule im Schulzentrum.
Der Nationalpark Dalby Söderskog liegt ungefähr 10 km östlich der schwedischen Stadt Lund, hat eine Größe von 36 ha und wurde im Jahr 1918 gegründet. Dalby Söderskog ist ein Laubwald mit einer Flora, die sonst viel weiter südlich anzutreffen ist. Die kalk- und kreidereiche Bodenkrume begünstigt die Vegetation. Im Park wachsen Eschen, Ulmen, Eichen und Buchen, aber auch Ahorn, Erlen, Linden, Rosskastanien und Salweiden. Im Frühjahr ist der Nationalpark besonders schön, wenn der Waldboden von Buschwindröschen, Butterblumen, Goldstern und Scharbockskraut bedeckt ist. Die Hälfte des Nationalparks ist von einem eigenartigen und interessanten Erdwall umgeben, der 56 Meter breit und etwa 1 Meter hoch ist. Man nimmt an, dass es sich um Reste einer alten Fluchtburg oder Siedlung handelt. Der Nationalpark ist leicht von Lund aus zu erreichen.
Die Dent d’Hérens ( 4'171 m ü. M.) ist ein Viertausender in den Walliser Alpen. Über ihren Gipfel führt die italienisch-schweizerische Grenze. Die Dent d'Hérens schliesst sich westlich an das Matterhorn an und steht bei Bekanntheit und Besucherzahlen ganz im Schatten ihres berühmten Nachbarn. Der Gipfel der Dent d'Hérens wird nur selten besucht. Auf der Schweizer Nordseite des Berges hat der grosse Tiefmattengletscher seinen Ursprung, dessen ostwärts abfliessende Zunge in seinem unteren Teil als Zmuttgletscher bezeichnet wird. Ausgangspunkt für den Normalweg ist das Rifugio Aosta (2781 m), erreichbar vom Lago di Place Moulin (1950 m). Die Erstbesteigung wurde am 12. August 1863 durch Florence Crauford Grove, William Edward Hall, Reginald Somerled Macdonald, Montagu Woodmass, Melchior Anderegg, Jean-Pierre Cachat und Peter Perren unternommen.
Helena af Sandeberg (* 1. September 1971 in Solna) ist eine schwedische Filmschauspielerin. Sie wuchs in Rotebro, Gemeinde Sollentuna bei Stockholm auf und verbrachte später einige Jahre in den USA. Im Jahr 2000 war Sandeberg am Rogaland Teater in Stavanger ( Norwegen) engagiert. Dort spielte sie die Titania/Hippolyta in Ein Sommernachtstraum von William Shakespeare. 2005 verkörperte sie die Aushilfslehrerin Ewa Kaludis in der Verfilmung Kim Novak badete nie im See von Genezareth des gleichnamigen Romans von Håkan Nesser. 2003, 2004 und 2005 spielte Helena af Sandeberg außerdem am Stadttheater Stockholm unter anderem in Idioten und Sommergäste.Sie ist mit dem Regisseur Alexander Mørk-Eidem verheiratet und hat mit ihm einen Sohn. Ihr gehört das Produktionsunternehmen Alfredo Film och teater AB.
Ein Mikrofonsignal ist ein niederpegeliges Mikrofon- Audiosignal mit elektrischen Spannungen im Millivolt-Bereich. Mikrofone wandeln als Sensoren mit Hilfe der Membran die Luftbewegung durch Schallwellen in eine elektrische Signalspannung. Die elektrische Signalspannung wird in Verbindung mit der Tontechnik auch als Modulationsspannung bezeichnet, hat aber nichts mit dem technischen Modulationsvorgang zu tun.Durch den geringen Pegel entsteht eine hohe Anfälligkeit gegenüber elektromagnetischen Störungen. Deshalb werden Mikrofonsignale symmetrisch übertragen, um die Störanfälligkeit herabzusetzen. Zur Verarbeitung oder Aufzeichnung muss das Mikrofonsignal mit einem Mikrofonvorverstärker spannungsverstärkt werden. Die Qualität eines Mikrofonsignals wird abhängig von Störeinflüssen wie Rauschen, Frequenzgang, Klirrfaktor und elektromagnetischen Einstreuungen bewertet.
Absolute Time in Pregroove (lateinamerikanisch-englisch wörtlich für „genaue Zeit in Vorrille“, kurz ATIP genannt) ist eine Bezeichnung der Informationen in der gepressten Führungsspur auf CD-Rohlingen (CD-R und CD-RW). Darin sind am Anfang unter anderem Daten über den Beginn des Lead-in und die Kapazität des Rohlings enthalten. Aus der Lead-in-Startzeit lassen sich Hersteller und die empfohlene Schreibstrategie über eine Tabelle im Laufwerk ableiten. Außerdem beinhaltet die Führungsspur über die gesamte Länge die fortlaufende Zeitinformation (daher der Name), die der Brenner zum Positionieren braucht. Dass diese Information als Zeit gespeichert wird, hat ihren Ursprung darin, dass die CD als Audiodatenträger entwickelt wurde. Bei DVD-Rohlingen wird diese Information nun auch als fortlaufende Adresse gespeichert und daher Address in Pregroove genannt.
Wenzel Anton Graf Kaunitz-Rietberg (* 2. Februar 1711 in Wien; † 27. Juni 1794 in Mariahilf, damals noch Vorort von Wien), seit 1764 Reichsfürst von Kaunitz-Rietberg in Westfalen, war österreichischer Staatsmann des aufgeklärten Absolutismus, Reichshofrat und Diplomat. Als Berater und Mitarbeiter der Reformen Maria Theresias und Josephs II. und als Gründer des österreichischen Staatsrats war er die führende Stimme der Aufklärungspartei in der Habsburgermonarchie und Beförderer vieler innenpolitischer Reformen. Als Staatskanzler (1753–1792) war er für die Außenpolitik Österreichs zuständig und trug durch das Bündnis mit Frankreich im Vorfeld des Siebenjährigen Krieges zum Renversement des alliances bei. Unter Kaiserin Maria Theresia hatte er umfassende Vollmachten in der Außenpolitik. Sie wurden jedoch unter den Nachfolgern Josef II., Leopold II. und Franz II. immer mehr eingeschränkt.
Das Cocktailkleid wurde in den 1920er-Jahren von Coco Chanel erfunden und setzte sich in den 1950er-Jahren vollends durch. Veröffentlicht wurde der Entwurf des Kleides erstmals am 1. Oktober 1926 in der amerikanischen Vogue. Allerdings tauchten schon 1918, kurz nach dem Ersten Weltkrieg, kurze, schwarze Kleider auf. Vor allem junge Witwen trugen diese Art von Kleid. Das Kleid ist weniger aufwändig als ein Abendkleid, jedoch festlicher und femininer als die Tageskleidung – entsprechend seiner Anlässe: Es ist ein "Kleid für kleinere, festliche Anlässe" wie beispielsweise "zwanglose Empfänge oder Cocktailparties". Es reicht bis maximal zu den Waden und besitzt häufig ein dezentes Dekolleté. Insgesamt ist es körpernah geschnitten. Es kann mit einem kurzen Jäckchen kombiniert werden. Ein Klassiker ist das „Kleine Schwarze“.
Lars-Erik Walfridsson (* 16. Januar 1955) ist ein schwedischer Autosportler und war Rallye- und Rallycross-Fahrer. Er gehört der auch über Skandinavien hinaus bekannten Familie Walfridsson an. Lars-Erik, der Mellanbror (mittlere Bruder), ist verheiratet, hat drei Söhne, lebt in Sunne und führt von dort aus Geschäfte der Walfridsson-Firma Helmia Bil AB. Sein bestes internationales Rallye-Ergebnis ist der 8. Rang im Gesamtergebnis der Schweden-Rallye 1978. Sein größter nationaler RX-Erfolg ist der Gewinn des so genannten Volvocupen i Rallycross des Jahres 1979, einer schwedischen Meisterschaftsserie ausschließlich für Fahrer mit Autos der Marke Volvo. In den 1980ern war Lars-Erik als Rallye-Pilot besonders in Belgien aktiv, wo er vielfach erfolgreich an Rallye-EM-Läufen und West-Euro-Cup-Rallyes teilnahm.
Das Arbeitsbuch war ein von staatlichen Stellen ausgestelltes Dokument, das einem Arbeitgeber bei der Einstellung verpflichtend vorzulegen war. Ziel war es, die berufliche Mobilität von Arbeitnehmern zu kontrollieren und von der Zusage durch den früheren Arbeitgeber abhängig zu machen. Damit sollte es Arbeitnehmern unmöglich gemacht werden, Lohnunterschiede zwischen Unternehmen oder Branchen mittels eines Firmenwechsels auszunutzen. Das Arbeitsbuch war somit ein Mittel, die Berufsfreiheit grundsätzlich einzuschränken, nach 1935 zudem ein Instrument der wirtschaftlichen Mobilmachung zur Vorbereitung des Vierjahresplans. In einigen Ländern wie Slowenien ist das Arbeitsbuch noch gebräuchlich und für jeden Arbeitnehmer gesetzlich vorgeschrieben. In der DDR wurde das Dokument teilweise bis 1967 geführt.
Infrabuccaltaschen sind Taschen in der Mundhöhle von manchen Insekten. Bei Wespen sind sie spezielle Abfalltaschen, in der unerwünschte Beimengungen in der Nahrung sowie Fremdkörper gesammelt werden. Kemper u. Döring schreiben dazu: „In ihr werden unerwünschte, feste Überbleibsel und Verunreinigungen der Nahrung, welche durch einen vor der Mundöffnung liegenden feinen Borstenkamm zurückgehalten worden sind, aufbewahrt. Auch Staub- und Detritusteilchen, die bei der Reinigung des Körpers anfallen, werden in dieser Abfalltasche gespeichert, zusammengepresst und von Zeit zu Zeit in Form fester Kügelchen ausgeworfen.“ Edwards behauptet ebenfalls, dass die Infrabuccaltasche gelegentlich geleert wird. Nachdem diese aber offenbar keine eigene Muskulatur besitzt, bleibt es ungeklärt, durch welchen Mechanismus das geschieht.
Ein Bestandsplan ist ein Plan, der den aktuellen Bestand der natürlichen Erdoberfläche und der künstlichen Bauten darstellt. Je nach Zweck kann der Bestandplan unterschiedliche Inhalte haben:Je nach Zweck des Plans kann dieser unterschiedliche Maßstäbe haben. Üblich sind Maßstäbe von 1:200, 1:250, 1:500 oder 1:1000. Im Architektur- und Haustechnikbereich werden teilweise auch größere Maßstäbe verwendet. Der Bestandsplan dient einerseits zur Darstellung der aktuellen Situation (z. B. als Leitungsdokumentation) oder als Grundlage zur Planung von Neu- oder Umbauten. Bestandspläne sind aber auch Pläne von Häusern und Wohnungen die zum Zweck der Bestandserfassung nach örtlichem Aufmaß erstellt werden. Diese Pläne werden für u.a. Modernierungsplanungen als Grundlage genutzt, sowie bei der Umwandlung in Eigentum (Abgeschlossenkeitsbescheinigung).
Die enzymatische Bräunung ist eine durch Enzyme vermittelte Bräunung, die in verschiedenen Lebensmitteln abläuft. Durch Eindringen von Luftsauerstoff in eine Pflanzenzelle können pflanzliche Diphenole von der Polyphenoloxidase zu braunen Chinonen umgesetzt werden, womit die Pflanze gleichzeitig Mikroorganismen abwehrt. Der Einfluss von Enzymen unterscheidet diese Art der Bräunung von der Maillard-Reaktion, bei der andere chemische Vorgänge ohne Enzymbeteiligung ablaufen. Die Verfärbung kann zwar unappetitlich aussehen, ist gesundheitlich jedoch nicht bedenklich. In Anwesenheit von Antioxidantien wie Ascorbinsäure wird aufgrund der Minderung der Sauerstoffkonzentration die enzymatische Bräunung verlangsamt.Erwünscht ist die enzymatische Bräunung bei der Fermentation von Tee und Kakao. Die dunkle Farbe und der Geschmack entsteht durch die Oxidation der ursprünglich enthaltenen Catechine.
Lord Lieutenant [ lɔːd lɛfˈtɛnənt] ist der Titel der persönlichen Repräsentanten des britischen Monarchen in den Verwaltungseinheiten des Vereinigten Königreichs. Zu ihren Hauptaufgaben zählt die förmliche Begrüßung eines Mitglieds der königlichen Familie, wenn diese ihr Gebiet besuchen. Früher gehörte zu jeder der traditionellen Grafschaften ein Lord Lieutenant. In England und Wales wird das Gebiet, das einem Lord Lieutenant zugeordnet ist, als zeremonielle Grafschaft (ceremonial county) bezeichnet. In Schottland heißen sie lieutenancy areas. In Irland war der Lord Lieutenant of Ireland der Chef der britischen Verwaltung, bis 1922 der Irish Free State ausgerufen wurde, der in der heutigen Republik Irland mündete. Deputy Lieutenant (DL) ist die britische Amtsbezeichnung für einen Untergebenen eines Lord Lieutenant.
Tiberius Catius Asconius Silius Italicus (* um 25 n. Chr.; † um 100 n. Chr.) war ein römischer Politiker und Eposdichter. Er verfasste die Punica, ein Epos über den zweiten Punischen Krieg, das in 17 Büchern über 12.000 Verse umfasst. Sein Werk ist nicht nur eines der bedeutendsten Epen der nachklassischen Lateinischen Literatur, sondern auch das umfangreichste lateinische Epos, das aus der Antike überliefert ist.Gegen die Punica erhoben neuzeitliche Altphilologen lange den pauschalen Vorwurf, dass sie stilistisch nicht zu den Glanzstücken ihrer Zeit zählten und teilweise epigonische Züge gegenüber den Augusteischen Dichtern Vergil und Ovid zeige, die Silius verehrte. Daher sind Silius Italicus und sein Werk erst in der zweiten Hälfte des 20. Jahrhunderts Gegenstand umfassender sprachlicher Analysen und Würdigungen in der neueren Forschung geworden.
Die 1806 durch Francisco de Miranda erstmals gehisste Flagge Venezuelas zeigte ab Mai 1817 zunächst sieben, dann ab November 1817 acht Sterne. Während die Fahne Groß-Kolumbiens (1819–1830) und danach die Fahne Venezuelas (ab 1830) zunächst keine Sterne zeigten, wurden ab 1859 auf der Fahne sieben Sterne gezeigt, ihre Darstellung variierte bis zur endgültigen gesetzlichen Festlegung 1954. Seit dem 12. März 2006 trägt die Flagge Venezuelas acht Sterne. Sie ist dreifarbig, die Farben werden im Allgemeinen wie folgt gedeutet:Acht weiße fünfstrahlige Sterne im blauen Streifen stehen für die sieben Provinzen, die die Unabhängigkeit mit getragen haben. Der 2006 eingeführte achte Stern geht auf ein Dekret Simón Bolívars von 1817 zurück, als durch die Einführung des achten Sterns die Unabhängigkeit Guyanas gewürdigt werden sollte.
Cynthia Rhodes (* 21. November 1956 in Nashville, Tennessee) ist eine US-amerikanische Tänzerin und Schauspielerin. Ihre tänzerische Ausbildung begann im Alter von drei Jahren, mit 17 beendete sie sie und gab in ihrer Heimatstadt ihr Debüt in „Opryland, USA“. Als Schauspielerin, Sängerin und Tänzerin sah man sie erstmals im Kino in den Filmen Flashdance und Staying Alive im Sommer 1983. Ihr Song „Never gonna give you up“ im Duett mit Frank Stallone gelangte sogar in die Top-20. Mit Dirty Dancing schloss sie 1987 wieder erfolgreich an ihre Karriere als Tänzerin in Musicals an. Von 1989 bis 1990 trat Cynthia Rhodes auch als Sängerin der amerikanischen New Wave-Band Animotion hervor.Von 1989 bis 2014 war Rhodes mit dem Sänger und Songwriter Richard Marx verheiratet. Inzwischen ist sie Vollzeit-Mutter von drei Söhnen und lebt mit ihrer Familie in Chicago.
Das Istituto per le Opere di Religione, kurz IOR ( ital. „Institut für die religiösen Werke“), allgemein bekannt als die Vatikanbank, ist ein privatrechtliches Kreditinstitut im Besitz des Heiligen Stuhles. Es hat seinen Sitz im Turm Nikolaus V. in unmittelbarer Nähe zum Apostolischen Palast. Das Institut galt in der Vergangenheit wegen der mangelnden Transparenz seiner Bilanzen sowie zahlreicher anonymer Nummernkonten, die in Verbindung mit Geldwäsche für die Mafia und Steuerhinterziehung gebracht wurden, auch als „ein Offshore-Paradies mitten in Europa“.Im April 2014 wurde der Auftrag und die Mission des IOR durch Papst Franziskus auch für die Zukunft bestätigt. Er habe einem Vorschlag zur Zukunft des Geldinstituts zugestimmt, der die "Wichtigkeit des Auftrags des IOR für das Wohl der Kirche nochmals bestätigt", hieß es in dem vatikanischen Statement.
Chordome sind langsam und destruktiv wachsende Geschwülste der Wirbelsäule, die in etwa 10 % der Fälle metastasieren. Chordome werden zu den Knochentumoren gezählt, obwohl sie nicht aus Knochengewebe stammen, sondern aus Resten der Chorda dorsalis (Notochordoa) an den Enden der Wirbelsäule. Damit lassen sich auch ihre Hauptlokalisationen, nämlich Schädelbasis und Steißbein, erklären. Chordome machen etwa 1 % aller Knochentumoren aus und treten in der Regel erst jenseits des 30. Lebensjahr auf. Männer sind doppelt so häufig betroffen wie Frauen.Die Therapie besteht in der chirurgischen Entfernung, die nicht immer vollständig vorgenommen werden kann, sodass in der Regel eine Strahlentherapie angeschlossen wird, um die Rezidiv-Rate niedrig zu halten. Neuere Studien legen die Wirksamkeit einer adjuvanten Chemotherapie mit Imatinib und Lapatinib nahe.
Konfiskation ( lateinisch confiscatio) oder Konfiszierung bezeichnet die Enteignung und Beschlagnahme von Gütern oder Vermögensteilen durch den Staat ohne Entschädigung. In Unrechtsstaaten und in revolutionären Situationen erfolgt die Konfiskation oft ohne jede Rechtsgrundlage, nur auf Grund der Macht des Staates oder der Revolutionäre. Im Rechtsstaat ist die Konfiskation Folge eines vom Eigentümer des Konfiskationsgutes begangenen Unrechts und kann neben einer Strafe bei Delikten unterschiedlichster Art erfolgen: zum Beispiel bei Zolldelikten, die die Konfiskation der Schmuggelware zur Folge haben, oder bei Verstößen gegen das Artenschutzgesetz. Tatwaffen werden ebenfalls konfisziert; Rechtsgrundlage ist hier der so genannte Verfall zu Gunsten des Staates. Das Verb, welches den Vorgang der Konfiskation beschreibt, lautet konfiszieren.
Das Ganglion cervicale medium (mittleres Halsganglion) ist eine in den Halsteil des Sympathikus eingeschobene, knotenförmige Ansammlung von Nervenzellen ( Ganglion). Es liegt beim Menschen am 6. Halswirbel, bei Tieren meist im Brusteingang zwischen dem ersten Rippenpaar. Bei einigen Tierarten (z. B. Pferd) ist es inkonstant, kommt also nicht bei allen Individuen vor. Das Ganglion cervicale medium bezieht sympathische Fasern vom Ganglion stellatum über die Ansa subclavia. Von ihm setzen sie sich als Truncus sympathicus zum Ganglion cervicale superius (bzw. craniale) fort. Bei den meisten Säugetieren ist dieser sympathische Halsstrang mit dem 10. Hirnnerven (Nervus vagus) von einer gemeinsamen Epineuralscheide umhüllt (Truncus vagosympathicus). Außerdem ziehen vom Ganglion cervicale medium auch sympathische Fasern zum Herz (Nervus cardiacus cervicalis medius).
Die Liste der Ortschaften in Hongkong bietet einen Überblick über die Ortschaften Hongkongs. Für Städte ab einer gewissen Größe ist die Entwicklung der Einwohnerzahl dargestellt. Hongkong besitzt eine Einheitsverwaltung, in der Städte nicht als eigene Rechtssubjekte vorgesehen sind. Die Grenzen von Victoria City, Kowloon, New Kowloon und den New Territories wurden durch Gesetz festgelegt , aber auch diese Gebiete besitzen keinen Rechtsstatus. Die Einteilung in Distrikte folgt Gebirgszügen, der Küste oder Straßen und berücksichtigt nicht die städtische Ausdehnung der Ortschaften. Die Namen Victoria City und New Kowloon sind nicht mehr gängig. Unter Kowloon fallen heute auch die Gebiete, die früher als New Kowloon bezeichnet wurden. Die folgende Tabelle gibt zu den historischen Städtenamen die zugehörigen heutigen Distrikte an.
52.89.8166666666667Der NATO-Truppenübungsplatz (TrÜbPl) Bergen (auch: NATO-Schießplatz Bergen-Hohne) im Südteil der Lüneburger Heide ( Niedersachsen, Deutschland) ist mit einer Fläche von 24.900 ha, bei einer Ausdehnung in Nord-Süd-Richtung von 26 km und in Ost-West-Richtung von 18 km, einer der größten Truppenübungsplätze in Europa. Er wurde ab 1935 von der Wehrmacht westlich des namensgebenden Ortes Bergen eingerichtet und nach dem Ende des Zweiten Weltkrieges 1945 von den britischen Besatzungstruppen übernommen und kontinuierlich erweitert. Seit den 1960er Jahren wird das Areal auch, und heute überwiegend, von der Bundeswehr genutzt. Andere Streitkräfte der NATO, die hier Übungen abhalten, sind außer den Briten die Niederländer und die Kanadier. Die Briten nutzen aber nach wie vor den größten Teil der Kasernen (Truppenlager) in Oerbke und Bergen. Ihr Abzug ist für 2015 angekündigt.
Die Stadt Concepción liegt am Río Paraguay und ist Hauptstadt des gleichnamigen Departamentos Concepción in Paraguay. Die Stadt hat rund 76.378 (Stand 2008 ) Einwohner. Sie wurde am 25. Mai 1787 von dem Gouverneur Agustín Fernando de Pinedo gegründet, um ein Vordringen Brasiliens vom Norden zu verhindern und die Indianer der Region zu befrieden. Sie erlebte ihren Aufschwung aber erst im frühen zwanzigsten Jahrhundert durch italienische Immigranten und ist heute ein Zentrum im Norden Paraguays mit einem Flusshafen. Der paraguayischen Bürgerkrieg begann 1947 in Concepción, er wird daher auch Revolución de Concepción (Revolution von Concepción) genannt.Von 1909 bis 1960 verband eine Schmalspurbahn, Ferrocaril del Norte, Concepción mit Horqueta. Im Mai 1988 wurde eine Brücke über den Río Paraguay eingeweiht.
Wladimir Strelnikow (* 1939 in Odessa, Ukraine) ist ein zeitgenössischer ukrainischer Maler. Noch während des Studiums an der Staatlichen Kunstfachschule von Odessa (1959–1962) debütierte Strelnikow im Jahre 1960 in der Herbstausstellung des Künstlerverbandes in Odessa und nahm bis 1971 an zahlreichen amtlich anerkannten Kunstausstellungen in der UdSSR und im Ausland teil. Seine künstlerische Entwicklung führte dazu, dass ihm die staatliche Anerkennung entzogen wurde. Seit 1972 konnte er seine Werke zwar nicht mehr in der Öffentlichkeit, dafür aber einem sehr interessierten Publikum in Privatwohnungen in Kiew, Odessa, Moskau und Leningrad (heutiges Sankt Petersburg) zugänglich machen. 1978 wanderte der Maler nach Wien – zwangsweise Ausreise aus der UdSSR wegen seiner künstlerischen Tätigkeit – aus und ließ sich im folgenden Jahre in München nieder, wo er bis heute lebt und arbeitet.
Der Ausdruck Equipage bezeichnet die Ausstattung und Aufmachung eines Gespannes ( Kutsche) als Ganzes. Diese umfasst neben dem verwendeten Wagentyp und seiner Ausstattung selbst auch die Kleidung ( Livree) des Fahrers und der Diener und die Anzahl, Anspannung, Ausstattung und Rasse der Pferde. Die Equipage zeigt somit auch den Status eines Besitzers an. Auch kleine Details an der Equipage können wichtig sein. Zum Beispiel zeigt die Ausführung der Aufhalter an, ob das Gespann von einem Kutscher oder dem Herrn selbst gefahren wird. Als Kette ausgeführt (laut scheppernd!) zeigen diese (optisch wie akustisch) an, dass hier der Herr selbst fährt, während lederne Aufhalter auf einen normalen Kutscher hinweisen. Der Begriff „Equipage“ wird auch bei Reitjagden verwendet. Hier bezeichnet er die Jagdbegleitung, sprich die Meuten- und Feldpiköre und die Bläser.
Beinir Sigmundsson (* 10. Jahrhundert in Skúvoy/ Färöer; † 970 in Dímun ebenda; meist nur Beinir oder Beiner) war zusammen mit seinem Bruder Brestir Herrscher über die Hälfte der Färöer zur Wikingerzeit. Beinir war der Sohn von Sigmund dem Älteren. Er war liiert mit Tóra, die ihm Tóri gebar. Breinir und sein Bruder wurden 970 auf ihrem Zweit-Hof auf Stóra Dímun von Havgrímur und Svínoy-Bjarne ermordet. (siehe: Mord an Brestir und Beinir) Brestir und Beinir werden in der Färingersaga und den nachfolgenden Erzählungen immer in einem Atemzug genannt, daher wird ihre gemeinsame Geschichte im Artikel über Brestir Sigmundsson behandelt, dem Vater von Sigmund Brestisson. Eine neuere Theorie besagt, dass Beinir der Sohn von Ann Naddodsdóttir war, der Tochter von Naddoddur, und demnach möglicherweise schon ein (keltischer) Christ war, und eigentlich Beinir MacDroan hieß.
New Country ist ein Begriff aus der Country-Musik und bezeichnet eine Richtung dieses Genres, die Mitte der 1980er Jahre entstand. Zunächst bezeichnete er den Sound der Neuen Traditionalisten, die Ende der 1980er Jahre/Anfang der 1990er Jahre allerdings von Künstlern wie Garth Brooks verdrängt wurden; Mitte der 1990er Jahre waren Sängerinnen wie Dixie Chicks, Faith Hill, Shania Twain, LeAnn Rimes und Lee Ann Womack die bekanntesten Vertreter des Genres. In Europa sind diese Künstler vielfach nur im Pop-Genre bekannt, da für den europäischen Markt deren Veröffentlichungen ohne Country-Elemente auf den Markt gebracht wurden. Monumentale Bühnenshows, eine Vermischung der traditionellen Country-Musik mit Pop- und Rock-Elementen sowie Line Dances in Country-Diskotheken sind typisch für dieses Genre.
Organisationales Lernen ist einerseits der sozialwissenschaftliche Themenkomplex über die sogenannte Lernende Organisation, der Handlungsmuster, Bedingungen und Untersuchungen sowohl auf theoretischer als auch auf praktischer Ebene behandelt und die Fragen zu klären versucht, wie eine Organisation beschaffen sein muss, um lernen zu können, und wie letztlich dieses Lernen vonstattengeht und zu bewerten ist. Andererseits kann Organisationales Lernen auch den reinen Lernprozess auf organisationaler Ebene bezeichnen, bei dem man davon ausgeht, dass nicht nur die einzelnen Mitglieder zum Zwecke der Effizienzsteigerung lernen, sondern dass die gesamte Organisation „lernt“. Die Manipulation der Wissensbasis und die Aneignung verschiedener Kompetenzen durch einzelne Mitglieder der Organisation ist hierbei der maßgebliche Teil des organisationalen Lernens.
Fernunterricht (engl. Distance Learning) ist ein verbraucherschutzrechtlich eindeutig definierter Begriff: Laut Fernunterrichtsschutzgesetz von 1977 handelt es sich beim „Fernunterricht“ um die „Vermittlung von Kenntnissen und Fähigkeiten, bei der der Lehrende und der Lernende ausschließlich oder überwiegend räumlich getrennt sind, und der Lehrende oder sein Beauftragter den Lernerfolg überwachen“ (FernUSG § 1 Abs. 1). Fernlehrgänge können also durchaus Präsenzseminare umfassen, doch der überwiegende Teil des Lernstoffs wird laut Definition – und im Gegensatz zum Direktunterricht – räumlich getrennt vom Lehrer, also individuell und unter freier Zeiteinteilung, bearbeitet, die entsprechende Bildungseinrichtung wird auch Fernschule genannt. Die pädagogische Begleitung und Lernerfolgskontrolle unterscheidet den Fernunterricht wiederum vom Selbststudium.
Der 1986 veröffentlichte Zilog Z80000 war ein für seine Zeit fortschrittlicher Mikroprozessor. Es handelt sich um eine 32-Bit-Architektur mit einer sechsstufigen Pipeline und einem Cache von 256 Byte, der softwaremäßig eingefroren werden konnte. Es gab eine Ko- und Multiprozessor-Unterstützung. Der mit 4 bis 20 MHz getaktete Prozessor konnte sich im Gegensatz zu seinem Vorgänger, dem Zilog Z8000, am Markt nicht durchsetzen. Einsatzfälle/Entwicklungen:Der Z80000 wurde von Zilog selbst in deren Computersystem Zilog System 8000 eingesetzt. Die Maschine wurde mit einem UNIX-Clone vertrieben und hat im Jahr 2010 absolute Seltenheit. Das Unternehmen Olivetti stellte mehrere Nullseriengeräte auf Basis des Z80000 her, nachdem sich seine Geräte mit Z8000 als 16-Bit-Personalcomputer mittlerer Leistungsklasse recht gut verkauft hatten. Die Arbeiten wurden 1989 abgebrochen.
Die Konvention über die Verhütung und Bestrafung des Völkermordes (auch Übereinkommen über die Verhütung und Bestrafung des Völkermordes; offiziell Convention on the Prevention and Punishment of the Crime of Genocide, CPPCG) wurde von der Generalversammlung der Vereinten Nationen als Resolution 260 A (III) am 9. Dezember 1948 beschlossen. Sie trat am 12. Januar 1951 in Kraft und wurde bis zum 1. Januar 2015 von 146 Staaten ratifiziert.Die Bundesrepublik Deutschland erklärte ihren Beitritt am 9. August 1954. Per Gesetz wurde beschlossen, einen entsprechenden Passus als § 220a in das Strafgesetzbuch einzufügen (dieser Paragraph fiel mit dem Gesetz zur Einführung des Völkerstrafgesetzbuches vom 29. Juni 2002 weg). Die Deutsche Demokratische Republik folgte am 27. März 1973 (mit Vorbehalten, wie alle Ostblockstaaten).
Der Missouri-Kompromiss war eine Regelung der Sklavenhaltung, die 1820 in den Vereinigten Staaten während der Präsidentschaft von James Monroe erlassen wurde. Die Abmachung wurde zwischen den Befürwortern und den Gegnern der Sklaverei in den USA getroffen. Sie regelte hauptsächlich die Sklavenhaltung und die Aufnahme von neuen Staaten im westlichen Territorium der USA. Der Kompromiss sollte für ein politisches Gleichgewicht zwischen den Nord- und Südstaaten sorgen. Durch den Kompromiss wurde Missouri als ein Sklavenstaat in die Union aufgenommen, während jeder neue Staat nördlich der Compromise Line (36° 30‘ Breitengrad) sklavenfrei werden sollte. Der Missouri-Kompromiss wurde mit dem Kansas-Nebraska Act vom 30. Mai 1854 aufgehoben. Mit der Entscheidung des Obersten Gerichtshofes im Fall Dred Scott v. Sandford im Jahr 1857 wurde der Missouri-Kompromiss für verfassungswidrig erklärt.
Ich hab die Nacht geträumet ist ein deutsches Volkslied. Die Melodie war bereits vor 1775 bekannt. Friedrich Nicolai druckte sie 1777 im Feynen kleynen Almanach mit dem Text Es wollt ein Jäger jagen als Volksweise ab.  Zu ihr wurden auch die Lieder Das Laub fällt von den Bäumen (Text: Siegfried August Mahlmann 1805 ), Schöne Kinder lieben und Zu Koblenz auf der Brücken gesungen. Der Text stammt August Heinrich Hoffmann von Fallersleben zufolge vermutlich von Joachim August Zarnack, der das Lied unter dem Titel Der schwere Traum in seiner Sammlung Deutsche Volkslieder II, Berlin 1820, veröffentlichte.Rosmarin wird in diesem Text als Symbol des Todes verwendet: im Norden Deutschlands wurde Rosmarin als Grabbepflanzung benutzt, und mancherorts trugen Trauernde bei Begräbnissen Rosmarinstängel.
Das traditionelle System der chinesischen Zahlzeichen ( chinesisch 數字 / 数字, Pinyin shùzì ‚Ziffer, Zahl‘) wird im chinesischen Alltagsleben neben den arabischen Ziffern verwendet. Auch in anderen Ländern mit chinesischer Schrift (vor allem Japan, sehr selten in Korea und Vietnam) sind diese Schriftzeichen für die Zahlen im Gebrauch. Als geschriebene Form von ausgesprochenen Zahlwörtern (ähnlich wie ausgeschriebene Zahlwörter in Deutsch, z. B. dreißigtausendundneunundzwanzig) handelt es sich nicht um ein eigenständiges Zahlensystem. Die Darstellung ist eine Mischung zwischen Additions- und Stellenwertsystem auf der Basis von Dezimalziffern. Eine Zahl wird als Summe von Termen der Form d × 10n dargestellt, wobei die Ziffern 0 bis 9 und die Zehnerpotenz jeweils durch eigene Schriftzeichen dargestellt werden.
Eine Speicherkammer ist ein Bauteil eines Regenbeckens, also eines Regenüberlaufbeckens, Regenklärbeckens oder Regenrückhaltebeckens, zur Speicherung von Misch- oder Regenwasser. Dieser Bauteil stellt das nutzbare Speichervolumen (Nutzvolumen) bereit, für das das Bauwerk ausgelegt wurde. Es wird über ein Einlaufbauwerk beschickt, wenn es ständig durchflossen wird (Hauptschluss), oder über ein Trennbauwerk, wenn der Abwasserstrom an der Speicherkammer vorbei geleitet wird (Nebenschluss) und nur bei stärkeren Regen in das Becken gelangt. Über ein Ablaufbauwerk wird das Abwasser dann in kleinen Mengen zur Kläranlage weiter geleitet. Bei günstigen Höhenverhältnissen wird ein Drosselorgan zur Reduzierung des Abflusses eingesetzt. Wenn ein freies Gefälle nicht zur Verfügung steht, übernimmt eine Abwasserpumpe sowohl die Drosselung als auch die Förderung.
Der Opernturm (Eigenschreibweise: OpernTurm) ist ein Wolkenkratzer in Frankfurt am Main. Der Turm steht im Stadtteil Westend-Süd gegenüber der Alten Oper an der Ecke Bockenheimer Landstraße und Reuterweg. Architekt des Hochhauses ist der Frankfurter Professor Christoph Mäckler, Projektentwickler ist das US-amerikanische Unternehmen Tishman Speyer Properties, das in Deutschland bereits das Sony Center in Berlin und den Frankfurter Messeturm gebaut hat und Eigentümer des Aculeums ist. Hauptmieter des Opernturms ist die UBS Deutschland AG, die 28.000 m² Bürofläche angemietet und hier Anfang 2010 ihre neue Deutschlandzentrale bezogen hat. Ende 2010 wurde der Opernturm für rund 550 Mio. Euro von einem Joint Venture zwischen der Government of Singapore Investment Corporation und einem institutionellen Fonds gekauft.
Weichholz bezeichnet im Unterschied zu Hartholz leichteres Holz. Der Begriff war ursprünglich zolltechnischer Natur und wurde für Hölzer mit einer Darrdichte unter 0,55 g/cm³ (beispielsweise Weide, Pappel, Linde und fast alle Nadelhölzer) verwendet. Im Möbelbau versteht man darunter überwiegend die Hölzer von Kiefer und Fichte. In der forstlichen Praxis wird der Begriff „verdämmende Weichhölzer“ für schnell wachsende und die klassischen Wirtschaftsbaumarten bedrängende Laubhölzer wie Birke, Zitterpappel oder Faulbaum benutzt. Der Begriff Weichholz sollte nicht mit dem englischen Begriff „softwood“ gleichgesetzt werden. „Softwood“ muss ins Deutsche korrekt mit Nadelholz übersetzt werden und bezeichnet somit in erster Linie die Herkunft des Holzes und nur indirekt die Holzeigenschaften, da es auch relativ harte Nadelhölzer gibt (z. B. Eibe).
Die Grüne Hohlzunge (Coeloglossum viride) ist eine Pflanzenart aus der Familie der Orchideen (Orchidaceae). Sie zählt neben der Weißen Höswurz (Pseudorchis albida) und dem Holunder-Knabenkraut (Dactylorhiza sambucina) zu den typischen Orchideen der Bergwiesen. Sie ist nahe verwandt mit den Knabenkräutern (Dactylorhiza), denen sie heute taxonomisch auch von einigen Autoren aufgrund molekulargenetischer Forschungen zugeordnet wird (Dactylorhiza viridis). Da diese Ergebnisse noch nicht allgemein akzeptiert sind, wird hier zunächst der bisherige Artname verwendet. Der Name leitet sich von griechisch κοίλος koilos = hohl, ausgehöhlt, γλώσσα glossa = die Zunge und viride, von lateinisch viridis = grün ab, ist in den deutschen Sprachgebrauch wörtlich übersetzt und verweist auf den ausgehöhlten Sporn.
Der Ring, auch Domain genannt, bezeichnet (im Umfeld der Betriebssystem-Programmierung und des Multitaskings) eine Privilegierungs- bzw. Sicherheitsstufe eines Prozesses. Diese schränkt den Prozess bezüglich des auf der CPU nutzbaren Befehlssatzes und des verwendbaren Speicherbereichs gegebenenfalls ein. Die Nutzung von Privilegierungsebenen ist sinnvoll, um die Hardware zu abstrahieren und um Prozesse voneinander abzuschotten. Im innersten Ring (höchste Berechtigungsstufe) läuft meist das Betriebssystem, evtl. sogar nur dessen Kernel. Das Betriebssystem „darf alles“, insbesondere direkte Hardwarezugriffe und das Eingreifen in die RAM-Bereiche anderer Prozesse.Anwendungsprogramme sind üblicherweise auf den äußersten Ring beschränkt (niedrigste Berechtigungsstufe). Für Operationen, welche einen Hardwarezugriff erfordern, müssen Anwendungsprogramme Betriebssystem-Dienste beauftragen.
Stine ist ein von Theodor Fontane zwischen 1881 und 1888 verfasster Roman, der im Berlin der Gründerzeit spielt. Er wurde im Jahrgang 1889/1890 der Zeitschrift Deutschland. Wochenschrift für Kunst, Literatur, Wissenschaft und soziales Leben vorabgedruckt. Die erste Buchausgabe erschien im April 1890 im Verlag seines Sohnes Friedrich (Friedrich Fontane & Co., Berlin).Stine zählt zu Fontanes realistischen Romanen, die sich dem märkischen Adel und dem Berliner Kleinbürgertum in einer innerlich brüchigen Zeit widmen. Fontane machte wie in seinem 1888 erschienenem Roman Irrungen, Wirrungen, die unmenschlichen Grenzen der Standesgesellschaft zum Thema und löste erneut einen Skandal aus. Obwohl dieser Roman, wie er es selbst an seinen befreundeten Kritiker Paul Schlenther schrieb, „bei Lichte besehen, (…) noch harmloser als Irrungen, Wirrungen ist“, konnte Stine erst im Jahr 1890 erscheinen.
Durch eine Sandmeyer-Reaktion, benannt nach deren Entdecker Traugott Sandmeyer (1854 – 1922), wird mittels einer Diazotierung die Aminogruppe einer aromatischen Verbindung durch ein Nukleophil substituiert. Die Reaktion eignet sich gut zur Chlorierung und Bromierung von Aromaten und wird dann verwendet, wenn der Substituent, wie zum Beispiel Brom, nicht durch einfaches Verkochen des Diazoniumsalzes in den aromatischen Kern eingeführt werden kann. Auch Nitrile und Arylquecksilberverbindungen können durch eine Sandmeyer-Reaktion dargestellt werden. Zur Fluorierung ist sie schlecht geeignet, weshalb stattdessen die Schiemann-Reaktion eingesetzt wird. Die Iodierung erfolgt dagegen über eine sandmeyer-ähnliche Reaktion (siehe unten). Die Rosenmund-von Braun-Reaktion zur Herstellung von Arylnitrilen ähnelt der Sandmeyer-Reaktion.
Der Buchstabe Š (kleingeschrieben š) ist ein Buchstabe des lateinischen Alphabets, bestehend aus einem S mit Hatschek. Er wird vor allem in slawischen und baltischen Sprachen verwendet. In den meisten Fällen entspricht der Buchstabe dem IPA-Laut ​ʃ​, die Aussprache ist also gleich wie das „Sch“ in „Schule“. Im 15. Jahrhundert gelangte der Buchstabe mit den Reformen von Jan Hus zuerst in die tschechische Sprache. 1830 übernahm Ljudevit Gaj den Buchstaben in die kroatische Sprache. Später wurde der Buchstabe auch in die verwandte bosnische und die slowenische Sprache übernommen. Ferner wird der Buchstabe in der slowakischen, estnischen, lettischen, litauischen und den beiden sorbischen Sprachen verwendet. Im Finnischen kommt er nur in Fremdwörtern vor. Nach ISO 9 ist das Š die Transliteration des kyrillischen Ш.
Radikal 89 mit der Bedeutung „durchkreuzen, knüpfen“ ist eines von 34 der 214 traditionellen Radikalen der chinesischen Schrift, die mit vier Strichen geschrieben werden. Mit 3 Zeichenverbindungen in Mathews’ Chinese-English Dictionary gibt es nur sehr wenige Schriftzeichen, die unter diesem Radikal im Lexikon zu finden sind. Das Radikal knüpfen nimmt nur in der Langzeichen- Liste traditioneller Radikale, die aus 214 Radikalen besteht, die 89. Position ein. In modernen Kurzzeichen-Wörterbüchern kann es sich an ganz anderer Stelle finden. Im Neuen chinesisch-deutschen Wörterbuch aus der Volksrepublik China fehlt es gänzlich. Hinter diesem Radikal, heute ein archaisches Relikt, könnte sich ein Trigramm verbergen. Im Unicodeblock Kangxi-Radikale ist das Radikal 89 unter der Codepointnummer 12.120 (U+2F58) codiert.
Ein Swim & Run (auch Aquathlon oder Ambathlon) ist ein Ausdauerwettkampf. Er besteht als Mehrkampf aus den Disziplinen Schwimmen und Laufen mit ununterbrochener Zeitnahme. Der Wettkampf beginnt mit Schwimmen. Nach dem Schwimmen werden Laufschuhe angezogen und eventuell Sportkleidung gewechselt. Anschließend geht es direkt zum Lauf über. Normalerweise orientieren sich die Distanzen an den Triathlonwettkämpfen für Volks- und Kurztriathlon (500–750 m Schwimmen, 5 km Laufen oder 1–1,5 km Schwimmen, 10 km Laufen). Aus Australien kommt eine Variante, die unter dem Namen Aquathlon in der deutschen Sportordnung geführt wird. Die Reihenfolge hier sind 2,5 km Laufen, 1 km Schwimmen und wieder 2,5 km Laufen. Verwandt ist die nicht ausdauerorientierte Kombinationssportart Biathle (Laufen - Schwimmen - Laufen). Swim & Run und Aquathlon sind in den Triathlonverbänden organisiert.
Frederick Schulze (* 20. Januar 1949 in Paderborn) ist ein deutscher Politiker. Er bekam 1967 im König-Wilhelm-Gymnasium Höxter das Abitur-Zeugnis, danach wurde er zum Offizier der Panzertruppe ausgebildet. Von 1974 bis 1998 war er Mitglied und von 1994 bis 1998 war er Bundestagsabgeordneter der CDU, die er nach dem Ende seines Bundestagsmandates 1998 verließ. Von 2002 bis 2003 war Schulze Mitglied der Partei Rechtsstaatlicher Offensive, aus der er ausgeschlossen wurde. Von Februar 2003 bis April 2005 war er Gründungsmitglied und Vorsitzender der Pro-Bürger-Partei. Danach wurde er wieder Mitglied der Partei Rechtsstaatlicher Offensive, bis diese sich im Oktober 2007 auflöste. Für kurze Zeit war er nordrhein-westfälischer Landesvorsitzender und stellvertretender Bundesvorsitzender. Der Oberstleutnant Schulze wurde im Januar 2008 pensioniert.
Der Operationssaal (kurz: OP) ist ein spezieller Raum in einem Krankenhaus oder einer Arztpraxis, in dem chirurgische Eingriffe, die Operationen, durchgeführt werden. Personelle und apparative Ressourcen werden in einem Raum gebündelt, in dem durch bauliche und gebäudetechnische Maßnahmen hohe Ansprüche an die Hygiene verwirklicht werden können. Operationsabteilungen in Krankenhäusern fassen mehrere Operationssäle und die notwendigen Funktions- und Nebenräume zu einer baulichen Einheit zusammen. Im Operationssaal finden auch Teile der Ausbildung der dort arbeitenden Berufsgruppen statt.Als Hybrid-OP bezeichnet man moderne Operationssäle, die auch bildgebende Großgeräte wie Computer- oder Kernspintomographen enthalten oder die durch das Vorhandensein von Angiographiegeräten auch als Herzkatheterlabor genutzt werden können.
Die Europäische Rechnungseinheit (ERE) war die gemeinsame Bezugsgröße der europäischen Währungen, die eingeführt wurde, nachdem das Bretton-Woods-System mit seinen festen Wechselkursen Anfang der 1970er Jahre zerfallen war und der US-Dollar seine Leitfunktion verloren hatte und auch der Werner-Plan gescheitert war. Die ERE setzte sich aus den Währungen der damals neun EWG-Mitgliedstaaten zusammen und wurde als Verrechnungswährung der Gemeinschaft verwendet - Österreich war durch seine De-facto-Bindung an die D-Mark indirekt beteiligt. Nach Errichtung des Europäischen Währungssystems (EWS) wurde die ERE am 1. Januar 1981 von der ECU, in der weiteren Folge und nach Schaffung der Wirtschafts- und Währungsunion vom Euro abgelöst. Vergleich Stand: 1980: 1 Europäische Rechnungseinheit (ERE) = 2,50 DM = umgerechnet 1,28 Euro.
Als Baselstab oder Baslerstab wird der Hirtenstab bzw. Bischofsstab im Wappen von Dörfern und Städten in der Region Basel bezeichnet. So ist der Bischofsstab des Fürstbischofs zu Basel im Wappen der Stadt Basel und der Kantone Basel-Stadt, Basel-Landschaft und Jura zu finden. Dabei ist der Baselstab von Basel-Stadt schwarz und derjenige von Basel-Landschaft und Jura rot. Der Stab ist eine historische Kuriosität: Bis zur Reformation war der Sitz des Bischofs von Basel tatsächlich in Basel (Bistum Basel), dann einige Zeit in Pruntrut und seit dem 19. Jahrhundert ist der offizielle Sitz des Bischofs von Basel in Solothurn. Das Bistum heisst aber immer noch Bistum Basel und die Kantone Basel-Stadt und Basel-Landschaft haben, trotz ihres reformierten Bekenntnisses, den Bischofsstab im Wappen behalten.
Das Amtsgericht Tiergarten ist eines von insgesamt elf Amtsgerichten im Bezirk des Landgerichts Berlin. Beim Amtsgericht Tiergarten sind die zur sachlichen Zuständigkeit der Amtsgerichte gehörenden Strafverfahren des Landgerichtsbezirks Berlin konzentriert. Die in einem Gebäude mit der Staatsanwaltschaft Berlin und den Strafkammern des Landgerichts untergebrachten Abteilungen für Strafsachen bilden somit das sogenannte Kriminalgericht Moabit.Bis zum 11. März 2012 nahm das Amtsgericht Tiergarten die ihm nach dem Gerichtsverfassungsgesetz zugewiesenen Aufgaben eines Amtsgerichts für den ehemaligen Berliner Bezirk Tiergarten wahr. Ab 12. März 2012 wurden die Zuständigkeiten für Zivilsachen und in den Angelegenheiten der freiwilligen Gerichtsbarkeit dem Amtsgericht Mitte zugewiesen. Beim Amtsgericht Tiergarten verbleibt somit nur noch die Zuständigkeit in Strafsachen.
Upselling (auch Up-selling) bezeichnet im Vertrieb das Bestreben eines Anbieters, dem Kunden statt einer günstigen Variante im nächsten Schritt ein höherwertiges Produkt oder eine höherwertige Dienstleistung anzubieten. Dazu sollen dem Kunden durch plausible Argumente und insbesondere durch Produktvorführungen die Vorzüge der höheren Produkt- oder Dienstleistungskategorie nahegelegt werden, zum Beispiel größerer Nutzen, Komfort usw. Dabei besteht aus Sicht des Verkäufers die Gefahr, dass dem Käufer durch Up-Selling die Lust am Kauf des Produktes vergeht, dass er also weder das teurere Produkt noch das Produkt kauft, das er ursprünglich in Betracht gezogen hatte. Häufig wird Upselling mit Cross-Selling verwechselt. Dort sollen allerdings keine (tatsächlich oder vermeintlich) höherwertigen Produktversionen verkauft, sondern einfach Zusatzverkäufe an denselben Kunden getätigt werden.
Gladio ( ital. „Kurzschwert“; von lat. Gladius) war der Deckname für eine geheime paramilitärische Einheit der NATO in Italien, die im Fall einer Invasion von Truppen des Warschauer Paktes Guerilla-Operationen und Sabotage gegen diese durchführen sollte. Im August 1990 wurde diese Einheit, ihre Beteiligung an einigen Terroranschlägen in Italien und die damit verbundene Strategie der Spannung aufgedeckt. Wie stark die Central Intelligence Agency (CIA) und die NATO an den Aktionen von Gladio beteiligt waren, wird in der historischen Forschung kontrovers diskutiert. Die NATO hat bisher keine Informationen dazu veröffentlicht. Ähnliche geheime Militäreinheiten anderer Staaten Westeuropas werden als Stay-behind-Organisationen zusammengefasst. Einige davon wurden infolge der Aufdeckung von Gladio 1990 bekannt.
Süßwasserpolypen (Hydra) sind eine Gattung aus der Klasse der Hydrozoen (Hydrozoa), die zum Stamm der Nesseltiere (Cnidaria) gehören. Süßwasserpolypen werden je nach Art bis zu 3 cm groß und besiedeln Süß- und Fließgewässer, in Ausnahmefällen auch Brackwasser. Hydra ist - wenn man Chlorohydra nicht, wie es manche Autoren tun, als eigenständige Gattung zählt - die einzige Gattung innerhalb der Familie Hydridae. In Europa kommen mindestens 5 Arten der Gattung vor, darunter Hydra vulgaris (Gemeiner Süßwasserpolyp) und Hydra viridissima (auch Chlorohydra viridissima oder Grüne Hydra genannt; die grüne Färbung rührt von mit Hydra symbiontisch lebenden Chlorella-Algen her). Hydra findet sich bisweilen in Aquarien und wird oft erst dann bemerkt, wenn sie sich aufgrund erhöhten Nahrungsangebots heftig vermehrt.
Oberhausener Gruppe ist die Bezeichnung für die 26 Unterzeichner des Oberhausener Manifests, das am 28. Februar 1962 anlässlich der „8. Westdeutschen Kurzfilmtage“ in Oberhausen von Ferdinand Khittl verlesen wurde. Es war eine Aktion der Gruppe DOC 59 aus München, der sich weitere Gleichgesinnte, vorwiegend im Bereich Kurzfilm erfolgreiche Regisseure angeschlossen hatten. Die Unterzeichner des Manifests wurden künftig durch die Presse als Oberhausener Gruppe bezeichnet. Diese seinerzeit für die Öffentlichkeit provokative Forderung nach einer filmpolitischen Trendwende und einem neuen deutschen Spielfilm wird inzwischen als der Beginn einer neuen deutschen Filmkultur nach dem Zweiten Weltkrieg angesehen. Beim Deutschen Filmpreis 1982 erhielt die Oberhausener Gruppe den Ehrenpreis für herausragende Verdienste um den deutschen Film.
Jean Graczyk (* 26. Mai 1933 in Neuvy-sur-Barangeon; † 27. Juni 2004 in Vierzon) war ein französischer Radsportler. Graczyk feierte seinen ersten Erfolg 1955 mit dem Gewinn des Radrennens Paris-Vierzon. 1956 wurde er Französischer Straßenradmeister und Meister in der Mannschaftsverfolgung. 1956 startete er auch bei den Olympischen Spielen in Melbourne und gewann Silber Mannschaftsverfolgung, mit Jean-Claude Lecante, Michel Vermeulin und René Bianchi. 1957 gab Graczyk seinen Amateurstatus auf und schloss sich dem Team Helyett-Potin an. Hier gewann er zweimal, 1958 und 1960, bei der Tour de France das Grüne Trikot des punktbesten Sprinters. Insgesamt verbuchte er fünf Etappensiege. Auch bei der Vuelta a España war Graczyk erfolgreich, dort feierte zwischen 1958 und 1962 ebenfalls fünf Etappensiege. Insgesamt gewann er in seiner Laufbahn 65 Einzelrennen.
Lothar Buchmann (* 15. August 1936 in Breslau) ist ein deutscher Fußballtrainer und ehemaliger Fußballspieler, der als Spieler bei den Vereinen 1. FSV Mainz 05 und Eintracht Bad Kreuznach von 1955 bis 1963 in der alten erstklassigen Fußball-Oberliga Südwest 191 Spiele absolviert und dabei 49 Tore erzielt hat. Nach der Einführung der Fußball-Bundesliga ab der Saison 1963/64 kamen in den damaligen zweitklassigen Fußball-Regionalligen Südwest beziehungsweise Süd bei den Clubs Wormatia Worms und VfR Bürstadt von 1963 bis 1974 noch weitere 131 Ligaspiele mit 26 Toren hinzu. In der Fußball-Bundesliga trainierte er von 1978 bis 1985 die Vereine Darmstadt 98, VfB Stuttgart, Eintracht Frankfurt, Kickers Offenbach und den Karlsruher SC. Mit Eintracht Frankfurt gewann der Fußball-Lehrer 1981 den DFB-Pokal.
Eine Gezeiteninsel ist ein Landstück, das je nach Höhe der Tide mit dem Festland verbunden oder von Wasser umgeben ist. Faktisch ist es bei Ebbe eine Landzunge oder eine Halbinsel, bei Flut eine Insel. Gezeiteninseln sind oft Sehenswürdigkeiten und Touristenattraktionen. Bekannte Gezeiteninseln sind z.B. Enoshima in Japan, Ko Nang Yuan in Thailand, Lindo und Modo in Korea, Haji Ali Dargah in Indien, Lindisfarne in England, Eilean Tioram, Oronsay der Brough of Birsay und Start Island auf Orkney alle in Schottland, St. Patrick’s Isle auf der Isle of Man, Omey Island in Connemara (Irland), Île de Noirmoutier, Lihou, Île Molène und die Île Milliau in Frankreich, Mandø in Dänemark. Der Mont Saint-Michel in der Normandie in Frankreich und der Standort des Opernhauses von Sydney waren ursprünglich Gezeiteninseln, die aber im 19. Jahrhundert mit dem Land verbunden wurden.
Ein Belegnagel ist ein kurzer, oben meist abgerundeter und unten verjüngter Stab, der auf Segelschiffen verwendet wird, um an ihm die Taue des laufenden Gutes zu belegen, d. h. festzumachen. Belegnägel werden in dafür vorgesehene Halteeinrichtungen gesteckt, in die sogenannten Nagelbänke, für die oft eine Geduld (Querbalken zwischen Betingen) genutzt wird. Belegnägel wurden zunächst in Holz, seit den 1830er-Jahren auch zunehmend aus Metall gefertigt. Sie werden bewusst in ihren verschiedenen Materialien und Größen eingesetzt. Durch den gefühlten Temperaturunterschied zwischen Holz und Metall ist eine Zuordnung der Taue zu den Nägeln möglich. Dies ist zum Beispiel bei schlechter Sicht hilfreich. Auf Großseglern und traditionell betriebenen kleineren Booten sind nach wie vor Belegnägel im Einsatz, auf modernen Schiffen übernehmen meist Klampen die Funktion von Belegnägeln.
Prasat Phu Phek ( Thai: ปราสาทภูเพ็ก) oder Phra That Phu Phek ist eine buddhistische Bergtempel-Ruine des historischen Khmer-Reiches im heutigen Thailand. Der Tempel befindet sich im Tambon Na Hua Bo, 37 Kilometer westlich von Sakon Nakhon ( Thai: สกลนคร) im Phu-Phan-Höhenzug. Es ist heute eine Ruine eines um 1050 erbauten Laterit- Prang. Im Tempel können astronomische Zusammenhänge mit dem Sonnenstand und der Ausrichtung des Bauwerks beobachtet werden (zum Beispiel Sonnenuhr). Phu Phek wurde als Gegenstück zum Tempel Phra That Narai Cheng Weng gebaut. Etwa auf halber Höhe des Berges befindet sich das moderne buddhistische Kloster Wat Phrathat Phu Phek (Thai: วัดพระธาตุภูเพ็ก). Der Tempel ist nur regional bekannt und befindet sich auf einem Einzelfelsen, zu dem 491 steile Treppenstufen führen. Diese beginnen am Ende der Straße beim neu errichteten buddhistischen Kloster.
Die Matthäuskirche ist ein reformiertes Kirchengebäude an der Hertensteinstrasse 30 in Luzern, Schweiz. Nach wiederholten reformatorischen Aufbrüchen, die allesamt unterdrückt wurden, dauerte es bis ins 19. Jahrhundert, bis in Luzern eine reformierte Gemeinde entstehen konnte. Der preussische König Friedrich Wilhelm III. und die Stände Zürich und Bern spendeten zur Gemeindegründung 1827 je einen kostbaren Abendmahlskelch. Nicht nur deutsche, auch englische Feriengäste drängten danach immer wieder zum Bau einer Kirche. Der Besitzer des Hotels Schweizerhof stellte schliesslich ein geeignetes Grundstück neben dem Hotel zur Verfügung, auf dem die Matthäuskirche nach Plänen Ferdinand Stadlers 1860/ 1861 im neugotischen Stil erbaut wurde. Der von 1866 bis 1872 in Luzern lebende Komponist Richard Wagner wurde hier am 25. August 1870 in zweiter Ehe mit Cosima von Bülow getraut.
Ein Strömungskraftwerk ist ein Wasserkraftwerk, das aus einem Fließgewässer oder der Meeresströmung Elektrizität erzeugt, wobei kein Wehr benötigt wird. Meeresströmungskraftwerke haben ein sehr großes Potential für die Energieerzeugung, allerdings sind die technischen Anforderungen immens. Demgegenüber ist das Potenzial von Strömungskraftwerken in Flüssen gering, doch ist der technische Aufwand ebenfalls gering. Im Oktober 2010 ist im Rhein bei Sankt Goar ein erstes Test-Strömungskraftwerk mit einer Leistung von sechs Kilowatt in Betrieb gegangen. Im Juli 2012 ist die Planung eines 11,2-Megawatt-Strömungskraftwerkes am Rhein bei Rheinberg bekannt geworden, bei dem ein Wasserstrom mit einem Rohr in eine Drallbewegung versetzt und beschleunigt auf die auf einem Ponton im Fluss sich befindenden Turbinen fokussiert wird.
Die Kopigrafie ist eine relativ neue, wenig verbreitete grafische Technik. Der Kopigrafiker arbeitet, in Kombination mit anderen Medien, hauptsächlich mit dem Fotokopierer (in Schwarz-Weiß und Farbe). Durch Eingreifen in den Fotokopiervorgang (z. B. Ziehen des Bildes, Öffnen der Abdeckung, ...) und Nutzen der Funktionen des Gerätes (z. B. Mosaik, Zoom, Helligkeit, ...) entstehen nicht-reproduzierbare Effekte, die durch Wiederholung der Vorgänge verstärkt bzw. abgeschwächt werden. Durch die immer genauer werdende Technik der Kopiergeräte wird der Künstler in seiner Handlungsvielfalt eingeschränkt, da moderne Fotokopierer speziell auf genaue bzw. fehlerfreie Reproduktion ausgelegt sind. Die Kopigrafie ist als Kunstrichtung in Europa nicht stark verbreitet. Besser bekannt als Copy Art, ist sie im englischsprachigen Raum, speziell in Kanada und USA, populärer.
Ein Chauffeur (weibl., besonders in der Schweiz: Chauffeuse) ist ein Fahrer von Fahrzeugen. In der Regel ist damit aber nur der berufsmäßige Führer von Personenkraftfahrzeugen gemeint (z. B. Dienstwagen, Taxichauffeur). Im Gegensatz zum Berufskraftfahrer handelt es sich dabei nicht um ein staatlich anerkanntes Berufsbild.In der Schweiz, in Österreich und Altbayern werden Fahrzeugführer im Allgemeinen als Chauffeur oder Lenker bezeichnet; insbesondere bei öffentlichen Verkehrsmitteln spricht man in diesen Ländern – anders als im übrigen deutschsprachigen Gebiet – nicht vom Busfahrer, sondern vom Buschauffeur. Mit dem Einsatz von Pkw steht er in der Nachfolge des Kutschers. Im engeren Sinne meint man damit den Fahrer, der im Auftrag einer Person, eines Unternehmens oder einer Dienststelle für die Beförderung von Personen im Arbeitsverhältnis steht.
Huddersfield Town (offiziell: Huddersfield Town Football Club) ist ein englischer Fußballverein aus der Stadt Huddersfield in der Grafschaft Yorkshire und wurde 1908 gegründet. Den Großteil ihrer Vereinsgeschichte verbrachte er in den beiden oberen Ligen des Landes. Derzeit spielt er in der Football League Championship. Seine erfolgreichste Zeit hatte Huddersfield Town in den 1920er Jahren, in denen er dreimal in Folge Meister und zweimal Vizemeister wurde. Außerdem gewann er den FA Cup im Jahr 1922. An seine früheren Erfolge kann der Verein bis heute nicht mehr anknüpfen und spielt meistens in den unteren Ligen des englischen Fußballsystems. Spitzname der Mannschaft ist The Terriers. Der Club spielt traditionell in blau-weiß vertikal-gestreiften Trikots und weißen Shorts. Die Heimspiele werden seit 1994 im John Smith's Stadium ausgetragen, bis dahin war Leeds Road ihre Heimstätte.
Die Fürwiggetalsperre zwischen Meinerzhagen und Lüdenscheid staut fünf Bäche, darunter Fürwigge und Verse auf. Bis zum Bau der wenige Kilometer unterhalb gelegenen Versetalsperre hatte sie deshalb diesen Namen inne. Die 1902 bis 1904 unter der Leitung von Otto Intze nach dem Intze-Prinzip gebaute Gewichtsstaumauer ist die am höchsten gelegene Talsperre des Sauerlandes. Sie hat ein Fassungsvermögen von etwa 1,7 Mio Kubikmetern und dient in erster Linie der Trinkwasserversorgung. Betreiber ist der Ruhrverband. Die Gaststätte oberhalb der Staumauer ist seit 2001 geschlossen. Wegen Bauarbeiten an der Staumauer von 2005 bis 2007 wurde das Wasser komplett abgelassen. Es wurden u.a. ein Kontrollgang in die Staumauer eingebaut (durch Sprengvortrieb) und die Mauerkrone renoviert und mit neuen Geländern versehen.
Als Pejorativum (Pl.: Pejorativa) oder Pejorativ (Pl.: Pejorative) (zu lat. peior ‚schlechter‘) wird in der Sprachwissenschaft, namentlich in der Semantik, ein sprachlicher Ausdruck dann genannt, wenn er das mit ihm Bezeichnete „implizit abwertet“. (Das zugehörige Adjektiv pejorativ bedeutet ‚abwertend‘.) Ein Pejorativum ist demnach keine grammatikalische Wortart, sondern deutet auf die Absicht des Sprechers hin, mit einem solchen Ausdruck etwas oder jemanden bewusst schlechter darzustellen. Hinsichtlich der Wortbildung sind Pejorativa oftmals durch bestimmte Vor- oder Nachsilben gekennzeichnet. Ausdrückliche Pejorativa sind Schimpfwörter; ähnlich einem Pejorativum ist ein Dysphemismus. Ein Wort, das ursprünglich als Pejorativem verwendet wird jedoch später nicht weiter als Pejorative benutzt wird nennt man eine Melioration.
Als Ahornzucker (frz. Sucre d'érable, engl. maple sugar) bezeichnet man den aus dem Saft des Zucker-Ahorns (Acer saccharum) in Nordamerika gewonnenen Zucker. Ahornzucker entspricht im gereinigten Zustand in Bezug auf seine Zusammensetzung und seine Eigenschaften dem gewöhnlichen Zucker ( Saccharose). Die nördlichen Staaten der USA und Kanada sind die Produktionsländer dieses Zuckers. Durch Anbohren der Stämme gewinnt man den Saft, aus dem durch Eindampfen zuerst Ahornsirup entsteht. Bei weiterem Eindampfen kristallisiert der Zucker aus. Der größte Teil der Ernte wird als Sirup verkauft. Der Saft des Baumes enthält 0,5 bis 5 Prozent Zucker; ein Baum liefert 2 1/2 bis 3 Kilogramm Zucker pro Jahr. Die Gewinnung geschieht von Ende Februar bis Anfang Mai. Auch die anderen Arten der Ahorne enthalten Zucker in ihrem Saft, jedoch nicht so viel.
Die Ressource (engl. resource) einer Software sind die Dateien, die nicht den Ablauf ( Algorithmus) des Programms festlegen, sondern das „Hintergrundwissen“ für den Ablauf speichern. Ressourcen sind beispielsweise Wörterbuch-Dateien bei Übersetzungsprogrammen oder die Listen der Namen und Eigenschaften der einzelnen Charaktere in Computerspielen. Während das eigentliche Computerprogramm in einer Programmiersprache geschrieben ist, sind Ressourcen meist einfache Textdateien oder Tabellen. Der Vorteil ist dabei, dass sie auch von Menschen ohne Programmierkenntnisse erweitert oder verändert werden können. So kann man beispielsweise Linguisten als Fachleute an einem Wörterbuch als Ressource für ein Übersetzungsprogramm arbeiten lassen, ohne dass sie viel über das eigentliche Programm wissen müssen.
Die Savinja (dt. Sann) ist ein Fluss in Slowenien (ehem. Untersteiermark) und ein linker Nebenfluss der Save. Er entspringt in den Steiner Alpen im Kar von Okrešelj an der Grenze von Kärnten (Österreich) und fließt durch das Logartal und das obere und untere Sanntal bis Celje (dt. Cilli), wendet sich dann gegen Süden und mündet bei Zidani Most (dt. Steinbrück) in den Hauptstrom der Save. Das Quellgebiet des Flusses ist das hochromantische Kalksteingebirge der Steiner Alpen, welches nach dem Fluss auch Sannthaler Alpen benannt wird. Der oberste Teil des Flussgebietes liegt im Landschaftsschutzgebiet Logartal (slow. Logarska dolina) mit vielen Naturschönheiten, z. B. Wasserfällen Rinka (90 m) und Palenk (78 m).1311 wurde das Sanntal von Heinrich von Kärnten in einem Ausgleich mit den Habsburgern an das Herzogtum Steiermark abgetreten.
Die Zackenbarsche (Epinephelinae) bilden eine artenreiche, weltweit über 160 Arten umfassende Unterfamilie der Sägebarsche. Zu ihnen gehört mit dem Riesenzackenbarsch (Epinephelus lanceolatus) einer der größten bekannten Rifffische überhaupt – dieser kann über zwei Meter groß werden. Die meisten Arten erreichen jedoch Größen zwischen 20 und 80 Zentimetern. Ein gutes Erkennungsmerkmal ist der deutlich hervorstehende Unterkiefer bei verhältnismäßig großem Kopf. Die Rückenflosse zieht sich häufig über den gesamten Rücken, vom Kopf bis fast zur Schwanzflosse, und weist im oberen Bereich mitunter Stacheln auf. Die Pupille ist meist gelblich umrandet. Einige Arten weisen prächtig leuchtende Färbungen auf, so etwa der Pfauenbarsch oder der Juwelenbarsch. Zackenbarsche kommen in tropischen und gemäßigten Meeren in Küstennähe vor.
Rez ist ein von Tetsuya Mizuguchi produziertes Videospiel für Segas Dreamcast (2001). Später erschien es auch für Sonys PlayStation 2 (2002) und wurde als Download-Spiel über Xbox Live Arcade für Microsofts Xbox 360 angeboten (2008). Das Spiel ist dem Künstler Wassily Kandinsky gewidmet. Das Spiel gehört zum Genre der Rail Shooter. Der Spieler fliegt als Hacker durch eine surreale Cyberspace-3D-Umgebung auf festgelegten Pfaden und muss die auftauchenden Gegner (Computerviren und Firewalls) abschießen – möglichst viele auf einmal.Herausragende Merkmale sind zum einen seine ausgeprägt technoide 3D-Welt, durch die der Spieler gleitet, vor allem aber auch die Art und Weise, wie Spielsounds in die Musik integriert werden und die Spielweise die Musik selbst verändert. An Rez beteiligte Musiker/Komponisten sind Coldcut, Joujouka, Adam Freeland, Tsuyoshi und Keiichi Sugiyama.
Zwetschkenknödel sind ein Gericht der österreichischen, ungarischen und tschechischen Küche (darum auch die Schreibung mit k). Sie zählen zu den Mehlspeisen. Zwetschken werden mit einem Teig umhüllt, zu einem Knödel geformt und in heißem Wasser gegart. Als Teig kann ein Hefe-, Topfen-, Erdäpfel- oder Brandteig verwendet werden: Anschließend werden sie in Bröseln gewälzt, die zuvor in heißer Butter gebräunt wurden. Statt der Semmelbrösel wird in Böhmen auch ein Gemisch aus gemahlenem Mohn und Streuzucker verwendet. Stattdessen werden die Knödel oft mit Staubzucker oder Zimtzucker oder mit zerdrückten Pfefferkuchenbröseln bestreut. Oder der sehr trockene tschechische Topfen wird gerieben und über die Knödel gegeben. Bei Tisch werden die Knödel schließlich gern mit zerlassener Butter übergossen.
Die Bärnstattkapelle zum Leidenden Heiland ist eine römisch-katholische Wallfahrtskirche in Scheffau am Wilden Kaiser an der Straße zum Hintersteiner See. Die kleine Kapelle daneben ist die ursprüngliche Gnadenkapelle, die bereits im Jahr 1693 errichtet wurde. 1765 wurde das Gnadenbild in die neue Kapelle übertragen. Aus dem Jahr 1767 stammen die Kreuzwegbilder.Jahrhundertelang fanden die Menschen aus nah und fern in der Bärnstattkapelle Trost und Hilfe. Zahlreiche Votivtafeln in der Kirche geben davon Zeugnis. 1954 wurde die Kapelle außen renoviert. 1994 erfolgte der Einbau der Empore und die Innenrenovierung. Großen Anklang findet auch heute noch die alljährliche Leonhardiwallfahrt am 6. November, bei der besonders des hl. Leonhard, des Schutzpatrons des Viehs und der Pferde, gedacht wird. 47.54212.232883333333
Der Fimbulwinter (von altnordisch Fimbulvetr, „riesiger Winter”) ist in der nordischen Mythologie die erste der vier eschatologischen Katastrophen, die den Untergang der Götter, Ragnarök genannt, einleiten. Es handelt sich um eine Eiszeit mit drei strengen Wintern, ohne Sommer dazwischen, mit Schnee, klirrendem Frost und eisigen Stürmen. Es gibt Spekulationen, dass der Klimawandel, der zum Ende der nordischen Bronzezeit in Skandinavien einsetzte, die Legende vom Fimbulwinter begründete. Während Snorri Sturluson den Fimbulwinter in der Prosa- Edda als Auftakt zu Ragnarök erwähnt, wird er im Wafthrudnirlied der Lieder-Edda als Synonym zum Weltuntergang gebraucht. Heutzutage bezeichnet der Begriff Fimbulwinter in skandinavischen Ländern umgangssprachlich auch einen außergewöhnlich kalten und harten Winter.
Ein Spielmannszug bezeichnet im engeren Sinn eine Musikgruppe, bestehend aus Marschtrommeln, klappenlosen Querflöten, Lyren, Großer Trommel und Becken. Er wurde vorwiegend in der Marschmusik und für Signale eingesetzt. Heute werden vielfach auch Konzertflöten, unterschiedliche Perkussionsinstrumente und Stabspiele (Marimba, Glockenspiel) eingesetzt. Manche Spielmannszüge haben ihr Repertoire erweitert und verstehen sich als Flötenorchester. Sie spielen Arrangements moderner Unterhaltungsmusik und teils auch Originalkompositionen. Spielmannszüge können allein oder zusammen mit anderen Musikgruppen, wie Blasorchestern eingesetzt werden. Umgangssprachlich wird der Begriff Spielmannszug auch für solche Kombinationen verwendet, dann ergeben sich Abgrenzungsschwierigkeiten zu Blasorchestern, Fanfarenzügen und Trommlercorps.
Black Tiger (* 1972 in Basel; bürgerlich Urs Baur) ist ein Schweizer Hip-Hop-Künstler. Er war der erste Rapper, der auf Schweizerdeutsch ( Baseldeutsch) gerappt hat, dies auf „Murder by Dialect“ (1991) von P-27. Später hat er zusammen mit MC Rony ein Album aufgenommen und mit Skelt zu dritt die Gruppe Skeltigeron gegründet.Danach konzentrierte sich Black Tiger wieder auf seine Solo-Karriere und veröffentlichte zwei Solo-Alben (Solo, 2003; Beton Melancholie, 2006). Black Tiger absolvierte die Matur am Gymnasium am Münsterplatz, bevor er in die Musikbranche einstieg. Danach begann er an der Universität Basel ein Psychologie- Studium. Dieses brach er jedoch vorzeitig ab und arbeitete unter anderem als Verkäufer, Musiker, Schauspieler, Musikredaktor und DJ. Im Frühling 2014 erhielt Black Tiger sein Master-Diplom in Psychologie an der Universität Bern. Black Tiger .
Die Freilichtspiele Schwäbisch Hall sind die zweitältesten Freilichtspiele Deutschlands und finden seit 1925 in Schwäbisch Hall auf den 54 Stufen der 1511 vollendeten Freitreppe der Stadtkirche St. Michael und – seit 2000 – auch im Haller Globe-Theater statt. Zunächst wurde nur das Mysterienspiel Jedermann von Hugo von Hofmannsthal aufgeführt. Bis 1968 wurden überwiegend klassische Komödien dargeboten, mittlerweile werden auch vermehrt zeitgenössische Stücke, Musicals und auch Kindertheater ins Programm aufgenommen. Seit der Spielzeit 2004 leitet Christoph Biermeier die Festspiele und löste damit Achim Plato ab, der die Festspiele zuvor 35 Jahre geleitet hatte. Zum 75-jährigen Jubiläum im Jahr 2000 ließ die Stadt einen hölzernen Rundbau im Stil des berühmten Londoner Shakespeares Globe Theater errichten. Die Festspiele gehören zur Vereinigung Zehn Deutsche Festspielorte.
John Francis „Jack“ Welch Jr. (* 19. November 1935 in Peabody, Massachusetts) war von April 1981 bis September 2001 CEO von General Electric. Welch wurde 1935 als einziges Kind eines Eisenbahnschaffners und einer Hausfrau in der Kleinstadt Peabody geboren. Mit seiner Politik des Reparierens, Verkaufens oder Schließens ("fix it, sell it or close it") von verlustbringenden Unternehmensteilen und des Zukaufens zukunftsträchtiger Technologien machte er den US-Mischkonzern General Electric (GE) zu einem profitablen und wachsenden Unternehmen. Inzwischen ist Welch pensioniert.Das Privatvermögen von Jack Welch wird auf 720 Millionen US-Dollar geschätzt (Stand: 2006). Er ist seit dem Jahr 2001 in dritter Ehe mit der 24 Jahre jüngeren Suzy Welch, der ehemaligen Chefredakteurin der Harvard Business Review, verheiratet.
Alexander Fjodorowitsch Goedicke (auch: Gedike, Gödike, Goedike oder Gödicke, russisch Александр Фёдорович Гедике; * 20. Februar jul./ 4. März 1877greg. in Moskau; † 9. Juli 1957 ebenda) war ein russischer Organist, Pianist und Komponist. Goedickes Vorfahren stammten aus Deutschland, wirkten aber schon seit mehreren Generationen als Musiker in Moskau. Goedicke war in Russland bekannt als Organist, Pianist und Musiklehrer. Im Jahre 1909 wurde er zum Professor für Klavier am Moskauer Konservatorium berufen. Später lehrte er auch Orgel und Kammermusik und machte sich vor allem einen Namen als Bach-Interpret. Er schuf daneben aber auch eine große Anzahl eigener Kompositionen, darunter mehrere Opern und Symphonien, hauptsächlich aber Orgel- und Klaviermusik. Goedickes Cousin war der russische Komponist und Pianist Nikolai Medtner.
Regionalbusse sind spezielle Omnibus-Typen für den Regionalbusverkehr. Sie sind für den Einsatz auf längeren Strecken außerhalb von Städten ausgelegt. Sie weisen gegenüber den im innerstädtischen Bereich eingesetzten Stadtbussen üblicherweise einen höheren Sitzplatzanteil mit zumeist in Fahrtrichtung ausgerichteten Sitzen und eine stärkere Motorisierung auf. Die Entwicklung der letzten Jahre hat vielerorts zu einer Anpassung an Stadtbusse geführt. Eingesetzt werden daher heute neben Hochflur- überwiegend Niederflurbusse. Es wird zunehmend auf größere Ablagemöglichkeiten für Gepäck (und Skier in Wintersportgebieten) geachtet sowie Stellplatz für Kinderwagen bzw. Rollstuhl (dazu eine ausfahr- oder ausklappbare Rampe) geschaffen. Hinzu kommen im Freizeitverkehr Angebote mit zusätzlichem Fahrradanhänger.
Eine Granne (auch Arista) (von ahd. grana, Barthaar) ist ein borsten- oder fadenförmiger, gewöhnlich etwas starrer Fortsatz eines Pflanzenorgans. Grannen können gekrümmt, gekniet oder gedreht sein, behaart (zur Windverbreitung) oder rau. In letzterem Fall bleiben sie leicht im Tierfell hängen, wodurch die Verbreitung gefördert wird.Sie finden sich beispielsweise auf dem Rücken oder am Ende der Spelzen vieler Süßgräser (Poaceae). Dabei entspricht die Spelze dem Unterblatt, die Granne ist der Blattspreite homolog. Die längsten Grannen besitzen die Federgräser (Stipa). Auch bei den Früchten der Storchschnabelgewächse (Geraniaceae) kommen Grannen vor. Ihre Fruchtblätter lösen sich von einer Mittelsäule ab, ihr oberer Teil ist dabei lang und grannenartig.Gelegentlich wird auch das Grannenhaar (Strichhaar) aus dem Oberfell bei vielen Tieren kurz Granne genannt.
Als Eizahn wird eine Struktur bezeichnet, die von jungen Tieren genutzt wird, um beim Schlüpfen von innen die Eischale aufzubrechen. Bei Echsen und Schlangen handelt es sich dabei um einen abgewandelten Zahn am Zwischenkieferbein. Geckos weisen häufig einen doppelten Eizahn auf. Bei Vögeln, Schildkröten, Krokodilen und Kloakentieren übernimmt dieselbe Funktion eine stark verhornte Erhebung auf dem Schnabel beziehungsweise der Schnauzenspitze. Diese wird auch als Eischwiele bezeichnet, um sie von den echten Eizähnen abzugrenzen. Eizähne oder Eischwielen werden meist kurze Zeit nach dem Schlüpfen abgeworfen oder zurückgebildet.Auch bei Insekten, speziell bei Libellen, werden Strukturen, mit denen sich diese aus den Eiern befreien, in Analogie zum Eizahn der Vögel als Eizahn bezeichnet. Bei ihnen handelt es sich allerdings um sägeartige Sagitalkämme auf dem Kopf der Larven.
Pawel Alexandrowitsch Solowjow ( russisch Павел Александрович Соловьёв, wiss. Transliteration Pavel Alexandrovič Solov'ëv; * 26. Juni 1917; † 13. Oktober 1996) war ein sowjetischer Triebwerks konstrukteur. Über 35 Jahre, von 1953 bis 1989 leitete er als Nachfolger von Arkadi Dmitrijewitsch Schwezow das sowjetische Entwicklungsbüro in Perm, das sich heute Awiadwigatel nennt. Er entwickelte dort 1960 das Bypass-Triebwerk D-20P für die Tupolew Tu-124, eines der ersten Zweikreis-Turbofantriebwerke weltweit und das erste in der UdSSR. Es folgte das D-30 für die Tupolew Tu-134, das meistgebaute sowjetische Strahltriebwerk. Sein bekanntestes Triebwerk ist das PS-90 für russische Verkehrsflugzeuge, das heute noch weit verbreitet ist. Er wurde als Held der sozialistischen Arbeit ausgezeichnet und erhielt den Leninpreis sowie vier Leninorden.
Stationärer Handel ist der Handel von einem festen Platz (Betriebsstätte, Verkaufsstätte, Ladenlokal, Handelsbetrieb) aus, den der Kunde aufsucht, um an die Ware zu gelangen (Holprinzip).Dazu gehört also:Zum nichtstationären Handel zählen ambulanter Handel, Haustürverkauf, Markthandel, Versandhandel und Online-Handel. Je nachdem, ob der Händler die Ware zum Kunden bringt oder ob der Warenaustausch an einem dritten Ort stattfindet, spricht man von Bringprinzip oder Treffprinzip. Da viele Handelsunternehmen sowohl im stationären als auch im nichtstationären Geschäft tätig sind, spielt für ihre statistische Erfassung und Zuordnung das Schwerpunktprinzip eine Rolle. Demnach betreibt stationären Handel nur derjenige, der ausschließlich oder überwiegend Handel von einem festen Platz aus organisiert.
Der Schrupp- oder Schropphobel ist ein Handwerkzeug zur spanenden Bearbeitung von Holz. Man verwendet ihn zum "Schruppen", das heißt dem Abnehmen recht dicker Hobelspäne zum ersten Glätten besonders sägerauher Hölzer oder zum Verringern der Dicke eines Werkstückes. Bei der Arbeit mit dem Schrupphobel bedient man sich häufig der Technik des sogenannten Zwerchens, bei der beim Hobeln der Hobel nicht parallel zur Faserlängsrichtung, sondern mehr oder weniger schräg zu dieser geführt wird. Da bei großer Dicke der abgenommenen Hobelspäne mit einem gewöhnlichen, rechtwinklig angeschnittenen Hobeleisen die Späne an den beiden Eisenflanken mit großem Kraftaufwand regelrecht herausgerissen werden müssten, verfügt der Schrupphobel über eine gerundete (segmentbogenförmige) Schneide. Diese schneidet sauberer und mit geringerem Kraftaufwand kreissegmentförmige, an den Rändern dünne Späne heraus.
Die Nixhöhle ist eine Tropfsteinhöhle in den Kalkfelsen des Pielachtales, etwas flussaufwärts von Frankenfels in Niederösterreich. Sie wurde nach ihrem milchigen Sinter (Nix lat. für Schnee) benannt. Die Tropfsteinhöhle befindet sich im südseitigen Steilhang des Tales, dem sog. Klammberg unweit der engsten Stelle ( Klamm), wo das Tal von einer Burg abgeriegelt wird. Sie ist eine Schauhöhle mit einer Länge von 1410 m, wovon 350 m bei den Führungen befahrbar sind. In einer Richtung sind 520 Stufen zu bewältigen, somit hin und retour 1040 Stufen. Die ersten Führungen fanden 1926 statt. Um 1962 wurde die Höhle besser begehbar gemacht und nach umfangreichen baulichen Arbeiten (Beleuchtung, Stege, Attraktionen, etc. ) wurde die Nixhöhle am 19. April 2015 im Rahmen eines Festaktes neu eingeweiht.
Die transkranielle Magnetstimulation (transkraniell in etwa „durch den Schädel“), kurz TMS, ist eine Technologie, bei der mit Hilfe starker Magnetfelder Bereiche des Gehirns sowohl stimuliert als auch gehemmt werden können. Damit ist die TMS ein nützliches Werkzeug in der neurowissenschaftlichen Forschung. Darüber hinaus wird die transkranielle Magnetstimulation in beschränktem Umfang in der neurologischen Diagnostik eingesetzt oder für die Behandlung von neurologischen Erkrankungen wie des Tinnitus, Apoplexie, der Epilepsie oder der Parkinson-Krankheit vorgeschlagen, ebenso in der Psychiatrie für die Therapie affektiver Störungen, allen voran der Depression, aber auch von Schizophrenien. Aus ersten durchgeführten Studien lässt sich noch nicht erkennen, inwieweit die teilweise recht hohen klinischen Erwartungen an die transkranielle Magnetstimulation berechtigt sind.
[truncated: 149,590 more chars]
