# Supplementary material for: Learning-based short text compression using BERT models
Source: PeerJ Comput Sci. 2024 Oct 18;10:e2423. doi: 10.7717/peerj-cs.2423 (PMC11623065; doi:10.7717/peerj-cs.2423)
Supplement: Supplemental Information 1 — Each line with different length in raw data for given dataset is used for obtaining compression ratio, compression and decompression times for different languages and algorithms. [file peerj-cs-10-2423-s001.zip › TestCorpus/en1000.txt]

This is a list of articles covering alternative medicine topics.
Events from the year 1999 in Canada.
This is a list of cities and towns in Tanzania.
Lygisaurus is a genus of skinks.
Werner Seelenbinder (2 August 1904 – 24 October 1944) was a German communist and wrestler.
Maprotiline (sold as Deprilept, Ludiomil, Psymion) is a tetracyclic antidepressant (TeCA).
An American Tragedy (1925) is a novel by the American writer Theodore Dreiser.
This is a list of brigades in the Israel Defense Forces.
Iguanidae is a family of lizards composed of iguanas and related species.
This is a list of broadcast television stations serving cities in the U.S. state of Missouri.
Eremiascincus is a genus of skinks endemic to Australia and Indonesia.
This is a list of the municipalities in the province and autonomous community of Murcia, Spain.
This is a list of hospitals in the U.S. state of Florida.
Anthony Wood or Anthony à Wood (17 December 1632 –28 November 1695) was an English antiquary.
The year 1601 CE in science and technology included many events, some of which are listed below.
Dame Julia Myra Hess, DBE (25 February 1890 – 25 November 1965) was a British pianist.
This is a list of cities in Panama.
This is a list of broadcast television stations serving cities in the U.S. state of Arizona.
The year 1938 in science and technology involved some significant events, listed below.
This is a list of the municipalities in the province and autonomous community of Navarre, Spain.
The genus Paradelma contains glossy brownish grey legless lizards, native to Australia. Species:
François Edouard Joachim Coppée (26 January 1842 – 23 May 1908) was a French poet and novelist.
The year 1603 in science and technology involved some significant events.
This is a list of aviation-related events from 1903:
Larry Dixon (born July 28, 1966) is a fantasy artist and novelist.
Zheng Yin (Chinese: 郑吟; pinyin: Zhèng Yín) is a Han Chinese pianist from Shanghai.
The Lo Fidelity Allstars are a British electronica group who have recorded since the late 1990s.
Eduard Hanslick (11 September 1825 – 6 August 1904) was a German Bohemian music critic.
Agalega day gecko (Phelsuma borbonica agalegae ) is a subspecies of geckos.
Stephen Gosson (April 1554 – 13 February 1624) was an English satirist.
This is a list of universities in Honduras.
Roger Davis (January 20, 1884 – March 3, 1980) was an American actor.
Wald is a municipality in the canton of Appenzell Ausserrhoden in Switzerland.
This is a list of television channels broadcast in the Hindi language.
Donald Healey Motor Company Limited was a British car manufacturer.
This is a list of algebraic topology topics, by Wikipedia page. See also:
Many notable works of fiction are set in London, the capital city of England.
The following page lists electric utilities in the United States.
The 6th Division is a former military unit of Norway.
Rainer (Rai) Weiss is professor of physics emeritus at MIT.
Pseudocalotes is a genus of agamid lizards endemic to Southeast Asia.
The following is a list of famous or notable Portuguese language poets:
Oscar Berger (May 12, 1901 – May 15, 1997) was a well-known caricaturist and cartoonist.
This list of National Hockey League (NHL) players is divided into the following lists:
Solomon Caesar Malan (April 22, 1812 – November 25, 1894) was a British divine and orientalist.
The hooded oriole (Icterus cucullatus) is a medium-sized New World oriole.
The year 1921 in science and technology involved some significant events, listed below.
This is a list of natural gas companies in the United States.
Geomyersia is a small genus of skinks from the Bismarck Archipelago and Solomon Islands.
This is a list of broadcast television stations serving cities in the U.S. state of California.
Thomas Smyth (1740 – 14 January 1785) was an Irish politician.
This is a list of islands in the Arctic Ocean, classified by country.
Marcus Porcius Cato was the name of several ancient Roman men of the gens Porcia, including:
This is an incomplete list of rivers of Saskatchewan, a province of Canada.
Proscelotes is a genus of skinks. The genus is endemic to Africa.
Northeast Bolivian Airways (NEBA) was an airline based in Cochabamba, Bolivia from 1970 to 2006.
This is a list of islands of Honduras.
Vaishya is one of the four varnas of the Hindu social order.
Paolo Savi (11 July 1798 - 5 April 1871), was an Italian geologist and ornithologist.
91 (ninety-one) is the natural number following 90 and preceding 92.
Events from the year 1983 in Canada.
Events from the year 1892 in Canada.
The white-winged scoter (Melanitta deglandi or Melanitta fusca deglandi) is a large sea duck.
George Elroy Boyd is a Canadian playwright and a former co-host of the CBC Morning News.
The following is a list of National Public Radio personnel:
The Fourth Protocol is a novel written by Frederick Forsyth and published in August 1984.
Cyrtopodion is a large genus in the family Gekkonidae (geckos). It has 37 described species.
The Franklin's gull (Leucophaeus pipixcan) is a small  gull.
Afroablepharus is a genus of skinks endemic to Africa.
The following is a notable duels or single combats in history and in legend or fiction.
This is a list of number theory topics, by Wikipedia page. See also
Here follows a list of universities in Estonia.
Tyranny, released in 2001, is the third album by alternative/punk rock band, The Generators.
Rapid transit systems operate in six major South Korean cities, except for Ulsan and Sejong.
A changeling is a creature found in folklore and folk religion.
This is an incomplete list of rivers of Manitoba, a province of Canada.
Events from the year 1963 in Canada.
Playwrights from Canada include:
This page details tank production by the United States of America during World War II.
The solitary sandpiper (Tringa solitaria) is a small wader (shorebird).
Thomas Ruddiman (October 1674 – 19 January 1757) was a Scottish classical scholar.
The Lowell Spinners are a Short-Season A minor league baseball affiliate of the Boston Red Sox.
This is a list of Italian comedians sorted by last name:
This is a list of Albanian Academic Institutions (past and present)
Gustav Gerson Kahn (November 6, 1886 – October 8, 1941) was an American lyricist.
Heritage Guitars is a guitar manufacturer in Kalamazoo, Michigan, United States.
Sir Richard Ratcliffe,  (died 1485) was a close confidant of Richard III of England.
Ella Mae Morse (September 12, 1924 – October 16, 1999) was an American popular singer.
Ebetsu (江別市, Ebetsu-shi) is a city in Ishikari Subprefecture, Hokkaido, Japan.
Events from the year 1991 in Canada.
Aquatic respiration is the process whereby an aquatic animal obtains oxygen from water.
Nicholas Heath (c. 1501–1578) was archbishop of York and Lord Chancellor.
Events from the year 1928 in Canada.
Road Gornji Milanovac-Donji Banjani is a local road in Serbia. The road
Ophiognomon is a genus of lizards.
Colón is a province of Panama. The capital is the city of Colón.
51 (fifty-one) is the natural number 51 following 50 and preceding 52.
This is a list of broadcast television stations serving cities in the U.S. state of West Virginia.
Events from the year 1979 in Canada.
Josef Suk (4 January 1874 – 29 May 1935) was a Czech composer and violinist.
Arachidonic acid (AA, sometimes ARA) is a polyunsaturated omega-6 fatty acid 20:4(ω-6). It is the counterpart to the saturated arachidic acid found in peanut oil, (L. arachis – peanut.)
Aprasia is a genus of lizards in the family Pygopodidae from Australia. They are worm-like, burrowing lizards. At least four of the species are oviparous.
Ira David Sankey (August 28, 1840 – August 13, 1908), known as The Sweet Singer of Methodism, was an American gospel singer and composer, associated with evangelist Dwight L. Moody.
The Missouri Botanical Garden is a botanical garden located in St. Louis, Missouri. It is also known informally as Shaw's Garden for founder and philanthropist Henry Shaw.
Mark Richards, OAM (born 7 March 1957), known as MR, is an Australian surfer, four time world champion (1979–1982), and highly respected by his peers.
The year 1916 involved a number of significant events in science and technology, some of which are listed below.
Montalbo is a municipality in the province of Cuenca, part of the autonomous community of Castile-La Mancha, in the country of Spain.
Karl Joseph Simrock (August 28, 1802 – July 18, 1876), was a German poet and writer. He is primarily known for his translation of the Nibelungenlied into modern German.
The mIRC scripting language, often unofficially abbreviated to 'mSL'[citation needed], is the scripting language embedded in mIRC, an IRC client for Windows.
Robert Marshall Blount Fulford, OC (born February 13, 1932) is a Canadian journalist, magazine editor, and essayist. He lives in Toronto.
Antoine, Prince Bibesco (Romanian: Prinţul Anton Bibescu) (July 19, 1878 – September 2, 1951) was a Romanian aristocrat, lawyer, diplomat and writer.
A Hemi engine (from hemisphere) is an internal combustion engine in which the roof of each cylinder's combustion chamber is of hemispherical form.
This is a list of the municipalities in the province of Jaén, in the autonomous community of Andalusia, Spain.
Ewing Marion Kauffman (September 21, 1916 – August 1, 1993) was an American pharmaceutical entrepreneur, philanthropist, and Major League Baseball owner.
This is a list of potential restrictions and regulations on private ownership of slot machines in the United States on a state by state basis.
Each winner of the 1969 Governor General's Awards for Literary Merit was selected by a panel of judges administered by the Canada Council for the Arts.
Minato (港区, Minato-ku) is one of 24 wards of Osaka, Japan. It has an area of 7.9 km², and a population of 84,961. Minato-ku literally translated means Harbor Ward.
People listed here should be known to have been in Northern California during the period from 1848 to 1855.
Akihabara Station (秋葉原駅, Akihabara-eki) is a railway station locatedin Tokyo's Chiyoda ward. It is at the center of the famous Akihabara shopping district specializing in electronic goods.
Polar Trappers is a 1938 Donald Duck and Goofy cartoon in the South Pole trapping polar animals. This is the first cartoon that Donald Duck and Goofy appear without Mickey Mouse.
The Popular Unity Party (Arabic: حزب الوحدة الشعبية‎; French: Parti de l'Unité Populaire, PUP) is an Arab nationalist party in Tunisia.
Annay (also referred to as Annay-sous-Lens) is a commune in the Pas-de-Calais department in the Nord-Pas-de-Calais region of France.
King's Lynn and West Norfolk is a local government district and borough in Norfolk, England. Its council is based in the town of King's Lynn.
Bacharuddin Jusuf Habibie About this sound pronunciation  FREng (born 25 June 1936) was President of Indonesia from 1998 to 1999. His presidency was the third, and the shortest, after independence.
Henry Collins (1844–1904), merchant, was the fifth Mayor of Vancouver, British Columbia, Canada. He served from 1895 to 1896.
Thomas Hobson (c. 1544 – 1 January 1631), sometimes called "The Cambridge Carrier", is best known as the name behind the expression Hobson's choice.
The chipping sparrow (Spizella passerina) is a species of American sparrow in the family Emberizidae. It is widespread, fairly tame, and common across most of its North American range.
Arthabaska Regional County Municipality is a regional county municipality located in the Centre-du-Québec region of Quebec. Its seat is Victoriaville.
Ethelbert William Bullinger AKC (December 15, 1837 – June 6, 1913) was an Anglican clergyman, Biblical scholar, and ultradispensationalist theologian.
Krajina ([krâjina]) is a Slavic toponym, meaning 'frontier' or 'march'. The term is related with kraj or krai, denoting a region or province, usually distant from the metropole.
Thomas Robinson, 2nd Baron Grantham PC (30 November 1738 – 20 July 1786) was a British politician and statesman. He notably served as Foreign Secretary between 1782 and 1783.
Jorge Pullin (/ˈpʊlɪn/; born 1963 in Argentina) is the Horace Hearne Chair in theoretical Physics at the Louisiana State University, known for his work on black hole collisions and quantum gravity.
Samuel Adams (June 5, 1805 – February 27, 1850) was an American politician and third governor of Arkansas.
In mathematics, specifically module theory, the annihilator of a set is a concept generalizing torsion and orthogonality.
Shining Time Station: 'Tis a Gift is the Christmas special of the PBS television series Shining Time Station first broadcast on December 9, 1990.
Other Voices is the seventh studio album by The Doors, released in October 1971. It was the first album released by the band following the death of lead singer Jim Morrison.
Child benefit (children's allowance) is a social security payment which is distributed to the parents or guardians of children, teenagers and in some cases, young adults.
The avian genus Quiscalus contains six of the ten species of grackle, gregarious passerine birds in the icterid family. They are native to North and South America. The six species are:
Léon Jouhaux (July 1, 1879 – April 28, 1954) was a French trade union leader who received the Nobel Peace Prize in 1951.
Andreu Nin i Pérez ([ənˈdɾe.u ˈnin i ˈpeɾes] (February 4, 1892 – June 20, 1937), also known as Andrés Nin, was a Spanish communist politician.
Mămăligă ([məməˈliɡə]) is a porridge made out of yellow maize flour, traditional in Romania, Moldova, and Western Ukraine.
The Standard Motor Company was founded in Coventry, England in 1903 by Reginald Walter Maudslay (1871–1934). The Standard name was last used in Britain in 1963, and in India in 1987.
Walter Wilhelm Gieseking (5 November 1895 – 26 October 1956) was a French-born German pianist and composer.
Ants Eskola (until 1935 Gerhardt Esperk; 17 February 1908 in Tallinn – 14 December 1989 in Tallinn) was an Estonian actor and singer. He appeared in 25 films from 1930 to 1979.
Terry Reid (born 13 November 1949, Huntingdon, England) is an English rock vocalist and guitarist. He has performed with high profile musicians, as a supporting act, a session musician, and sideman.
The United States's Emery nuclear test series was a group of 16 nuclear tests conducted in 1970-1971. These tests  followed the Operation Mandrel series and preceded the Operation Grommet series.
This is a list of hospitals in California ( U.S. state), grouped by county and sorted by hospital name.
Ranavalona II (1829 – 13 July 1883) was Queen of Madagascar from 1868 to 1883, succeeding Queen Rasoherina. She is best remembered for Christianizing the royal court during her reign.
Katanning is a town located 277 km south-east of Perth, Western Australia on the Great Southern Highway. At the 2006 census, Katanning had a population of 3,808.
United American Free Will Baptist Conference, Inc. is the smaller of the two African-American Free Will Baptist conferences in the United States.
Gale Ann Norton (born March 11, 1954) served as the 48th United States Secretary of the Interior from 2001 to 2006 under President George W. Bush. She was the first woman to hold the position.
Aris Christofellis (Greek: Άρης Χριστοφέλλης; born 5 February 1960) is a Greek sopranist (male soprano) and musicologist.
There are several methods of transliteration from Devanāgarī to the Roman script, and also of transcription (Romanization).
Mi'ar (Arabic: ميعار‎), known to the Crusaders as Myary, was a Palestinian village located 17.5 kilometers east of Acre. It was depopulated during the 1948 Arab-Israeli War.
Aelia Paetina or Paetina (fl. early 1st century CE) was the second wife of the Roman Emperor Claudius. Her biological father was a consul of 4 CE, Sextus Aelius Catus while her mother is unknown.
Demographics of Wales include the numbers in population, place of birth, age, ethnicity, religion, and number of marriages.
A redowa (pronounced [ˈredowɐ]) is dance of Czech origin with turning, leaping waltz steps that was most popular in Victorian era European ballrooms.
Earl Shilton is a small town in Leicestershire, England, some 5 miles (8 km) from Hinckley and about 10 miles (16 km) from Leicester, with a population of around 9,000 (as of 2005).
Sørumsand is a small railway town, situated in Sørum Municipality in Akershus in Norway. Sørumsand was the terminus of Urskog-Hølandsbanen also known as "Tertitten".
Vacherin is a cow's milk (French vache, "cow") cheese. Two main types of French or Swiss Vacherin cheeses exist.
Gidon Kremer (Latvian: Gidons Krēmers; born 27 February 1947) is a Latvian classical violinist and conductor.
Ta' Dmejrek is the highest point of Malta, located on the Dingli Cliffs, with an elevation of 253 metres (830 ft).
Aristelliger is a genus of Caribbean geckos, in the family Sphaerodactylidae  commonly known as croaking geckos.
James FitzGibbon (16 November 1780 – 10 December 1863) was a British soldier and hero of the War of 1812.
Sonia Mary Brownell (25 August 1918 – 11 December 1980), better known as Sonia Orwell, was the second and last wife of writer George Orwell, whose real name was Eric Arthur Blair.
The Canton of Schaffhausen (German: About this sound Schaffhausen ) is a canton of Switzerland. The principal city and capital of the canton is Schaffhausen.
The 20th Dáil was elected at the 1973 general election on 28 February 1973 and first met on 14 March when the 14th Government of Ireland was appointed. The 20th Dáil lasted for 1,569 days.
Ludgate was the westernmost gate in London Wall. The name survives in Ludgate Hill, an eastward continuation of Fleet Street, and Ludgate Circus.
The following is a list of the most important poets of Slovak literature. For a list of Slovak authors of prose and drama, please see Slovak prose.
Chiranjivi (Sanskrit nominative sing. ciranjīvī, चिरंजीवी) are immortal living beings in Hinduism who are to remain alive on Earth through this Kali Yuga till its very end.
Rhea Tregebov (born 1953) is a Canadian poet, novelist and children's writer who lives in Vancouver, British Columbia.
Jonathan Trumbull Jr. (March 26, 1740 – August 7, 1809) was an American politician who served as the second Speaker of the United States House of Representatives.
Slobozia ([sloboˈzi.a]) is the capital city of Ialomiţa County, Romania, with a population of 52,710 in 2002.
Macondo is a fictional town described in Gabriel García Márquez's novel, One Hundred Years of Solitude. It is the home town of the Buendía family.
Robert Crittenden (January 1, 1797 – December 18, 1834) was an attorney and politician, appointed temporarily as Governor of Arkansas Territory. He was a co-founder of the Rose Law Firm.
Sir Anthony St Leger (c. 1496 – 16 March 1559)(or Sellenger), KG, of Ulcombe and Leeds Castle in Kent, was an English politician and Lord Deputy of Ireland during the Tudor period.
In computer programming, the term magic number has multiple meanings. It could refer to one or more of the following:
Tokugawa Yorifusa (徳川 頼房, September 15, 1603 – August 23, 1661), also known as Mito Yorifusa, was a Japanese daimyo of the early Edo period.
Anne Spielberg (born December 25, 1949) is an American screenwriter and the sister of film director Steven Spielberg.
Dragan Čović ([drǎgan t͡ʃǒːʋit͡ɕ]; born 20 August 1956) is a Bosnian Croat politician and leader of the Croatian Democratic Union of Bosnia and Herzegovina (HDZ BiH) party.
Ian Robertson Hamilton, QC (born 13 September 1925) is a lawyer and Scottish Nationalist. He is best known for his part in the removal of the Stone of Scone from Westminster Abbey in 1950.
The Party of Algerian Renewal (Parti du Renouveau Algérien) is a minor liberal political party in Algeria.
Matt Wagner (born October 9, 1961) is an American comic book writer and artist, known as the creator of the series Mage and Grendel.
John Jenkins (1592–1678), English composer, was born in Maidstone, Kent, and died at Kimberley, Norfolk.
Robin's Donuts is a large Canadian chain of over 130 doughnut (a.k.a. donut) shops that operate in provinces across Canada.
Sir Francis Windebank (1582 – 1 September 1646) was an English politician who was Secretary of State under Charles I.
Gongsun Yuan (died 238), courtesy name Wenyi (文懿), was a warlord and vassal of the state of Cao Wei during the Three Kingdoms period of Chinese history.
Lambeth (/ˈlæmbɪθ/) is a district in Central London, England, located in the London Borough of Lambeth. It is situated 1 mile (1.6 km) southeast of Charing Cross.
The Nizkor Project (Hebrew: נִזְכּוֹר‎ we will remember) is an Internet-based project run by B'nai Brith Canada which is dedicated to countering Holocaust denial.
Leon Askin (September 18, 1907 – June 3, 2005) was an Austrian actor best known for portraying the character "General Burkhalter" on the TV situation comedy Hogan's Heroes.
113 (one hundred [and] thirteen) is the natural number following 112 and preceding 114. It is a prime number, so it can only be divided by one and itself.
Ripley's Game (1974) is a psychological thriller by Patricia Highsmith, the third in her "Ripliad" series.
Guan may refer to any of at least four Chinese family names (all rendered in Cantonese as Kwan, or also in English as Kuan). The four names are as follows:
Ichnotropis is a genus of African lizards in the family Lacertidae. Species in the genus Ichnotropis are commonly called rough-scaled lizards.
This is a list of noted South African poets, poets born or raised in South Africa, whether living there or overseas, and writing in one of the indigenous South African languages.
Dunchurch is a civil parish and village on the south-western outskirts of Rugby in Warwickshire, England. The 2001 census recorded a population of 2,842 in the village.
Roger Law (born 6 September 1941, Ely) is a caricaturist and one half of Luck and Flaw (with Peter Fluck), creators of the satirical TV puppet show Spitting Image.
Convention of Atlantic Baptist Churches (CABC) - an association of Baptist Churches in the eastern provinces of Canada.
Winston Mawdsley Graham OBE (30 June 1908 – 10 July 2003) was an English novelist, best known for the Poldark novels; a series of historical fiction set in Cornwall.
James Bryce, 1st Viscount Bryce  (10 May 1838 – 22 January 1922) was a British academic, jurist, historian and Liberal politician.
100 or one hundred (Roman numeral: Ⅽ) is the natural number following 99 and preceding 101.In medieval contexts, it may be described as the short hundred or five score in order to differentiate the English and Germanic use of "hundred" to describe the long hundred of six score or 120.
The 36th Nova Scotia general election was held on August 5, 2003 to elect members of the 59th House of Assembly of the Province of Nova Scotia, Canada. The ruling Progressive Conservative Party, led by Premier John Hamm, was reduced to a minority government.
Armley is an unincorporated community in Connaught Rural Municipality No. 457, Saskatchewan, Canada. Approximately halfway between Tisdale and Nipawin, northwest of the intersection of Highway 35 and Highway 335.
Messier 5 or M5 (also designated NGC 5904) is a globular cluster in the constellation Serpens. It was discovered by Gottfried Kirch in 1702. It should not be confused with the much fainter and more distant globular cluster Palomar 5, which is situated nearby in the sky.
The Chilean dolphin (Cephalorhynchus eutropia), also known as the black dolphin, is one of four dolphins in the genus Cephalorhynchus. The dolphin is only found off the coast of Chile; it is commonly referred to in the country as tonina.
Jane Kennedy (born 9 June 1964) is an Australian actress, comedian, radio presenter, and television producer best known for her work with the Working Dog Productions – a tight-knit group of performers responsible for a variety of television and films.
Sundanese /sʌndəˈniːz/ (Basa Sunda /basa sʊnda/, in Sundanese script ᮘᮞ ᮞᮥᮔ᮪ᮓ, literally "language of Sunda") is the language of about 39 million people from the western third of Java or about 15% of the Indonesian population.
The SU-100 was a Soviet casemate-style tank destroyer armed with a powerful 100 mm anti-tank gun. It was used extensively during the last year of World War II and saw service for many years afterwards with the armies of Soviet allies around the world.
Lennart Georg Meri ([ˈlenˑɑrt ˈgeorg ˈmeri]; 29 March 1929 – 14 March 2006) was a writer, film director and statesman who served as the second President of Estonia from 1992 to 2001. Meri was a leader of the Estonian independence movement.
DESQview (DV) was a text mode multitasking operating environment developed by Quarterdeck Office Systems which enjoyed modest popularity in the late 1980s and early 1990s. Running on top of DOS, it allowed users to run multiple DOS programs concurrently in multiple windows.
Desvres ([devʁ]) is a commune in the Pas-de-Calais department in northern France. It is a market town, known for its pottery.In 1999 its population was 5,260 inhabitants for the commune and 14,164 inhabitants for the canton.
Dąbrowa Białostocka [dɔmˈbrɔva bʲawɔˈstɔt͡ska] is a town in Sokółka County, Podlaskie Voivodeship, Poland. It previously was in Białystok Voivodeship (1975-1998). It is the birthplace of NHL goalie Peter Sidorkiewicz.
Princess Olga of Greece and Denmark (Greek: Πριγκίπισσα Όλγα της Ελλάδας και Δανίας, Serbian Cyrillic: Кнегиња Олга Карађорђевић; 11 June 1903 – 16 October 1997) was the granddaughter of King George I of Greece and wife of Paul, Prince Regent of Yugoslavia.
The city of Kawartha Lakes (2011 population 73,214) is a unitary municipality in Central Ontario, Canada. Although called a city, Kawartha Lakes is the size of a typical Ontarian county and is mostly rural.The main population centres are Bobcaygeon, Fenelon Falls, Lindsay, Omemee and Woodville.
SuperDrive is a trademark used by Apple Inc. for two different storage drives: from 1988–99 to refer to a high-density floppy disk drive capable of reading all major 3.5″ disk formats; and from 2001 onwards to refer to a CD/DVD reader/writer.
Jonas Hellborg (born 7 June 1958) is a Swedish bass guitarist. He has collaborated with John McLaughlin, Ustad Sultan Khan, Fazal Qureshi, Bill Laswell, Shawn Lane, Jens Johansson, Anders Johansson, Michael Shrieve, V. Selvaganesh, Jeff Sipe, Mattias IA Eklundh and Buckethead.
The Summerland disaster occurred when a fire spread through the Summerland leisure centre in Douglas on the Isle of Man on the night of 2 August 1973. Fifty people were killed and eighty seriously injured.
Kilij Arslan II (Old Anatolian Turkish: قِلِج اَرسلان Kılıç Arslan, meaning "Sword Lion"; Persian: عز الدین قلج ارسلان بن مسعود‎, ʿIzz ad-Dīn Qilij Arslān bin Masʿūd) was a Seljuk Sultan of Rûm from 1156 until his death in 1192.
Sir George Grey, KCB (14 April 1812 – 19 September 1898) was a soldier, explorer, Governor of South Australia, twice Governor of New Zealand, Governor of Cape Colony (South Africa), the 11th Premier of New Zealand and a writer.
Henry Stafford Northcote, 1st Baron Northcote, GCMG, GCIE, CB, PC (18 November 1846 – 29 September 1911), known as Sir Henry Northcote, Bt, between 1887 and 1900, was a Conservative politician and colonial administrator. He served as the third Governor-General of Australia between 1904 and 1908.
Piotrków Trybunalski [ˈpʲɔtrkuf trɨbuˈnalskʲi] (also known by ) is a city in central Poland with 76,717 inhabitants (2011). It is situated in the Łódź Voivodeship (since 1999), and previously was the capital of Piotrków Voivodeship (1975–1998). It is the capital of Piotrków County.
Daniel St. George Chatto (born 22 April 1957), previously Daniel Chatto St. George Sproule, is a British artist and former actor. He is best known as the husband of Lady Sarah Armstrong-Jones, the only daughter of Princess Margaret, Countess of Snowdon, and the only niece of Queen Elizabeth II.
Felicjan Szczesny Kowarski (8 November 1890–22 September 1948) was a Polish painter and sculptor, known mostly from his monumental wall paintings and plafonds (e.g. plafond in the Hall under the Birds at castle of Wawel).
Claude de Rouvroy, duc de Saint-Simon (August 1607 – 3 May 1693), French courtier, was the second son of Louis de Rouvroy, seigneur du Plessis (died 1643), who had been a warm supporter of Henry of Guise and the Catholic League.
This is a timeline of Albanian history, comprising important legal and territorial changes and political events in Albania and its predecessor states. To read about the background to these events, see History of Albania. See also the list of Albanian monarchs and list of heads of state of Albania.
Tofino Air is a small Canadian airline offering floatplane service from three British Columbia locations: Nanaimo, Sechelt and Tofino. Tofino Air offers scheduled services, scenic tours, and specialized charters.
The sārangī (Hindi: सारंगी, Urdu: سارنگی‎) is a bowed, short-necked string instrument from South Asia which is used in Hindustani classical music. It is said to most resemble the sound of the human voice – able to imitate vocal ornaments such as gamaks (shakes) and meends (sliding movements).
Imagawa Yoshimoto (今川 義元, 1519 – June 12, 1560) was one of the leading daimyo (feudal lords) in the Sengoku period Japan. Based in Suruga Province, he was one of the three daimyo that dominated the Tōkaidō region. He was one of the dominant daimyo in Japan for a time, until his death in 1560.
Nagai  (長井市, Nagai-shi) is a city in Yamagata Prefecture, Japan. As of November 2013, the city had an estimated population of 28,492 and a population density of 133 persons per km². The total area was 214.69 square kilometres (83 sq mi).
Yancy Victoria Butler (born July 2, 1970) is an American actress. She is best known for her roles as Natasha Binder in the 1993 film Hard Target and Detective Sara Pezzini on the TNT supernatural drama series Witchblade.
Pasteur's day gecko (Phelsuma v-nigra pasteuri  (syn.Phelsuma pasteuri )) is a small diurnal subspecies of geckos. It lives in the Comoros and typically inhabits trees and bushes. Pasteur's day gecko feeds on insects and nectar.
Yeongdong County is a county in North Chungcheong Province, South Korea. The county should not be confused with the similarly named Yeongdong region. During the Korean War, this county was the site of the No Gun Ri Massacre.
Radclyffe Hall (born Marguerite Radclyffe Hall on 12 August 1880 – 7 October 1943) was an English poet and author, best known for the novel The Well of Loneliness. The novel has become a groundbreaking work in lesbian literature.
Adolf Wölfli (February 29, 1864 – November 6, 1930) (occasionally spelled Adolf Woelfli or Adolf Wolfli) was a Swiss artist who was one of the first artists to be associated with the Art Brut or outsider art label.
Abbo of Fleury (Latin: Abbo Floriacensis, c. 945 – 13 November 1004), also known as Saint Abbon was a monk, and later abbot, of Fleury Abbey in present day Saint-Benoît-sur-Loire near Orléans, France.
A modeling language is any artificial language that can be used to express information or knowledge or systems in a structure that is defined by a consistent set of rules. The rules are used for interpretation of the meaning of components in the structure.
The Concert of Europe (also Vienna system of international relations), also known as the Congress System after the Congress of Vienna, represented the balance of power that existed in Europe from the end of the Napoleonic Wars (1815) to the outbreak of World War I (1914).
Jeff Mangum (born October 24, 1970) is an American musician best known for being the lyricist, vocalist and guitarist of the band Neutral Milk Hotel, as well as being one of the cofounders of The Elephant 6 Recording Company.
Biovail Corporation was a Canadian pharmaceutical company, operating internationally in all aspects of pharmaceutical products. Its major production facility was located in Steinbach, Manitoba. It merged with Valeant Pharmaceuticals International in 2010.
Cannaregio is the northernmost of the six historic sestieri (districts) of Venice. It is the second largest sestiere by land area and the largest by population, with 13,169 people as of 2007. Isola di San Michele, the historic cemetery island, is associated with the district.
Newtons are a Nabisco trademarked version of the fig roll, a pastry filled with fig paste. Their distinctive shape is a characteristic that has been adopted by many competitors including generic fig bars sold in many markets. They are produced by an extrusion process.
Theresa Lee "Terry" Farrell (born November 19, 1963) is an American former actress and fashion model. She is best known for her performances in the television series Star Trek: Deep Space Nine as Jadzia Dax, and in Becker as Regina Kostas.
Baasha (Hebrew: בַּעְשָׁא‎, Baʿasha, "Baal hears") was the third king of the northern Israelite Kingdom of Israel. He was the son of Ahijah of the Tribe of Issachar. Baasha's story is told in 1 Kings 15:16-16:7.
Officine Meccaniche or OM was an Italian car and truck manufacturing company, founded in 1918 in Milan as Societa Anonima Officine Meccaniche. It disappeared as such in 1975 subsumed into Iveco, but still exist as a forklift builder.
Franklin Clarence Mars (September 24, 1883 – April 8, 1934), sometimes known as Frank C. Mars, was a United States business magnate who founded the food company Mars, Incorporated, which makes mostly chocolate candy. Mars' son Forrest Edward Mars developed M&M's and the Mars bar.
Serena Alleyne Armstrong-Jones, Viscountess Linley (née Stanhope; born 1 March 1970) is an Anglo-Irish aristocrat, and by marriage, a niece-in-law of Queen Elizabeth II and Prince Philip, Duke of Edinburgh.
Below are links to lists of American institutions of higher education in the United States by State grouped by Census Region, as well as lists of institutions in United States Insular Areas and outside of the US and its territories.
Krosno Voivodeship (Polish: województwo krośnieńskie) was a unit of administrative division and local government in Poland in years 1975–1998, superseded by Subcarpathian Voivodeship (except Biecz Commune which is now a part of Lesser Poland Voivodeship). Its capital city was Krosno.
Tidal volume is the lung volume representing the normal volume of air displaced between normal inhalation and exhalation when extra effort is not applied. In a healthy, young adult, tidal volume is approximately 500 mL per inspiration or 7 mL/kg of body mass.
"King" Sunny Adé (born Sunday Adeniyi, 22 September 1946) is a Nigerian musician, singer-songwriter, multi-instrumentalist, and a pioneer of modern world music. He has been classed as one of the most influential musicians of all time.
Magas (Russian: Мага́с) is the capital town of the Republic of Ingushetia, Russia. It was founded in 1995 and replaced Nazran as the capital of the republic in 2002. In terms of population, Magas is the smallest capital of a federal subject in Russia: 2,502 (2010 Census); 275 (2002 Census).
Robert Anacletus Underwood (born July 13, 1948) is a Guamanian politician, educator, member of the Democratic Party of Guam, and former Delegate from Guam to the United States House of Representatives from 1993 to 2003, also he is served as the president of University of Guam since 2008.
Robert Allan Cruickshank (16 November 1894 – 27 August 1975) was a prominent professional golfer from Scotland. He competed the PGA of America circuit from the early 1920s to the mid-1930s, the forerunner of today's PGA Tour.
Konrad Vilhelm Mägi (1 November 1878 – 15 August 1925) was an Estonian landscape painter. He was one of the most colour-sensitive Estonian painters of the first decades of the 20th century, and Mägi's works on motives of the island of Saaremaa are the first modern Estonian nature paintings.
Sean Pertwee (born 4 June 1964) is an English character and voice actor. Pertwee attended Teddington School and Sunbury College. Pertwee has played Captain Fitzpatrick in the play Tom Jones, Sergeant Wells in Dog Soldiers, Pilot Smith in Event Horizon and Alfred Pennyworth in Fox's Gotham.
David Paden Marchand (born November 20, 1975), best known by his stage name Davey Havok, is the lead vocalist of the American rock band AFI, the electronic music band Blaqk Audio, and hardcore band XTRMST.Havok is an outspoken advocate of the straight edge lifestyle and veganism.
This is a timeline of major events in the History of Jerusalem; a city that had been fought over sixteen times in its history. During its long history, Jerusalem has been destroyed twice, besieged 23 times, attacked 52 times, and captured and recaptured 44 times.
Philip Yorke, 1st Earl of Hardwicke PC (1 December 1690 – 6 March 1764) was an English lawyer and politician who served as Lord Chancellor. He was a close confidant of the Duke of Newcastle, Prime Minister between 1754 and 1756 and 1757 until 1762.
This article lists political parties in Republic of China. It developed into a multi-party system with two dominant parties after the late 1980s. As of July 2014, there are 254 legally registered political parties in Taiwan.
A croquembouche or croque-en-bouche is a French dessert consisting of choux pastry balls piled into a cone and bound with threads of caramel. In Italy and France, it is often served at weddings, baptisms, and first communions.
Robert, Count of Mortain, 2nd Earl of Cornwall (c. 1031–1090) was a Norman nobleman and the half-brother of William I of England. He was one of the known participants at the Battle of Hastings and the time of the Domesday Book he was one of the greatest landholders in England.
Presidential elections were held in Croatia for the first time on 2 August 1992 alongside simultaneous parliamentary elections. The result was a victory for Franjo Tuđman of the Croatian Democratic Union (HDZ), who received 57.8% of the vote. Voter turnout was 74.9%.
Reason is an American libertarian monthly magazine published by the Reason Foundation. The magazine has a circulation of around 50,000 and was named one of the 50 best magazines in 2003 and 2004 by the Chicago Tribune.
Francis Russell, 5th Duke of Bedford (23 July 1765 – 2 March 1802, Woburn, Bedfordshire, baptised 20 August 1765 at St Giles in the Fields) was an English aristocrat and Whig politician, responsible for much of the development of central Bloomsbury.
The is a list of counties of the Kingdom of Hungary, which are fully or partially in present-day Slovakia. Present-day Slovakia was part of the Kingdom of Hungary until 1918. See History of Slovakia.
The Ouachita River (/ˈwɑːʃɨtɑː/ WAH-shi-tah) is a 605-mile-long (974 km) river that runs south and east through the U.S. states of Arkansas and Louisiana, joining the Tensas River to form the Black River near Jonesville, Louisiana. It is the 25th longest river in the United States (by main stem).
Havana Province (Spanish: Provincia de la Habana) was one of the provinces of Cuba, prior to being divided into two new provinces of Artemisa and Mayabeque on January 1, 2011. It had 711,066 people in the 2002 census. The largest city was Artemisa (81,209).
Murlidhar Devidas Amte popularly known as Baba Amte (26 December 1914 – 9 February 2008) was an Indian social worker and social activist known particularly for his work for the rehabilitation and empowerment of poor people suffering from leprosy.
David Barrett, OC OBC (born October 2, 1930 in Vancouver, British Columbia), commonly known as Dave Barrett, is a retired politician and social worker in British Columbia, Canada. He was the 26th Premier of British Columbia for three years between 1972 and 1975.
Kamagaya  (鎌ヶ谷市, Kamagaya-shi) is a city in northern Chiba Prefecture, Japan. As of April 2012, the city has an estimated population of 108,816 and a population density of 5,125 persons per km². The total area is 21.11 km².
The Treaty of London, signed on 18 August O.S. (28 August N.S.) 1604, concluded the nineteen-year Anglo-Spanish War. The negotiations took place at Somerset House in London and are sometimes known as the Somerset House Conference.
Nikolai Vissarionovich Nekrasov (Russian: Никола́й Виссарио́нович Некра́сов) (November 1 [O.S. October 20] 1871, Saint Petersburg – May 7, 1940, Moscow) was a Russian liberal politician and the last Governor-General of Finland.
The Teatro Yagüez in Puerto Rico is a historic building that today is a performing arts theater. It is located at Candelaria Sreet,(formerly Calle McKinley) and Dr. Basora Streets, in the city of Mayagüez. It consists of the Lucy Boscana Hall and the Roberto Cole Cafe Theater.
Fernand Bouisson ([fɛʁnɑ̃ bwisɔ̃]; 1874–1959) was a French politician of the Third Republic, who served as President of the Chamber of Deputies from 1927 to 1936 and briefly as Prime Minister in 1935.
The 31st Annual Grammy Awards were held on February 22, 1989 at Shrine Auditorium, Los Angeles. They recognized accomplishments by musicians from the previous year. Album of the Year went to George Michael for Faith, and Song of the Year went to Bobby McFerrin for "Don't Worry, Be Happy".
Albert Seibel (1844–1936) was a French physician and viticulturist who made hybrid crosses of European wine grapes (Vitis vinifera) with native North American grapes. His crosses are known as Seibel grapes.
Belvide Reservoir is a reservoir in South Staffordshire, England. It was built in 1833 to supply the Birmingham and Liverpool Junction Canal, and has been managed as a nature reserve since 1977. It has been used to study the effect of water level changes on bird populations.
Admiral of the Fleet is the highest rank of the British Royal Navy (NATO rank code OF-10) although routine appointments ceased in 1995. It is a five-star rank, equivalent to a field marshal in the British Army or a marshal of the Royal Air Force.
Lina Wertmüller (born 14 August 1928) is an Italian screenwriter and film director best known for her films The Seduction of Mimi, Swept Away, and Seven Beauties. She was the first woman nominated for an Academy Award for Directing for Seven Beauties.
Roger Chang (born November 22, 1974) is a computer enthusiast and American television personality best known for his time as a segment producer and his appearances on TechTV's Call for Help and The Screen Savers. He was a senior producer at Revision3.
Charles Rodway Clarke (born 21 September 1950) is a British Labour Party politician, who was the Member of Parliament (MP) for Norwich South from 1997 until 2010, and served as Home Secretary from December 2004 until May 2006.
Second Skin (original Spanish title: Segunda piel) is a 1999 gay film by Spanish director Gerardo Vera, starring Javier Bardem, and Jordi Mollà and Ariadna Gil serves as supporting characters. The film is available on DVD in Spain.
Crayfish plague, Aphanomyces astaci, is a water mold that infects crayfish, most notably the European Astacus which dies within a few weeks of being infected. When experimentally tested, species from Australia, New Guinea and Japan were also found to be susceptible to the infection.
Marie-Madeleine Pioche de La Vergne, comtesse de La Fayette (baptized 18 March 1634 – 25 May 1693), better known as Madame de La Fayette, was a French writer, the author of La Princesse de Clèves, France's first historical novel and one of the earliest novels in literature.
SHODAN (Sentient Hyper-Optimized Data Access Network) is a fictional artificial intelligence and the main antagonist of the cyberpunk-horror themed action role-playing video games System Shock and System Shock 2.
"Fair Trade" is the third episode of the second season of the 1970s American television series Land of the Lost. Written by Bill Keenan and directed by Bob Lally, it first aired in the United States on September 20, 1975 on NBC. The episode guest stars Walker Edmiston.
Ashigaru (足軽, lit. lightfeet) were foot-soldiers who were employed by the samurai class of feudal Japan. The first known reference to ashigaru was in the 1300s, but it was during the Ashikaga Shogunate-Muromachi period that the use of ashigaru became prevalent by various warring factions.
Horstmar is a German city, located in North Rhine-Westphalia in the Steinfurt district, approx. 25 km (16 mi) north-west of Münster. Since July 2012 the city is officially called 'Stadt der Burgmannshöfe.
Knaresborough /nɛərzbᵊrə/ is an historic market town, spa town and civil parish in the Borough of Harrogate, North Yorkshire, England. Historically part of the West Riding of Yorkshire, it is located on the River Nidd, 4 miles (6.4 km) east from the centre of Harrogate.
A ship's bell is used to indicate the time aboard a ship and hence to regulate the sailors' duty watches. The bell itself is usually made of brass or bronze and normally has the ship's name engraved or cast on it.
Tanel Padar (born 27 October 1980) is an Estonian singer. He is best known internationally for winning the Eurovision Song Contest 2001. Padar became famous by winning the Kaks takti ette, a biennial televised competition for young Estonian singers, in 1999.
An airmail etiquette, often shortened to just etiquette, is a label used to indicate that a letter is to be sent by airmail. The term is from French étiquette "label, sticker" (cognate to stick), from which also comes the English word etiquette "rules of behavior".
Lure coursing is a sport for dogs that involves chasing a mechanically operated lure. Competition is typically limited to dogs of purebred sighthound breeds, although there is an AKC pass/fail trail for all breeds called the Coursing Ability Test.
The whooper swan (pronounced hooper), Cygnus cygnus, is a large Northern Hemisphere swan. It is the Eurasian counterpart of the North American trumpeter swan. An old name for the whooper swan is 'Elk'; it is so called in Francis Willughby and John Ray's Ornithology of 1676.
Djivan Gasparyan (var. Jivan Gasparyan; Armenian: Ջիվան Գասպարյան, [dʒiˈvɑn ɡɑspɑɾˈjɑn]; born October 12, 1928) is an Armenian musician and composer. He plays the duduk, a double reed woodwind instrument related to the orchestral oboe. Gasparyan is known as the "Master of the duduk".
Lillian "Lil" Green (December 22, 1919 – April 14, 1954) was an American blues singer and songwriter. She was among the leading female rhythm and blues singers of the 1940s, possessed with an ability to bring power to ordinary material and compose superior songs of her own.
The Arkansas Department of Correction (ADC) is a state agency that operates state prisons. The agency has its headquarters in the Pine Bluff Complex in Pine Bluff, Arkansas.Arkansas Correctional School provides educational services to ADC prisoners.
The National Liberation Front (Arabic: جبهة التحرير الوطني Jabhet Al-Taḥrīr Al-Waṭanī‎; French: Front de Libération Nationale, hence FLN) is a socialist political party in Algeria. It was set up on 1 November 1954 as a merger of other smaller groups, to obtain independence for Algeria from France.
Girvan (Scottish Gaelic: Inbhir Gharbhain, "mouth of the River Girvan") is a burgh in Carrick, South Ayrshire, Scotland, with a population of about 6,700. It lies 21 miles (34 km) south of Ayr, and 29 miles (47 km) north of Stranraer, the main ferry port from Scotland to Northern Ireland.
Sanok [ˈsanɔk] (in full The Royal Free City of Sanok - Polish: Królewskie Wolne Miasto Sanok, Latin: Sanocum, Yiddish: סאניק, Sonik) is a town in south-eastern Poland with 39,110 inhabitants, as of 2 June 2009.
According to the Torah, Jochebed (/ˈjɒkɨbɛd/; Hebrew: יוֹכֶבֶד / יוֹכָבֶד,  Yoḫéved / Yoḫáved  Yôḵéḇeḏ / Yôḵāḇeḏ ; "Yahweh is glory") was a daughter of Levi and mother of Aaron, Miriam and Moses. She was the wife of Amram, as well as his aunt. No details are given concerning her life. According to Jewish legend, Jochebed is buried in the Tomb of the Matriarchs, in Tiberias.
Askett is a hamlet in the parish of Princes Risborough, in Buckinghamshire, England. It is situated near the Chiltern Hills. Three miles from the market town of Princes Risborough, the village is served with a pub, The Three Crowns, as well as a nursery/garden centre and an Indian restaurant. A prosperous hamlet, Askett is a typical English "picture postcard" village.
The Bachelor of Business Administration (BBA or B.B.A.) is a bachelor's degree in commerce and business administration. In most universities, the degree is conferred after four years of full-time study in one or more areas of business concentrations. The BBA program usually includes general business courses and advanced courses for specific concentrations.
St. Olaf College is a coeducational, residential, four-year, private liberal arts college in Northfield, Minnesota, United States. It was founded in 1874 by a group of Norwegian-American immigrant pastors and farmers, led by Pastor Bernt Julius Muus. The college is named after the King and the Patron Saint Olaf II of Norway and is affiliated with the Evangelical Lutheran Church in America.
The white-winged lark (Melanocorypha leucoptera) is a species of lark found in central Asia, from the Caucasus east across temperate southern Asia and Kazakhstan. It is partially migratory, with birds tending to move south in winter. The southernmost birds are mainly resident. It is a very rare vagrant to western Europe.
Portable sawmills became popular in the United States starting in the 1970s, when the 1973 energy crisis and the back to the land movement had led to renewed interest in small woodlots and in self-sufficiency. Their popularity grew exponentially since 1982, when the first Wood-Mizer portable band sawmill was invented.
Ctenophorus is a genus of lizards, also known as comb-bearing dragons, that contains the most diverse group of dragon lizards in Australia. Many of these have been grouped by a similar morphology. The informal names and groupings within this genus — rock, crevice-, ground, sand-, and bicycle-dragon — are named after the mythological creature, the dragon.
The Zimbabwe African National Union was a militant organisation that fought against the white minority government in Rhodesia, formed as a split from the Zimbabwe African People's Union (ZAPU). ZANU won the 1980 elections under the leadership of Robert Mugabe, and seven years later merged with Joshua Nkomo's ZAPU to form ZANU-PF.
Paul Darrow (born Paul Valentine Birkby on 2 May 1941) is an English actor best known for his portrayal of Kerr Avon in the BBC science fiction television series Blake's 7. He also guest starred twice on Doctor Who, playing Captain Hawkins in the serial Doctor Who and the Silurians which was transmitted in 1970 and Maylin Tekker in the serial Timelash which was transmitted in 1985.
Vinyon is a synthetic fiber made from polyvinyl chloride. In some countries other than the United States, vinyon fibers are referred to as polyvinyl chloride fibers. It can bind non-woven fibers and fabrics. It was invented in 1939. It has the same health problems associated with chlorinated polymers. In the past, Vinyon was used a substitute for plant-based filters in tea bags.
Volcanic cones are among the simplest volcanic landforms. They are built by ejecta from a volcanic vent, piling up around the vent in the shape of a cone with a central crater. Volcanic cones are of different types, depending upon the nature and size of the fragments ejected during the eruption. Types of volcanic cones include , , , and cinder cones.
The calcareous sponges of class Calcarea are members of the animal phylum Porifera, the cellular sponges. They are characterized by spicules made out of calcium carbonate in the form of calcite or aragonite. While the spicules in most species have three points, in some species they have either two or four points.
"Anarchy in the U.K." is a song by the English punk rock band the Sex Pistols. It was released as the band's debut single on 26 November 1976 and was later featured on their album, Never Mind the Bollocks, Here's the Sex Pistols. "Anarchy in the U.K." is number 56 on Rolling Stone magazine's list of the 500 Greatest Songs of All Time.
Delmar Drew Arnaud (born May 25, 1973), better known by his stage name Daz Dillinger (formerly Dat Nigga Daz), is an American hip hop recording artist and record producer from Long Beach, California. Dillinger is best known for his membership in the duo Tha Dogg Pound, alongside Kurupt, as well as his work with Death Row Records.
Dorian Andrew Mientjez Yates (born 19 April 1962) is an English professional bodybuilder. He won the Mr. Olympia title six consecutive times from 1992 and holds the fourth-highest number of Mr. Olympia awards of all time, ranking behind Ronnie Coleman (8), Lee Haney (8), and Arnold Schwarzenegger (7) respectively. He is widely considered one of the top athletes in modern bodybuilding history.
Tokugawa Mitsukuni (徳川 光圀, 11 July 1628 – 14 January 1701) or Mito Kōmon (水戸黄門) was a prominent daimyo who was known for his influence in the politics of the early Edo period. He was the third son of Tokugawa Yorifusa (who in turn was the eleventh son of Tokugawa Ieyasu) and succeeded him, becoming the second daimyo of the Mito domain.
Tripontium (Latin for "Three-Bridge") was a town in Roman Britain. It lay just off the Roman road later called Watling Street (and known today as the A5) at a site now chiefly within the civil parish of Newton and Biggin in the English county of Warwickshire and partly in Leicestershire, some 3.4 miles north-east of Rugby and 3.1 miles south of Lutterworth.
Pitt Meadows is a city in southwestern British Columbia, Canada and a member municipality in Metro Vancouver. Incorporated in 1914, it has a land area of 85.38 square kilometres and a population of 18,200 (as of 2014). The City could achieve a population of 21,000 by 2021, with approximately 8,000 dwelling units in the urban area.
Jody Williams (born 1950) is an American political activist known around the world for her work in banning anti-personnel landmines, her defense of human rights – especially those of women – and her efforts to promote new understandings of security in today’s world. She was awarded the Nobel Peace Prize in 1997 for her work toward the banning and clearing of anti-personnel mines.
Evar Saar (Võro: Saarõ Evar; born 16 August 1969) is an Estonian linguist, journalist, toponymist a Võro language activist. He has traveled extensively around the historical county of Võrumaa and documented the original names of all major geographical features there. In total, he has collected over 50,000 names from the Võro language spoken in Southern Estonia.
Louis Paul Boon (15 March 1912, Aalst – 10 May 1979, Erembodegem) was a Flemish novelist and competes with Hugo Claus (1929-2008) only for the title of most important twentieth-century Flemish writer in the Dutch language. He forsook the literary Dutch of the Netherlands for regional Belgian Dutch words and expressions with which he colored his writing in a Faulknerian way.
The Plethodontidae, or lungless salamanders, are a family of salamanders. Most species are native to the Western Hemisphere, from British Columbia to Brazil, although a few species are found in Sardinia, Europe south of the Alps, and South Korea. In terms of number of species, they are by far the largest group of salamanders.
Maldon (/ˈmɔːldən/, locally /ˈmɒldən/) is a town on the Blackwater estuary in Essex, England. It is the seat of the Maldon district and starting point of the Chelmer and Blackwater Navigation.Maldon is twinned with the Dutch town of Cuijk. The charter between the two towns was signed in 1970 to cement the relationship.
The Bees, Wasps and Ants Recording Society (BWARS) is a British society dedicated to recording bees, wasps and ants. The recording of these insects is most important to monitor the health of an ecosystem, and in the past, studies of British ants were carried out by such notable myrmecologists as Horace Donisthorpe and Sir John Lubbock.
The tropical bottlenose whale (Indopacetus pacificus), also known as the Indo-Pacific beaked whale and the Longman's beaked whale, was considered to be the world's rarest cetacean until recently, but the spade-toothed whale now holds that position. As of 2010[update], the species is now known from nearly a dozen strandings and over 65 sightings.
The Fellowship of Evangelical Baptist Churches in Canada, often known simply as The Fellowship is a conservative Baptist association in Canada. It was formed in 1953 as a result of a merger of the Union of Regular Baptist Churches of Ontario and Quebec and the Fellowship of Independent Baptist Churches. In 2011 Rev. Steven Jones was appointed as President.
Sheffield Manor, also known as the Manor Lodge or Manor Castle, is a lodge built about 1516 in what then was a large deer park east of Sheffield, South Yorkshire, England, to provide a country retreat and further accommodate George Talbot, the 4th Earl of Shrewsbury, and his large family. The remnant of this estate is now known as Norfolk Park.
Jan Zach, called in German Johann Zach (baptized 13 November 1699 – 24 May 1773) was a Czech composer, violinist and organist. Although he was a gifted and versatile composer capable of writing both in Baroque and Classical idioms, his eccentric personality led to numerous conflicts and lack of steady employment from about 1756 onwards.
The Sukhoi Su-24 (NATO reporting name: Fencer) is a supersonic, all-weather attack aircraft/interdictor developed in the Soviet Union. This variable-sweep wing, twin-engined side-by-side two-seater carried the USSR's first integrated digital navigation/attack system. It remains in service with former Soviet air forces and various air forces to which it was exported.
Abdul Qadir Bajamal (Arabic: عبد القادر باجمال‎) (born February 18, 1946) was the Prime Minister of Yemen from 31 March 2001 until 7 April 2007. He is a member of the General People's Congress party and had been appointed by President Ali Abdullah Saleh. Before Bajamal's appointment as Prime Minister, he had served as Foreign Minister from 1998 to 2001.
Smithfield ham is a specific form of country ham finish-cured in the town of Smithfield in Isle of Wight County in the Hampton Roads region of Virginia, USA. The first record of the commercial sale of cured "Smithfield Ham" is a receipt to Ellerston and John Perot on the Dutch Caribbean Island of St Eustatius, dating from 1779.
Evolution is a collection of short stories that work together to form an episodic science fiction novel by author Stephen Baxter. It follows 565 million years of human evolution, from shrewlike mammals 65 million years in the past to the ultimate fate of humanity (and its descendants, both biological and non-biological) 500 million years in the future.
The Hongdu JL-8 (Nanchang JL-8), also known as the Karakorum-8, is a two-seat intermediate jet trainer and light attack aircraft designed in the People's Republic of China by China Nanchang Aircraft Manufacturing Corporation. The primary contractor is the Hongdu Aviation Industry Corporation. Its export variant, K-8 Karakorum is co-produced by the Pakistan Aeronautical Complex.
Nitrous acid (molecular formula HNO2) is a weak and monobasic acid known only in solution and in the form of nitrite salts. Nitrous acid is used to make diazides from amines; this occurs by nucleophilic attack of the amine onto the nitrite, reprotonation by the surrounding solvent, and double-elimination of water. The diazide can then be liberated to give a carbene or carbenoid.
John Paul "Johnny" Herbert (born 25 June 1964) is a British racing driver. He competed in Formula One, winning three races, and also in sports cars winning the Le Mans 24 Hours in 1991 driving a Mazda 787B. He enjoyed much success in lower-level motor racing and raced in Formula One for several teams.
Genni Gunn (born 1949) is a Canadian novelist, poet, and translator. Born in Trieste, Italy, she currently resides in Vancouver, British Columbia. Gunn has a B.F.A. and an M.F.A. from the University of British Columbia. She is Treasurer of the Writers' Union of Canada, a member of the Literary Translators' Association of Canada and PEN International.
Legio tertia Gallica ("Gallic Third Legion") was a legion of the Imperial Roman army founded around 49 BC by Gaius Julius Caesar for his civil war against the conservative Republicans led by Pompey. The cognomen Gallica suggests that recruits were originally from Gaul. The legion was still active in Egypt in the early 4th century. The legion's symbol was a bull.
Science fiction conventions are gatherings of fans of various forms of speculative fiction including science fiction and fantasy. Historically, science fiction conventions had focused primarily on literature, but the purview of many extends to such other avenues of expression as movies and television, comics, animation, and games.
This is a list of supermarket and other retail chains in Romania . The concept of supermarkets or hypermarkets came to Romania after 1989 and most supermarkets are made up of joint ventures between Romanian and foreign investors. Since 2000, there has been a strong growth in the number of supermarkets in the country, particularly in Bucharest and other main urban areas.
Petr Beckmann (November 13, 1924 in Prague, Czechoslovakia – August 3, 1993 in Boulder, Colorado) was a professor of electrical engineering who became a well-known advocate of libertarianism and nuclear power. Later in his life he challenged Albert Einstein's theory of relativity and other accepted theories in modern physics.
SS Saros was a 2044 ton steamship which was wrecked at Point Hicks, in what is now Croajingolong National Park. Helmed by a Captain Aitken, it left Geelong bound for Sydney on 23 December 1937, but ran aground in heavy fog. All crew on board were rescued after a distress signal brought assistance from other ships.Remnants from the wreckage are still visible to walkers in the area.
Jan Gustaf Troell (born 23 July 1931) is a Swedish film director. Usually, Troell writes his own scripts and serves as his own director of photography. His realistic films, with a lyrical photography in which nature is prominent, have placed him in the first rank of modern Swedish film directors along with Ingmar Bergman and Bo Widerberg.
The mesolimbic pathway, sometimes referred to as the reward pathway, is a dopaminergic pathway in the brain. The pathway begins in the ventral tegmental area of the midbrain and connects to the nucleus accumbens. It is the most significant neural pathway in the brain in which changes occur in all known forms of addiction.
Kālidāsa (Sanskrit: कालिदास) was a Classical Sanskrit writer, widely regarded as the greatest poet and dramatist in the Sanskrit language. His floruit cannot be dated with precision, but most likely falls within the 5th century AD.His plays and poetry are primarily based on the Hindu Puranas.[citation needed]
Dame Sian Seerpoohi Elias GNZM PC QC (born 13 March 1949) is the 12th and current Chief Justice of New Zealand, and is therefore the most senior member of the country's judiciary. She is the presiding judge of the Supreme Court of New Zealand and has on several occasions acted as Administrator of the Government.
The Oregon Museum of Science and Industry (OMSI, /ˈɒmziː/ OM-zee) is a science and technology museum in Portland, Oregon, United States. It contains three auditoriums, including a large-screen theatre, planetarium, and exhibition halls with a variety of hands-on permanent exhibits focused on natural sciences, industry, and technology. Transient exhibits span a wider range of disciplines.
The following is a list of the Lieutenant Governors of Manitoba. Though the present day office of the lieutenant governor in Manitoba came into being only upon the province's entry into Canadian Confederation in 1870, the post is a continuation from the first governorship of the Northwest Territories in 1869.
Międzyrzec Podlaski [mʲɛnˈd͡zɨʐɛt͡s pɔdˈlaskʲi] is a city in Biała Podlaska County, Lublin Voivodeship, Poland, with the population of 17,162 inhabitants as of 2006. The total area of the city is 20.03 square kilometres (7.73 sq mi). Międzyrzec is located near the Krzna river, not far from the border with Belarus.
Kita  (北区, Kita-ku, "Northern Ward") is a special ward located in Tokyo Metropolis, Japan. In English, it calls itself the City of Kita. The ward was founded on March 15, 1947. As of 2008, the ward has an estimated population of 332,140 and a population density of 16,140 persons per km². The total area is 20.59 km².
A staple is a type of two-pronged fastener, usually metal, used for joining or binding materials together. Large staples might be used with a hammer or staple gun for masonry, roofing, corrugated boxes and other heavy-duty uses. Smaller staples are used with a stapler to attach pieces of paper together; such staples are a permanent and durable fastener for paper documents, unlike the paper clip.
This is a list of famous and notable people from Madhya Pradesh, India. This would include persons who are known to a large number of people and is not based on the extent of their popularity. Neither is the list viewed from the context of the present. Their fame could be brief, what matters is that they were well known during the peak of their popularity.
Daniel R. 'Danny' Holle (born October 3, 1977) is an American professional wrestler, currently working on the independent circuit. Holle is best known for his appearances with World Wrestling Entertainment between 2003 and 2006, and Total Nonstop Action Wrestling in 2007 under the ring names Danny Holliday, (The) Damaja and Danny Basham.
In mathematics, extendible cardinals are large cardinals introduced by ), who was partly motivated by reflection principles. Intuitively, such a cardinal represents a point beyond which initial pieces of the universe of sets start to look similar, in the sense that each is elementarily embeddable into a later one.
The Kita-Osaka Kyuko Railway (北大阪急行電鉄, Kita Ōsaka Kyūkō Dentetsu) is a railway operator in Osaka, Japan. The sole line named Namboku Line (南北線, Namboku sen) is actually an extension of the Midōsuji Line Osaka Municipal Subway. Kitakyu, as it is often abbreviated, also owns various commercial and residential properties along the line.
This is a list of Japanese clans. The ancient clans (gozoku) mentioned in the Nihonshoki and Kojiki lost their political power before the Heian period. Instead of gozoku, new aristocracies, Kuge families emerged in this period. In the late Heian period, warrior class clans (Samurai) gradually gained power and subsequently dominated the country.
Waddesdon /ˈwɒdzdən/ is a village within the Aylesbury Vale district in Buckinghamshire, England, 6 miles from Aylesbury on the A41 road. The centre of a civil parish, including the hamlets of Eythrope, Wormstone and Woodham, Waddesdon was an agricultural settlement with milling, silk weaving and lace making enterprises.
Otto Erich Deutsch (5 September 1883 – 23 November 1967) was an Austrian musicologist. He is known for compiling the first comprehensive catalogue of Franz Schubert's compositions, first published in 1951 in English, with a revised edition published in 1978 in German. It is from this catalogue that the D numbers used to identify Schubert's pieces derive.
Lever Brothers was a British manufacturing company founded in 1885 by brothers William Hesketh Lever (1851–1925) and James Darcy Lever (1854–1910). They invested in and successfully promoted a new soap-making process invented by chemist William Hough Watson. In 1930, Lever Brothers merged with Margarine Unie to form Unilever.
Mysterio is a fictional supervillain and enemy of Spider-Man that appears in the Marvel Universe. The first and most-high profile incarnation of Mysterio is Quentin Beck, although numerous other later incarnations of Mysterio are not Quentin Beck.In 2009, Mysterio was ranked as IGN's 85th Greatest Comic Book Villain of All Time.
A flight level (FL) is specific barometric pressure, expressed as a nominal altitude in hundreds of feet. The pressure is computed assuming an International standard sea-level pressure datum of 1013.25 hPa (29.92 inHg), and therefore is not necessarily the same as the aircraft's true altitude either above mean sea level or above ground level.
Duke of Fife is a title in the Peerage of the United Kingdom which has been created twice, in both cases for Alexander Duff, 6th Earl Fife, who in 1889 had married Louise, Princess Royal, the eldest daughter of the future King Edward VII. The dukedom of Fife was the last dukedom in Britain created for a person who was not a son, grandson or consort of the Sovereign.
Trematoda is a class within the phylum Platyhelminthes. It includes two groups of parasitic flatworms, known as flukes. They are internal parasites of molluscs and vertebrates. Most trematodes have a complex life cycle with at least two hosts. The primary host, where the flukes sexually reproduce, is a vertebrate. The intermediate host, in which asexual reproduction occurs, is usually a snail.
The following is a list of notable Korean Americans, including original immigrants who obtained American citizenship and their American descendants. To be included in this list, the person must have a Wikipedia article showing they are Korean American or must have references showing they are Korean American and are notable.
A regional Internet registry (RIR) is an organization that manages the allocation and registration of Internet number resources within a particular region of the world. Internet number resources include IP addresses and autonomous system (AS) numbers. The Regional Internet Registry system evolved over time, eventually dividing the world into five RIRs:
Moving Pictures is the name of the tenth Discworld novel by Terry Pratchett, published in 1990. The book takes place in Discworld's most famous city, Ankh-Morpork and a hill called "Holy Wood". It is the first Discworld novel to feature Mustrum Ridcully, Archchancellor of Unseen University, as a character.
Roy Wood (born 8 November 1946) is an English singer-songwriter and multi-instrumentalist. He was particularly successful in the 1960s and 1970s as member and co-founder of the Move, Electric Light Orchestra, and Wizzard. As a songwriter, he contributed a number of hits to the repertoire of these bands.
Galtung was a Norwegian noble family dating from the ennoblement of Lauritz Galtung in 1648. However, when he was ennobled, documents exist that indicate that the family descended from an older noble family, the Galte family. A male-lineage connection between these two families has not been identified, but a female-line linkage bridging between them has been documented in genealogical records.
Gósol is a village and municipality located in the northwest of the comarca of Berguedà in Catalonia, in the Pyrenees. It is within the confines of Cadí-Moixeró Natural Park, to the west of Pedraforca. Gósol is the only municipality in Berguedà which is in the province of Lleida rather than that of Barcelona. It is also a party to the legal district of La Seu d'Urgell.
Polishchuk (Ukrainian: Поліщук, Poliščuk (Polishchuk); Belarusian: Паляшук, Paliašuk; Russian: Полещук, Poleshchuk; Polish: Poleszuk) or Poleshuks is the name given to the people who populated the swamps of Polesia (Polesie). The Polishchuk dialect is close to the Ukrainian, Belarusian and Polish languages; it maintains many local peculiarities of other languages and dialects of the area.
Holy Smoke! is a 1999 Australian drama film directed by Jane Campion, who co-wrote the screenplay with her sister Anna. It premiered at the 56th Venice International Film Festival and was shown at the New York Film Festival and the Taipei Golden Horse Film Festival before being released theatrically.
Foscott (also called Foxcote and Foscote) is a hamlet and is also a civil parish within Aylesbury Vale district in Buckinghamshire, England. In the 20th century a reservoir was built within Foscote, named Foxcote Reservoir. It is just to the north of Maids Moreton.The name was Anglo Saxon in origin, meaning "Fox cottage".
Leo Ernest "Ernie" Whitt (born June 13, 1952) is a former Major League Baseball catcher and coach. He is noted for the twelve years he spent as a player with the Toronto Blue Jays. When he left the team following the 1989 season he was the last original Blue Jay left from when Toronto joined the major leagues in 1977. Ernie Whitt was inducted into the Ontario Sports Hall of Fame in 1997.
Job Wilhelm Georg Erdmann Erwin von Witzleben (4 December 1881 – 8 August 1944) was a German officer, by 1940 in the rank of a Field Marshal (Generalfeldmarschall), and army commander in the Second World War. A leading conspirator in the 20 July plot, he was designated to become Commander-in-Chief of the Wehrmacht armed forces in a post-Nazi regime.
The Hull note or officially Outline of Proposed Basis for Agreement Between the United States and Japan was the final proposal delivered to the Empire of Japan by the United States before the attack on Pearl Harbor and the declaration of war between the two nations. The note was delivered on November 26, 1941; it is named for Secretary of State Cordell Hull.
Online skill-based games are online games in which the outcome of the game is determined by the player's physical skill (like fast reaction or dexterity) or mental skill (logic abilities, strategic thinking, trivia knowledge). As in off-line games of skill, the definition has legal meaning, as playing games of chance for money is an illegal act in several countries.
Chamarajanagar is the southernmost district in the state of Karnataka, India. It was carved out of the original larger Mysore District in the year 1998. Chamarajanagar town is the headquarters of this district.It is the third least populous district in Karnataka (out of 30), after Kodagu and Bangalore Rural.
Vita Ansgari is the biography of Ansgar, written by Rimbert, his successor as archbishop in Hamburg-Bremen. Written in about 875 CE, the Vita is an important source in not only detailing Ansgar's missionary work in Scandinavia but in its descriptions of the everyday lives of people during the Viking Age.
Terry John "Ted" Bozzio (born December 27, 1950) is an American drummer best known for his work with Missing Persons and Frank Zappa. He has been featured on nine solo or collaborative albums, twenty six albums with Frank Zappa, and seven albums with Missing Persons. He has been a prolific sideman, playing on numerous releases by other artists since the mid-1970s.
Lapland (Finnish: Lappi; Northern Sami: Lappi; Swedish: Lappland) is the largest and northernmost region of Finland. The municipalities in the region cooperate in a Regional Council. Lapland borders the Region of North Ostrobothnia in the south. It also borders the Gulf of Bothnia, Norrbotten County in Sweden, Finnmark County and Troms County in Norway, and Murmansk Oblast in Russia.
Bismarck is an unincorporated community between Hot Springs and Caddo Valley on State HWY 7 and 84 in Hot Spring County, Arkansas, United States.Bismarck is an unincorporated rural area. In 2002 the local clinic was closed. As a result, the state of Arkansas declared it an MUA (Medically Underserved Area) and BCHC, Inc. was formed to bring health care to the Bismarck area.
The Canton of Appenzell Innerrhoden ([ˈapənˌtsɛl ˈɪnərˌroːdən]; in English sometimes Appenzell Inner Rhodes) is the smallest canton of Switzerland by population and the second smallest by area, with Basel-City being the smallest. It was the last Swiss canton to grant women the vote on local issues, in 1991.
A hedge or hedgerow is a line of closely spaced shrubs and tree species, planted and trained to form a barrier or to mark the boundary of an area. Hedges used to separate a road from adjoining fields or one field from another, and of sufficient age to incorporate larger trees, are known as hedgerows. It is also a simple form of topiary.
Evagrius Scholasticus (Greek: Εὐάγριος Σχολαστικός) was a Syrian scholar and intellectual living in the 6th century AD, and an aide to the patriarch Gregory of Antioch. His surviving work, Ecclesiastical History (Ἐκκλησιαστικὴ Ἱστορία), comprises a six-volume collection concerning the Church's history from the First Council of Ephesus (431) to Maurice’s reign during his life.
Michael Huffington (born September 3, 1947) is an American politician, LGBT activist, and film producer. He was a member of the Republican Party, and a congressman for one term, 1993–1995, from California. Huffington was married to Arianna Huffington, the Greek-born co-founder of The Huffington Post, from 1986 to 1997.
The Austin Allegro is a small family car manufactured by British Leyland under the Austin name from 1973 until 1982. The same vehicle was built in Italy by Innocenti between 1974 and 1975 and sold as the Innocenti Regent. In total, 642,350 Austin Allegros were produced during its ten-year production life, most of which were sold on the home market.
This article lists political parties in Lithuania. Lithuania has a multi-party system with numerous political parties, in which no one party often has a chance of gaining power alone, and parties must work with each other to form coalition governments. As of 2008[update], there are 37 political parties registered with the Ministry of Justice.
King An of Zhou (Chinese: 周安王; pinyin: Zhōu Ān Wáng) was the thirty-second king of the Chinese Zhou Dynasty and the twentieth of Eastern Zhou. He succeeded his father King Weilie of Zhou on the throne of China in 401 BC. After he died, his son King Lie of Zhou ruled over China. His other son was King Xian of Zhou.
John Jackson Sparkman (December 20, 1899 – November 16, 1985) was an American politician from the U.S. state of Alabama. A Southern Democrat, Sparkman served in the U.S. House of Representatives and the U.S. Senate from 1937 until 1979. He was the Democratic Party's nominee for Vice President as Adlai Stevenson's running mate in the 1952 U.S. presidential election.
David Ogden Stiers (born October 31, 1942) is an American actor, director, vocal actor, and musician, noted for his roles in Disney films, the television series M*A*S*H as Major Charles Emerson Winchester III and the science fiction drama The Dead Zone as Reverend Gene Purdy. He is also known for the role of District Attorney Michael Reston in the Perry Mason TV movies.
The Zumtobel Group (also known as Zumtobel AG) headquartered in Dornbirn, Austria, is a manufacturer of professional indoor and outdoor lighting, lighting management systems and lighting components as well as LED and OLED technology. The Zumtobel Group includes the subsidiaries of Zumtobel, Thorn, and Tridonic.
Drawa is a river and popular aquatic trail in Poland, 185.9 km long. The surface of its catchment area amounts to 3296.4 km2. The Drawa begins its course at Krzywe Lake and ends it in Noteć below Krzyż Wielkopolski. The Drawa is a right-bank tributary of Noteć, the second regarding size. Its average gradient is 0,61% and its flow rate 19 m3/s. It is the longest river in Pojezierze Drawskie.
Cittaslow is a movement founded in Italy and inspired by the Slow Food organization. Cittaslow's goals include improving the quality of life in towns by slowing down its overall pace, especially in a city's use of spaces and the flow of life and traffic through them. Cittaslow is part of a cultural trend known as the Slow movement.
Her Majesty's Principal Secretary of State for Culture, Media and Sport, informally known as the Culture Secretary, is a United Kingdom cabinet position with responsibility for the Department for Culture, Media and Sport. The role was created in 1992 by John Major as Secretary of State for National Heritage. The first to fill the role, David Mellor, dubbed it "Minister of Fun".
Colonel Florencio Flores Aguilar was a Panamanian army officer. Flores served as Commander of Panamanian Guardia Nacional following the death of General Omar Torrijos in July 1981. Colonel Florencio Flores Aguilar assumed command of the Military of Panama, and was replaced in March 1982 by General Rubén Darío Paredes.
Happy Days is a play in two acts, written by Samuel Beckett.Winnie, buried to her waist, follows her daily routine and prattles to her husband, Willie, who is largely hidden and taciturn. Her frequent refrain is “Oh this is a happy day.” Later, she is buried up to her neck, but continues to talk and remember happier days.
Ellen Fullman (born 1957) is an American composer, instrument builder, and performer. She was born in Memphis, Tennessee, and is currently based in the San Francisco Bay Area. Known for the 70-foot (21-meter) long string instrument, an instrument tuned in just intonation and played with rosin-coated fingers.
Aspects of Love is a novel by author David Garnett centering on the loves of a young soldier named Alexis Golightly, his uncle George Dillingham, and the beautiful actress Rose Vibert from whom neither man could escape. It was originally published in 1955. In 1989 this book served as the basis for Andrew Lloyd Webber's musical of the same name.
A guitar pick is a plectrum used for guitars. Pick are generally made of one uniform material—such as some kind of plastic (nylon, Delrin, celluloid), rubber, felt, tortoiseshell, wood, metal, glass, tagua, or stone. They are often shaped in an acute isosceles triangle with the two equal corners rounded and the third corner less rounded.
Francis William "The Big M" Mahovlich, CM (born January 10, 1938) is a former Liberal Senator in the Canadian Senate, and a retired NHL ice hockey player. He played on six Stanley Cup-winning teams and is an inductee of the Hockey Hall of Fame. Mahovlich was inducted into the Ontario Sports Hall of Fame in 1999. His brother Peter also played professional ice hockey in the NHL.
The Jew's harp, also known as the jaw harp, mouth harp, Ozark harp, trump, or juice harp, is a lamellophone instrument, which is in the category of plucked idiophones: it consists of a flexible metal or bamboo tongue or reed attached to a frame. The tongue/reed is placed in the performer's mouth and plucked with the finger to produce a note.
Rushing has two different meanings in gridiron football. The first is an action taken by the offense that means to advance the ball by running with it, as opposed to passing. The other is an action taken by the defense that means to charge towards the quarterback, kicker or punter across the line of scrimmage. When players on the defense are collectively rushing the passer (usually a quarterback), it is called the pass rush. In both offense and defense, any rushing player is called a rusher.
Twin Oaks Community is an ecovillage and intentional community of about one hundred people  living on 450 acres in Louisa County, Virginia. It is a member of the Federation of Egalitarian Communities. Founded in 1967, it is one of the longest-enduring and largest secular intentional communities in North America. The community's basic values are cooperation, egalitarianism, non-violence, sustainability and income sharing.
Akechi Mitsuhide (明智 光秀, March 10, 1528 – July 17, 1582), first called Jūbei from his clan and later Koretō Hyūga no Kami (惟任日向守) from his title, was a general who lived during the Sengoku period of Feudal Japan. His full name was thus Akechi Jūbei Minamoto-no-Mitsuhide (明智 十兵衛 源の光秀).Mitsuhide was a general under daimyo Oda Nobunaga, although he became famous for his rebellion against Nobunaga in 1582, which led to Nobunaga's death at Honno-ji.
The national flag of the Republic of Chad (French: Drapeau du Tchad, Arabic: علم تشاد‎) is a vertical tricolor consisting (left to right) of a blue, a yellow and a red field. Blue was substituted for green to avoid confusion with Mali. The basic design is the same as that of the flag of Romania, and the flag of Andorra. The only divergence from the flag of Romania is different variations of blue on the left strip.
Auguste Laurent (14 September 1808 – 23 April 1853) was a French chemist who helped in the founding of organic chemistry with his discoveries of anthracene, phthalic acid, and carbolic acid. He devised a systematic nomenclature for organic chemistry based on structural grouping of atoms within molecules to determine how the molecules combine in organic reactions. He studied under Jean-Baptiste Dumas as a laboratory assistant and worked with Charles Frédéric Gerhardt.
Red Bull Flugtag (German: flight day, airshow) is an event organized by Red Bull in which competitors attempt to fly home-made, size- and weight-limited, human-powered flying machines (max 10m/30 ft, 150 kg/330 lbs). The flying machines are usually launched off a pier about 30 feet (9.1 m) high into the sea (or suitably sized reservoir of water). Most competitors enter for the entertainment value, and the flying machines rarely fly at all.
Alcione Dias Nazareth (born November 21, 1947) is also known as, "Alcione", and "A Marrom" (English: "the brown one") and is one of the most successful female samba singers, or sambistas, in Brazil. She first gained international recognition in the late 1970 and has had nineteen gold records, as well as five platinum and a double platinum records. In 1987, she dedicated the song João de Deus (John of God) to Pope John Paul II and 500, 000 people during his second visit to Brazil.
HRG Group, Inc., (NYSE: HRG) formerly Harbinger Group Inc. and Zapata Corporation, is a holding company based in Rochester, New York, and originating from an oil company started by a group including the former United States president George H. W. Bush. Various writers have alleged links between the company and the United States Central Intelligence Agency. In 2009, it was renamed the Harbinger Group Inc.
Mercator (mer-kah-tawr; meaning merchant) is a Slovenian multinational retail corporation in the Central/Southeast Europe. Apart from selling products of renowned national and international companies, Mercator also operates its own brand of various foods, drinks, and household products sold at discount prices. Aside from retail, Mercator also provides travel services for tourists, and payment-automated filling stations in Slovenia.
The town of Rothesay /ˈrɒθ.si/ (Scottish Gaelic: Baile Bhòid) is the principal town on the Isle of Bute, in the council area of Argyll and Bute, Scotland. It can be reached by ferry from Wemyss Bay which offers an onward rail link to Glasgow. At the centre of the town is Rothesay Castle, a ruined castle which dates back to the 13th century, and which is unique in Scotland for its circular plan. Rothesay lies along the coast of the Firth of Clyde.
Lieutenant Colonel Sir Thomas Livingstone Mitchell (15 June 1792 – 5 October 1855), surveyor and explorer of south-eastern Australia, was born at Grangemouth in Stirlingshire, Scotland. In 1827 he took up an appointment as Assistant Surveyor General of New South Wales. The following year he became Surveyor General and remained in this position until his death. Mitchell was knighted in 1839 for his contribution to the surveying of Australia.
Lyric Opera of Chicago is one of the leading opera companies in the United States. It was founded in Chicago in 1954, under the name 'Lyric Theatre of Chicago' by Carol Fox, Nicolà Rescigno and Lawrence Kelly, with a season that included Maria Callas's American debut in Norma. The company was re-organized by Fox in 1956 under its present name and, after her 1981 departure, it has continued to be of one of the major opera companies in the United States.
The greater prairie chicken or pinnated grouse (Tympanuchus cupido), sometimes called a boomer, is a large bird in the grouse family. This North American species was once abundant, but has become extremely rare or extinct over much of its range due to habitat loss. Conservation measures are underway to ensure the sustainability of existing small populations. One of the most famous aspects of these creatures is the mating ritual called booming.
Saatchi & Saatchi is an American global communications and advertising agency network with 140 offices in 76 countries and over 6,500 staff. It was founded in London in 1970 but is now headquartered in New York. The parent company of the agency group was known as Saatchi & Saatchi PLC from 1976 to 1994, was listed on the New York Stock Exchange until 2000 and for a time, was a constituent of the FTSE 100 Index. In 2000, the group was acquired by the Publicis Groupe. In 2005 it went private.
Swashbuckler (a.k.a. swasher) is a term that emerged in the 16th century and has been used as a term for pirates. A possible explanation for this term is that it derives from a fighting style using a side-sword with a buckler in the off-hand, which was applied with much "swashing and making a noise on the buckler". Later the name "swashbuckler" (like gunslinger) became common for an archetype and the accordant special film genre.
Charles Robert Richet (25 August 1850 – 4 December 1935) was a French physiologist who initially investigated a variety of subjects such as neurochemistry, digestion, thermoregulation in homeothermic animals, and breathing. He won the Nobel Prize "in recognition of his work on anaphylaxis" in 1913. He also presided the French Eugenic Society from 1920 to 1926. He also devoted many years to the study of spiritualist phenomena.
Corkscrew Swamp Sanctuary is a National Audubon Society sanctuary located in southwest Florida, north of Naples, Florida and east of Bonita Springs, in the United States. The sanctuary was established to protect one of the largest remaining stands of bald cypress (Taxodium distichum) and pond cypress (T. ascendens) in North America from extensive logging that was ongoing throughout the 1940s and 50s.
Guillaume Durand (died 1328 or 1330) was a French clergyman, a nephew of a more famous Guillaume Durand, nicknamed "The Speculator". Like his uncle, he was a canonist, was rector of the University of Toulouse and succeeded his uncle as Bishop of Mende.Pope John XXII and Charles IV of France sent him on an embassy to the Sultan Orhan (1326–1360) at Brusa, to obtain more favourable conditions for the Latins in Syria. He died on the way back, in Cyprus (1328 or 1330).
Bozhou (Chinese: 亳州; pinyin: Bózhōu) is a prefecture-level city in northwestern Anhui province, People's Republic of China. It borders Huaibei to the northeast, Bengbu to the southeast, Huainan to the south, Fuyang to the southwest, and the province of Henan to the north.Its population was 4,850,657 at the 2010 census whom 1,409,436 lived in the built-up area made of Qiaocheng urban district, even though it remains largely rural.
The low-frequency effects (LFE) channel is the name of an audio track specifically intended for deep, low-pitched sounds ranging from 3-120 Hz. This track is normally sent to a speaker that is specially designed for low-pitched sounds called the subwoofer. While LFE channels originated in Dolby Stereo 70 mm film prints, they became commonplace in the 1990s and 2000s in home theater systems used to reproduce film soundtracks for DVDs and Blu-ray discs.
The Township of Langley is a district municipality immediately east of the City of Surrey in southwestern British Columbia, Canada. It extends south from the Fraser River to the U.S. border, and west of the City of Abbotsford. Langley Township is not to be confused with the City of Langley, which is adjacent to the township but politically is a separate entity. Langley is located in the eastern part of Metro Vancouver.
Tōyo  (東予市, Tōyo-shi) was a city located in Ehime Prefecture, Japan. The city was founded on October 1, 1972. As of 2003, the city had an estimated population of 32,652 and the density of 441.90 persons per km². The total area was 73.89 km². On November 1, 2004, Tōyo, along with the towns of Komatsu and Tanbara (both from Shūsō District), was merged into the expanded city of Saijō and no longer exists as an independent municipality.
Boyle Heights is a working-class, predominantly Mexican American, youthful neighborhood of almost 100,000 residents east of Downtown Los Angeles in the City of Los Angeles. The district has more than twenty public schools and ten private schools. It has several notable buildings and sites, and a number of notable people have lived in Boyle Heights or been connected with it. Boyle Heights is not part of East Los Angeles, California.
Robert Sward (born 1933) is an American and Canadian poet and novelist. Jack Foley, in his Introduction to Sward's Collected Poems, 1957–2004 (Black Moss Press, 2004) calls him, "in truth, a citizen, at heart, of both countries. At once a Canadian and American poet, one with a foot in both worlds, Sward also inhabits an enormous in-between." Or, as Rainer Maria Rilke puts it, "Every artist is born in an alien country; he has a homeland nowhere but within his own borders."
Top 40 is a music industry shorthand for the currently most-popular songs in a particular genre. When used without qualification it refers to the best-selling or most frequently broadcast popular music. The term is derived from record music charts, a few of which traditionally consist of a total of 40 songs. Top 40 is also an alternative term for the radio format of such music, also known as Contemporary hit radio.
Jonathan Dayton (October 16, 1760 – October 9, 1824) was an American politician from the U.S. state of New Jersey. He was the youngest person to sign the United States Constitution and a member of the U.S. House of Representatives, serving as the fourth Speaker of the United States House of Representatives, and later the U.S. Senate. Dayton was arrested in 1807 for treason in connection with Aaron Burr's conspiracy, he was never put on trial, but his national political career never recovered.
A pseudo-octave, pseudooctave, or paradoxical octave in music is an interval whose frequency ratio is not 2:1 (2.3:1 or 1.9:1, for example), that of the octave, but is perceived or treated as equivalent to this ratio, and whose pitches are considered equivalent to each other as with octave equivalency. When used as a basis for an equal temperament, the pseudo-octave may also be called the interval of equivalence (IoE), the repeat ratio, and the nonoctave.[citation needed]
This is a list of aquaria ( Public aquariums). For dolphinariums, see List of dolphinariums. For zoos, see List of zoos. For a list of defunct zoos and aquariums, see List of former zoos and aquariums. Aquariums are facilities where animals are confined within tanks and displayed to the public, and in which they may also be bred. Such facilities include public aquariums, oceanariums, marine mammal parks, and dolphinariums.
The magnifying transmitter is an advanced version of Tesla coil transmitter. It is a high power harmonic oscillator that Nikola Tesla intended for the wireless transmission of electrical energy. In his autobiography, Tesla stated that "...I feel certain that of all my inventions, the Magnifying Transmitter will prove most important and valuable to future generations." The magnifying transmitter is an air-core, multiple-resonant transformer that can generate very high voltages.
God Bless You, Mr. Rosewater, or Pearls Before Swine, is a novel written by Kurt Vonnegut, Jr., published in 1965. It is the story of Eliot Rosewater, a millionaire who develops a social conscience, abandons New York, and establishes the Rosewater Foundation in Rosewater, Indiana, "where he attempts to dispense unlimited amounts of love and limited sums of money to anyone who will come to his office."
Sir William Nigel Paul "Bill" Cash (born 10 May 1940) is a British Conservative politician and Member of Parliament for Stone. Cash is a prominent Eurosceptic in the House of Commons. Cash was the founder of the Maastricht Referendum Campaign in the early 1990s, and is now the elected Chair of the House of Commons' European Scrutiny Committee.He was knighted in the 2014 Birthday Honours for political services.
Apsley was a 19th-century mill village in the county of Hertfordshire, England. It is a historic industrial site situated in a valley of the Chiltern Hills. It is positioned below the confluence of two permanent rivers, the Gade and Bulbourne. In an area of little surface water this was an obvious site for the location of water mills serving local agriculture. Today it is a neighbourhood of the larger town of Hemel Hempstead.
A dormitory (dorm) or hall of residence or hostel, is a building primarily providing sleeping and residential quarters for large numbers of people, often boarding school, college or university students. In the United States dorm is the most common term, which comes originally from the Latin word dormitorium. On the other hand, in the United Kingdom the term hall is more usual, especially in a university context. A dormitory can also be a single room containing several beds – see .
The Frank J. Selke Trophy is awarded annually to the National Hockey League forward who demonstrates the most skill in the defensive component of the game. The winner is selected by a poll of the Professional Hockey Writers' Association following the regular season. It has been awarded 35 times to 23 different players since the 1977–78 NHL season. The current holder is Patrice Bergeron of the Boston Bruins.
Sather Gate is a prominent landmark separating Sproul Plaza from the bridge over Strawberry Creek, leading to the center of the University of California, Berkeley campus. The gate was donated by Jane K. Sather, a benefactor of the university, in memory of her late husband Peder Sather, a trustee of the College of California, which later became the University of California. It is California Historical Landmark No. 946 and No. 82004649 in the National Register of Historic Places.
John Foxe (1516/17 – 18 April 1587) was an English historian and martyrologist, the author of Actes and Monuments (popularly known as Foxe's Book of Martyrs), an account of Christian martyrs throughout Western history but emphasizing the sufferings of English Protestants and proto-Protestants from the fourteenth century through the reign of Mary I. Widely owned and read by English Puritans, the book helped mould British popular opinion about the Catholic Church for several centuries.
Dontrelle Wayne Willis (born January 12, 1982), nicknamed "The D-Train", is an American former professional baseball pitcher. He played in Major League Baseball (MLB) for the Florida Marlins, Detroit Tigers, Arizona Diamondbacks and Cincinnati Reds. Willis was notable for his success during his first few years in MLB for his unconventional pitching style, which included a high leg kick and exaggerated twisting away from the batter. He was named the 2003 National League Rookie of the Year.
Alois Kayser (March 29, 1877 in Lupstein/Alsace – October 21, 1944 in Chuuk) was a German/French Roman Catholic missionary who spent almost 40 years on Nauru and wrote a Nauruan grammar (and possibly a Nauruan language dictionary). In 1943 he was deported along with most of the Nauruan population by the Japanese to Micronesia, where he died. In his honour the government of Nauru named the technical school in the district Ewa after him.
This is a list of places in the Isle of Man. In addition to the Isle of Man itself, the Isle of Man Government administers three small neighbouring islands: the Calf of Man, St Patrick's Isle and St Michael's Isle. There are four places with official status as towns, and four villages, as well as many other smaller settlements. Traditionally the Island is divided into six sheadings, then further into seventeen parishes. Manx language names are given in italics.
Tola ( Hebrew: תּוֹלָע,  Tola,  Tôlāʻ ; "Worm; grub") was one of the Judges of Israel whose career is documented in Judges 10:1-2. Tola, the son of Puah and the grandson of Dodo from the tribe of Issachar, judged Israel for twenty-three years after Abimelech died and lived at Shamir in Mount Ephraim, where he was also buried. Of all the Biblical judges, the least is written about Tola. None of his deeds are recorded. The entire account from Judges 10:1-2 (KJV) follows:
Matley Bog is an ancient woodland bog in the New Forest, Hampshire, England. It is notable for the presence of the rare ant, Formica candida, sometimes called the shining bog ant, which was discovered there in the early 20th century by Horace Donisthorpe. The wetter areas contain the rare and diminutive bog orchid The stream that runs axially through the bog drains at its eastern end into the infant Beaulieu River.
Jason Nelson Robards, Jr. (July 26, 1922 – December 26, 2000) was an American actor on stage, and in film and television. He was a winner of the Tony Award, two Academy Awards and the Emmy Award. He was also a United States Navy combat veteran of World War II. He became famous playing works of American playwright Eugene O'Neill and regularly performed in O'Neill's works throughout his career. Robards was cast both in common-man roles and as well-known historical figures.
In common law systems, a superior court is a court of general competence which typically has unlimited jurisdiction with regard to civil and criminal legal cases. A superior court is "superior" relative to a court with limited jurisdiction (see lower court), which is restricted to civil cases involving monetary amounts with a specific limit, or criminal cases involving offenses of a less serious nature. A superior court may hear appeals from lower courts (see court of appeal).
Shuggie Otis (born Johnny Alexander Veliotes, Jr.; November 30, 1953) is an American singer-songwriter, recording artist, and multi-instrumentalist.Otis' composition "Strawberry Letter 23" (as recorded by The Brothers Johnson) topped the Billboard R&B chart and reached #5 of the Billboard Hot 100 chart in 1977. He also achieved commercial success with his 1974 single "Inspiration Information" (from the album of the same name), reaching #56 on the R&B chart.
Methcathinone (α-methylamino-propiophenone or ephedrone) (sometimes called "cat" or "jeff" or "Charlie" ) is a monoamine alkaloid and psychoactive stimulant, a substituted cathinone. It is used as a recreational drug and considered to be addictive. It is usually snorted, but can be smoked, injected, or taken orally.Methcathinone is listed as a Schedule I controlled substance by the Convention on Psychotropic Substances and the United States' Controlled Substances Act.
Norman Eric Kirk (6 January 1923 – 31 August 1974) was the 29th Prime Minister of New Zealand from 1972 until his sudden death in 1974. He led the Parliamentary wing of the New Zealand Labour Party from 1965 to 1974. He was the fourth Labour Prime Minister of New Zealand. Kirk had a reputation as the most formidable debater of his time and once famously said that people don't want much, just "Someone to love, somewhere to live, somewhere to work and something to hope for."
Max Black (24 February 1909 – 27 August 1988) was a British-American philosopher, who was a figure in analytic philosophy in the first half of the twentieth century. He made contributions to the philosophy of language, the philosophy of mathematics and science, and the philosophy of art, also publishing studies of the work of philosophers such as Frege. His translation (with Peter Geach) of Frege's published philosophical writing is a classic text.[citation needed]
Lalleshwari (1320–1392) was a mystic of the Kashmiri Shaivite sect. She was a creator of the mystic poetry called vatsun or Vakhs, literally "speech". Known as Lal Vakhs, her verses are the earliest compositions in the Kashmiri language and are an important part in history of Kashmiri literature. She inspired some of the later Sufis of Kashmir.She is also known by various other names, including Lal Ded, Lalla, Lal Diddi, Laleshwari, Lalla Yogishwari and Lalishri.
Eton /iːtən/ is a town and civil parish in the ceremonial county of Berkshire, but part of Buckinghamshire until 1974, lying on the opposite bank of the River Thames to Windsor and connected to it by Windsor Bridge. The parish also includes the large village of Eton Wick, two miles west of the town, and has a population of 4,980. Since 1998 it has been part of the unitary authority of Windsor and Maidenhead.The town is best known as the location of Eton College, a famous public school.
Magnum Research Inc. (MRI) is an American privately held corporation based in Fridley, Minnesota which manufactures and distributes firearms. The majority owners, Jim Skildum (President and CEO) and John Risdall (Chairman, COO), have been with the company since its founding in 1979.In June 2010, Kahr Arms, an American-based producer of compact pistols, announced its purchase of the Minnesota-based firearms manufacturer.
"Cadborosaurus willsi", nicknamed Caddy, is an alleged sea serpent reported to be living on the Pacific Coast of North America. Its name is derived from Cadboro Bay in Greater Victoria, British Columbia, and the Greek root word "saurus" meaning lizard or reptile. Reports describe it as being similar in form and behavior to various popularly named lake monsters such as "Ogopogo" of Okanagan Lake in British Columbia and to the Loch Ness Monster of Scotland.
Roderick Milton Chisholm (/ˈtʃɪzəm/; November 27, 1916 – January 19, 1999) was an American philosopher known for his work on epistemology, metaphysics, free will, value theory, and the philosophy of perception. He received his Ph.D. at Harvard University under Clarence Irving Lewis and Donald C. Williams, and taught at Brown University. He served as president of the Metaphysical Society of America in 1973.
Konosuke Matsushita (松下 幸之助, Matsushita Kōnosuke, November 27, 1894 – April 27, 1989) was a Japanese industrialist who founded Panasonic, the largest Japanese consumer electronics company. For many Japanese, he is known as "the god of management".[citation needed] A biography of Matsushita's life called Matsushita Leadership was written by American business management specialist John Kotter in 1998.
Verwood is a town and civil parish in Dorset, England. The town lies 15 miles (24 km) north of Bournemouth and 19 miles (31 km) north of Poole. The town has a population of 14,820 according to latest figures (2009) from Dorset County Council, making it the largest town in Dorset without an upper school in terms of population. The population of the parish and four electoral wards had only risen slightly to 14,852 at the 2011 census.
Raglan is a small beachside town located 48 km west of Hamilton, New Zealand on State Highway 23. The population of the Raglan statistical unit was 2,637 at the 2006 New Zealand Census in 1,068 households, with a median age of 37 (NZ median 35.9) and median personal income of $18,900 (NZ median $24,400). In 2013 the population of the Raglan statistical area had risen by 99 people to 2,736.The population of the Raglan ward was 4680 in 2006. It had increased to 4920 in 2013.
Lyman Strong Spitzer, Jr. (June 26, 1914 – March 31, 1997) was an American theoretical physicist, astronomer and mountaineer. As a scientist, he carried out research into star formation, plasma physics, and in 1946, conceived the idea of telescopes operating in outer space. Spitzer invented the stellarator plasma device and is the namesake of NASA's Spitzer Space Telescope. As a mountaineer, he made the first ascent of Mount Thor with David Morton.
Donaldson Toussaint L'Ouverture Byrd II (December 9, 1932 – February 4, 2013) was an American jazz and rhythm and blues trumpeter. A sideman for many other jazz musicians of his generation, Byrd was best known as one of the only bebop jazz musicians who successfully pioneered the funk and soul genres while simultaneously remaining a jazz artist. As a bandleader, Byrd is also notable for his influential role in the early career of renowned keyboard player and composer Herbie Hancock.
Conures are a diverse, loosely-defined group of small to medium-sized parrots. They belong to several genera within a long-tailed group of the New World parrot subfamily Arinae. The term "conure" is used primarily in bird keeping, though it has appeared in some scientific journals. The American Ornithologists' Union uses the generic term parakeet for all species elsewhere called conure, though Joseph Forshaw, a prominent Australian ornithologist, uses conure.
John Michael Turturro (born February 28, 1957) is an American actor, writer and director known for his roles in the films Do the Right Thing (1989), Miller's Crossing (1990), Barton Fink (1991), Quiz Show (1994), The Big Lebowski (1998), O Brother, Where Art Thou? (2000) and the first three films in the Transformers film series (2007–2011). He has appeared in over sixty films, and has worked frequently with the Coen brothers, Adam Sandler and Spike Lee.
Maghazi (Arabic: ‎) is located in the Deir al-Balah Governorate in the central Gaza Strip. It is a Palestinian refugee camp that was established in 1949. According to the Palestinian Central Bureau of Statistics, the Refugee Camp had a population of 24,284 in mid-year 2006. The refugee camp is built on 559 dunums (0.6 km²). On the evening of Monday January 6, 2003, the IDF raided the camp and killed three Palestinians and wounded dozens claiming they were targeting militants hiding there.
Poletown East is a neighborhood area of Detroit, Michigan bordering the enclave city of Hamtramck. The area was named after the Polish immigrants who originally lived in the area. A portion of residential area known as Poletown became the General Motors Detroit/Hamtramck Assembly plant in 1981 with those residents relocated by General Motors and the cities of Detroit and Hamtramck which claimed eminent domain in order to make way for a new automobile plant.
The SU-152 (СУ-152) was a Soviet self-propelled heavy howitzer used during World War II.It mounted a 152 mm gun-howitzer on the chassis of a KV-1S heavy tank. Later production used an IS tank chassis and was re-designated ISU-152. Because of its adopted role as an impromptu heavy tank destroyer, capable of knocking out the heaviest German armoured vehicles—Tiger and Panther tanks, and Elefant tank destroyers—it was nicknamed Zveroboy ("Beast Slayer").
The All-Seeing Eye, known to its community of users as ASE, was a game server browser designed by Finnish company UDP Soft. It helped online gamers find game servers. ASE took two years to develop and was introduced as shareware on June 15, 2001.Despite UDP Soft lacking the marketing power of GameSpy, ASE's popularity grew swiftly and steadily. It was sold to Yahoo! for an undisclosed sum in September 2004.
John Hayden Fry (born February 28, 1929) is a former American football player and coach. He played college football for Baylor University. He served as the head coach at Southern Methodist University (1962–1972), North Texas State University, now the University of North Texas (1973–1978), and the University of Iowa (1979–1998), compiling a career college football record of 232–178–10. He was inducted into the College Football Hall of Fame as a coach in 2003.
Bletchley is a constituent town of Milton Keynes, in the ceremonial county of Buckinghamshire, England. It is situated in the south-west of Milton Keynes, and is split between the civil parishes of Bletchley and Fenny Stratford and West Bletchley.Bletchley is best known for Bletchley Park, the headquarters of Britain's World War II codebreaking organisation, now home to The National Museum of Computing.
Christine is a horror novel by Stephen King, published in 1983. It tells the story of a vintage automobile apparently possessed by supernatural forces. Later that same year, a film adaptation, directed by John Carpenter and starring Keith Gordon, John Stockwell, Alexandra Paul, and Harry Dean Stanton, was released. In April 2013, PS Publishing released Christine in a limited 30th Anniversary Edition.
Newton-le-Willows formerly Newton in Makerfield is a market town in the Metropolitan Borough of St Helens, in Merseyside, England. Historically a part of Lancashire, it is situated about midway (about 15 miles from each) between the cities of Manchester and Liverpool, 4 miles (6.4 km) to the east of St Helens, 5 miles (8.0 km) to the north of Warrington and 7 miles (11.3 km) to the south of Wigan.
Neyagawa  (寝屋川市, Neyagawa-shi) is a city located in Osaka Prefecture, Japan, that was founded May 3, 1951. As of 2010 the city has an estimated population of 238,549 and a population density of 9,650 persons per km². The total area is 24.73 km². Neyagawa entered a Sister City relationship with Newport News, Virginia (US), in 1982, and with Oakville, Ontario (Canada), in 1984, where a boulevard is named after the city.
Robert Bly (born December 23, 1926) is an American poet, author, activist and leader of the mythopoetic men's movement. His most commercially successful book to date was Iron John: A Book About Men (1990), a key text of the mythopoetic men's movement, which spent 62 weeks on the The New York Times Best Seller list. He won the 1968 National Book Award for Poetry for his book The Light Around the Body.
Rocco Siffredi (born Rocco Antonio Tano, 4 May 1964) is the stage name of an Italian pornographic actor, director and producer of pornographic movies who is known for his rough sex scenes. As of October 2011, he has starred in more than 1,300 pornographic films.Rocco took his stage name from the character "Roch Siffredi" played by Alain Delon in the French gangster film Borsalino (1970). He is also known as the "Italian Stallion".
The Zhan Guo Ce (Chinese: 戰國策; Wade–Giles: Chan-kuo Ts'e; literally: "Strategies of the Warring States") is a renowned ancient Chinese historical work and compilation of sporadic materials on the Warring States period compiled between the 3rd to 1st centuries BCE. It is an important text of the Warring States Period as it accounts the strategies and political views of the School of Diplomacy and reveals the historical and social characteristics of the period.
Gojō  (五條市, Gojō-shi) is a city located in Nara Prefecture, Japan. The city was founded on October 15, 1957. As of September 30, 2014, the city has an estimated population of 33,283, with 13,742 households. It has a population density of 121.17 persons per km².[citation needed] The total area is 291.98 km².On September 25, 2005, the villages of Nishiyoshino and Ōtō (both from Yoshino District) were merged into Gojō.
Chalfont St Giles is a village and civil parish within Chiltern district in south east Buckinghamshire, England, on the edge of the Chilterns, 25 miles (40 km) from London, and near Seer Green, Jordans, Chalfont St Peter, Little Chalfont and Amersham.Chalfont means chalk spring, in reference to the water carrying capacities of the local terrain. The village has a duck pond that is fed by the River Misbourne.
Whakapapa ([ˈfakapapa]), or genealogy, is a fundamental principle that permeates the whole of Māori culture. However, it is more than just a genealogical 'device'[citation needed]. It is in fact a paradigm of cultural discourse and provides the basis for establishing, enhancing, and even challenging relationships between individuals, whanau (families), hapū (local tribal entities) and iwi (regional tribal bodies)[citation needed].
Van and Schenck were popular United States entertainers in the 1910s and 1920s: Gus Van (born August Von Glahn, August 12, 1886 – March 12, 1968), baritone and Joe Schenck (pronounced "shaŋk"; born Joseph Thuma Schenck, c. 1891 – June 28, 1930), tenor. They were vaudeville stars and made appearances in the Ziegfeld Follies of 1918, 1919, 1920 and 1921. They made numerous phonograph records for the Emerson, Victor, and Columbia record companies.
The Janusz A. Zajdel Award (Nagroda imienia Janusza A. Zajdla), often called just Zajdel,is the annual award given by the Polish science fiction and fantasy fandom for the best stories published in the previous year. The winners are chosen in a vote by fans present at the Polcon convention from up to five nominations in each of two categories:Instant-runoff voting with "No award" as one of the choices is the method used.Vote counts are not announced.
Soyuz 29 (Russian: Союз 29, Union 29) was a 1978 manned Soviet space mission to the Salyut 6 space station. It was the fifth mission, the fourth successful docking, and the second long-duration crew for the orbiting station. Commander Vladimir Kovalyonok and flight engineer Aleksandr Ivanchenkov established a new space-endurance record of 139 days.The crew returned in Soyuz 31, which had been swapped by a crew launched in August who returned in Soyuz 29.
Jason Morgan Ritter (born February 17, 1980) is an American actor, son of actress Nancy Morgan and late actor John Ritter. Ritter had roles as Kevin Girardi in the television series Joan of Arcadia, as Sean Walker in the NBC series The Event, and as the voice of Dipper Pines in Gravity Falls. He played the recurring role of Mark Cyr in the NBC television series Parenthood for which he received an Emmy Award nomination.
A sarcoma (from the Greek σάρξ sarx meaning "flesh") is a cancer that arises from transformed cells of mesenchymal origin. Thus, malignant tumors made of cancellous bone, cartilage, fat, muscle, vascular, or hematopoietic tissues are, by definition, considered sarcomas. This is in contrast to a malignant tumor originating from epithelial cells, which are termed carcinoma. Human sarcomas are quite rare. Common malignancies, such as breast, colon, and lung cancer, are almost always carcinoma.
The Šarplaninac, Šarplaninec or Illyrian Sheepdog (in Albanian: Deltari Ilir, Qeni i Sharrit, meaning Illyrian Dog or Dog of Sharr; Macedonian: Шарпланинец; Serbian Cyrillic: Шарпланинац, literal translation: [Dog] of the Šar Mountains or Šar Mountain Dog, also known as Sharplaninac/Sharplaninec or Yugoslav Shepherd Dog-Šarplanina) is a dog breed of the livestock guardian type originally from the border area between Kosovo, Macedonia and Albania (the Šar mountains).
Baqa al-Gharbiyye (Arabic: باقة الغربية‎, Hebrew: באקה אל-גרביה, בָּקַה אל-עַ'רְבִּיָּה; lit. Baqa West) is a predominantly Arab city in the Haifa District of Israel, located near the Green Line. According to the Israel Central Bureau of Statistics (CBS), at the end of 2013 the city had a total population of 27 thousand. In 2003, Baqa al-Gharbiyye united with the Jatt local council to form Baqa-Jatt, a unification that was dissolved a few years later.
Jane Esther Hamilton (born October 27, 1956) is an American former pornographic film actress and current pornographic film director who performed under the stage name Veronica Hart during the 1980s. She is sometimes credited as Jane Hamilton, V. Hart, Veronica Heart, Victoria Holt, Kathryn Stanleigh, Randee Styles or just Veronica. Hart is a member of the AVN Hall of Fame.Director Paul Thomas Anderson has called her "the Meryl Streep of porn."
Gnome Basic (GB) was a software project whose goal was to provide Visual Basic compatible functionality for the GNOME project. Compatible functionality with Microsoft Office's Visual Basic for Applications was considered especially important. The project has since been discontinued, and apparently never went beyond the development stage. The Mono project, which implements VB.NET, largely supersedes it.
The Premier of Quebec (French: Premier ministre du Québec (masculine) or Première ministre du Québec (feminine)) is the first minister of the Canadian province of Quebec. The premier is the province's head of government and their title is Premier and President of the Executive Council. The current Premier of Quebec is Philippe Couillard of the Quebec Liberal Party, appointed April 23, 2014 following the 2014 election.
East Garafraxa is a rural township in Dufferin County, Ontario, Canada, to the west of Orangeville and within relative commuting distance of Toronto, Brampton, Guelph, and Kitchener. The township includes the population centres of Marsville and Orton. While it is unknown how the name "Garafraxa" came to be, there are a number of theories to its origins:East Garafraxa is known for, among other things, its scenic spots, and many people go there to escape from the city.
The sedge warbler (Acrocephalus schoenobaenus) is an Old World warbler in the genus Acrocephalus. It is a medium-sized warbler with a brown, streaked back and wings and a distinct pale supercilium. Sedge warblers are migratory, crossing the Sahara to get from their European and Asian breeding grounds to spend winter in Africa. The male's song is composed of random chattering phrases and can include mimicry of other species. The sedge warbler is mostly insectivorous.
Kitami  (北見市, Kitami-shi) is a city in Okhotsk Subprefecture, Hokkaido, Japan. It is the most populous city and the commercial center in the subprefecture, although the subprefectural capital is Abashiri. Kitami is in central Okhotsk Subprefecture. The Kitami Mountains are nearby. As of March 1, 2012, the city has a population of 124,789, with 60,646 households, and a population density of 87.55 persons per km². The total area is 1,427.56 km2 (551.18 sq mi).
Altamont (formerly The Summit and Alta Monte) is an unincorporated community in Alameda County, California. It is located 7.5 miles (12 km) northeast of Livermore, at an elevation of 741 feet (226 m) in the Altamont Pass. It was in 1969 the site of the Altamont Free Concert at the Altamont Speedway. Originally called The Summit, the name was changed to Altamont when the Central Pacific Railroad arrived in 1869.A post office operated at Altamont from 1872 to 1955.
A nail is a horn-like envelope covering the tips of the fingers and toes in humans, most non-human primates, and a few other mammals. Nails are similar to claws in other animals. Fingernails and toenails are made of a tough protective protein called keratin. This protein is also found in the hooves and horns of different animals. The mammalian nail, claw, and hoof are all examples of ungues [singular unguis].
A pollen tube is part of the male gametophyte of seed plants. It acts as a conduit to transport the male gamete cells from the pollen grain, either from the stigma (in flowering plants) to the ovules at the base of the pistil, or directly through ovule tissue in some gymnosperms. In maize, this single cell can grow longer than 12 inches to traverse the length of the pistil. Pollen tubes were first discovered by Giovanni Battista Amici.
Richard Stoddert Ewell (February 8, 1817 – January 25, 1872) was a career United States Army officer and a Confederate general during the American Civil War. He achieved fame as a senior commander under Stonewall Jackson and Robert E. Lee and fought effectively through much of the war, but his legacy has been clouded by controversies over his actions at the Battle of Gettysburg and at the Battle of Spotsylvania Court House.
New Romney is a small town in Kent, England, on the edge of Romney Marsh, an area of flat, rich agricultural land reclaimed from the sea after the harbour began to silt up. New Romney, one of the original Cinque Ports, was once a sea port, with the harbour adjacent to the church, but is now more than a mile from the sea. A mooring ring can still be seen in front of the church. It is the headquarters of the Romney, Hythe and Dymchurch Railway.
Yanggu County (Yanggu-gun) is a county in Gangwon Province, South Korea. The northern part of Yanggu County was part of the front line for much of the Korean War, and now borders the Demilitarized Zone. Several Korean War battle sites are located in Yanggu County, including Bloody Ridge, Heartbreak Ridge, and Hill 1179 (Daeusan).Yanggu is located the center of Korean peninsula. Dochon-ri village in Nam-myeon in Yanggu is called "navel of Korea".
William Mangion (born 24 August 1958 in Naxxar) is a Maltese singer, best known for presenting Malta in the Eurovision Song Contest 1993 and placing 8th out of 25 countries with This Time. He is one of Malta's leading vocalist musician. Mangion will perform in the semi-final of the Maltese qualifying heat for Eurovision in 2007. In early 2011, William went to the USA, but still makes frequent visits back to Malta.
The Battle of Auray took place on 29 September 1364 at the French town of Auray. This battle was the decisive confrontation of the Breton War of Succession, a part of the Hundred Years' War. In the battle, which began as a siege, an Anglo-Breton army, led by Duke John de Montfort and assisted by English forces commanded by Sir John Chandos, opposed a Franco-Breton army led by his archrival Charles of Blois.
A research assistant is a researcher employed, often on a temporary contract, by a university or a research institute, for the purpose of assisting in academic research. Research assistants are not independent and not directly responsible for the outcome of the research and are responsible to a supervisor or principal investigator. Research assistants are often educated to degree level and might be enrolled in a postgraduate degree program and simultaneously teach.
The Shimonoseki Campaign  (Japanese: 下関戦争/馬関戦争, Hepburn: Shimonoseki Sensō/Bakan Sensō) refers to a series of military engagements in 1863 and 1864, fought to control Shimonoseki Straits of Japan by joint naval forces from Great Britain, France, the Netherlands and the United States, against the Japanese feudal domain of Chōshū, which took place off and on the coast of Shimonoseki, Japan. The Japanese term for this event translates to the Shimonoseki War.
The Illinois Department of Corrections (IDOC) is the code department of the Illinois state government that operates the adult state prison system. The IDOC is led by a director appointed by the Governor of Illinois, and its headquarters are in Springfield.The IDOC was established in 1970, combining the state's prisons, juvenile centers, and parole services. The juvenile corrections system was split off into the Illinois Department of Juvenile Justice on July 1, 2006.
Gourock (About this sound listen ; Scottish Gaelic: Guireag [kuɾʲak]; GOOR-uck) is a town falling within the Inverclyde council area and formerly forming a burgh of the county of Renfrew in the west of Scotland. It has in the past functioned as a seaside resort on the Firth of Clyde. Its principal function today, however, is as a popular residential area, extending contiguously from Greenock, with a railway terminus and ferry services across the Clyde.
The Worshipful Company of Chartered Accountants in England and Wales is one of the Livery Companies of the City of London. The organisation became a Livery Company in 1977. The Company promotes the practice of accounting by awarding prizes to students in the field. It also supports general charities. The Company ranks eighty-sixth in the order of precedence for Livery Companies. Its motto is True and Fair.
Anthony Patrick "Tony" Hadley (born 2nd June 1960 ) is an English pop singer-songwriter, occasional stage actor and radio presenter who first rose to fame in the 1980s as the lead vocalist of the New Romantic band Spandau Ballet. Hadley is recognisable for his suave image, as well as his powerful blue-eyed soul voice, which has been described by AllMusic as a "dramatic warble". He has also been characterised as a "top crooner" by the BBC. Hadley is known for , being described by journalist Andrew Pierce as "the Tories' biggest celebrity backer".
Plato describes "The Form of the Good", or more literally "the idea of the good" (ἡ τοῦ ἀγαθοῦ ἰδέα), in his dialogue the Republic (508e2–3), speaking through the character of Socrates. Plato introduces several forms in his works, but identifies the Form of the Good as the superlative. This form is the one that allows a philosopher-in-training to advance to a philosopher-king. It can not be clearly seen or explained, but once it is recognized, it is the form that allows one to realize all the other forms.
Rendezvous is a data synchronization mechanism in Plan 9 from Bell Labs. It is a system call that allows two processes to exchange a single datum while synchronizing. The rendezvous call takes a tag and a value as its arguments. The tag is typically an address in memory shared by both processes. Calling rendezvous causes a process to sleep until a second rendezvous call with a matching tag occurs. Then, the values are exchanged and both processes are awakened. More complex synchronization mechanisms can be created from this primitive operation. See also mutual exclusion.
Black Diamond is a sister town to Turner Valley. There exists a three-kilometer trail next to the roadway between Black Diamond and Turner Valley named the Friendship Trail. It has a hospital, shops, hotels and residences, an elementary school [K-6] and highschool [7-12] as well a hockey rink and a Boys and Girls Club. Little oil or gas remains. It is located in the Municipal District of Foothills No. 31.Black Diamond is nestled in the foothills of the Canadian Rockies in the midst of some of Canada's best ranch country.
The Tower of the Winds or the Horologion of Andronikos Kyrrhestes is an octagonal Pentelic marble clocktower in the Roman Agora in Athens that functioned as a horologion or "timepiece". The structure features a combination of sundials, a water clock, and a wind vane. It was supposedly built by Andronicus of Cyrrhus around 50 BC, but according to other sources, might have been constructed in the 2nd century BC before the rest of the forum. In summer of 2014, the Athens Ephorate of Antiquities began cleaning and conserving the structure, with the work expected to last until late 2015.
The cutlassfishes are about 40 species of predatory fish in the family Trichiuridae (order Perciformes) found in seas throughout the world. Fish of this family are long, slender, and generally steely blue or silver in colour, giving rise to their name. They have reduced or absent pelvic and caudal fins, giving them an eel-like appearance, and large fang-like teeth.Some of the species are known as scabbardfishes or hairtails; others are called frostfishes because they appear in late autumn and early winter, around the time of the first frosts.
ISO 3166-2:ER is the entry for Eritrea in ISO 3166-2, part of the ISO 3166 standard published by the International Organization for Standardization (ISO), which defines codes for the names of the principal subdivisions (e.g., provinces or states) of all countries coded in ISO 3166-1. Currently for Eritrea, ISO 3166-2 codes are defined for 6 regions. Each code consists of two parts, separated by a hyphen. The first part is ER, the ISO 3166-1 alpha-2 code of Eritrea. The second part is two letters.
Jim Anderton's Progressive Party (formed in 2002 as the Progressive Party and renamed after its founder in 2005), was a New Zealand political party generally somewhat to the left of its ally, the Labour Party.The party was established when Anderton and his supporters left the Alliance party. The party held at least one seat in Parliament from 2002 to 2011 following its leader, Jim Anderton's victories in the electorate of Wigram. The party did not contest the 2011 general election and was deregistered at its own request in March 2012.
The ABC islands are Aruba, Bonaire and Curaçao. They are the three western-most islands of the Leeward Antilles in the Caribbean, north of Falcón State, Venezuela. From west to east they are, in order: Aruba, Curaçao, Bonaire.All three islands are part of the Kingdom of the Netherlands, although they remain outside the European Union. Aruba and Curaçao are autonomous, self-governing constituent countries of the Kingdom of the Netherlands, while Bonaire is a special municipality of the Netherlands.
In Slavic mythology, the Raróg ( [ˈraruk]), far from a demon, was the fiery falcon. Fire - is the symbol of purity of conscience and mind. Rarog was illustrated on coat of arms of ancient Slavs. They have chosen this image for blazon, simply because falcon is the only predatory bird that attacks their opponent to the face, without using any cunning tactics. You can still see Rarog on the blazon of Ukraine.It is also the name of a caldera on Jupiter's moon Io, an eruption from which was recorded by the W. M. Keck Observatory and Japan's HISAKI (SPRINT-A) spacecraft on August 15, 2013.
Cuajimalpa de Morelos (About this sound kwa 'ximalpa  ) (more commonly known simply as Cuajimalpa) is one of the 16 boroughs of Mexico City. It is located on the west side of the Federal District in the Sierra de las Cruces mountains which separate Mexico City from the State of Mexico. The borough is named after the former rural town of Cuajimalpa, which has since been absorbed by urban sprawl. The borough is home to the Desierto de los Leones National Park, the first declared in Mexico as well as the second largest annual passion play in Mexico City.
George Alexander "Alex" Trebek (/trɨˈbɛk/; born July 22, 1940) is a Canadian American television personality. He has been the host of the syndicated game show Jeopardy! since 1984, and has also hosted a number of other game shows, including The Wizard of Odds, Double Dare, High Rollers, Battlestars, Classic Concentration and To Tell the Truth. Trebek has made appearances in numerous television series, usually portraying himself. A native of Canada, he became a naturalized United States citizen in 1998.Trebek is signed as host of Jeopardy! through 2018.
Arckanum is a Swedish black metal project formed in 1993 by Johan "Shamaatae" Lahger, who is the only constant member. Shamaatae is also an author of occult literature and writes under the names Vexior/Ekortu. His first published work, titled PANPARADOX, was released the 13th of July 2009 by Ixaxaar. His second book, GULLVEIGARBÓK, was released on December 2010 by Fall of Man. His latest book will be released by Ixaxaar on December, 21st 2014 called Þursakyngi, it is said to be a "book series" with each book dedicated to the Thursatru tradition.
Zhongxing New Village (Chinese: 中興新村) is located in Nantou City, Nantou County, Taiwan (ROC) and is the seat of government of Taiwan Province. The term "Zhongxing" (中興) is from the Chinese legend "少康中興" Shàokāng Zhōngxīng, referring to the restoration of the Xia Dynasty by king Shaokang, an allusion to the ROC government taking back mainland China.It is a planned town with a population of 25,549 as of February 2010. With all the buildings owned by the government, development is strictly controlled and carefully planned.
The Maya Hero Twins are the central figures of a narrative included within the colonial K'iche' document called Popol Vuh, and constituting the oldest Maya myth to have been preserved in its entirety. Called Hunahpu and Xbalanque [ʃɓalaŋˈke] in the K’iche’ language, the Twins have also been identified in the art of the Classic Mayas (200-900 AD). The Twin motif recurs in many Native American mythologies; the Maya Twins in particular could be considered as mythical ancestors to the Maya ruling lineages.[citation needed]
Abbé Pierre, OFM Cap, GOQ (born Henri Marie Joseph Grouès; 5 August 1912 – 22 January 2007) was a French Catholic priest, member of the Resistance during World War II, and deputy of the Popular Republican Movement (MRP).In 1949, he founded the Emmaus movement, with the goal of helping poor and homeless people and refugees. Abbé means abbot in French, and is also used as a courtesy title given to Catholic priests in French-speaking countries. He was one of the most popular figures in France, but had his name removed from such polls after some time.
Mark Andrew Green (born June 1, 1960) is an American politician. He served in the Wisconsin State Assembly from 1993 to 1999, was a Republican member of the United States House of Representatives from 1999 to 2007, representing Wisconsin's 8th congressional district, ran unsuccessfully for Governor of Wisconsin in 2006, and held the post of United States Ambassador to Tanzania from August 2007 until January 2009. He currently serves as president of the International Republican Institute (IRI), and sits on the board of directors of the Millennium Challenge Corporation.
An abortifacient ("that which will cause a miscarriage" from Latin abortus "miscarriage" and faciens "making") is a substance that induces abortion. Abortifacients for animals that have mated undesirably are known as mismating shots.Common abortifacients used in performing medical abortions include mifepristone, which is typically used in conjunction with misoprostol in a two-step approach. There are also several herbal mixtures with abortifacient claims, though there are no available data on the efficacy of these plants in humans.
George Lloyd Murphy (July 4, 1902 – May 3, 1992) was an American dancer, actor, and politician. Murphy was a song-and-dance leading man in many big-budget Hollywood musicals from 1930 to 1952. He was the president of the Screen Actors Guild from 1944 to 1946, and was awarded an honorary Academy Award in 1951. Murphy served from 1965 to 1971 as U.S. Senator from California, the first notable U.S. actor to make the successful transition to elected official in California, predating Ronald Reagan and Arnold Schwarzenegger.
A rock festival, considered synonymous with pop festival, is considered to be a large-scale rock music concert, featuring multiple acts performing an often diverse range of popular music including rock, pop, folk, electronic, and related genres. As originally conceived in the mid to late 1960s, rock festivals were held outdoors, often in open rural areas or open-air sports arenas, fairgrounds and parks, typically lasted two or more days, featured long rosters of musical performers, and attracted very large crowds - sometimes numbering several hundred thousand people.
Anita Blake: Vampire Hunter is a series of urban fantasy novels, short stories, and comic books by Laurell K. Hamilton. The books have sold more than six million copies; many have made The New York Times Best Seller list.The series is narrated in the first person by Anita Blake, who works in St. Louis, Missouri, as a professional zombie raiser, vampire executioner and supernatural consultant for the police. The early novels focus predominantly on crime-solving and action; the later ones on Anita's personal and sexual relationships and powers.
The Slipper and the Rose is a 1976 British musical film retelling the classic fairy tale of Cinderella. This film was chosen as the Royal Command Performance motion picture selection for 1976. Directed by Bryan Forbes, the film stars Gemma Craven as the heroine, Richard Chamberlain as the Prince, and a supporting cast led by Michael Hordern, Kenneth More, Edith Evans and Annette Crosbie. Academy Award nominated songs are written by Richard M. Sherman and Robert B. Sherman, who also shared scripting duties with Forbes and, reportedly, the film's executive producer, broadcaster David Frost.
The IAV Stryker is a family of eight-wheeled, armored fighting vehicles derived from the Canadian LAV III and based on the Swiss Piranha III 8×8. Stryker vehicles are produced by General Dynamics Land Systems for the United States Army. It has 4-wheel drive (8×4) and can be switched to all-wheel drive (8×8).The vehicle is named for two American servicemen who posthumously received the Medal of Honor: Private First Class Stuart S. Stryker, who died in World War II, and Specialist Four Robert F. Stryker, who died in the Vietnam War.
Otto Lilienthal (23 May 1848 – 10 August 1896) was a German pioneer of aviation who became known as the Glider King. He was the first person to make well-documented, repeated, successful gliding flights. Newspapers and magazines published photographs of Lilienthal gliding, favorably influencing public and scientific opinion about the possibility of flying machines becoming practical. He died of injuries sustained when his glider stalled and he was unable to regain control; falling from about 15 m (50 ft), he fractured his neck.
Le Chambon-sur-Lignon is a commune in the Haute-Loire department in south-central France. Residents have been primarily Huguenot or Protestant since the 17th century. During World War II such residents made the commune a haven for Jews fleeing from the Nazis. They both hid them within the town and countryside, and helped them flee to neutral Switzerland. In 1990 the town was one of two collectively honored as the Righteous Among the Nations by Yad Vashem in Israel for saving Jews in Nazi-occupied Europe. The other town awardee was the Dutch village of Nieuwlande.
William Still (October 7, 1821 – July 14, 1902) was an African-American abolitionist in Philadelphia, Pennsylvania, conductor on the Underground Railroad, writer, historian and civil rights activist. He was chairman of the Vigilance Committee of the Pennsylvania Anti-Slavery Society. He directly aided fugitive slaves and kept records of their lives, to help families reunite after slavery was abolished. After the American Civil War, he wrote an account of the underground system and the experiences of many refugee slaves, entitled The Underground Railroad Records, published in 1872.
Test of English as a Foreign Language or TOEFL (/ˈtoʊfəl/, TOH-fəl) is a standardized test of English language proficiency for non-native English language speakers wishing to enroll in U.S. universities. The test is accepted by many English-speaking academic and professional institutions. TOEFL is one of the two major English-language tests in the world, the other being the IELTS.TOEFL is a trademark of ETS (Educational Testing Service), a private non-profit organization, which designs and administers the tests. The scores are valid for 2 years; then they are no longer reported.
Airman basic (AB) is the lowest enlisted rank in the United States Air Force (USAF), immediately below airman. The pay grade for airman basic is E-1. As opposed to all other USAF enlisted and officer ranks, airman basic has no rank insignia affiliated. The lack of uniform insignia for airmen basic is the reason for the nickname "slick-sleeve"; all other enlisted Air Force ranks wear stripes and chevrons on their uniform sleeves.In accordance with Air Force Instruction (AFI) 36-2618, The Enlisted Force Structure, the term of address for an airman basic is "Airman Basic" or "Airman".
An in-camera effect is any special effect in a video or movie that is created solely by using techniques in and on the camera and/or its parts. The in-camera effect is defined by the fact that the effect exists on the original camera negative or video recording before it is sent to a lab or modified. So effects that modify the original negative at the lab, such as skip bleach or flashing, are not included. Likewise effects that work with props, such as squibs, fire, and dustball guns are also not included. Some examples of in camera effects include:
Augustów (Polish: [au̯ˈɡustuf]; Lithuanian: Augustavas), formerly known in English as Augustovo or Augustowo, is a city in north-eastern Poland with 30,802 inhabitants (2011). It lies on the Netta River and the Augustów Canal. It is situated in the Podlaskie Voivodeship (since 1999), having previously been in Suwałki Voivodeship (1975–1998). It is the seat of Augustów County and of Gmina Augustów.In 1970, Augustów became officially recognized as a health and relaxation resort. In 1973, surrounding settlements were named a part of it, forming a popular resort town.
The Angel of the North is a contemporary sculpture, designed by Antony Gormley, which is located in Gateshead, Tyne and Wear, England. Completed in 1998, it is a steel sculpture of an angel, 20 metres (66 ft) tall, with wings measuring 54 metres (177 ft) across. The wings do not stand straight sideways, but are angled 3.5 degrees forward; Gormley did this to create "a sense of embrace".It stands on a hill on the southern edge of Low Fell, overlooking the A1 and A167 roads into Tyneside, and the East Coast Main Line rail route, south of the site of Team Colliery.
See Revolutionary Communist League (Belgium) for the other Ligue communiste révolutionnaire.The Revolutionary Communist League (Ligue communiste révolutionnaire) (LCR) was a Trotskyist political party in France. It was the French section of the Fourth International (Post-Reunification). It published the weekly newspaper Rouge and the journal Critique communiste. Established in 1974, it became the leading party of the far left in the 2000s. It officially abolished itself on February 5, 2009 to merge with smaller factions of the far left and form a New Anticapitalist Party.
A software extension is software that serves to extend the capabilities of or data available to an existing software application; it becomes included in the program. This term often (mistakenly) coincides with the plug-in. When installing software, one may be instructed to take one or more steps related to installing extensions (or these steps may automatically be done for the user). "Add-on" is often considered the general term comprising snap-ins, plug-ins, extensions, and themes. The format of extensions can vary from one program to another, with for example:
Brook Benton, born Benjamin Franklin Peay, (September 19, 1931 – April 9, 1988) was an American singer and songwriter who was popular with rock and roll, rhythm and blues, and pop music audiences during the late 1950s and early 1960s, when he scored hits such as " It's Just A Matter of Time" and " Endlessly", many of which he co-wrote. He made a comeback in 1970 with the ballad "Rainy Night in Georgia." Benton scored over 50 Billboard chart hits as an artist, and also wrote hits for other performers.
Noriyuki "Pat" Morita (June 28, 1932 – November 24, 2005) was an American film and television actor who was well known for playing the roles of Matsuo "Arnold" Takahashi on Happy Days and Kesuke Miyagi in the The Karate Kid movie series, for which he was nominated for the Academy Award for Best Supporting Actor in 1984.Morita was the lead actor in the television program Mr. T and Tina, regarded as the first American sitcom centered on a person of Asian descent, and Ohara, a police-themed drama. Both television shows were aired on ABC, but they were both short-lived.
In baseball, the designated hitter rule is the common name for Major League Baseball Rule 6.10, adopted by the American League in 1973. The rule allows teams to have one player, known as the designated hitter (abbreviated DH), to bat in place of the pitcher. Since 1973, most collegiate, amateur, and professional leagues have adopted the rule or some variant. MLB's National League and Nippon Professional Baseball's Central League are the most prominent professional leagues that do not use a designated hitter.
Tsuen Wan District (荃灣區) is one of the 18 districts of Hong Kong. It is located in the New Territories and is served by the Tsuen Wan Line of the MTR metro system. It had a population of 275,527 in 2001. Its residents, mostly live in Tsuen Wan Town, enjoy the highest income in the New Territories. Part of the Tsuen Wan New Town is located in the Tsuen Wan District. The northeastern part of Lantau island is belong to Tsuen Wan District to make itself as an enclave. There is also no direct road connect that piece of land with the rest of the district.
Operation Haven Denial was a five-day U.S.-led operation (July 2–6, 2003) against Taliban remnants and Al Qaeda fighters in the Paktika and Khost provinces of Afghanistan. The operation involved 800 U.S soldiers backed by more than 500 Italian paratroopers and by 25 aircraft. One illegal border checkpoint was dismantled and one small cache of weapons was confiscated. Some 250 vehicles were inspected and 400 people interviewed, but no one was detained during the operation. It was the biggest operation in Afghanistan since Operation Anaconda in March 2002.
The Spreewald (German for "Spree Woods"; in Lower Sorbian: Błota) is situated about 100 km south-east of Berlin. It was designated a biosphere reserve by UNESCO in 1991. It is known for its traditional irrigation system which consists of more than 200 small canals (called "Fließe"; total length: 1,300 km ) within the 484-square-kilometre (187 sq mi) area. The landscape was shaped during the ice-age. Alder forests on wetlands and pine forests on sandy dry areas are characteristic for the region. Grasslands and fields can be found as well.
There is a large body of modern fiction set in ancient Rome. The following titles listed include only those that are substantially (more than half) or entirely set in the city of Rome during any period up to the Byzantine empire. It does not include works set partially in Rome, nor does it include all works set in the Roman Republic or the Roman Empire. For works set in the Roman empire but not in the city of Rome, please see Fiction set in the Roman empire for a list of all works set in the ancient Roman world. Titles include:
Georgios Papandreou (Greek: Γεώργιος Παπανδρέου Geórgios Papandréou; 13 February 1888 in Kalentzi – 1 November 1968 in Athens) was a Greek politician, the founder of the Papandreou political dynasty. He served three terms as Prime Minister of Greece (1944–1945, 1963, 1964–1965). He was also Deputy Prime Minister from 1950–1952, in the governments of Nikolaos Plastiras and Sofoklis Venizelos and served numerous times as a Cabinet Minister, starting in 1923, in a political career that spanned more than five decades.
The Digibox is a device marketed by British Sky Broadcasting in the UK and Ireland to enable home users to receive digital satellite television broadcasts (satellite receiver) from the Astra satellites at 28.2° east. An internet service is also available through the device, similar in some ways to the American MSN TV. The first Digiboxes shipped to consumers in mid-1998, and the hardware reference design is unchanged since. Compared to other satellite receivers, they are severely restricted. Following the launch of ITVBe. the units were sold £3:99 at cost.
Walter Edward Fauntroy (born February 6, 1933) is the former pastor of the New Bethel Baptist Church in Washington, D.C., and a civil rights activist. He is also a former delegate to the United States Congress and was a candidate for the 1972 and 1976 Democratic presidential nominations as a favorite son, as well as a human rights activist. His stated life work is to advocate public policy that "declares Good News to the poor, that binds up the broken hearted and sets at liberty them that are bound" in the United States and around the world.
Jason Ringenberg (born November 22, 1958 in Kewanee, Illinois) is an American musician and the lead singer of Jason & the Scorchers. He is also a songwriter and guitarist. Jason & the Scorchers had several minor hits, including "Golden Ball and Chain" and a rock version of Bob Dylan's "Absolutely Sweet Marie."Ringenberg was most influential in the mid-1980s when the indie country/rock fusion movement was at its height. His music, and that of similar bands, served as the foundation of the emergence of the alternative country and Americana genres within indie rock music.
Roe (/roʊ/) or hard roe is the fully ripe internal egg masses in the ovaries, or the released external egg masses of fish and certain marine animals, such as shrimp, scallop and sea urchins. As a seafood, roe is used both as a cooked ingredient in many dishes and as a raw ingredient. The roe of marine animals, such as the roe of lumpsucker, hake and salmon, is an excellent source of omega-3 fatty acids. Roe from a sturgeon or sometimes other fishes is the raw base product from which caviar is made.The term soft roe or white roe denotes fish milt.
Suddenly Susan is an American television sitcom that aired on NBC from September 19, 1996 until December 26, 2000. The series was created by Clyde Phillips and stars Brooke Shields in her first regular series. Shields plays Susan Keane, a glamorous San Francisco magazine writer who begins to adjust to being single, and who learns to be independent-minded, after being taken care of all her life. The series was developed by Gary Dontzig and Steven Peterman, who also served as executive producers during the first three seasons, and was produced by Warner Bros. Television.
Charles Peter Wuorinen ( /ˈwɔrɪnən/, born June 9, 1938) is an American composer of contemporary classical music based in New York City. Awarded the Pulitzer Prize in 1970, Wuorinen has in recent years dedicated himself to large-scale works for the stage, including collaborations with Salman Rushdie and Annie Proulx.His catalog of more than 260 compositions includes works for orchestra, opera, and chamber music, as well as solo instrumental and vocal works. Wuorinen's work has been described as adhering to serialism, but in recent years he has come to disparage that term as meaningless.
Álvaro Enrique Arzú Yrigoyen (born March 14, 1946) was the 32nd President of Guatemala from January 14, 1996 until January 14, 2000. He has been elected Mayor of Guatemala City on five occasions: in 1982, but was prevented from assuming office because of a coup d'état; in 1986, this time assuming and serving his mandate; again in January 2004; and he was re-elected for a third effective term in September 2007 with 55 percent of the popular vote. Arzú was re-elected in September 2011 for a third consecutive term as mayor of the capital, which began in January 2012.
Emperor Cheng of Han (51–7 BC) was an emperor of the Chinese Han Dynasty ruling from 33 until 7 BC.Under Emperor Cheng, the Han dynasty continued its slide into disintegration while the Wang clan continued its slow grip on power and on governmental affairs as promoted by the previous emperor. Corruptions and greedy officials continued to plague the government and as a result rebellions broke out throughout the country. Emperor Cheng died after a reign of 26 years and was succeeded by his nephew.
Łęczna [ˈwɛnt͡ʂna] is a town in eastern Poland with 21,802 inhabitants (2004), situated in Lublin Voivodeship. It is the seat of Łęczna County and the smaller administrative district of Gmina Łęczna. The town is located in northeastern corner of historic province of Lesser Poland. Łęczna lies among the hills of the Lublin Upland, at the confluence of two rivers - the Wieprz, and the Świnka. On December 31, 2010, the population of the town was 20,706. Łęczna does not have a rail station, the town lies on a local road from Lublin to Włodawa.
Lempo is a sort of fiend from Finnish folklore and mythology. Lempo is the god of love and fertility in Finnish mythology. After Christianity came to Finland, the reputation of Lempo worsened: (s)he is portrayed in the folklore usually as erratic spirit, as love can be capricious, even dangerous, and it could even take control of a being and turn them to destruction. The words "lempo" and "hiisi" are also used as very mild swear words in the Finnish language. "Piru" is a slightly stronger swear word. This too is work of Christians, they weren't originally bad words.
ISO 3166-2:AT is the entry for Austria in ISO 3166-2, part of the ISO 3166 standard published by the International Organization for Standardization (ISO), which defines codes for the names of the principal subdivisions (e.g., provinces or states) of all countries coded in ISO 3166-1. Currently for Austria, ISO 3166-2 codes are defined for 9 federal lands. Each code consists of two parts, separated by a hyphen. The first part is AT, the ISO 3166-1 alpha-2 code of Austria. The second part is a digit (1–9).
Photon: The Idiot Adventures is a six-episode anime OVA series created by Masaki Kajishima. The main character, Photon, possesses superhuman strength but is extremely simple-minded. He engages in heroic adventures of different varieties. He accidentally gets married to a rebel space pilot named Keyne, and becomes involved in fighting an evil wannabe galactic emperor and his "bumbling henchmen". The ending song, "Pinch!", is performed by Yui Horie. A manga based on the anime was written by Hiroshi Kanno.
Prasanthi Nilayam (14°9.91′N77°48.70′E﻿ / ﻿14.16517°N 77.81167°E﻿ /14.16517; 77.81167, 800 meters (2624 feet) above sea level) is the main ashram of Sathya Sai Baba located in the village of Puttaparthi in Anantapur district, Andhra Pradesh, India." Sathya Sai Baba was born in Puttaparthi. "Prasanthi Nilayam" means literally "Abode of the Highest Peace." Sathya Sai Baba gave daily darshan to his devotees in this ashram. Sathya Sai Baba was usually present in Prasanthi Nilayam from early June to the middle of March.
The metatarsus or metatarsal bones are a group of five long bones in the foot, located between the tarsal bones of the hind- and mid-foot and the phalanges of the toes. Lacking individual names, the metatarsal bones are numbered from the medial side (the side of the great toe): the first, second, third, fourth, and fifth metatarsal (often depicted with Roman numerals). The metatarsals are analogous to the metacarpal bones of the hand. The lengths of the metatarsal bones in humans are, in descending order: second, third, fourth, fifth and first.
Cruel and unusual punishment is a phrase describing punishment that is considered unacceptable due to the suffering, pain, or humiliation it inflicts on the person subjected to it. There are generally tests that can serve as a guide to what cruel and unusual punishment is according to various legal textbooks in accordance with the law. These are: 1) the frequency at which the punishment occurs in society, 2) overall acceptance in society, 3) severity (i.e., the punishment fits the crime), and 4) if the punishment is arbitrary.
A persistent vegetative state is a disorder of consciousness in which patients with severe brain damage are in a state of partial arousal rather than true awareness. It is a diagnosis of some uncertainty in that it deals with a syndrome. After four weeks in a vegetative state (VS), the patient is classified as in a persistent (or 'continuing') vegetative state. This diagnosis is classified as a permanent vegetative state (PVS) some months after a non-traumatic brain injury (3 months in the US, 6 months in the UK, or one year after traumatic injury).
Edwin Thomas Booth (November 13, 1833 – June 7, 1893) was a famous 19th-century American actor who toured throughout America and the major capitals of Europe, performing Shakespearean plays. In 1869 he founded Booth's Theatre in New York, a spectacular theatre that was quite modern for its time. Some theatrical historians consider him the greatest American actor, and the greatest Hamlet, of the 19th century. However, his achievements are often overshadowed by his relationship with his brother, John Wilkes Booth, the man who assassinated President Abraham Lincoln.
In music theory, limit or harmonic limit is a way of characterizing the harmony found in a piece or genre of music, or the harmonies that can be made using a particular scale. The term limit was introduced by Harry Partch, who used it to give an upper bound on the complexity of harmony; hence the name. "Roughly speaking, the larger the limit number, the more harmonically complex and potentially dissonant will the intervals of the tuning be perceived." "A scale belonging to a particular prime limit has a distinctive hue that makes it aurally distinguishable from scales with other limits."
Dazaifu  (太宰府市, Dazaifu-shi) is a city located in Fukuoka Prefecture, Japan.  Nearby cities include Ōnojō and Chikushino. Although mostly mountainous, it does have arable land used for paddy fields and market gardening. As of May 31, 2011, the city has an estimated population of 70,587 with 29,355 households and a population density of 2,386.31 persons per km². The total area is 29.58 km².The city was officially founded on April 1, 1982, although it has been important historically for more than a thousand years.[when?]
The Siege of Osaka (大坂の役, Ōsaka no Eki, or, more commonly, 大坂の陣 Ōsaka no Jin) was a series of battles undertaken by the Tokugawa shogunate against the Toyotomi clan, and ending in that clan's destruction. Divided into two stages (Winter Campaign and Summer Campaign), and lasting from 1614 to 1615, the siege put an end to the last major armed opposition to the shogunate's establishment. The end of the conflict is sometimes called the Genna Armistice (元和偃武, Genna Enbu), because the era name was changed from Keichō to Genna immediately following the siege.
Temple is a London Underground station located at Victoria Embankment in the City of Westminster, close to its boundary with the City of London. It is on the Circle and District lines between Embankment and Blackfriars, and is in fare zone 1.The station was opened in 1870 with the name The Temple, from the Temple area in the vicinity of Temple Church, and from the Inner Temple and the Middle Temple, two of the four Inns of Court of London. The definite article in the name fell out of use quite early.
The Worshipful Company of Environmental Cleaners is one of the Livery Companies of the City of London. It was established in 1972 as the Guild of Cleaners, and was later known as the Guild of Master Cleaners. The Guild became a Livery Company in 1986, changing its name again, this time to the Environmental Cleaners. The Company promotes environmental cleanliness through charitable contributions. The Company ranks ninety-seventh in the order of precedence for Livery Companies. Its motto is Tergere Est Servare, Latin for To Clean Is To Preserve.
The Dogon are an ethnic group living in the central plateau region of the country of Mali, in Western Africa, south of the Niger bend, near the city of Bandiagara, in the Mopti region. The population numbers between 400,000 and 800,000. The Dogon are best known for their religious traditions, their mask dances, wooden sculpture and their architecture. The past century has seen significant changes in the social organization, material culture and beliefs of the Dogon, partly because Dogon country is one of Mali's major tourist attractions.
The hypothetico-deductive model or method is a proposed description of scientific method. According to it, scientific inquiry proceeds by formulating a hypothesis in a form that could conceivably be falsified by a test on observable data. A test that could and does run contrary to predictions of the hypothesis is taken as a falsification of the hypothesis. A test that could but does not run contrary to the hypothesis corroborates the theory. It is then proposed to compare the explanatory value of competing hypotheses by testing how stringently they are corroborated by their predictions.
Amyloids are insoluble fibrous protein aggregates sharing specific structural traits. They arise from at least 18 inappropriately folded versions of proteins and polypeptides present naturally in the body. These misfolded structures alter their proper configuration such that they erroneously interact with one another or other cell components forming insoluble fibrils. They have been associated with the pathology of more than 20 serious human diseases in that abnormal accumulation of amyloid fibrils in organs may lead to amyloidosis, and may play a role in various neurodegenerative disorders.
The German Federal Coast Guard ( German: Küstenwache des Bundes) is a civilian law enforcement organisation whose primary missions are border protection, maritime environmental protection, shipping safety, fishery protection and customs enforcement. The Küstenwache is an association of several federal agencies, not a single entity like the United States Coast Guard. The agencies that make up the Küstenwache have a common plan of action and direct their operations from two Coast Guard Centers (German: Küstenwachzentren), Neustadt (Holstein) for the Baltic Sea and Cuxhaven for the North Sea.
Encephalitis lethargica or von Economo disease is an atypical form of encephalitis. Also known as "sleepy sickness" (though different from the sleeping sickness transmitted by the tsetse fly), it was first described in 1917 by the neurologist Constantin von Economoand the pathologist Jean-René Cruchet.The disease attacks the brain, leaving some victims in a statue-like condition, speechless and motionless. Between 1915 and 1926, an epidemic of encephalitis lethargica spread around the world; no recurrence of the epidemic has since been reported, though isolated cases continue to occur.
The Communist Party of the Turkmen SSR (Russian: Коммунистическая партия Туркменистана, Turkmen: Türkmenistanyň Kommunistik Partiyasy) was the ruling communist party of the Turkmen SSR, and a part of the Communist Party of the Soviet Union. From 1985 it was led by Saparmurat Niyazov, who in 1991 renamed the party to the Democratic Party of Turkmenistan, which is no longer a communist party. The current Communist Party of Turkmenistan was made illegal during the presidency of Niyazov after independence and remains banned.
In mathematics, the transitive closure of a binary relation R on a set X is the transitive relation R+ on set X such that R+ contains R and R+ is minimal (Lidl and Pilz 1998:337). If the binary relation itself is transitive, then the transitive closure is that same binary relation; otherwise, the transitive closure is a different relation. For example, if X is a set of airports and x R y means "there is a direct flight from airport x to airport y", then the transitive closure of R on X is the relation R+: "it is possible to fly from x to y in one or more flights."
was a Gato-class submarine, the first United States Navy ship to be named for the wahoo, a dark blue food fish of Florida and the West Indies. Construction started before the U.S entered World War II, and she was commissioned after entry. Wahoo was assigned to the Pacific theatre. She gained fame as an aggressive and highly successful submarine after Lt. Commander Dudley Walker "Mush" Morton became her skipper. She was sunk by Japanese aircraft in October 1943 while returning home from a patrol in the Sea of Japan.
The Secret Adversary is a work of detective fiction by Agatha Christie first published in the United Kingdom by The Bodley Head in January 1922 and in the United States by Dodd, Mead and Company later in that same year. The UK edition retailed at seven shillings and sixpence (7/6) and the US edition at $1.75. It is her second published novel. The book introduces the characters of Tommy and Tuppence who feature in three other Christie novels and one collection of short stories; the five Tommy and Tuppence books span Agatha Christie's writing career.
Nerima  (練馬区, Nerima-ku) is a special ward located in Tokyo Metropolis, Japan. In English, it calls itself Nerima City. As of August 1, 2007, the ward has an estimated population of 703,005, with 323,296 households and a population density of 14,443 persons per km². 12,897 foreign residents are registered in the ward. 18.4% of the ward's population is over the age of 65. The total area is 48.16 km². Nerima has a sister-city relationship with Ipswich, Queensland, Australia. Nerima Gardens in Ipswich commemorates the tie. Nerima also has a similar link to Haidian District, Beijing, China.
Felix Graf von Luckner (9 June 1881 – 13 April 1966), sometimes called in English Count Luckner, was a German nobleman, naval officer, author, and sailor who earned the epithet Der Seeteufel (the Sea-Devil), and his crew that of Die Piraten des Kaisers (the Emperor's Pirates), for his exploits in command of the sailing commerce raider SMS Seeadler (Sea Eagle) between 1916 and 1917. It was Luckner's habit of successfully waging war without casualties which made him a hero and a legend on both sides.
Frederick Catherwood (27 February 1799 – 27 September 1854) was an English artist and architect, best remembered for his meticulously detailed drawings of the ruins of the Maya civilization. He explored Mesoamerica in the mid 19th century with writer John Lloyd Stephens. Their books, Incidents of Travel in Central America, Chiapas and Yucatán and Incidents of Travel in Yucatán, were best sellers and introduced to the Western world the civilization of the ancient Maya. In 1837, Catherwood was elected into the National Academy of Design as an Honorary member.
Paphiopedilum, often called the Venus slipper, is a genus of the Lady slipper orchid subfamily Cypripedioideae of the flowering plant family Orchidaceae. The genus comprises some 80 accepted taxa including several natural hybrids. The genus is native to Southeast Asia, the Indian Subcontinent, southern China, New Guinea and the Solomon and Bismarck Islands.  The species and their hybrids are extensively cultivated, and are known as either paphiopedilums, or by the abbreviation paphs in horticulture.The type species of this genus is Paphiopedilum insigne.
The Worshipful Society of Apothecaries of London is one of the livery companies of the City of London. It is one of the largest livery companies (with over 1,600 members in 2012) and ranks 58th in their order of precedence. The society is a member of the London Museums of Health & Medicine and its guild church is the Church of St Andrew-by-the-Wardrobe.The society's modern roles include educational, social, ceremonial and charitable activities, in addition to supporting the City of London, its governance and the Lord Mayor of the City of London.
Fernão Lopes (died 1545) was the first known permanent inhabitant of the remote Island of Saint Helena in the South Atlantic Ocean, an island that later became famous as the site of Napoleon's exile and death. Lopes was a 16th-century Portuguese soldier in India. He was tortured and disfigured in punishment for siding with Rasul Khan in a rebellion against Portuguese rule in Goa. On his way home to Portugal after these events, Lopes chose voluntary exile on Saint Helena, where he lived in almost complete solitude for more than 30 years.
Uloboridae, the cribellate orb weavers or hackled orb weavers, is a family of non-venomous spiders. Their lack of venom glands is a secondarily evolved trait. Instead, they wrap their prey thoroughly in silk, cover it in regurgitated digestive enzymes and then ingest the liquified body. All members of this family produce a feathery, fuzzy silk called cribellate (or hackled) silk. These spiders do not use an adhesive on their orb webs, but rather the very fine fibers on each strand of silk tend to ensnare prey. Uloboridae webs often have a stabilimentum or zig-zag pattern through the center.
The Minaret of Freedom Institute is an Islamic libertarian organization established in 1993 and based in Bethesda, Maryland. It is dedicated to educating both Muslims and non-Muslims. It was co-founded by Imad-ad-Dean Ahmad, its president, and Shahid N. Shah, its treasurer. Its early board of advisers included former Richard Nixon advisor Robert D. Crane, a convert to Islam, and Charles Butterworth, a University of Maryland Islamic scholar. Its current board of directors and board of advisers include religious, academic and business leaders.
Logical block addressing (LBA) is a common scheme used for specifying the location of blocks of data stored on computer storage devices, generally secondary storage systems such as hard disks. LBA is a particularly simple linear addressing scheme; blocks are located by an integer index, with the first block being LBA 0, the second LBA 1, and so on. IDE standard included 22-bit LBA as an option, which was further extended to 28-bit with the release of ATA-1 (1994) and to 48-bit with the release of ATA-6 (2003). Most hard drives released after 1996 implement logical block addressing.
A coprocessor is a computer processor used to supplement the functions of the primary processor (the CPU). Operations performed by the coprocessor may be floating point arithmetic, graphics, signal processing, string processing, encryption or I/O Interfacing with peripheral devices. By offloading processor-intensive tasks from the main processor, coprocessors can accelerate system performance. Coprocessors allow a line of computers to be customized, so that customers who do not need the extra performance don't need to pay for it.
Ennis (/ˈɛ.nɪs/; Irish: Inis, meaning "island") is a town located in Mid-West Region of Ireland and is the county town of County Clare. Situated on the River Fergus just north of where it enters the Shannon Estuary, it lies north west of Limerick and south of Galway. The town is also 19 km (12 mi) from Shannon Airport. The Irish name for the town is short for Inis Cluain Ramh Fhada ("island of the long rowing meadow"). In 2011, Ennis had a population of 25,360, making it the 11th largest urban centre in Ireland.
Thomas "Tom" Cat is a fictional character and one of the title characters (the second being Jerry Mouse) in Metro-Goldwyn-Mayer's series of Tom and Jerry theatrical cartoon short films. Created by William Hanna and Joseph Barbera, Tom is a blue/grey anthropomorphic domestic short-haired cat who first appeared in the 1940 animated short Puss Gets the Boot. Tom was originally known as "Jasper" during his debut in that short, however, beginning from his next appearance in The Midnight Snack and onwards, he is known as "Tom" or "Thomas".
Cumnock (Cumnag in Gaelic) is a town in East Ayrshire, Scotland. The town sits at the confluence of the Glaisnock Water and the Lugar Water. There are three neighbouring housing projects which lie just outside the town boundaries, Craigens, Logan and Netherthird, with the former ironworks settlement of Lugar also just outside the town, contributing to a population of around 13,000 in the immediate locale. A new housing development, Knockroon, was granted planning permission on 9 December 2009 by East Ayrshire Council.
Dominion Stores was once a national chain of supermarkets in Canada, which was still known as the Dominion of Canada at the time of the company's founding. The chain was founded in 1919 in Ontario and was later acquired by the Argus Corporation. It was later sold to The Great Atlantic and Pacific Tea Company (A&P), which ultimately restricted the chain to the Greater Toronto Area, with stores outside Ontario sold to third parties. A&P's Canadian division was later acquired by Metro Inc., which rebranded the remaining Dominion stores to its namesake banner in 2008.
The Paasikivi-Kekkonen line refers to the doctrine President Urho Kekkonen’s (1956–1981) realization and development of his predecessor Paasikivi’s doctrine, aimed at Finland’s survival as an independent sovereign democratic and capitalist country in the immediate proximity of the Soviet Union. The principal architect of Finland's postwar foreign policy of neutrality was Juho Kusti Paasikivi, who was president from 1946 to 1956. Urho Kekkonen, president from 1956 until 1981, further developed this policy, stressing that Finland should be an active rather than a passive neutral.
Kubrat or Kvrt (Bulgarian: Кубрат; Ukrainian: Кубрат; Chuvash: Купрат, Kuprat; Greek: Kούβρατος, Mari: Чумбылат, meaning "Wolf") was a Utigur Bulgar ruler credited with establishing the confederation of Old Great Bulgaria in 632. He is said to have achieved this by conquering the Avars and uniting their Kutrigurs who dominated the northern steppe with his ten Utigur (Bulgar tribes) under one rule. In his time the rule of the Bulgar Onogurs (ten tribes) occupied the lands between two major rivers; the Volga in the east, and Danube in the west.
The East German mark (German: About this sound Mark der DDR ) commonly called the eastern mark (About this sound Ostmark  in West Germany and after the reunification), in East Germany only Mark, was the currency of the German Democratic Republic (East Germany). Its ISO 4217 currency code was DDM. The currency was known officially as the Deutsche Mark from 1948 to 1964, Mark der Deutschen Notenbank from 1964 to 1967, and from 1968 to 1990 as the Mark der DDR (Mark of the GDR); it was referred to colloquially as simply the Mark. It was divided into 100 Pfennig (Pf).
Membership of the United Nations Security Council is held by the five permanent members and ten elected, non-permanent members. Prior to 1966, there were six elected members, while the permanent members have in essence not changed since the creation of the United Nations in 1945, apart from the representation of China. Elected members hold their place on the Council for a two-year term, and half of these places are contested each year. To ensure geographical continuity, a certain number of members is allocated for each of the five UN regional groupings.
Intimate media are media artifacts created and collected by individuals, friends, and families to capture and commemorate aspects of family and intimate relationships. Intimate media includes such things as personal and family photo collections, home videos and films, diaries and journals, and letters. Depending on the meaning and values attributed to an object, anything could be considered intimate media. Great value is placed on intimate media possessions due to its ability to serve as "proof" that an event or memory actually occurred.
Not to be confused with Tyranny.Tyranni (suboscines) is a clade of passerine birds that includes more than 1,000 species, the large majority of which are South American. It is named after the type genus Tyrannus. These have a different anatomy of the syrinx musculature than the oscines (songbirds of the larger suborder Passeri), hence its common name of sub-oscines. The available morphological, mt and nDNA sequence, and biogeographical data, as well as the (scant) fossil record, agrees that these two major passerine suborders are evolutionarily distinct clades.
A number of peace symbols have been used many ways in various cultures and contexts. The dove and olive branch was used symbolically by early Christians and then eventually became a secular peace symbol, popularized by Pablo Picasso after the Second World War. In the 1950s the "peace sign", as it is known today, was designed as the logo for the British Campaign for Nuclear Disarmament and adopted by anti-war and counterculture activists in the United States and elsewhere. The V hand signal and the peace flag also became international peace symbols.
A lenticel is a porous tissue consisting of cells with large intercellular spaces in the periderm of the secondarily thickened organs and the bark of woody stems and roots of dicotyledonous flowering plants. It functions as a pore, providing a pathway for the direct exchange of gases between the internal tissues and atmosphere through the bark, which is otherwise impermeable to gases. The name lenticel, pronounced with an [s], derives from its lenticular (lens-like) shape. The shape of lenticels is one of the characteristics used for tree identification.
Article 58 of the Russian SFSR Penal Code was put in force on 25 February 1927 to arrest those suspected of counter-revolutionary activities. It was revised several times. In particular, its Article 58-1 was updated by the listed sub-articles and put in force on 8 June 1934. This article introduced the formal notion of the enemy of workers: those subject to articles 58-2 — 58-13 (those under 58-1 were "traitors", 58-14 were "saboteurs"). Penal codes of other republics of the Soviet Union also had articles of similar nature.
The slender-billed gull (Chroicocephalus genei) is a mid-sized gull which breeds very locally around the Mediterranean and the north of the western Indian Ocean (e.g. Pakistan) on islands and coastal lagoons. Most of the population is somewhat migratory, wintering further south to north Africa and India, and a few birds have wandered to western Europe. A stray individual was reportedly seen on Antigua, April 24, 1976 (AOU, 2000). The scientific name of this bird commemorates the Italian naturalist Giuseppe Gené.
Rutland is a city in and the shire town (county seat) of Rutland County, Vermont, United States. As of the 2010 census, the city had a total population of 16,495. Rutland is located approximately 65 miles (105 km) north of Massachusetts and 20 miles (32 km) east of New York state. Rutland is the third largest city in Vermont. It is surrounded by the town of Rutland, which is a separate municipality. The downtown area of the city is listed as a historic district on the National Register of Historic Places.
Fukuchiyama  (福知山市, Fukuchiyama-shi) is a city located in northern Kyoto Prefecture, Japan, on the Yura River. It is about 25 km inland from the Sea of Japan at the southern end of the Fukuchiyama Valley, and is surrounded by mountains to the south, west, and east. The city was founded on April 1, 1937. As of 2008, the city has an estimated population of 82,425 and a population density of 146 persons per km². The total area is 552.57 km². On January 1, 2006, the towns of Miwa and Yakuno (both from Amata District), and the town of Ōe (from Kasa District) were merged into Fukuchiyama.
USS Augusta (SSN-710), a Los Angeles-class submarine, was the second ship of the United States Navy to be named for Augusta, Maine. (There were three other ships named USS Augusta that were named for Augusta, Georgia). The contract to build her was awarded to the Electric Boat Division of General Dynamics Corporation in Groton, Connecticut on 31 October 1973 and her keel was laid down on 1 April 1983. She was launched on 21 January 1984 sponsored by Mrs. Diana D. Cohen, and commissioned on 19 January 1985, with Commander Thomas W. Turner in command.
In demonology, Purson is a Great King of Hell, being served and obeyed by twenty-two legions of demons. He knows of hidden things, can find treasures, and tells past, present, and future. Taking a human or aerial body he answers truly of all secret and divine things of Earth and the creation of the world. He also brings good familiars.Purson is depicted as a man with the face of a lion, carrying a ferocious viper in his hand, and riding a bear. Before him there can be heard many trumpets sounding. Other spellings: Curson, Pursan.
The Worshipful Company of Chartered Surveyors is one of the Livery Companies of the City of London. The organisation was granted Letters Patent in May 1977. The Company promotes surveying by awarding scholarships. The Company ranks eighty-fifth in the order of precedence for Livery Companies. Its motto is Modus ab initio, which is Latin for "Method from the very beginning". The landscape painter Richard Howard Penton's drawings in Halls of the Livery Companies of the City of London were re-published in 1981 to mark their grant of livery status.The Company does not have its own livery hall and meets and dines in a selection of the 35 different livery halls in London.
Montecristo ([monteˈkristo]; also Monte Cristo), formerly Oglasa (in Ancient Greek: Ὠγλάσσα Ōglassa), is an island in the Tyrrhenian Sea and part of the Tuscan Archipelago. Administratively it belongs to the municipality of Portoferraio in the province of Livorno, Italy. The island has an area of 10.39 km2 (4.01 sq mi) and is approximately 4.3 km (2.7 mi) wide at its widest point; the coasts are steep, and extend for 16 km (9.9 mi). The island is a state nature reserve and forms part of the Tuscan Archipelago National Park.Much of the island's fame is derived from the fact that it provides the setting for part of the novel The Count of Monte Cristo, by Alexandre Dumas.
Ferdinand Georg Frobenius (26 October 1849 – 3 August 1917) was a German mathematician, best known for his contributions to the theory of elliptic functions, differential equations and to group theory. He is known for the famous determinantal identities, known as Frobenius–Stickelberger formulae, governing elliptic functions, and for developing the theory of biquadratic forms. He was also the first to introduce the notion of rational approximations of functions (nowadays known as Padé approximants), and gave the first full proof for the Cayley–Hamilton theorem. He also lent his name to certain differential-geometric objects in modern mathematical physics, known as Frobenius manifolds.
Howard Henry Baker, Jr. (November 15, 1925 – June 26, 2014) was an American politician and diplomat who served as a Republican U.S. Senator from Tennessee and Senate Majority Leader. Baker later served as White House Chief of Staff for President Ronald Reagan, and a United States Ambassador to Japan. He worked as a lobbyist and adviser at Baker, Donelson, Bearman, Caldwell & Berkowitz.Known in Washington, D.C. as the "Great Conciliator", Baker was often regarded as one of the most successful senators in terms of brokering compromises, enacting legislation and maintaining civility. Baker was a moderate conservative who was also respected enormously by most of his Democratic colleagues.
Xara Flare Open Vector File Format is a format that was introduced in 1997 by XARA to compete with the Macromedia Flash format. The format was open and developers could export from their products to this format, royalty free and without the need of any permission. The key characteristic and design goal was for a file format that was very compact for fast download over the internet. It supports a rich set of vector graphic primitives including a wide variety of graduated shading and graduated transparency.The Xara Flare format was also the native file format used in the Xara X vector graphics software. In 2004 it was updated and renamed the Xar file format.
The Chevrolet Biscayne was a series of automobile produced by the American manufacturer General Motors, under the Chevrolet brand between 1958 until 1972. Named after a show car displayed at the 1955 General Motors Motorama, the Biscayne was the least expensive model in the Chevrolet full-size car range (except the 1958 only Chevrolet Delray). The absence of most exterior and fancy interior trimmings remained through the life of the series, as the slightly costlier Chevrolet Bel Air offered more interior and exterior trimmings at a price significantly lower than the mid-line Chevrolet Impala.
A teaser campaign is an advertising campaign which typically consists of a series of small, cryptic, challenging advertisements that anticipate a larger, full-blown campaign for a product launch or otherwise important event. These advertisements are called "teasers" or "teaser ads". A teaser trailer for an upcoming film, television program, video game or similar, is usually released long in advance of the product, so as to "tease" the audience. An early example of the teaser trailer was the one for the 1978 Superman film by Richard Donner. The film was already nearly a year late; it was designed to re-invigorate interest in the release.
The Rossano Gospels, designated by 042 or Σ (in the Gregory-Aland numbering), ε 18 (Soden), at the cathedral of Rossano in Italy, is a 6th-century illuminated manuscript Gospel Book written following the reconquest of the Italian peninsula by the Byzantine Empire. Also known as Codex purpureus Rossanensis due to the reddish (purpureus in Latin) appearance of its pages, the codex is one of the oldest surviving illuminated manuscripts of the New Testament. The manuscript is famous for its prefatory cycle of miniatures of subjects from the Life of Christ, arranged in two tiers on the page, sometimes with small evangelist portraits below, pointing up to events they describe in their gospels.
A telephone keypad is a keypad that appears on a "Touch Tone" telephone. It was standardised when the dual-tone multi-frequency system in the new push-button telephone was introduced in the 1960s, which gradually replaced the rotary dial. The invention of the keypad is attributed to John E. Karlin, an industrial psychologist at Bell Labs. The contemporary keypad is laid out in a 4×3 grid, although the original DTMF system in the new keypad had an additional column for four now-defunct menu selector keys. Most keypads have a star key or asterisk key on the bottom left and a hash key on the bottom right.
Wilton is a town in Hillsborough County, New Hampshire, United States. The population was 3,677 at the 2010 census. Like many small New England towns it grew up around water-powered textile mills, but is now a rural bedroom community with some manufacturing and service employment. Wilton is home to the High Mowing School, a private preparatory school.The compact town center, where 1,163 people resided at the 2010 census, is defined by the U.S. Census Bureau as the Wilton census-designated place and is located near the junction of New Hampshire Routes 31 and 101, at the confluence of Stony Brook with the Souhegan River.
This article is about the Polish band. For the Michigan band, see Small Brown BikeSBB (first known as Silesian Blues Band, later as Szukaj, Burz, Buduj – Polish for "Search, Break up, Build") is a Polish progressive rock band formed in 1971 in Siemianowice, Upper Silesia by multi-instrumentalist and vocalist Józef Skrzek. It was one of the most popular super-groups in Poland in the 1970s; they also toured Czechoslovakia, East and West Germany, Finland, Sweden, Denmark, Hungary, Austria, Switzerland, the Netherlands, Belgium and the United States. The band split up in 1980 but was briefly re-activated in 1991, 1993, 1998 and finally in 2000.
Starr Records was a record label manufactured by the Starr Piano Company of Richmond, Indiana, which was also the parent company of the better known Gennett Records. The company's first "Starr Records" were vertical cut disc records in the mid 1910s, based on Edison Records standard found in the Edison Disc Record. They were discontinued in 1917. The Starr label was continued through much of the 1920s in Canada, pressed and distributed by Compo Company Ltd., mostly issuing their sides that were released in the United States on Gennett. An unrelated Starr Records made records in Australia, which were sold in the Coles chain.
Zadie Smith FRSL (born on 25 October 1975) is an English novelist, essayist, and short story writer.As of 2012, she has published four novels, all of which have received substantial critical praise. In 2003, she was included on Granta's list of 20 best young authors, and was also included in the 2013 list.She joined New York University's Creative Writing Program as a tenured professor on 1 September 2010. Smith has won the Orange Prize for Fiction and the Anisfield-Wolf Book Award in 2006 and her novel White Teeth was included in Time magazine's TIME 100 Best English-language Novels from 1923 to 2005 list.
Sebastião Salgado (born February 8, 1944) is a Brazilian social documentary photographer and photojournalist. He has traveled in over 100 countries for his photographic projects. Most of these have appeared in numerous press publications and books. Touring exhibitions of this work have been presented throughout the world. Longtime gallery director Hal Gould considers Salgado to be the most important photographer of the early 21st century.Salgado is a UNICEF Goodwill Ambassador. He was awarded Foreign Honorary Membership of the American Academy of Arts and Sciences in 1992 and was awarded the Royal Photographic Society's Centenary Medal and Honorary Fellowship (HonFRPS) in 1993.
Kavajë (/kɑːˈvaɪə/ kha-VY-ə, definite form in Albanian: Kavaja) is a city and a municipality in Tirana County, centrally located in the Western Lowlands region of Albania. The population at the 2011 census was 20,192. It was the seat of the former Kavajë District. In the new administrative division of Albania, to be introduced in 2015, it will be expanded with the four neighbouring municipalities Golem, Helmës, Luz i Vogël and Synej, total population 40,094 (2011) and total area 198.81 square kilometres (76.76 sq mi). It borders Durrës to the north, Tiranë to the east and Rrogozhinë to the south. To the west lies the Adriatic Sea.
Celtic cross (Irish: cros Cheilteach, Scottish Gaelic: crois Cheilteach, Manx: crosh Cheltiagh, Welsh: croes Geltaidd, Cornish: krows keltek, Breton: kroaz geltek) is a symbol that combines a cross with a ring surrounding the intersection. It belongs to a wider group of crosses with a nimbus. In the Celtic Christian world it was combined with the Christian cross and this design was often used for high crosses – a free-standing cross made of stone and often richly decorated. With the Celtic Revival the shape, usually decorated with interlace and other motifs from Insular art, became popular for funerary monuments and other uses, and has remained so, spreading well beyond Ireland.
Los Jairas are a folk music band from Bolivia. They have worked with Los Condores. Their work features the charango, a stringed instrument from Bolivia. They were formed in 1965 by Gilbert Favre, founder of the folklore cabaret La Pena Naira in La Paz. Members of the band:Favre was a Swiss jazz player who played the quena with great skill and sensitivity.On several of their albums, they featured Alfredo Dominguez, one of the finest Bolivian guitar players who wrote and composed many songs. His appearance on the album Grito de Bolivia was the highlights of Los Jairas' research into neo-folklore.
Anthocyanidins are common plant pigments. They are the sugar-free counterparts of anthocyanins based on the flavylium ion or 2-phenylchromenylium, which is a type of oxonium ion (chromenylium is referred also to as benzopyrylium). They form a large group of polymethine dye. In particular anthocyanidins are salt derivatives of the 2-phenylchromenylium cation, also known as flavylium cation. As shown in the figure below, the phenyl group at the 2-position can carry different substituents. The counterion of the flavylium cation is mostly chloride. With this positive charge, the anthocyanidins differ from other flavonoids.
The Navy of the Confederate States (CSN) was the naval branch of the Confederate States armed forces, established by an act of the Confederate Congress on February 21, 1861. It was responsible for Confederate naval operations during the American Civil War. The three major tasks of the Confederate Navy during the whole of its existence were the protection of Southern harbors and coastlines from outside invasion, making the war costly for the United States by attacking U.S. merchant ships world-wide and breaking the Union Blockade by drawing off U.S. Navy ships in pursuit of the Confederate raiders.
The Liberal Party of Switzerland ( German: Liberale Partei der Schweiz, French: Parti liberal suisse, Italian: Partito Liberale Svizzero, Romansh: Partida liberala svizra) was a party with economically liberal policies. It was known as a party of the upper class. On 1 January 2009 it merged with the larger Free Democratic Party (FDP) to establish FDP.The Liberals. It was strongest in the Protestant cantons in Romandy, particularly in the cantons of Geneva, Vaud, and Neuchâtel. In contrast, the ideologically similar FDP was successful nation-wide. The Liberal Party was a member of Liberal International.
Nicolas Durand, sieur de Villegaignon, also Villegagnon (1510 – 9 January 1571) was a Commander of the Knights of Malta,  and later a French naval officer (vice- admiral of Brittany) who attempted to help the Huguenots in France escape persecution. A notable public figure in his time, Villegaignon was a mixture of soldier, scientist, explorer, adventurer and entrepreneur. He fought pirates in the Mediterranean and participated in several wars.Villegagnon was born in Villegaignon, Seine et Marne, France, a nephew of Philippe Villiers de L'Isle-Adam, Grand Master of the Order of Malta. He was ordained as a Knight of the Order in 1521.
Israel "Iz" Kaʻanoʻi Kamakawiwoʻole ( [kəˌmɐkəˌvivoˈʔole]) translation: "The Fearless Eyed"; May 20, 1959 - June 26, 1997), also called Bruddah Iz (Brother Iz), was a Hawaiian musician, entertainer, and sovereignty activist. His voice became famous outside Hawaii when his album Facing Future was released in 1993. His medley of "Somewhere over the Rainbow/What a Wonderful World" was subsequently featured in several films, television programs, and television commercials.Through his skillful ukulele playing and incorporation of other genres (such as jazz and reggae), Kamakawiwoʻole remains a very strong influence on Hawaiian music.
A bastion (also named bulwark, derived from the Dutch name "bolwerk"), is an angular structure projecting outward from the curtain wall of an artillery fortification. The fully developed bastion consists of two faces and two flanks with fire from the flanks being able to protect the curtain wall and also the adjacent bastions. It is one element in the style of fortification dominant from the mid 16th to mid 19th centuries. Bastion fortifications offered a greater degree of passive resistance and more scope for ranged defense in the age of gunpowder artillery compared with the medieval fortifications they replaced.
The Quine–McCluskey algorithm (or the method of prime implicants) is a method used for minimization of boolean functions that was developed by W.V. Quine and extended by Edward J. McCluskey.  It is functionally identical to Karnaugh mapping, but the tabular form makes it more efficient for use in computer algorithms, and it also gives a deterministic way to check that the minimal form of a Boolean function has been reached. It is sometimes referred to as the tabulation method. A Quine-McCluskey Solver web implementation was created by Hatem Hassan at The American University of Cairo. The method involves two steps:
The Alpine swift (Tachymarptis melba) or Apus melba, is a species of swift. Alpine swifts breed in mountains from southern Europe to the Himalaya. Like common swifts, they are strongly migratory, and winter much further south in southern Africa. Swifts have very short legs which are used for clinging to vertical surfaces. They never settle voluntarily on the ground, spending most of their lives in the air living on the insects they catch in their beaks. Alpine swift are able to stay aloft in the air for up to seven months at a time, even drinking water "on the wing". Their vital physiological processes, including sleep, can be performed while in continuous flight.
Jedda is a 1955 film by the Australian filmmaker Charles Chauvel. His last film, it is most notable for being the first to star two Aboriginal actors (Robert Tudawali and Ngarla Kunoth) in the leading roles, and also to be the first Australian feature film shot in colour. Jedda is seen by some as an influential film in early Australian cinema, as it set a standard for future Australian films. It won more international attention than previous Australian films, during a time when Hollywood films were dominating the Australian cinema. The director, Charles Chauvel, was nominated for the Golden Palm Award in the 1955 Cannes Film Festival, but lost to the American Delbert Mann for Marty.
In geometry, symmedians are three particular geometrical lines associated with every triangle. They are constructed by taking a median of the triangle (a line connecting a vertex with the midpoint of the opposite side), and reflecting the line over the corresponding angle bisector (the line through the same vertex that divides the angle there in half). The angle formed by the symmedian and the angle bisector has the same measure as the angle between the median and the angle bisector, but it is on the other side of the angle bisector.The three symmedians meet at a triangle center called the symmedian point. Ross Honsberger called its existence "one of the crown jewels of modern geometry".
The Sazerac is a local New Orleans variation of a Cognac or whiskey cocktail, named for the Sazerac de Forge et Fils brand of Cognac brandy that served as its original main ingredient. The drink is most traditionally a combination of cognac or rye, absinthe, Peychaud's Bitters, and sugar, although bourbon whiskey and/or Herbsaint are sometimes substituted. Some claim it is the oldest known American cocktail, with origins in pre–Civil War New Orleans, although drink historian David Wondrich is among those who dispute this, and American instances of published usage of the word cocktail to describe a mixture of spirits, bitters, and sugar can be traced to the dawn of the 19th century.
The Triborough Bridge, known officially as the Robert F. Kennedy Bridge since 2008, and sometimes referred to as the RFK Triborough Bridge, is a complex of three separate bridges in New York City, United States, carrying Interstate 278 and New York State Route 900G. Spanning the Harlem River, the Bronx Kill, and the Hell Gate (a strait of the East River), the bridges connect the boroughs of Manhattan, Queens, and the Bronx via Randalls and Wards Islands, which are joined by landfill.The bridge is owned and operated by the MTA Bridges and Tunnels, part of the Metropolitan Transportation Authority.
Television was introduced in Finland in 1957. Color television started in 1969. Prior to 1986, Yle monopolized the Finnish television. All terrestrial analogue stations stopped broadcasting on 1 September 2007 after introducing digital television; cable providers were allowed to continue analog broadcasting in their networks until 1 March 2008.Typically, foreign-language content is subtitled, retaining the original language soundtrack. Foreign programming intended for children is, however, usually dubbed into one of the national languages. Regardless of the intended audience, many shows receive a Finnish and/or Swedish title which is used in programme schedules.
Sebastiano Ziani was Doge of Venice from 1172 to 1178. He was one of the greatest planners of Venice. [citation needed]During his short term as Doge, Ziani divided the city-state into many districts. He realised that the government headquarters were too close to the shipyard. As such, they were affected by the noise from the shipyard. Ziani resolved this problem by donating a piece of land to the city-state and relocating the shipyard in it.He also hosted Pope Alexander III, the Emperor Frederick I, and the delegation of William II of Sicily for the signing of the Treaty of Venice in July 1177. He was married to a woman named Cecilia.
ISO 3166-2:AZ is the entry for Azerbaijan in ISO 3166-2, part of the ISO 3166 standard published by the International Organization for Standardization (ISO), which defines codes for the names of the principal subdivisions (e.g., provinces or states) of all countries coded in ISO 3166-1. Currently for Azerbaijan, ISO 3166-2 codes are defined for two levels of subdivisions:The eleven municipalities have special status equal to the rayons. Şuşa, the disputed municipality, has been removed from the list. Each code consists of two parts, separated by a hyphen. The first part is AZ, the ISO 3166-1 alpha-2 code of Azerbaijan. The second part is either of the following:
East Kilbride (Scottish Gaelic: Cille Bhrìghde an Ear) is the largest town in South Lanarkshire in Scotland. It is also designated as Scotland's first new town on 6 May 1947. The area lies on high ground on the south side of the Cathkin Braes, about 8 miles (13 km) southeast of Glasgow and close to the boundary with East Renfrewshire.The town is enclosed by the White Cart River to the west and the Rotten Calder to the east, the latter flowing northwards to join the River Clyde near Cambuslang. This area was previously the site of the small village of East Kilbride, prior to its post-war development.
The '''''''Rapid Plasma Reagin''''''' (RPR) refers to a type of rapid diagnostic test that looks for non-specific antibodies in the blood of the patient that may indicate that the organism ( Treponema pallidum) that causes syphilis is present. The term "reagin" means that this test does not look for antibodies against the actual bacterium, but rather for antibodies against substances released by cells when they are damaged by T. pallidum. In addition to screening for syphilis, an RPR level (also called a "titer") can be used to track the progress of the disease over time and its response to therapy.
The Scarborough Mirror is a tabloid format newspaper that began on May 3, 1962 as an off-shoot of the Don Mills Mirror. Today the newspaper is published by Toronto Community News, a division of Metroland Media Group, which also publishes The North York Mirror, The East York Mirror, The Beaches-Riverdale Mirror, The York Guardian, The Etobicoke Guardian, Markham Economist and Sun and The Bloor-West Villager. It shares a market with six Toronto dailies, and they claim that they are "compelled to compete strongly" with. 121,975 copies of the paper are printed each week. They also produce a weekly Saver Bag delivered to apartments throughout Scarborough.
Diapsids ("two arches") are a group of amniote tetrapods that developed two holes (temporal fenestra) in each side of their skulls about 300 million years ago during the late Carboniferous period. The diapsids are extremely diverse, and include all crocodiles, lizards, snakes, tuatara, birds and non-avian dinosaurs. Although some diapsids have lost either one hole (lizards), or both holes (snakes), or have a heavily restructured skull (modern birds), they are still classified as diapsids based on their ancestry. At least 7,925 species of diapsid reptiles exist in environments around the world today (nearly 18,000 when birds are included).
Michael Craig "Mike" Judge (born October 17, 1962) is an American actor, animator, writer, producer, director, musician, and cartoonist. He created and starred in the animated television series Beavis and Butt-head (1993–1997, 2011) and King of the Hill (1997–2010) and co-created the television sitcom Silicon Valley (2014–present).He wrote and directed the films Beavis and Butt-head Do America (1996), Office Space (1999), Idiocracy (2006) and Extract (2009). With the exception of Office Space in which he was also producer. Judge is also known for his role as Donnagon Giggles in the Spy Kids movie franchise.
Ramsey (Manx: Rhumsaa) is a town in the north of the Isle of Man. It is the second largest town on the island after Douglas. Its population is 7,309 according to the 2006 census (7,322, 2001 census). It has one of the biggest harbours on the island, and has a prominent derelict pier, called the Queen's Pier. It was formerly one of the main points of communication with Scotland. Ramsey has also been a route for several invasions by Vikings and Scots.Ramsey is also known as 'Royal Ramsey' due to royal visits from Queen Victoria and Prince Albert in 1847 followed by King Edward VII and Queen Alexandra in 1907.
The Philippine Basketball Association (PBA) is a men's professional basketball league in the Philippines composed of twelve company-branded franchised teams. It was the first professional basketball league in Asia and is the second oldest continuously existing in the world after the NBA. The league's regulations are a hybrid of rules from FIBA and the NBA.The league played its first game at the Araneta Coliseum in Quezon City on April 9, 1975. Their main offices are located along Eulogio Rodriguez Jr. Avenue (C-5 road), Eastwood City, Libis, Quezon City. The league is currently headed by Commissioner Chito Salud.
Louis Marie Malle ([mal]; 30 October 1932 – 23 November 1995) was a French film director, screenwriter, and producer. His film, Le Monde du silence, won the Palme d'Or and Academy Award for Best Documentary in 1956. He was also nominated multiple times for Academy Awards later in his career.Malle worked in both French cinema and Hollywood, and he produced both French and English language films. His most famous films include the crime film Ascenseur pour l'échafaud (1958), the WW II drama Lacombe Lucien (1974), the romantic crime film Atlantic City (1980), the comedy-drama My Dinner with Andre (1981), and the autobiographical WW II film Au revoir, les enfants (1987).
San Pedro is a town on the southern part of the island of Ambergris Caye in the Belize District of the nation of Belize, in Central America. According to 2012 mid-year estimates, the town has a population of about 13,381. It is the second largest town in the Belize District and largest in the Belize Rural South constituency. The once sleepy fishing village was granted the status of a town in 1984.San Pedro's inhabitants are known as San Pedranos. Most speak both Spanish and English fluently. Due to the influence of Kriol, most San Pedranos can speak it, as well as an intermediate form that is known as "Kitchen Spanish".
Bodie is a ghost town in the Bodie Hills east of the Sierra Nevada mountain range in Mono County, California, United States, about 75 miles (121 km) southeast of Lake Tahoe. It is located 12 mi (19 km) east-southeast of Bridgeport, at an elevation of 8379 feet (2554 m). As Bodie Historic District, the U.S. Department of the Interior recognizes it as a National Historic Landmark. Also registered as a California Historical Landmark, the ghost town officially became Bodie State Historic Park in 1962, and receives about 200,000 visitors yearly. Starting in 2012, Bodie is administered by the Bodie Foundation, which uses the tagline Protecting Bodie's Future by Preserving Its Past.
The Santa Clara Valley runs south-southeast from the southern end of San Francisco Bay in Northern California in the United States. The northern, urbanized end of the valley is part of a region locally known as the "South Bay" and also part of the electronics research and manufacturing area known as Silicon Valley. Most of the Santa Clara Valley is in Santa Clara County, including its county seat, San Jose. The valley, named after the Spanish Mission Santa Clara, was for a time known as the Valley of Heart’s Delight for its high concentration of orchards, flowering trees, and plants. Until the 1960s it was the largest fruit production and packing region in the world with 39 canneries.
Hopewell Highway Infrastructure Limited (HHI; Chinese: 合和公路基建有限公司), SEHK: 0737, SEHK: 80737, controlled by Hong Kong tycoon Gordon Wu, is the highway unit of Hong Kong-listed conglomerate Hopewell Holdings Ltd. HHI has interests in two toll road projects in China, including the Guangzhou-Shenzhen Superhighway, which links the capital of the province of Guangdong to the Hong Kong- Shenzhen border, and another one that is due to be completed by 2004. It also hopes to make a bid for a stake in a proposed giant bridge project, Hong Kong-Zhuhai-Macau Bridge, linking Hong Kong to Macau and mainland China. It raised HK$3.01 billion (US$385.9 million) from its IPO in early August, 2003.
In Riemannian geometry, the sectional curvature is one of the ways to describe the curvature of Riemannian manifolds. The sectional curvature K(σ p) depends on a two-dimensional plane σ p in the tangent space at p. It is the Gaussian curvature of the surface which has the plane σ p as a tangent plane at p, obtained from geodesics which start at p in the directions of σ p (in other words, the image of σ p under the exponential map at p). The sectional curvature is a smooth real-valued function on the 2- Grassmannian bundle over the manifold. The sectional curvature determines the curvature tensor completely.
Dog Latin, also known as Cod Latin, macaronic Latin, mock Latin, or Canis Latinicus, refers to the creation of a phrase or jargon in imitation of Latin, often by "translating" English words (or those of other languages) into Latin by conjugating or declining them as if they were Latin words. Unlike the similarly named language game Pig Latin (a form of playful spoken code), Dog Latin is more of a humorous device for invoking scholarly seriousness. Sometimes "dog Latin" can mean a poor-quality genuine attempt at writing Latin.More often, correct Latin is mixed with English words for humorous effect or in an attempt to update Latin by providing words for modern items.
Franz Josef Gall ([gal]; 9 March 1758 – 22 August 1828) was a neuroanatomist, physiologist, and pioneer in the study of the localization of mental functions in the brain.Claimed as the founder of phrenology, Gall was an early and important researcher in his fields. His contributions to the field of neuropsychology were controversial at the time and now widely referred to as pseudoscience. However, Gall's study of phrenology helped establish psychology as a science, contributed to the emergence of the naturalistic approach to the study of man, and played an important part in the development of evolutionist theories, anthropology, and sociology.
Medal of Honor: Frontline is the fourth game in the Medal of Honor series, and was published by EA Games. The player character in the game is that of Lt. Jimmy Patterson, from the American OSS. Frontline takes place during the events of the first game and chronicles Patterson's journey as he fights his way across Europe into Nazi Germany during World War II. Frontline was released in North America for the PlayStation 2 on May 28, 2002 and for the Xbox and GameCube consoles on November 10, 2002. In 2010, an HD port of the game was included in the "Limited Edition" PlayStation 3 version of Medal of Honor.
This article presents a list of commands used by x86 DOS operating systems. Other DOS operating systems are not part of the scope of this list. In the PC operating systems MS-DOS and PC DOS, a number of standard system commands were provided for common tasks such as listing files on a disk or moving files. Some commands were built into the command interpreter, others existed as external commands on disk. Over the several generations of DOS, commands were added for the additional functions of the operating system. In the current Microsoft Windows operating system, a text-mode command prompt window can still be used.
Metropolitan Anthony of Sourozh (Russian: Митропролит Антоний Сурожский, secular name Andrei Borisovich Bloom, Russian: Андрей Борисович Блум; 19 June 1914 – 4 August 2003) was best known as a writer and broadcaster on prayer and the Christian life. He was a monk and Metropolitan bishop of the Russian Orthodox Church. He was founder and for many years bishop - then archbishop, then metropolitan - of the Diocese of Sourozh, the Patriarchate of Moscow's diocese for Great Britain and Ireland (the name 'Sourozh' is that of the historical episcopal see in Sudak in the Crimea). As a bishop he became well known as a pastor, preacher, spiritual director and writer on prayer and the Christian life.
Winchester rifle is a comprehensive term describing a series of lever-action repeating rifles manufactured by the Winchester Repeating Arms Company. Evolved from the 1860 Henry rifle, Winchester rifles were among the earliest repeaters. The Model 1873 was particularly successful, being colloquially known as "The Gun that Won the West". Most popular of all was the Winchester Model 1894, a new design by John Browning widely adopted as a hunting rifle that saw production of over 6 million units before its domestic discontinuation 112 years later in 2006. It went back into production by Miroku Corp. in 2010.
Richard Edwin Stearns (born July 5, 1936) is a prominent computer scientist who, with Juris Hartmanis, received the 1993 ACM Turing Award "in recognition of their seminal paper which established the foundations for the field of computational complexity theory" (Hartmanis and Stearns, 1965). In 1994 he was inducted as a Fellow of the Association for Computing Machinery. Stearns earned his PhD from Princeton University in 1961. His PhD thesis adviser was Harold W. Kuhn. Stearns is now Distinguished Professor Emeritus of Computer Science at the University at Albany, which is part of the State University of New York.
Hyannis Air Service, Inc., operating as Cape Air, is an airline headquartered at Barnstable Municipal Airport in Barnstable, Massachusetts, United States. It operates scheduled passenger services in the Northeast, the Caribbean, Midwest, Eastern Montana and Micronesia. Flights in Micronesia are operated as United Express flights through a code share partnership with United Airlines. Flights between Hyannis and Nantucket, Massachusetts, are operated under the Nantucket Airlines brand, also operated by Hyannis Air Service, Inc.As of November 2013, Cape Air received $32,241,274 in annual federal subsidies for Essential Air Services that they provided to rural airports in the U.S.
Suecia Antiqua et Hodierna ("ancient and modern Sweden") is a collection of engravings collected by Erik Dahlbergh during the middle of the 17th century. Suecia Antiqua et Hodierna can be described as a grand vision of Sweden during its period as a great power. Dahlberg's direct source of inspiration was the topographical publications issued by the Swiss publisher Matthäus Merian. In 1661 Dahlberg was granted a royal privilege enabling him to realize his plans, which kept him occupied for a good decade, and a work that would not be printed until after his death. In its final state Suecia Antiqua et Hodierna comprised three volumes containing 353 plates.
A product detector is a type of demodulator used for AM and SSB signals. Rather than converting the envelope of the signal into the decoded waveform like an envelope detector, the product detector takes the product of the modulated signal and a local oscillator, hence the name. A product detector is a frequency mixer. Product detectors can be designed to accept either IF or RF frequency inputs. A product detector which accepts an IF signal would be used as a demodulator block in a superheterodyne receiver, and a detector designed for RF can be combined with an RF amplifier and a low-pass filter into a direct-conversion receiver.
White's Ford was an important ford over the Potomac River during the American Civil War. It was used in many major actions, including the crossing into Maryland of the Confederate army prior to the Maryland Campaign and Confederate Major General J.E.B. Stuart's ride around Union Major General George B. McClellan on October 10, 1862, when he used the ford to cross into Loudoun County, Virginia. It is located a few miles above present-day White's Ferry. The ford was named after Captain Elijah V. White, a Confederate cavalry officer and leader of the cavalry battalion known as the Comanches. His farm was on the Virginia side of the ford.
In the processing of photographic films, plates or papers, the photographic developer (or just developer) is one or more chemicals that convert the latent image to a visible image. Developing agents achieve this conversion by reducing the silver halides, which are pale-colored, into silver metal, which is black (when a fine particle). The conversion occurs within the gelatine matrix. The special feature of photography is that the developer only acts on those particles of silver halides that have been exposed to light. Generally, the longer a developer is allowed to work, the darker the image.
The Teton Dam was an earthen dam on the Teton River in in Idaho, United States. It was built by the Bureau of Reclamation, one of eight federal agencies authorized to construct dams. Located in the eastern part of the state, between Fremont and Madison counties, it suffered a catastrophic failure on June 5, 1976, as it was filling for the first time.The collapse of the dam resulted in the deaths of 11 people and 13,000 head of cattle. The dam cost about $100 million to build, and the federal government paid over $300 million in claims related to its failure. Total damage estimates have ranged up to $2 billion. The dam has not been rebuilt.
Air Mobility Command (AMC) is a Major Command (MAJCOM) of the U.S. Air Force. AMC is headquartered at Scott AFB, Illinois, east of St. Louis. The Commander of AMC is Gen Darren W. McDew, with Lt Gen Brooks L. Bash as Vice Commander and CMSgt Victoria Gamble as Command Chief Master Sergeant.Air Mobility Command was established on June 1, 1992. It was formed from elements of the inactivated Military Airlift Command (MAC) and Strategic Air Command (SAC). AMC melded a worldwide airlift system (MAC) with a tanker force (SAC) that had been freed from its commitments by the collapse of the Soviet Union.
Hirosaki  (弘前市, Hirosaki-shi) is a city located in southwest Aomori Prefecture, Japan. As of April 2012, the city has an estimated population of 180,917 and a population density of 345 persons per km². The total area is 524.12 km². It is a castle town and was the Tsugaru clan ruled the 100,000 koku tozama han Hirosaki Domain from Hirosaki Castle during the Edo period. The city is currently a regional commercial center and the largest producer of apples in Japan.[citation needed] The city government has been promoting the catchphrase "Apple Colored Town Hirosaki", and "Castle and Cherry Blossom and Apple Town" to promote the city image.
A caryatid (/kæriˈætɪd/; Greek: Καρυάτις, plural: Καρυάτιδες) is a sculpted female figure serving as an architectural support taking the place of a column or a pillar supporting an entablature on her head. The Greek term karyatides literally means "maidens of Karyai", an ancient town of Peloponnese. Karyai had a famous temple dedicated to the goddess Artemis in her aspect of Artemis Karyatis: "As Karyatis she rejoiced in the dances of the nut-tree village of Karyai, those Karyatides, who in their ecstatic round-dance carried on their heads baskets of live reeds, as if they were dancing plants" (Kerenyi 1980 p 149).
Renata Scotto (born 24 February 1934) is an Italian soprano and opera director. Recognized for her sense of style, musicality and as a remarkable singer-actress, Scotto is considered one of the preeminent singers of her generation, specializing in the bel canto repertoire with excursions into the verismo and Verdi repertoires. Since retiring from the stage as a singer in 2002, she has turned successfully to directing opera as well as teaching in Italy and America, along with academic posts at the Accademia Nazionale di Santa Cecilia in Rome and the Juilliard School in New York. She lives in Armonk, New York with her husband Lorenzo Anselmi.
Large format refers to any imaging format of 4×5 inches (102×127 mm) or larger. Large format is larger than " medium format", the 6×6 cm (2¼×2¼ inch) or 6×9 cm (2¼×3½ inch) size of Hasselblad, Rollei, Kowa, and Pentax cameras (using 120- and 220-roll film), and much larger than the 24×36 mm (~ 1.0x1.5 inch) frame of 35 mm format.The main advantage of large format, film or digital, is higher resolution. A 4×5 inch image has about 16 times the area, and thus 16× the total resolution, of a 35 mm frame. In early photography, large format was all there was, and before enlargers were common, it was normal to just make 1:1 contact prints from a 4×5, 5×7, or 8×10-inch negative.
The Romanian Academy ( Romanian: Academia Română) is a cultural forum founded in Bucharest, Romania, in 1866. It covers the scientific, artistic and literary domains. The academy has 181 acting members who are elected for life. According to its bylaws, the academy's main goals are the cultivation of Romanian language and Romanian literature, the study of the national history of Romania and research into major scientific domains. Some of the academy's fundamental projects are the Romanian language dictionary (Dicționarul explicativ al limbii române), the dictionary of Romanian literature, and the treatise on the history of the Romanian people.
This is a list of cities in Japan, sorted by prefecture and within prefecture by founding date. For more information about cities in Japan see Municipality of Japan. Most large cities in Japan are cities designated by government ordinance. Some regionally important cities are designated as core cities. Tokyo is not included on this list, as the city of Tokyo ceased to exist on July 1, 1943. Tokyo now exists as a special "metropolis" prefecture (都 to), with 23 "special" wards (with the same status of city) making up the former boundaries of the former city in the eastern half of the prefecture.
Brown ale is a style of beer with a dark amber or brown colour. The term was first used by London brewers in the late 17th century to describe their products, such as mild ale, though the term had a rather different meaning than it does today. 18th-century brown ales were lightly hopped and brewed from 100% brown malt.Today there are brown ales made in several regions, most notably England, Belgium and America. Beers termed brown ale include sweet, low alcohol beers such as Manns Original Brown Ale, medium strength amber beers of moderate bitterness such as Newcastle Brown Ale, and malty but hoppy beers such as Sierra Nevada Brown Ale.
Julian "The Hawk" Jackson (born September 12, 1960) is a retired professional boxer from Saint Thomas, U.S. Virgin Islands. Jackson is a former WBA light middleweight and two-time WBC middleweight world champion. After a professional career spanning 17 years, Jackson officially announced his retirement from the sport after losing to journeyman fighter Anthony Jones in May 1998. Jackson has defeated four world champions in Eddie Gazo, Baek In-chul, Buster Drayton and Terry Norris, as well as top contenders such as Herol Graham, Dennis Milton, Thomas Tate and Agostino Cardamone. He currently resides in Las Vegas, Nevada.
The Big Wing, also known as a Balbo, was an air fighting tactic proposed during the Battle of Britain by 12 Group commander Air Vice-Marshal Trafford Leigh-Mallory and Acting Squadron Leader Douglas Bader. In essence, the tactic involved meeting incoming Luftwaffe bombing raids in strength with a wing-sized formation of three to five squadrons. In the Battle, this tactic was employed by the Duxford Wing, under Bader's command.The name "Balbo" refers to Italo Balbo, an Italian air force officer and patriotic national leader famous for leading large formations of aircraft on long distance flights before the war.
Bishopsgate is one of the 25 wards of the City of London and also the name of a major road (part of the A10) between Gracechurch Street and Norton Folgate in the northeast corner of London's main financial district. Bishopsgate is named after one of the original eight gates in the London Wall. The site of this former gate is marked by a stone bishop's mitre, fixed high upon a building located at Bishopsgate's junction with Wormwood Street, by the gardens there and facing the Heron Tower.Although tens of thousands of people commute to and work in the ward, it has a resident population of only 222 (2011).
Blerick (Limburgish: Bliërik) (51°22′N6°9′E﻿ / ﻿51.367°N 6.150°E﻿ /51.367; 6.150) is a village in the Dutch province of Limburg. It lies on the west bank of the Meuse and its origin goes back to the Roman era as a military stronghold and settlement en route from Mosa Trajectum (Maastricht) to Novia Magnus (Nijmegen). Blerick can be found on the Peutinger Table as Blariacum. Up to the second world war Blerick formed together with Baarlo and Maasbree one municipality. Under German rule Blerick became part of the municipality of Venlo.In 2001, Blerick had 25875 inhabitants. The built-up area of the town was 7.27 km², and contained 10866 residences.
The Kokin Wakashū (古今和歌集, "Collection of Japanese Poems of Ancient and Modern Times"), commonly abbreviated as Kokinshū (古今集), is an early anthology of the waka form of Japanese poetry, dating from the Heian period. It is an Imperial anthology, conceived of by Emperor Uda (r. 887–897) and published by order of his son Emperor Daigo (r. 897–930), in approximately 905. Its finished form dates to c. 920, though according to several historical accounts the last poem was added to the collection in 914. The compilers of the anthology were four court poets, led by Ki no Tsurayuki and also including Ki no Tomonori (who died before its completion), Ōshikōchi Mitsune, and Mibu no Tadamine.
Trzebinia [tʂɛˈbʲiɲa] is a town in Chrzanów County, Lesser Poland, Poland with an Orlen oil refinery and a major rail junction of the Kraków - Katowice line, with connections to Oświęcim and Spytkowice. The town became part of Lesser Poland Voivodeship after being part of Katowice Voivodeship (1975–1998). With population of 20,175 (Dec. 31, 2010), Trzebinia is an important industrial center. The town lies in the Kraków-Częstochowa Upland, 269 to 407 m (883 to 1,335 ft) above sea level. Trzebinia is a rail and road hub, and lies at a junction of the A4 Motorway and National Road Nr. 79. The distance to John Paul II International Airport Kraków-Balice is 30 kilometres (19 miles).
Ryde is a British seaside town and civil parish, and the most populous urban area on the Isle of Wight, with a population of about 32,250. It lies on the north-east coast. The town grew in size as a seaside resort after the villages of Upper Ryde and Lower Ryde were merged in the 19th century. The influence of this era is still strongly visible in the town's central and seafront architecture.As a resort, the town is noted for its expansive sands, which are revealed at low tide, making its pier necessary on the wide beach for a regular passenger service. Ryde Pier is a listed structure, and the fourth longest pier in the United Kingdom, as well as the oldest.
Cane Creek State Park is a 2,053-acre (831 ha) Arkansas state park in Lincoln County, Arkansas in the United States. Straddling the Gulf Coastal Plain and the Mississippi Delta, the park includes the 1,675-acre (678 ha) Cane Creek Lake, a wooded lake which borders Bayou Bartholomew, the world's longest bayou. The park became a reality when the U.S. Department of Agriculture’s Soil Conservation Service said it would provide federal funds to the project in 1973, prompting the Arkansas Game and Fish Commission (AGFC) to pledge to build and maintain the lake within the park. The park is characterized by rolling wooded hills, deep draws, and steeply sloping ridges.
King Ram Khamhaeng (Thai: พ่อขุนรามคำแหง; rtgs: Pho Khun Ram Khamhaeng; ca. 1237/1247 – 1298) was the third king of the Phra Ruang dynasty, ruling the Sukhothai Kingdom (a forerunner of the modern kingdom of Thailand) from 1279–1298, during its most prosperous era. He is credited with the creation of the Thai alphabet and the firm establishment of Theravada Buddhism as the state religion of the kingdom. Recent scholarship has cast doubt on his role, however, noting that much of the information relating to his rule may have been fabricated in the 19th century in order to legitimize the Siamese state in the face of colonial threats.
Invariant theory is a branch of abstract algebra dealing with actions of groups on algebraic varieties, such as vector spaces, from the point of view of their effect on functions. Classically, the theory dealt with the question of explicit description of polynomial functions that do not change, or are invariant, under the transformations from a given linear group. For example, if we consider the action of the special linear group SLn on the space of n by n matrices by left multiplication, then the determinant is an invariant of this action because the determinant of A X equals the determinant of X, when A is in SLn.
Isinglass ( /ˈaɪzɪŋɡlæs/ or /ˈaɪzɪŋɡlɑːs/) is a substance obtained from the dried swim bladders of fish. It is a form of collagen used mainly for the clarification or fining of beer. It can also be cooked into a paste for specialized gluing purposes. Origin: obs. Dutch huizenblaas - huizen, a kind of sturgeon; blaas, a bladder (Chambers 20th century dictionary) Isinglass was originally made exclusively from sturgeon, especially Beluga sturgeon, until the 1795 invention by William Murdoch of a cheap substitute using cod. This was extensively used in Britain in place of Russian isinglass. The bladders, once removed from the fish, processed and dried, are formed into various shapes for use.
Panties in American English (typically called knickers in British English) are a form of underwear worn by women. Panties are most often form-fitting, but may also be loose. Typical components include an elastic waistband, a crotch panel to cover the genital area (usually lined with absorbent material such as cotton), and a pair of leg openings that, like the waistband, are often made of elastic. Various materials are used, but are usually chosen to be breathable. While panties were originally designed to cover the entire lower half of the female torso, since the 1970s panties have had either no legs or, in some cases, very short ones, and have become increasingly briefer over time.
Westerplatte is a peninsula in Gdańsk, Poland, located on the Baltic Sea coast mouth of the Dead Vistula (one of the Vistula delta estuaries), in the Gdańsk harbour channel. From 1926 to 1939 it was the location of a Polish Military Transit Depot (WST), sanctioned within the territory of the Free City of Danzig (now Gdańsk). It is famous for the Battle of Westerplatte, which was the first clash between Polish and German forces during the Invasion of Poland and thus the first battle of the European theater of World War II. It is one of the few places in Poland which have retained their German-era names completely intact.
The Question (real name Charles Victor Szasz aka Vic Sage) is a fictional superhero that appears in comic books published by DC Comics, created by writer-artist Steve Ditko, and debuting in Charlton Comics Blue Beetle #1 (June 1967). The character was acquired by DC Comics in the early 1980s and incorporated into the DC Universe. Following the events of the 2006–2007 miniseries 52, his protégé Renee Montoya took up his mantle and became his successor.As conceived by Ditko, the Question was an adherent of Objectivism during his career as a minor Charlton hero, much like Ditko's earlier creation, Mr. A. In a 1987–1990 solo series from DC, the character developed a Zen-like philosophy.
The Steel Bridge is a through truss, double-deck vertical-lift bridge across the Willamette River in Portland, Oregon, United States, opened in 1912. Its lower deck carries railroad and bicycle/pedestrian traffic, while the upper deck carries road traffic (on the Pacific Highway West No. 1W, former Oregon Route 99W) and light rail (MAX), making the bridge one of the most multimodal in the world. It is the only double-deck bridge with independent lifts in the world and the second oldest vertical-lift bridge in North America, after the nearby Hawthorne Bridge. The bridge links the Rose Quarter and Lloyd District in the east to Old Town Chinatown neighborhood in the west.
A private bill is a proposal for a law that would apply to a particular individual or group of individuals, or corporate entity. This is unlike public bills which apply to everyone within their jurisdiction. Private law can afford relief from another law, grant a unique benefit or powers not available under the general law, or relieve someone from legal responsibility for some allegedly wrongful act. There are many examples of such private law in democratic countries, although its use has changed over time. A private bill is not to be confused with a private member's bill, which is a bill introduced by a "private member" of the legislature rather than by the ministry.
Punica is a small genus of fruit-bearing deciduous shrubs or small trees. Its best known species is the pomegranate (Punica granatum). The only other species in the genus, the Socotra pomegranate ( Punica protopunica), is endemic to the island of Socotra. It differs in having pink (not red) flowers and smaller, less sweet fruit. Although previously placed in its own family Punicaceae, recent phylogenetic studies have shown that Punica belongs in the family Lythraceae, and it is classified in that family by the Angiosperm Phylogeny Group. The name is derived from the Latin word for the pomegranate, malum punicum, meaning "Carthaginian apple".
Route 347 is a state highway in the southern part of New Jersey in the United States. It is a bypass of Route 47 in Dennis Township, Cape May County and Maurice River Township, Cumberland County that is 8.58 mi (13.81 km) long and is completely county maintained. Route 347 passes through dense woodland for most of its route as a two-lane undivided road. The road is a part of a major route linking the Philadelphia area with the Jersey Shore resorts of Cape May County. The route was created in the 1990s to replace Route 47 Alternate. It has been considered that Route 347 may be partially used for a potential future extension of Route 55, with improvements to the road planned.
Pollination of fruit trees is required to produce seeds with surrounding fruit. It is the process of moving pollen from the anther to the stigma, either in the same flower or in another flower. Some tree species, including many fruit trees, do not produce fruit from self-pollination. The pollination process requires a carrier for the pollen, which can be animal, wind, or human intervention (by hand-pollination or by using a pollen sprayer). Cross pollination produces seeds with a different genetic makeup from the parent plants; such seeds may be created deliberately as part of a selective breeding program for fruit trees with desired attributes.
Benito Juárez (About this sound beˈnitoˈxwares ), is one of the 16 delegaciones (boroughs) into which Mexico's Federal District is divided. It is a largely residential area, located to the south of historic center of Mexico City, although there are pressures for areas to convert to commercial use. It was named after Benito Juárez, president in the 19th century. The borough has the highest socioeconomic index in the country as it is primarily populated by the middle and upper middle classes. The borough is home to a number of landmarks such as the World Trade Center Mexico City, the Estadio Azul, the Plaza México and the Polyforum Cultural Siqueiros.
Lycoperdon is a genus of puffball mushrooms. The genus has a widespread distribution and contains about 50 species. In general, it contains the smaller species such as the pear-shaped puffball and the gem-studded puffball. It was formerly classified within the now-obsolete order Lycoperdales, as the type genus which, following a restructuring of fungal taxonomy brought about by molecular phylogeny, has been split. Lycoperdon is now placed in the family Agaricaceae of the order Agaricales. The name comes from lycos meaning wolf and perdon meaning to break wind; thus the name literally means wolf-farts.
Parcheesi is a brand-name American adaptation of the Indian cross and circle board game Pachisi, published by Parker Brothers and Winning Moves. Created in India perhaps as early as A.D. 500, Pachisi is called the Royal Game of India because royalty used servants of the royal household adorned in colored costumes as game pieces on large outdoor boards. Such a court is preserved at the Fatehpur Sikri. The game and its variants are known worldwide. A similar game called Parchís is popular in Spain and northern Morocco. Parqués is its Colombian variant. A version is available in the United Kingdom under the name of Ludo.
A nerve fiber is a threadlike extension of a nerve cell and consists of an axon and myelin sheath (if present) in the nervous system. There are nerve fibers in the central nervous system and peripheral nervous system. A nerve fiber may be myelinated and/or unmyelinated. In the central nervous system (CNS), myelin is produced by oligodendroglia cells. Schwann cells form myelin in the peripheral nervous system (PNS). Schwann cells can also make a thin covering for an axon which does not consist of myelin (in the PNS). A peripheral nerve fiber consists of an axon, myelin sheath, Schwann cells and its endoneurium. There are no endoneurium and Schwann cells in the central nervous system.
Samantha Karen "Sam" Fox (born 15 April 1966) is an English dance-pop singer, songwriter, actress, and former glamour model. In 1983, at age 16, she began appearing on Page 3 of The Sun, and continued as a Page 3 girl until she was 20. During this time, she became the most popular pin-up girl of her era, as well as one of the most photographed British women of the 1980s. In 1986, she launched her pop-music career with her debut single "Touch Me (I Want Your Body)", which hit Number 1 in 17 countries. She has also appeared in a number of films and reality television shows, and has occasionally worked as a television presenter.
Casino tokens (also known as casino or gaming chips, checks, or cheques) are small discs used in lieu of currency in casinos. Colored metal, injection-molded plastic or compression molded clay tokens of various denominations are used primarily in table games, as opposed to metal token coins, used primarily in slot machines. Casino tokens are also widely used as play money in casual or tournament games. Some casinos also use rectangular gaming plaques for high-stakes table games ($25,000 and above). Plaques differ from chips in that they are larger, usually rectangular in shape and contain serial numbers.
Sir Michael Anthony Eardley Dummett, FBA, D.Litt (27 June 1925 – 27 December 2011) was a British philosopher. He was, until 1992, Wykeham Professor of Logic at the University of Oxford. He wrote on the history of analytic philosophy, most notably as an interpreter of Frege, and has made original contributions to the subject, particularly in the philosophies of mathematics, logic, language and metaphysics. He was known for his work on truth and meaning and their implications for the debates between realism and anti-realism, a term he helped popularize. He devised the Quota Borda system of proportional voting, based on the Borda count.
Chambourcin is a French-American interspecific hybrid grape variety used for making wine. Its parentage is uncertain. The hybrid was produced by Joannes Seyve who often used Seibel hybrids produced in the 1860s. The grape has only been available since 1963; it has a good resistance to fungal disease, and is one of the parents of the new disease resistant variety, Regent, which is increasing in popularity among German grape growers.Chambourcin is considered a very productive grape with crop yields reported ranging from 11.1 tons per hectare to 17.3 tons per hectare in a study performed by Ohio State University.
Kotka (literally eagle) is a town and municipality of Finland. Kotka is located on the coast of the Gulf of Finland at the mouth of Kymi River and it is part of the Kymenlaakso region in southern Finland. The municipality has a population of 54,624 (30 November 2014)  and covers an area of 949.74 square kilometres (366.70 sq mi) of which 678.45 km 2 (261.95 sq mi) is water.  The population density is 201.35 inhabitants per square kilometre (521.5/sq mi). The city centre of Kotka is located at Kotkansaari island. The municipality is officially unilingually Finnish.The Port of Kotka is a major Finnish sea port that serves both the foreign trade of Finland and Russia.
Llandudno (/θlænˈdɪdnoʊ/ or /lænˈdɪdnoʊ/; [ɬanˈdɪdnɔ]) is a seaside resort, town and community in Conwy County Borough, Wales, located on the Creuddyn peninsula, which protrudes into the Irish Sea. In the 2011 UK census, the community, which includes Penrhyn Bay and Penrhynside, had a population of 20,710. The town's name is derived from its patron saint, Saint Tudno.Llandudno, "Queen of the Welsh Resorts", a title first applied as early as 1864, is now the largest seaside resort in Wales, and lies on a flat isthmus of sand between the Welsh mainland and the Great Orme. Historically a part of Caernarfonshire, Llandudno was formerly in the district of Aberconwy within Gwynedd.
Deborah Ann "Debbie" Greer Stabenow (born April 29, 1950) is the senior United States Senator from Michigan and a member of the Democratic Party. Before her election to the U.S. Senate, she was a member of the United States House of Representatives, representing Michigan's 8th congressional district from 1997 to 2001. She previously served as a member of the Ingham County Board of Commissioners, Michigan House of Representatives, and Michigan Senate. Stabenow served as Chairwoman of the Senate Agriculture Committee 2011-2015. She was re-elected to the seat for a third term in November 2012. She became the state's senior senator upon the retirement of Carl Levin on January 3, 2015.
This is a list of postal codes in Canada where the first letter is L. Postal codes beginning with L are located within the Canadian province of Ontario. Only the first three characters are listed, corresponding to the Forward Sortation Area.Canada Post provides a free postal code look-up tool on its website, via its applications for such smartphones as the iPhone and BlackBerry, and sells hard-copy directories and CD-ROMs. Many vendors also sell validation tools, which allow customers to properly match addresses and postal codes. Hard-copy directories can also be consulted in all post offices, and some libraries.
The Blaster Learning System is an educational video game series originally created by Davidson, but is now owned by Knowledge Adventure. Titles in the series have been produced for various computer systems, video game consoles, and as stand-alone handheld units. Originally, the series simply taught mathematics, but eventually expanded to other subjects, such as language arts (reading) and science. Due to the popularity of the original Math Blaster series, Davidson introduced Reading Blaster in 1994, which also went on to become successful. A Science Blaster was introduced 1996, but did not reach the same popularity as its predecessors.
Jonathan Herbert Schaeffer (born 1957) is a Canadian researcher and professor at the University of Alberta and the Canada Research Chair in Artificial Intelligence.He led the team that wrote Chinook, the world's strongest American checkers player, after some relatively good results in writing computer chess programs. He is involved in the University of Alberta GAMES group developing computer poker systems. Schaeffer is also a member of the research group that created Polaris, a program designed to play the Texas Hold'em variant of poker. He is a Founder of Onlea, which produces online learning experiences.
Basketball at the 1936 Summer Olympics was the first appearance of the sport as an official medal event. The tournament was played between 7 August and 14 August 1936 in Berlin, Germany. 23 nations entered the competition, making basketball the largest tournament of the team sports. The International Basketball Federation, which is the governing body of international basketball, used the 1936 tournament to experiment with outdoor basketball. Lawn tennis courts were used for the competition. This caused problems when the weather was adverse, especially during the final game. The medals were awarded by James Naismith, the inventor of basketball. All went to North American teams.
The Valençay SOE Memorial is a monument to the members of the Special Operations Executive F Section who lost their lives for the liberation of France. The memorial was unveiled in the town of Valençay in the Indre département of France on May 6, 1991, marking the fiftieth anniversary of the despatch of F Section's first agent to France. It was designed by Elizabeth Lucas Harrison, who originally gave it the name 'Spirit of Partnership'. Dedicated by the Minister of Veterans Affairs for France and Queen Elizabeth The Queen Mother, the memorial's Roll of Honour lists the names of the 91 men and 13 women members of the SOE who gave their lives for France's freedom. Valençay Memorial's Roll of Honour:
Geysir ( [ˈceːisɪr̥]), sometimes known as The Great Geysir, is a geyser in southwestern Iceland. It was the first geyser described in a printed source and the first known to modern Europeans. [citation needed] The English word geyser (a periodically spouting hot spring) derives from Geysir. The name Geysir itself is derived from the Icelandic verb geysa, "to gush", the verb from Old Norse. Geysir lies in the Haukadalur valley on the slopes of Laugarfjall hill, which is also the home to Strokkur geyser about 50 metres south. Eruptions at Geysir can hurl boiling water up to 70 metres in the air. However, eruptions may be infrequent, and have in the past stopped altogether for years at a time.
A citizen's arrest is an arrest made by a person who is not acting as a sworn law-enforcement official. In common law jurisdictions, the practice dates back to medieval England and the English common law, in which sheriffs encouraged ordinary citizens to help apprehend law breakers.Despite the practice's name, in most countries, the arresting person is usually designated as a person with arrest powers, who need not be a citizen of the country in which they are acting. For example, in the British jurisdiction of England and Wales, the power comes from section 24A(2) of the Police and Criminal Evidence Act 1984, called "any person arrest". This legislation states "any person" has these powers, and does not state that they need to be a British Citizen.
In politics, a red flag is a symbol of Socialism, Communism, and left-wing politics; it has been associated with left-wing politics since the French Revolution (1789–99). Socialists adopted the symbol during the Revolutions of 1848 and it became a symbol of communism as a result of its use by the Paris Commune of 1871. The flags of several communist states, including China, Vietnam and the Soviet Union, are explicitly based on the original red flag. The red flag is also used as a symbol by some democratic socialists and social democrats, for example the Avami National Party of Pakistan, French Socialist Party and the Social Democratic Party of Germany. The Labour Party in Britain used it until the late 1980s. It was the inspiration for the socialist anthem, The Red Flag.
Świebodzin County ( Polish: powiat świebodziński) is a unit of territorial administration and local government ( powiat) in Lubusz Voivodeship, western Poland. It came into being on January 1, 1999, as a result of the Polish local government reforms passed in 1998. Its administrative seat and largest town is Świebodzin, which lies 35 km (22 mi) north of Zielona Góra and 57 km (35 mi) south of Gorzów Wielkopolski. The only other town in the county is Zbąszynek, lying 20 km (12 mi) east of Świebodzin. The county covers an area of 937.45 square kilometres (362.0 sq mi). As of 2006 its total population is 55,989, out of which the population of Świebodzin is 21,679, that of Zbąszynek is 5,087, and the rural population is 29,223.
The Troad (/ˈtroʊˌæd/ or /ˈtroʊəd/) or Troas /ˈtroʊəs/ is the historical name of the Biga peninsula (modern Turkish: Biga Yarımadası, Ancient Greek: Τρῳάς) in the northwestern part of Anatolia, Turkey. This region now is part of the Çanakkale province of Turkey. Bounded by the Dardanelles to the northwest, by the Aegean Sea to the west and separated from the rest of Anatolia by the massif that forms Mount Ida, the Troad is drained by two main rivers, the Scamander (Karamenderes) and the Simois, which join at the area containing the ruins of Troy.Grenikos, Kebren, Simoeis, Rhesos, Rhodios, Heptaporos and Aisepos were seven rivers of the Troad and the names of the river gods that inhabited each river.
Silver Airways Corp., operating as Silver Airways, is a United States airline with its headquarters on the property of Fort Lauderdale-Hollywood International Airport in unincorporated Broward County, Florida, near Fort Lauderdale. Silver Airways launched as a new regional carrier with assets from former Gulfstream International Airlines. The airline operates around 170 daily scheduled flights. Silver Airways operates to 20 cities in the United States and seven destinations in the Bahamas with hubs at Fort Lauderdale-Hollywood International Airport and Tampa International Airport. As of November 2013 Silver Airways received $20,515,042 in annual Federal subsidies for Essential Air Services that it provided to rural airports in the U.S.
A ploughman's lunch (abbrev. to ploughman's) is an English cold meal which consists of cheese, pickle, and bread. Additional items such as boiled eggs, ham, and pickled onions may be added. As its name suggests, it is more commonly consumed at midday.Beer, bread, and cheese have been combined in the English diet since antiquity. However, the specific term "ploughman's lunch" is believed to date no further back than the 1950s, when the Cheese Bureau (a marketing body affiliated to the J. Walter Thompson advertising agency) began promoting the meal in pubs as a way to increase the sales of cheese, which had recently ceased to be rationed. Its popularity increased as the Milk Marketing Board promoted the meal nationally throughout the 1960s.
Femforce is a comic book published by AC Comics that began publication in 1985, detailing the adventures of the titular team: the "Federal Emergency Missions Force" or "Femforce", some of them original creations, while others originated in the 1940s and 50s, lapsing into public domain by the time Femforce was published. The team are, as their name implies, all female superheroes, and are the first and the longest running all-women 'super-team'. The series has passed 150 issues, a significant milestone for an independent comic book company. Writers on the book have included Bill Black, Stephanie Sanderson, Mark Heike, Paul Monsky, Enrico Teodorani and Francesca Paolucci. Artists on the book have included Bill Black, Stephanie Sanderson, Mark Heike, Brad Gorby, Jeff Austin and Rik Levins.
Richard Michael "Rik" Mayall (7 March 1958 – 9 June 2014) was an English comedian, writer, actor and voice-over artist. Mayall was a pioneer of alternative comedy in the early 1980s. He formed a comedy partnership with Ade Edmondson, and appeared in numerous cult classic sitcoms, including The Young Ones (1982–84), Filthy Rich & Catflap (1987), The New Statesman (1987–94), Bottom (1991–95), Blackadder, and in the comedy films Drop Dead Fred (1991) and Guest House Paradiso (1999). His acting style was described as energetic "post-punk".At the time of his death, Mayall was described by Danny Cohen, director of BBC Television, as a "truly brilliant" comedian with a unique stage presence, whose "fireball creativity" and approach to sitcom had inspired a generation of comedy stars.
The Saunders-Roe SR.45 Princess was a British flying boat aircraft built by Saunders-Roe, based in Cowes on the Isle of Wight. The Princess was the largest all-metal flying boat ever constructed. The project was cancelled after having produced only three examples. By the 1950s, large, commercial flying boats were being overshadowed by land-based aircraft. Factors such as runway and airport improvements added to the viability of land-based aircraft, which did not have the weight and drag of the boat hulls on seaplanes nor the issues with seawater corrosion.The three airframes were stored against possible purchase but when an offer was made it was found that corrosion had set in; as a result they were scrapped.
Ishikari Subprefecture (石狩振興局, Ishikari-shinkō-kyoku) is a subprefecture of Hokkaido Prefecture, Japan, located in the western part of the island. The subprefecture covers 3,539.86 square kilometres (1,366.75 sq mi) and in 2011 had a population of 2,334,241. The subprefecture takes its name from the Ishikari River, the third longest in Japan, which flows through western Hokkaido and empties into the Sea of Japan in the city of Ishikari. There are 6 cities, three towns, and one village under its jurisdiction. Sapporo is both the capital of Hokkaido Prefecture and Ishikari Subprefecture. Shikotsu-Toya National Park is located in the southern part of the subprefecture, and Shokanbetsu-Teuri-Yagishiri Quasi-National Park in the north.
In algebra, a group ring is a free module and at the same time a ring, constructed in a natural way from any given ring and any given group. As a free module, its ring of scalars is the given ring, and its basis is one-to-one with the given group. As a ring, its addition law is that of the free module and its multiplication extends "by linearity" the given group law on the basis. Less formally, a group ring is a generalization of a given group, by attaching to each element of the group a "weighting factor" from a given ring. If the given ring is commutative, a group ring is also referred to as a group algebra, for it is indeed an algebra over the given ring. The apparatus of group rings is especially useful in the theory of group representations.
Sandy Hill (French: Côte-de-Sable) is a neighbourhood in Ottawa, Ontario, located just east of downtown. The neighbourhood is bordered on the west by the Rideau Canal and on the east by the Rideau River. To the north it stretches to Rideau Street and the Byward Market area while to the south it is bordered by the Queensway highway and Nicholas Street. The area is named for its hilliness, caused by the river, and its sandy soil, which makes it difficult to erect large buildings. It is home to a number of embassies, residences and parks. Le cordon bleu operates its Canadian school there, at the opposite end of Sandy Hill from the University of Ottawa. According to the Canada 2011 Census, the population of Sandy Hill was 12,490.
Moderately prosperous society (Chinese: 小康社会; pinyin: xiǎokāngshehui) is a Chinese term, originally of Confucian origin, used to describe a society composed of a functional middle-class. The term is most well known in recent years as used by Hu Jintao, General Secretary of the Communist Party of China between 2002 and 2012, when referring to economic policies meant to realize a more equal distribution of wealth.In the usages (tifa) of current General Secretary Xi Jinping, the term "China Dream" or "Chinese Dream" has gained somewhat greater prominence. During the annual National Party Congress meeting of 2015, Xi also unveiled a set of political slogans called the Four Comprehensives, which include "Comprehensively build a moderately prosperous society."
The Fremont Cut is a body of water that forms part of the Lake Washington Ship Canal, which passes through the U.S. city of Seattle and links Lake Washington to Puget Sound. The Fremont Cut connects Lake Union to the east with Salmon Bay to the west. It is 5,800 feet (1,800 m) long and 270 feet (82 m) wide. The center channel is 100 feet (30 m) wide and 30 feet (9.1 m) deep. The Fremont Cut is spanned by the Fremont Bridge, a bascule drawbridge that connects the neighborhoods of Fremont and Queen Anne via Fremont Avenue North. A campus of Adobe Systems and the headquarters for Tableau Software are located at the north-eastern quadrant of this intersection of bridge and canal, and an office of Google is located on the north-western quadrant.
The ninth HMS Enterprise (A 71) of the Royal Navy was an Echo class inshore survey ship built by M.W. Blackmore & Sons of Bideford and commissioned in 1959. With her sister ships HMS Echo and HMS Egeria, Enterprise's career was spent in hydrographic surveys of the seas, sandbanks, and coastlines of the East Coast and Eastern English Channel. She was well-known around the harbours of Eastern England, and showed the flag on many official visits to Belgian, Dutch, and German ports on the North Sea coast, and as far up the Rhine as Cologne. After the American television series Star Trek became popular, Enterprise inevitably became known throughout the Navy as "the Starship." She was put up for disposal by sale in 1985.
The Foreign Affairs Leading Group of the Communist Party of China (FALG) ( simplified Chinese: 中央外事工作领导小组; traditional Chinese: 中央外事工作領導小組; pinyin: Zhōngyāng Wàishì Gōngzuò Lǐngdǎo Xiǎozǔ) is a ad hoc supra-ministerial policy coordination and consultation body of the Communist Party of China that exercises general oversight on matters related to foreign affairs. It is currently chaired by Xi Jinping and contains several senior members of the People's Republic of China leadership. The FALG became much more important in the 1990s as the PRC leadership became much more institutionalized and less focused on factional and informal politics. Since 1993 the leader of the group had also served as General Secretary of the Communist Party of China.
Porphyritic is an adjective used in geology, specifically for igneous rocks, for a rock that has a distinct difference in the size of the crystals, with at least one group of crystals obviously larger than another group. Porphyritic rocks may be aphanites or extrusive, with large crystals or phenocrysts floating in a fine-grained groundmass of non-visible crystals, as in a porphyritic basalt, or phanerites or intrusive, with individual crystals of the groundmass easily distinguished with the eye, but one group of crystals clearly much bigger than the rest, as in a porphyritic granite. Most types of igneous rocks may display some degree of porphyritic texture. One main type of rock that has a porphyritic texture are porphyry, though not all porphyritic rocks are porphyries.
QTFairUse is a software application first released in November 2003 by Jon Lech Johansen. It dumps the raw output of a QuickTime AAC stream to a file, which could bypass the digital rights management (DRM) algorithm called FairPlay used to encrypt music content of media files such as those distributed by the iTunes Store, Apple's online music store. Although these resulting raw AAC files were unplayable by most media players at the time of release, they represented the first attempt at circumventing Apple's encryption. These early versions of QTFairUse would save only the "raw" AAC (not contained in an MPEG-4 (MP4) container), but later incarnations properly supported full conversions. Released under the terms of the GNU General Public License, QTFairUse is free software.
Ähtäri ( Swedish: Etseri) is a town and municipality of Finland. It is located in the Southern Ostrobothnia region. The town has a population of 6,185 (30 November 2014)  and covers an area of 909.96 square kilometres (351.34 sq mi) of which 105 km 2 (41 sq mi) is water.  The population density is 7.68 inhabitants per square kilometre (19.9/sq mi). The municipality is unilingual Finnish. Ähtäri is known for tourism. There is a zoo and hotel Mesikämmen designed by Timo and Tuomo Suomalainen which is partly built within bedrock. The biggest lake in the area is Ähtärinjärvi. There is also a relatively old and small board mill called Vääräkosken Pahvi in Ähtäri. The largest private sector employers are Inhan Tehtaat, Silver-Veneet, Tankki, and Muovilami.
Tuor is a fictional character from J. R. R. Tolkien's Middle-earth legendarium. He is the grandfather of Elrond Half-elven and one of the most renowned ancestors of the Men of Númenor and of the King of the Reunited Kingdom Aragorn Elessar. Along with Beren Erchamion and Aragorn, Tuor was one of only three Men ever to marry one of the Eldarin Elves.Tuor's story is one of many told briefly in the 23rd chapter of The Silmarillion. A very early version, written circa 1916–17, is found in The Book of Lost Tales II, part of The History of Middle-earth. Unfinished Tales contains the start of a more mature and complete narrative, which Tolkien began after finishing The Lord of the Rings in the 1950s. However, it gets no further than Tuor's first sight of Gondolin.
There Is Nothing Left to Lose is the third studio album by the Foo Fighters, released November 2, 1999. The album marks the first appearance of drummer Taylor Hawkins, and is often seen as a departure from the band's previous work, showcasing a softer, more experimental sound. In a 2006 interview, Dave Grohl states that the album is "totally based on melody" and that it "might be his favorite album that they've ever done."There Is Nothing Left to Lose won the Grammy Award for Best Rock Album in 2001, marking the group's first ever Grammy Award. The band would go on to win the Grammy for Best Rock Album for three of their next four studio releases (One By One, Echoes, Silence, Patience & Grace, and Wasting Light).
Eric Anthony Roberts (born April 18, 1956) is an American actor. His career began with King of the Gypsies (1978), earning a Golden Globe Award nomination for Best Actor Debut. He earned both a Golden Globe and Academy Award nomination for his supporting role in Runaway Train (1985). Through the 1990s and 2000s he maintained dramatic film and TV film roles while appearing in TV series. His TV work includes three seasons with the sitcom Less than Perfect and a recurring role on the NBC drama Heroes. His sisters Julia Roberts and Lisa Roberts Gillan, and daughter Emma Roberts, also have acting careers. He achieved recent recognition for his feat of acting in over 100 films between 2013 and 2014.
A color gel or color filter (British spelling: colour gel or colour filter), also known as lighting gel or simply gel, is a transparent colored material that is used in theatre, event production, photography, videography and cinematography to color light and for color correction. Modern gels are thin sheets of polycarbonate or polyester, placed in front of a lighting fixture in the path of the beam.Gels have a limited life, especially in saturated colors. The color will fade or even melt, depending upon the energy absorption of the color, and the sheet will have to be replaced. In permanent installations and some theatrical uses, colored glass filters or dichroic filters are being used. The main drawbacks are additional expense and a more limited selection.
Vice-Admiral Sir Thomas Masterman Hardy, 1st Baronet GCB (5 April 1769 – 20 September 1839) was a Royal Navy officer. He took part in the Battle of Cape St Vincent in February 1797, the Battle of the Nile in August 1798 and the Battle of Copenhagen in April 1801 during the French Revolutionary Wars. He served as flag captain to Admiral Lord Nelson, and commanded HMS Victory at the Battle of Trafalgar in October 1805 during the Napoleonic Wars. Nelson was shot as he paced the decks with Hardy, and as he lay dying, Nelson's famous remark of "Kiss me, Hardy" was directed at him. Hardy went on to become First Naval Lord in November 1830 and in that capacity refused to become a Member of Parliament and encouraged the introduction of steam warships.
Carl Ivar Hagen (born 6 May 1944) is a Norwegian politician and former Vice President of the Norwegian Parliament. He was the chairman of the Progress Party from 1978 until 2006, when Siv Jensen replaced him as chairman of the party. Under his leadership he was the undisputed leader and centre of the party, and in many ways personally controlled its ideology and policies.Hagen has since been regarded by both political scientists and political colleagues alike as one of the greatest politicians in Norwegian history, for his ability to build a hugely successful party up from scratch and significantly change Norwegian politics. He has sometimes popularly been nicknamed "King Carl," the title of his unauthorized biography. He has been described as the first post-modern politician in Norway.
The Daoguang Emperor (Tao-kuang Emperor; Chinese: 道光帝; pinyin: Dàoguāng Dì; Wade–Giles: Tao4-kuang1 Ti4; Manchu: ᡩᠣᡵᠣ ᡝᠯᡩᡝᠩᡤᡝ, Doro Eldengge Hūwangdi; Mongolian: ᠲᠥᠷᠥ ᠭᠡᠷᠡᠯᠲᠦ, Төр Гэрэлт Хаан; 16 September 1782 – 25 February 1850) was the eighth emperor of the Manchu Qing dynasty and the sixth Qing emperor to rule over China, from 1820 to 1850. His reign was marked by "external disaster and internal rebellion," that is, by the First Opium War, and the beginning of the Taiping Rebellion which nearly brought down the dynasty. The historian Jonathan Spence characterizes Daoguang as a “well meaning but ineffective man," who promoted officials who "presented a purist view even if they had nothing to say about the domestic and foreign problems surrounding the dynasty."
Emperor Zhao of Han (94–74 BC) was an emperor of the Western Han dynasty from 87 to 74 BC. Emperor Zhao was the youngest son of Emperor Wu of Han. By the time Zhao was born, Emperor Wu was already 62. Zhao ascended the throne after the death of Emperor Wu in 87 BC. He was only 8 years old. Huo Guang served as regent. Emperor Wu's long reign left the Han Dynasty greatly expanded; however constant warfares had depleted the empire's coffer. Emperor Zhao, under the tutelage of Huo, took the initiative and lowered taxes as well as reduced government spending. As a result, citizens prospered and the Han Dynasty enjoyed an era of peace. Emperor Zhao died after reigning for 13 years, at the age of 20.
John Francis "Honey Fitz" Fitzgerald (February 11, 1863 – October 2, 1950) was an American politician, father of Rose Kennedy and grandfather of President John F. Kennedy. Fitzgerald was a Democratic congressman who went on to win two terms as mayor of Boston. He made major improvements to the port, and became a patron of the baseball team now known as the Boston Red Sox. He maintained a high profile in the city, with his theatrical style of campaigning, and his personal charm and charisma that earned him the nickname 'Honey Fitz'. His daughter Rose married Joseph P. Kennedy, Sr., the son of his political rival P. J. Kennedy. In old age, Fitzgerald helped his grandson John F. Kennedy to win his first seat in congress.
Skelmorlie is a village in North Ayrshire, Scotland. Although it is the northernmost settlement in the council area of North Ayrshire it is contiguous with Wemyss Bay, which is in Inverclyde. The dividing line is the Kelly Burn, which flows into the Firth of Clyde just south of the Rothesay ferry terminal. Despite their proximity, the two villages have historically been divided, Skelmorlie in Ayrshire and Wemyss Bay in Renfrewshire. Skelmorlie itself is divided into two sections, Lower and Upper Skelmorlie. There is one primary school in this village, with secondary age pupils going to Largs Academy in North Ayrshire. In common with this part of the Clyde foreshore the rich red sandstone is a prominent feature of the landscape and housing in Skelmorlie.
Ann Fagan Ginger (born July 11, 1925) is an American lawyer, teacher, writer, and political activist. She is the founder  and the Executive Director Emerita of the Meiklejohn Civil Liberties Institute in Berkeley. CA. Ginger has been a visiting professor of law at Hastings, U. of Santa Clara, Puget Sound Law Schools and San Francisco State. She is the author of 22 books and many articles, and lectures widely. She is an expert in human rights law and peace law under the statutes and treaties of the United States and the United Nations, and has argued and won before the U.S. Supreme Court. She was the Chair of the City of Berkeley Commission on Peace and Justice from 1986-1989 and Vice-Chair from 1989-1999.Ann Fagan Ginger was the wife of historian and author Ray Ginger (1924 – 1975).
Kandy (Sinhalese: මහ නුවර Maha nuwara, pronounced [mahaˈnuʋərə]; Tamil: கண்டி, pronounced [ˈkaɳɖi]) is a major city in Sri Lanka, located in the Central Province, Sri Lanka. It is the second largest city in the country after Colombo. It was the last capital of the ancient kings' era of Sri Lanka. The city lies in the midst of hills in the Kandy plateau, which crosses an area of tropical plantations, mainly tea. Kandy is both an administrative and religious city and is also the capital of the Central Province. Kandy is the home of The Temple of the Tooth Relic (Sri Dalada Maligawa), one of the most sacred places of worship in the Buddhist world. It was declared a world heritage site by UNESCO in 1988.
The Return of Jafar (also known as Aladdin 2: The Return of Jafar) is a 1994 American animated film that is a direct-to-video sequel to the 1992 animated film Aladdin, both produced by The Walt Disney Company. The film was released on May 20, 1994 and serves as the first episode of the Aladdin animated series. Culled from material originally intended for the first five episodes of the Aladdin TV series, The Return of Jafar was the first Disney direct-to-video animated feature release. Another Aladdin direct-to-video sequel, Aladdin and the King of Thieves, followed in 1996.In the film, Jafar escapes from confinement and returns to Agrabah to gain his revenge against Aladdin and his companions, Princess Jasmine, Genie, Abu, Carpet, the Sultan, and Iago (now turned against Jafar).
Amos Oz ( Hebrew: עמוס עוז; born May 4, 1939, birth name Amos Klausner) is an Israeli writer, novelist, journalist and intellectual. He is also a professor of literature at Ben-Gurion University in Beersheba. Oz's work has been published in 42 languages, including Arabic, in 43 countries. He has received many honours and awards, among them the Legion of Honour of France, the Goethe Prize, the Prince of Asturias Award in Literature, the Heinrich Heine Prize and the Israel Prize. In 2007, a selection from the Chinese translation of A Tale of Love and Darkness was the first work of modern Hebrew literature to appear in an official Chinese textbook. Since 1967, Oz has been a prominent advocate of a two-state solution to the Israeli–Palestinian conflict.
HMS Engadine was a 9,909 GRT cargo ship laid down at the Greenock Dockyard Company, Greenock, Scotland on 16 March 1940, launched on 26 May 1941 and completed on 17 November 1941. She was ordered by Clan Line, and was to be named Clan Buchanan (the previous Clan Buchanan having been sunk by the German auxiliary cruiser Pinguin on 28 April 1941). However the Admiralty requisitioned her for the Royal Navy before completion and renamed after the first HMS Engadine for use as a seaplane depot ship.She was loaned to the United States Navy from November 1942 until July 1943. After the war, she was restored to Clan Line in 1946 and given her originally-intended name. The ship was scrapped at Cartagena, Spain in November 1962.
The following is a comprehensive list of universities in Japan, categorized by prefecture: The list contains only universities or colleges, either four-year or two-year, that still exist today and are classified as "schools" according to Article 1 of the School Education Law. (See Daigakkō for universities that are not considered "schools".) Also, each university or college is listed in the prefecture in which its headquarters is located; not the location of their satellite campuses, etc. or that of some of its departments or divisions. For the list of universities that existed in the past or merged into another school, see List of historical universities in Japan. † indicates a women's college. A list of top ranked universities is available in the final section.
International School Manila ( abbreviation: ISM) is a private school in Bonifacio Global City, Metro Manila, Philippines. It is non-denominational and co-educational, and primarily serves Manila's multinational community. A member of the Interscholastic Association of Southeast Asian Schools, ISM is accredited by the Council of International Schools and the Western Association of Schools and Colleges. It is headed by Superintendent David Toze. The school consists of an Elementary School (including a two-year Preschool and a Kindergarten Program), a Middle School, and a High School. The Elementary School is headed by Adam Campbell, the Middle School is headed by Simon Gillespie, and the High School is headed by William R.S. Brown.
Dear World is a Broadway musical with a book by Jerome Lawrence and Robert E. Lee and music and lyrics by Jerry Herman. With its opening, Herman became the first composer- lyricist in history to have three productions running simultaneously on Broadway. It starred Angela Lansbury, who won the Tony Award for Best Leading Actress in a Musical in 1969 for her performance as the Countess Aurelia. Based on Jean Giraudoux's play The Madwoman of Chaillot as adapted by Maurice Valency, it focuses on the Countesses Aurelia, Constance and Gabrielle, who deviously scheme to stop businessmen from drilling for oil in the Parisian neighbourhood of Chaillot. The forces of idealism, love and poetry win over those of greed, materialism and science.
Candace Bushnell (born December 1, 1958) is an American novelist and television producer. She wrote a column for The New York Observer (1994–96) that was adapted into the bestselling Sex and the City anthology. The book was the basis for the HBO hit series Sex and the City (1998–2004) and two subsequent movies. Bushnell followed the best-selling work with the international bestselling novels 4 Blondes (2001), Trading Up (2003), Lipstick Jungle (2005), One Fifth Avenue (2008), The Carrie Diaries (2010) and Summer and the City (2011). Two of her novels have been adapted for television: Lipstick Jungle (2008–09) on NBC, and The Carrie Diaries (since 2013) on The CW. One Fifth Avenue has been optioned by the Mark Gordon Company and ABC for yet another television show.
A hundred is a geographic division formerly used in England, Wales, South Australia, and some parts of the United States, to divide a larger region into smaller administrative divisions; similar divisions were made in Denmark, Southern Schleswig, Sweden, Finland, Estonia and Norway. Other terms for the hundred in English and other languages include , herred (Danish, Norwegian Bokmål), herad (Norwegian Nynorsk), hérað (Icelandic), härad or hundare (Swedish), Harde (German), Satakunta or kihlakunta (Finnish) and kihelkond (Estonian). In Ireland the similar subdivision of counties is referred to as a barony and a hundred is a subdivision of a particularly large townland (most townlands are not divided into hundreds).
Sergio, real name Serge Quisquater, is a Belgian musician born in Leuven on 2 April 1965. His first record was released in 1987. He became well known as the male half of the duo "Taste of Joy", together with singer Sandy Boets. They released several singles and albums. Later they changed their name to Touch of Joy and had some international successes. Since 1999 Sergio has hosted several television shows, and the Touch Of Joy project brought him new success with the song "I Can't Let You Go".In 2002 he represented Belgium in the Eurovision Song Contest together with three Dutch ladies; Ibernice Macbean, Ingrid Simons and Jodi Pijper. They called themselves "Sergio & The Ladies" and performed Sister.
Alex Sánchez (born 1957) is a Mexican-American author of award-winning novels for teens and adults. His first novel, Rainbow Boys (2001), was selected by the American Library Association (ALA), as a Best Book for Young Adults. Subsequent books have won additional awards, including the Lambda Literary Award. Although Sanchez's novels are widely accepted in thousands of school and public libraries in America, they have faced a handful of challenges and efforts to ban them. In Webster, New York, removal of Rainbow Boys from the 2006 summer reading list was met by a counter-protest from students, parents, librarians, and community members resulting in the book being placed on the 2007 summer reading list.
A complete contract is an important concept from contract theory. If the parties to an agreement could specify their respective rights and duties for every possible future state of the world, their contract would be complete. There would be no gaps in the terms of the contract. However, because it would be prohibitively expensive to write a complete contract, contracts in the real world are usually incomplete. When a dispute arises and the case falls into a gap in the contract, either the parties must engage in bargaining or the courts must step in and fill in the gap. The idea of a complete contract is closely related to the notion of default rules, e.g. legal rules that will fill the gap in a contract in the absence of an agreed upon provision.
Shimotsuma  (下妻市, Shimotsuma-shi) is a city located in Ibaraki Prefecture, Japan. The city was founded on June 1, 1954. As of March 1, 2012, the estimated population was 55,015, with 14,928 households and a population density of 550.15 persons per km². The total area is 80.88 km². On January 1, 2006, the village of Chiyokawa (from Yūki District) was merged into Shimotsuma. The Joso Line railway has a station in Shimotsuma which opened on November 1, 1913. The city is the setting of Takemoto Novala's novel Shimotsuma Monogatari (also known as Kamikaze Girls), and the manga and film of that name. The movie was filmed on location in Shimotsuma.The city is also home to the famed Tsukuba Circuit.
The General Confederation of Labor - Workers' Force ( French: Confédération Générale du Travail - Force Ouvrière, or simply Force Ouvrière, FO), is one of the five major union federations in France. In terms of following, it is the third behind the CGT and the CFDT. Force Ouvrière was founded in 1948 by former members of the General Confederation of Labor (CGT) who denounced the dominance of the French Communist Party over that federation. Various sources, including former CIA officials, have suggested that this split was instigated by the Central Intelligence Agency (CIA) and that FO had received funds from the CIA through the American Federation of Labor (AFL)'s Irving Brown. FO is a member of the European Trade Union Confederation. Its leader is Jean-Claude Mailly.
Jennifer Ann "Jenny" Agutter, OBE (born 20 December 1952) is an English film and television actress. She began her career as a child actress in the mid-1960s, starring in the BBC television series The Railway Children and the film adaptation of the same book, before taking adult roles and moving to Hollywood.She played Jessica 6 in Logan's Run, Jill Mason in Equus, Alex Price in An American Werewolf in London and Joanne Simpson in Child's Play 2. Since the 1990s she has worked in sound recording and is a patron of the Cystic Fibrosis Trust. After a break from acting she has appeared in several television series since 2000, including the British series Spooks. Since 2012, she has starred in the popular BBC drama Call the Midwife.
Horned lizards are a genus (Phrynosoma) of lizards which are the type genus of the family Phrynosomatidae. The horned lizard is popularly called a "horned toad", "horny toad" or "horned frog", yet it is neither a toad nor a frog. The popular names come from the lizard's rounded body and blunt snout, which make it resemble a toad or frog (Phrynosoma literally means "toad-bodied"). The spines on its back and sides are made from modified scales, whereas the horns on the heads are true horns (i.e. they have a bony core). Of 15 species of horned lizards in North America, eight are native to the United States. The largest-bodied and most widely distributed of the US species is the Texas horned lizard (P. cornutum).
The Codex Leicester (also briefly known as Codex Hammer) is a collection of largely scientific writings by Leonardo da Vinci. The codex is named after Thomas Coke, later created Earl of Leicester, who purchased it in 1719. Of Leonardo's 30 scientific journals, the Codex may be the most famous of all. The manuscript holds the record for the sale price of any book, when it was sold to Bill Gates at Christie's auction house on 11 November 1994 in New York for US$30,802,500.The Codex provides an insight into the inquiring mind of the definitive Renaissance artist, scientist and thinker as well as an exceptional illustration of the link between art and science and the creativity of the scientific process.[citation needed]
Lévis is a city in eastern Quebec, Canada. It is located on the south shore of the St. Lawrence River, opposite Quebec City. A ferry links Old Quebec with Old Lévis, and two bridges, the Quebec Bridge and the Pierre Laporte Bridge, connect western Lévis with Quebec City. The Société de transport de Lévis is responsible for public transportation by bus. The population in 2011 was 138,769. Its current incarnation was founded on January 1, 2002, as the result of a merger among ten cities, including the older city of Lévis founded in 1861.Lévis is also the name of a territory equivalent to a regional county municipality (TE) and census division (CD) of Quebec, coextensive with the city of Lévis. Its geographical code is 25 as a census division, and 251 as an RCM-equivalent territory.
Mohawk College of Applied Arts and Technology is a public College of Applied Arts and Technology located in the Golden Horseshoe of Ontario, Canada. Mohawk has three main campuses: the Fennell Campus located in Hamilton, the Stoney Creek Campus located in Stoney Creek, and the Mohawk-McMaster Institute for Applied Health Sciences located at McMaster University in Hamilton. As of 2014 more than 1000 faculty instruct roughly 12,500 full-time students, 4,000 apprentices, 46,000 continuing education registrants and 1,800 international students  studying in more than 100 post-secondary and apprenticeship programs. Since its founding in 1966, over 100,000 students have graduated from Mohawk College.
Sextus Afranius Burrus (born AD 1 in Vasio, Gallia Narbonensis;  died AD 62) was a prefect of the Praetorian Guard and was, together with Seneca the Younger, an advisor to the Roman emperor Nero, making him a very powerful man in the early years of Nero's reign. Agrippina the Younger chose him as Prefect in 51 to secure her son Nero's place as emperor after the death of Claudius. For the first eight years of Nero's rule, Burrus and Nero's former tutor Seneca helped maintain a stable government. Burrus acquiesced to Nero's murder of Agrippina the Younger but lost his influence over Nero anyway. He died in 62, some say from poison.The cognomen "Burrus" is the Latin version of the name Pyrrhus, king of Epirus.
The theory of structuration is a social theory of the creation and reproduction of social systems that is based in the analysis of both structure and agents (see structure and agency), without giving primacy to either. Further, in structuration theory, neither micro- nor macro-focused analysis alone are sufficient. The theory was proposed by sociologist Anthony Giddens, most significantly in The Constitution of Society,  which examines phenomenology, hermeneutics, and social practices at the inseparable intersection of structures and agents. Its proponents have adopted and expanded this balanced position. Though the theory has received much criticism, it remains a pillar of contemporary sociological theory.
Mysłowice [mɨswɔˈvʲit͡sɛ] (German Myslowitz) is a city in Silesia in southern Poland, near Katowice. The south district of the Upper Silesian Metropolitan Union - metropolis with a population of 2 million. It is located in the Silesian Highlands, on the Przemsza and Brynica rivers (tributaries of the Vistula).It is situated in the Silesian Voivodeship since its formation in 1999, previously in the Katowice Voivodeship, and before then, the Autonomous Silesian Voivodeship. Mysłowice is one of the cities comprising the 2.7 million conurbation - Katowice urban area and within the greater Silesian metropolitan area with a population of about 5,294,000. The population of the city is 74,912 (2008).
The Matamata-Piako District is a local government area in the Waikato region of New Zealand. It lies to the east of the city of Hamilton. The district encompasses the southern end of the Hauraki Plains and much of the Thames Valley, and is bounded in the east by the Kaimai Range. The rivers Piako and Waihou run through the district. The towns of Matamata, Morrinsville and Te Aroha are all within the district, with the Council's head office based in Te Aroha. The main industry in the region is dairy farming and Thoroughbred breeding and training. Other communities in the district include Mangateparu and Waitoa. The 2006 population was 30,483 of whom 6,606 lived in Morrinsville, 6,309 in Matamata, and 3,768 in Te Aroha.
The jaguarundi or eyra cat (Puma yagouaroundi), is a small, wild cat native to Central and South America. In 2002, the IUCN classified the jaguarundi as Least Concern, although they considered it likely that no conservation units beyond the megareserves of the Amazon Basin could sustain long-term viable populations. Its presence in Uruguay is uncertain.In some Spanish-speaking countries, the jaguarundi is also called gato colorado, gato moro, león brenero, onza, tigrillo, and leoncillo. The Brazilian Portuguese pronunciation of its common English and Portuguese name is [ʒɐɡwɐɾũˈdʒi]. It is also called gato-mourisco, eirá, gato-preto, and maracajá-preto in Portuguese. Jaguarundi comes from Old Tupi yawaum'di.
James "Jim" William Breen (born 1947) is a Research Fellow at Monash University in Australia, where he was a professor in the area of telecommunications before his retirement in 2003.  He is well known for his involvement in several popular free Japanese-related projects: the EDICT and JMDict Japanese-English dictionaries, the KANJIDIC kanji dictionary, and the WWWJDIC portal which provides an interface to search them. His EDICT dictionary and WWWJDIC server have been described as "reliable and close to comprehensive". His 170,000-word lexicon has been used to build other Japanese language learning sites such as Rikai. He remains a board member of the Japanese Studies Centre at Monash University.
In telephone systems nomenclature, a long line is a transmission line in a long-distance communications network such as carrier systems, microwave radio relay links, geosynchronous satellite links, underground cables, aerial cables and open wire, and Submarine communications cables. In the United States, some of this technology was spun off into the corporate entity known as AT&T Long Distance with the breakup of AT&T in 1984. Prior to then, the AT&T Long Lines division of the Bell System, which was what AT&T called itself when it was responsible for providing both long distance and local telephone service before the 1984 breakup, provided maintenance and installation of long line facilities for the Bell System's long distance service.
This is a list of noteworthy anime conventions from around the world, as distinct from comic book conventions, furry conventions, gaming conventions, horror conventions, multigenre conventions, and science fiction conventions. The list is divided up by location, and each convention includes in parentheses the dates during which it is typically held. Dates listed are approximate or traditional time periods for each convention. Note: A convention is presumed noteworthy if it has received significant coverage in reliable sources that are independent of the convention and satisfies the inclusion criteria for a stand-alone article. Other conditions may apply. Multi-genre, comic book, furry, gaming, and science fiction conventions are not listed here.
Allard Motor Company Limited was a London based low volume car manufacturer founded in 1945 by Sydney Allard which commenced from small premises in south west London. Car manufacture almost ceased within a decade. It produced approximately 1900 cars before it became insolvent and ceased trading in 1958.[citation needed] Before the war, Allard supplied some replicas of a Bugatti-tailed special of his own design from Adlards Motors in Putney.Allards featured large American V8 engines in a light British chassis and body, giving a high power-to-weight ratio and foreshadowing the Sunbeam Tiger and AC Cobra of the early 1960s. Cobra designer Carroll Shelby and Chevrolet Corvette chief engineer Zora Arkus-Duntov both drove Allards in the early 1950s.
In mathematics, subtle cardinals and ethereal cardinals are closely related kinds of large cardinal number. A cardinal κ is called subtle if for every closed and unbounded C ⊂ κ and for every sequence A of length κ for which element number δ (for an arbitrary δ), A δ ⊂ δ there are α, β, belonging to C, with α<β, such that A α=A β∩α. A cardinal κ is called ethereal if for every closed and unbounded C ⊂ κ and for every sequence A of length κ for which element number δ (for an arbitrary δ), A δ ⊂ δ and A δ has the same cardinal as δ, there are α, β, belonging to C, with α<β, such that card(α)=card(A β∩A α). Subtle cardinals were introduced by ).Ethereal cardinals were introduced by ). Any subtle cardinal is ethereal, and any strongly inaccessible ethereal cardinal is subtle.
The Latin America and Caribbean Network Information Centre  (LACNIC, Spanish: Registro de Direcciones de Internet para América Latina y Caribe, Portuguese: Registro de Endereçamento da Internet para América Latina e Caribe) is the Regional Internet Registry for the Latin American and Caribbean regions. LACNIC provides number resource allocation and registration services that support the global operation of the Internet. It is a not-for-profit, membership-based organisation whose members include Internet Service Providers, and similar organisations.LACNIC has been allocated the IPv4 address blocks 177.0.0.0/8, 179.0.0.0/8, 181.0.0.0/8, 186.0.0.0/8, 187.0.0.0/8, 189.0.0.0/8, 190.0.0.0/8, 191.0.0.0/8, 200.0.0.0/8, and 201.0.0.0/8 and IPv6 blocks 2001:1200::/23 and 2800:0000::/12.
The district attorney (DA), in many jurisdictions in the United States, represents the government in the prosecution of criminal offenses. The district attorney – an elected or appointed official – is the highest officeholder in the legal department of the jurisdiction – generally the county in the U.S. – and supervises a staff of assistant or deputy district attorneys. Depending on the system in place, district attorneys may be appointed by the chief executive of the region or elected by the voters of the jurisdiction. The title “district attorney” is used by several jurisdictions of the United States, including California, Massachusetts, New York, Nevada, Pennsylvania, Oklahoma, Oregon, and Texas.
John Jacob Astor III (June 10, 1822 — February 22, 1890) was an American financier, philanthropist, and a prominent member of the Astor family. He was the eldest son of real estate businessman William Backhouse Astor, Sr. (1792–1875) and Margaret Rebecca Armstrong (1800–1872), a nephew of occasional poet John Jacob Astor, Jr. (1791–1869), and a grandson of fur-trader John Jacob Astor (1763–1848), Sarah Cox Todd (1761–1834), Senator John Armstrong, Jr. (1758–1843) and Alida Livingston (1761–1822) of the Livingston family. John Jacob III became the wealthiest member of the Astor family in his generation and the founder of the English branch of the Astor family. His younger brother businessman William Backhouse Astor, Jr. (1829–1892) was the patriarch of the male line of American Astors.
Heart rate, or heart pulse, is the speed of the heartbeat measured by the number of poundings of the heart per unit of time — typically beats per minute (bpm). The heart rate can vary according to the body's physical needs, including the need to absorb oxygen and excrete carbon dioxide. Activities that can provoke change include physical exercise, sleep, anxiety, stress, illness, ingesting, and drugs.The normal resting adult human heart rate ranges from 60–100 bpm. Bradycardia is a slow heart rate, defined as below 60 bpm. Tachycardia is a fast heart rate, defined as above 100 bpm at rest. When the heart is not beating in a regular pattern, this is referred to as an arrhythmia. These abnormalities of heart rate sometimes indicate disease.
Hannan  (阪南市, Hannan-shi) is a city located in Osaka Prefecture, Japan. Hannan is bordered by Sennan City to the northeast and Misaki-chō to the west. It is the location of Pichi-pichi beach, a locally famous public park and beach. It is the southernmost city in Osaka Prefecture, being closer in distance to Wakayama City than to Osaka city proper. The city was founded on 1 October 1991, making it the newest established city in Osaka Prefecture as of 2010. As of 1 May 2010, the city has an estimated population of 56,445 and a population density of 1,560 persons per km². The total area is 36.10 km². The principal industries in Hannan are commercial fishing, agriculture and sake production. The city's mayor is Toshihiro Fukuyama, who has served since 12 November 2008.
Slussenområdet (the Sluice area) is an area of central Stockholm, on the Söderström river connecting Södermalm and Gamla stan. The area is named after the locks between Lake Mälaren and the Baltic Sea. Called Karl Johanslussen, the locks themselves allow passage between these two bodies of water (of different levels). Slussen also refers to the cloverleaf interchange and associated pedestrian passages and walkways created in 1935. The Slussen metro station is a hub of public transport in Stockholm, serving the red and green lines of the Stockholm Metro, with an adjoining bus terminal and Saltsjöbanan commuter rail station serving the eastern parts of Stockholm and its surroundings. Djurgårdsfärjan departs adjacently.
Sean Leslie Flynn (May 31, 1941 – declared legally dead 1984) was an American actor and freelance photojournalist best known for his coverage of the Vietnam War.Flynn was the only child of Australian-American actor Errol Flynn and his first wife, French actress Lili Damita. After studying briefly at Duke University, he embarked on an acting career. He retired by the late 1960s to become a freelance photojournalist under contract to Time. In a search of exceptional images, he traveled with Special forces units and irregulars operating in remote areas. While on assignment in Cambodia in April 1970, Flynn and fellow photojournalist Dana Stone were captured by communist guerrillas. Neither men were seen or heard from again. In 1984, Flynn's mother had him declared dead in absentia.
England and Wales ( Welsh: Cymru a Lloegr) is a jurisdiction covering two of the four countries of the United Kingdom, which form the constitutional successor to the former Kingdom of England and follow a single legal system, known as English law. The devolved National Assembly for Wales (Welsh: Cynulliad Cenedlaethol Cymru) was created in 1999 by the Parliament of the United Kingdom under the Government of Wales Act 1998 and provides a degree of self-government in Wales. The powers of the Assembly were expanded by the Government of Wales Act 2006, which allows it to pass its own laws, and the Act also formally separated the Welsh Government from the Assembly. There is no equivalent body for England, which is directly governed by the Parliament and Government of the United Kingdom.
Christopher Hatton, 1st Viscount Hatton (1632–1706) was an English aristocrat and diplomat. He succeeded his father, Christopher Hatton, 1st Baron Hatton, as Baron Hatton and also as governor of Guernsey in 1670. He and his family were living in the governor's official residence, Castle Cornet, in 1672 when its keep and some living quarters were destroyed by an explosion; his mother and wife were killed. In 1683, he was created Viscount Hatton, of Gretton. He was married three times, and left daughter Anne (d. 1743) and two sons: William (1690–1760), who succeeded to his father's titles and estates, and Henry Charles (c. 1700-1762), who enjoyed the same dignities for a short time after his brother's death.
"Another One Bites the Dust" is a song by the British rock band Queen. Written by bass guitarist John Deacon, the song featured on the group's eighth studio album The Game (1980). The song was a worldwide hit, charting number one on the US Billboard Hot 100 (their second number-one single in the country), number two on the Hot Soul Singles chart and the Disco Top 100, and number seven on the UK Singles Chart. The song is credited as Queen's best selling single, with sales of over 7 million copies. This version was ranked at number 34 on Billboard's All-Time Top Songs.The song won an American Music Award for Favorite Rock Single and also garnered a Grammy Award nomination for Best Rock Performance by a Duo or Group with Vocal.
Avram Davidson (April 23, 1923 – May 8, 1993) was an American writer of fantasy fiction, science fiction, and crime fiction, as well as the author of many stories that do not fit into a genre niche. He won a Hugo Award and three World Fantasy Awards in the science fiction and fantasy genre, a World Fantasy Life Achievement award, and a Ellery Queen's Mystery Magazine short story award and an Edgar Award in the mystery genre. Davidson edited The Magazine of Fantasy and Science Fiction from 1962 to 1964. His last novel The Boss in the Wall: A Treatise on the House Devil was completed by Grania Davis and was a Nebula Award finalist in 1998. The Encyclopedia of Science Fiction says "he is perhaps sf's most explicitly literary author".
Jinzhou (/ˈdʒɪnˈdʒoʊ/, simplified Chinese: 锦州; traditional Chinese: 錦州; pinyin: Jǐnzhōu) is a prefecture-level city of Liaoning province, People's Republic of China. It is a geographically strategic city located in the "Liaoxi Corridor" (辽西走廊), which connects land transportation between North China and Northeast China. Jinzhou is China's northernmost seaport and the coastal economic center of West Liaoning on the north-western shore of the Bohai Sea. The total area under the jurisdiction of Jinzhou is 10,111 square kilometres (3,904 sq mi), most of which is rural, encompassing a coastline of 97.7 km (60.7 mi).It is one of the biggest cities in Liaoning with a population of 3,126,463 at the 2010 census, of whom 1,091,799 reside in the built-up area made of 3 urban districts.
The Thames Tunnel is an underwater tunnel, built beneath the River Thames in London, connecting Rotherhithe and Wapping. It measures 35 feet (11 m) wide by 20 feet (6 m) high and is 1,300 feet (396 m) long, running at a depth of 75 feet (23 m) below the river surface measured at high tide. It was the first tunnel known to have been constructed successfully underneath a navigable river,and was built between 1825 and 1843 using Marc Isambard Brunel's and Thomas Cochrane's newly invented tunnelling shield technology, by Brunel and his son Isambard Kingdom Brunel.The tunnel was originally designed for, but never used by, horse-drawn carriages. It now forms part of the London Overground railway network.
The North Riding of Yorkshire is one of the three historic subdivisions ( ridings) of the English county of Yorkshire, alongside the East and West Ridings. From the Restoration it was used as a Lieutenancy area. The three ridings were treated as three counties for many purposes, such as having separate Quarter Sessions. An administrative county was created with a county council in 1889 under the Local Government Act 1888 on the historic boundaries. In 1974 both the administrative county and the Lieutenancy of the North Riding of Yorkshire were abolished, being succeeded in most of the Riding by the new non-metropolitan county of North Yorkshire. The highest point in the North Riding was Mickle Fell at 788 metres (2585 ft).
The Old Persian language is one of the two directly attested Old Iranian languages (the other being Avestan). Old Persian appears primarily in the inscriptions, clay tablets, and seals of the Achaemenid era (c. 600 BCE to 300 BCE). Examples of Old Persian have been found in what is now present-day Iran, Bahrain, Iraq, Turkey and Egypt the most important attestation by far being the contents of the Behistun Inscription (dated to 525 BCE). Recent research into the vast Persepolis Fortification Archive at the Oriental Institute at the University of Chicago have unearthed Old Persian tablets (2007). This new text shows that the Old Persian language was a written language in use for practical recording and not only for royal display.
William Henry Barlow FRS FRSE FICE MIMechE (10 May 1812 –12 November 1902) was an English civil engineer of the 19th century, particularly associated with railway engineering projects. Barlow was involved in many engineering enterprises. He was engineer for the Midland Railway on its London extension and designed the company's London terminus at St Pancras. With John Hawkshaw, he completed Isambard Kingdom Brunel's Clifton Suspension Bridge. Following the Tay Bridge disaster he sat on the commission which investigated the causes and designed the replacement Tay Bridge. Barlow was also an inventor and experimenter, patenting a design for a rail and carrying out investigations on the use and design of steel structures.
Batrachia is a clade of amphibians that includes frogs and salamanders, as well as the extinct allocaudates, but not caecilians. The name Batrachia was first used by French zoologist Pierre André Latreille in 1800 to refer to frogs, but has more recently been defined in a phylogenetic sense as a node-based taxon that includes the last common ancestor of frogs and salamanders and all of its descendants. The idea that frogs and salamanders are more closely related to each other than either is to caecilians is strongly supported by morphological and molecular evidence, but an alternative hypothesis exists in which salamanders and caecilians are each other's closest relatives as part of a clade called Procera, with frogs positioned as the sister taxon of this group.
FUNCINPEC (Khmer: គណបក្ស ហ្វ៊ុនស៊ិនប៉ិច) is a royalist political party in Cambodia. Before the 2008 election, FUNCINPEC and the Cambodian People's Party formed a coalition government, although FUNCINPEC's significance has decreased steadily since 1998, when it had an equal relationship with the CPP in the coalition. It is currently the third largest party in Cambodia but failed to win any seats in the 2013 elections. FUNCINPEC is a French acronym for Front uni national pour un Cambodge indépendant, neutre, pacifique, et coopératif, which translates to "National United Front for an Independent, Neutral, Peaceful, and Cooperative Cambodia" (Khmer: រណសិរ្សបង្រួប បង្រួមជាតិដើម្បីកម្ពុជាឯករាជ្យ អព្យាក្រិត សន្តិភាព និងសហប្រតិបត្តិការ).
Chief Buffalo Child Long Lance (December 1, 1890 – March 20, 1932), born Sylvester Clark Long, was an American journalist, writer and actor from Winston-Salem, North Carolina who became internationally prominent as a spokesman for Indian causes. He became famous following publication of his bestselling autobiography, purportedly based on his experience as the son of a Blackfoot chief. He was the first American Indian admitted to the Explorers Club in New York City. After his tribal claims were found to be false, Long Lance was dropped by social circles. :20m,41s-21m,51s He was allegedly of mixed Lumbee, Cherokee, white and black heritage, at a time when Southern society imposed binary divisions of black and white in a racially segregated society.
A cameo role or cameo appearance (/ˈkæmioʊ/; often shortened to just cameo) is a brief appearance or voice part of a known person in a work of the performing arts, typically unnamed or appearing as themselves. These roles are generally small, many of them non-speaking ones, and are commonly either appearances in a work in which they hold some special significance (such as actors from an original movie appearing in its remake), or renowned people making uncredited appearances. Short appearances by celebrities, film directors, politicians, athletes or musicians are common. A crew member of the show or movie playing a minor role can be referred to as a cameo as well, such as Alfred Hitchcock's frequently performed cameos.
Blood Simple is a 1984 neo-noir crime film written, edited, produced and directed by Joel and Ethan Coen. It was the directorial debut of the Coens and the first major film of cinematographer Barry Sonnenfeld, who later became a noted director, as well as the feature film debut of Joel Coen's wife Frances McDormand, who subsequently starred in many of his features. The film's title derives from the Dashiell Hammett novel Red Harvest (1929), in which the term "blood simple" describes the addled, fearful mindset of people after a prolonged immersion in violent situations.In 2001, a "Director's Cut" DVD was released. It ranked #98 on AFI's 100 Years... 100 Thrills. The film also placed #73 on Bravo's 100 Scariest Movie Moments.
The Great Artiste was a U.S. Army Air Forces Silverplate B-29 bomber (B-29A-40-MO 44-27353, Victor number 89), assigned to the 393d Bomb Squadron, 509th Composite Group. The name purportedly referred to the talents of the bombardier, Captain Kermit Beahan. It flew 12 training and practice missions in which it bombed Japanese-held Pacific islands and dropped pumpkin bombs on targets in Japan. It was the only aircraft to participate in both the bombing of Hiroshima and the bombing of Nagasaki, albeit as an observation aircraft on each mission. After the war ended it returned with the 509th Composite Group to Roswell Army Air Field, New Mexico. It was scrapped in September 1949 after being heavily damaged in an accident at Goose Bay Air Base, Labrador, the year before.
The reed switch is an electrical switch operated by an applied magnetic field. It was invented at Bell Telephone Laboratories in 1936 by W. B. Ellwood. It consists of a pair of contacts on ferrous metal reeds in a hermetically sealed glass envelope. The contacts may be normally open, closing when a magnetic field is present, or normally closed and opening when a magnetic field is applied. The switch may be actuated by a coil, making a reed relay, or by bringing a magnet near to the switch. Once the magnet is pulled away from the switch, the reed switch will go back to its original position.An example of a reed switch's application is to detect the opening of a door, when used as a proximity switch for a burglar alarm.
Louisiana State University in Shreveport (LSU Shreveport or LSUS) is a branch institution of the Louisiana State University System located in Shreveport, Louisiana. LSUS opened in 1967 as a two-year community college but transitioned into a four-year college five years later in 1972. LSUS enrolled 4,051 students in the Fall 2014 semester and is accredited by the Southern Association of Colleges and Schools. The school's athletic programs, nicknamed the Pilots, are members of the National Association of Intercollegiate Athletics (NAIA) and the Red River Athletic Conference. LSUS offers more than 70 extra-curricular organizations. LSUS operates Red River Radio, a public radio network based in Shreveport.
Kumaragupta I, also known as Shakraditya and Mahendraditya[citation needed], was an emperor of the Gupta Empire in 415–455 CE. He was the son of his predecessor, Chandragupta II, and Dhruvadevi (also known as Dhruvasvamini). He was an able ruler and retained, intact, the vast empire, which extended from Bengal to Kathiawar and from the Himalayas to the Narmada. He ruled efficiently for nearly forty years. However, the last days of his reign were not good. The Gupta Empire was threatened by the rebellion of Pushyamitras of central India and invasion of the White Huns. But, Kumaragupta was successful in defeating both threats and performed the Ashvamedha (horse sacrifice) to celebrate his victory. He issued new coins with images of his namesake, Lord Kumara.
Walter Seymour Allward (18 November 1876 – 24 April 1955) was a Canadian monumental sculptor widely praised for his "...original sense of spacial composition, his mastery of the classical form and his brilliant craftsmanship." Allward's 1917 heroic monument, the Bell Telephone Memorial, has been seen as the finest example of his early works. It brought the sculptor to fame and led to Allward later creating the Canadian National Vimy Memorial in France, his most renowned work. Some of the sculptor's works have also been acquired by the National Gallery in Ottawa, Canada's preeminent art gallery.Allward has been described as "...probably Canada's most important monumental sculptor in the first third of [the 20th] century".
The fictional character Vecna ( /ˈvɛk nɑː/ VEK-nah) has been named as one of the greatest villains in the Dungeons & Dragons roleplaying game. Originally from the World of Greyhawk campaign setting, Vecna was described as a powerful wizard who became a lich. He was eventually destroyed, and his right hand and left eye were the only parts of his body to survive. Even after he achieved godhood—being a member of the third edition's default pantheon of D&D gods (the pantheon of Oerth)—he is still described as missing both his left eye and left hand. Vecna's holy symbol is an eye in the palm of a left hand.Vecna's "right hand man" and then ultimately his betrayer, is Kas the Bloody-Handed, a vampire, whose sword, the Sword of Kas is also an artifact.
The Vimalakīrti Nirdeśa Sūtra ( Sanskrit: विमलकीर्तिनिर्देशसूत्र) or Vimalakīrti Sūtra is a Mahayana Buddhist sutra. Sometimes used in the title, the word nirdeśa means "instruction, advice". The sutra teaches, among other subjects, the meaning of nondualism. It contains a report of a teaching addressed to both arhats and bodhisattvas by the upāsaka (lay practitioner) Vimalakīrti, who expounds the doctrine of śūnyatā to them. This culminates with the wordless teaching of silence. The sutra has been influential in East Asian Buddhism for its "brash humor" and flexibility. It has also been influential in Mahayana Buddhism for its inclusiveness and respect for non-monastic practitioners as well as stating the equal role of women in Buddhism.[citation needed]
Connect Four (also known as Captain's Mistress, Four Up, Plot Four, Find Four, Fourplay, Four in a Row and Four in a Line) is a two-player connection game in which the players first choose a color and then take turns dropping colored discs from the top into a seven-column, six-row vertically suspended grid. The pieces fall straight down, occupying the next available space within the column. The objective of the game is to connect four of one's own discs of the same color next to each other vertically, horizontally, or diagonally before your opponent.Connect Four is a strongly solved game. The first player can always win by playing the right moves.The game was first sold under the famous Connect Four trademark by Milton Bradley in February 1974.
The calling party (also called caller, call originator or A-party or CgPA) is a person who (or device that) initiates a telephone call over the public switched telephone network, usually by dialing a telephone number. Or a person originating an exchange of information between two amateur radios. The process is called call origination and the person who (or device that) answers the call is the called party. The calling party is usually the party that pays the fee, if not free, for placing the call, however in reverse charge (or collect) calls this may not be the case. While roaming on an international network using a mobile phone, the calling party may need to pay an extra fee for the subsequent use of the overseas network.
The Democratic Republic of Georgia (DRG; Georgian: საქართველოს დემოკრატიული რესპუბლიკა Sakartvelos Demokratiuli Respublika) existed from May 1918 to February 1921 and was the first modern establishment of a Republic of Georgia. The DRG was created after the collapse of the Russian Empire that began with the Russian Revolution of 1917. Its established borders were with the Kuban People's Republic and the Mountainous Republic of the Northern Caucasus in the north, the Ottoman Empire and the First Republic of Armenia in the south, and the Azerbaijan Democratic Republic in the southeast. It had a total land area of roughly 107,600 km² (by comparison, the total area of today's Georgia is 69,700 km²), and a population of 2.5 million.
Tempelhof is a locality of Berlin within the borough of Tempelhof-Schöneberg. It is the location of the former Tempelhof Airport, one of the earliest commercial airports in the world. It is now deserted and shows as a blank spot on maps of Berlin. Attempts are being made to save the still-existing buildings.The Tempelhof locality is located in the south-central part of the city. Before Berlin's 2001 administrative reform, the area of Tempelhof, together with the localities of Mariendorf, Marienfelde, and Lichtenrade, constituted a borough of its own, also called Tempelhof. These localities grew from historic villages on the Teltow plateau founded in the early 13th century in the course of the German Ostsiedlung.
Aurelia aurita (also called the moon jelly, moon jellyfish, common jellyfish, or saucer jelly) is a widely studied species of the genus Aurelia.  All species in the genus are closely related, and it is difficult to identify Aurelia medusae without genetic sampling; most of what follows applies equally to all species of the genus. The jellyfish is translucent, usually about 25–40 cm (10–16 in) in diameter, and can be recognized by its four horseshoe-shaped gonads, easily seen through the top of the bell. It feeds by collecting medusae, plankton, and mollusks with its tentacles, and bringing them into its body for digestion. It is capable of only limited motion, and drifts with the current, even when swimming.
Pinus radiata, family Pinaceae, the Monterey pine,  insignis pine  or radiata pine, is a species of pine native to the Central Coast of California and Mexico ( Guadalupe Island and Cedros island). Pinus radiata is a versatile, fast-growing, medium-density softwood, suitable for a wide range of uses. Its silviculture is highly developed, and is built on a firm foundation of over a century of research, observation and practice. Radiata pine is often considered a model for growers of other plantation species. It is the most widely planted pine in the world, valued for rapid growth and desirable lumber and pulp qualities.Although Pinus radiata is extensively cultivated as a plantation timber in many temperate parts of the world, it faces serious threats in its natural range.
Schizophrenia is the second studio album by Brazilian heavy metal band Sepultura, released on October 30, 1987 by Cogumelo Records. It is the first album for the band with Andreas Kisser. The album's sound leans more towards the death and thrash metal genres than the previous album Morbid Visions, which is stylistically closer to black metal. All songs were recorded during August 1987, except for the bonus track "Troops of Doom" which was recorded during August 26–27, 1990.In America the band sent radio playlists at the time when they were struggling to book gigs because club owners were afraid to book them due to their style. Roadrunner Records signed them and released Schizophrenia internationally before seeing the band perform in person.
Yū Asakawa (浅川 悠, Asakawa Yū, born March 20, 1975), is a Japanese voice actress from Tokyo. She is also a singer, both solo and with the Hinata Girls. She also provides the voice samples for the Crypton Future Media's third Vocaloid 2 era Vocaloid, Megurine Luka. She also provided the voice samples for Crypton Future Media's Megurine Luka V4X, which used the new EVEC Voice Colour technology. Asakawa is currently a freelance voice actress and was affiliated with the Arts Vision agency (as of October 1, 2014). She was previously married to fellow voice actor Showtaro Morikubo but the two are now divorced. She is also a co-host of an internet webshow Otaku Verse Zero with Patrick Macias, the editor-in-chief of Otaku USA.
Arboretum Creek is a stream in Seattle, Washington, USA, whose entire length of approximately 4,000 feet (1,200 m) lies within the boundaries of the Washington Park Arboretum. Its average channel width is 4 feet (1.2 m) and its average channel depth is 2 feet (0.61 m). The creek's source is the koi pond in Washington Park's Japanese Garden, near the playfield at the park's southern end. It also receives runoff from Rhododendron Glen and the Woodland Garden, as well as sub-surface drainage from the neighboring course of the Broadmoor Golf Club. It empties into Lake Washington via Willow Bay, itself a minor arm of Union Bay, having passed through numerous culverts under Lake Washington Boulevard.
A wooden fish, also known as a Chinese temple block, is a wooden percussion instrument. The wooden fish is used by monks and laity in the Mahayana Buddhist tradition. It is often used during rituals usually involving the recitation of sutras, mantras, or other Buddhist texts. The wooden fish is mainly used by Buddhist disciples in China, Japan, Korea, and other East Asian countries where the practice of Mahayana, such as the ceremonious reciting of sutras, is prevalent. In most Zen/Ch'an Buddhist traditions, the wooden fish serves to keep the rhythm during sutra chanting. In Pure Land Buddhism, it is used when chanting the name of Amitabha.The Taoist clergy has also adapted the wooden fish into their rituals.
Maryon Elspeth Pearson (née Moody; December 13, 1901 – December 26, 1989) was the wife of Lester Bowles Pearson, the 14th Prime Minister of Canada. Maryon and Lester Pearson married on August 22, 1925. They met at the University of Toronto, where he was a teacher and she was a student. Maryon Pearson was also known for her sharp tongued wit. John English in his biography, Shadow of Heaven: The Life of Lester Pearson, devoted a full chapter to the subject of Mrs. Pearson's prickly personality. Among her most famous quotations:It was reportedly also at Maryon Pearson's behest that the practice of curtseying to the Governor General and his consort was discontinued — apparently because Pearson refused to act deferentially toward her old friend Norah Michener.
Monetary economics is a branch of economics that provides a framework for analyzing money in its functions as a medium of exchange, store of value, and unit of account. It considers how money, for example fiat currency, can gain acceptance purely because of its convenience as a public good. It examines the effects of monetary systems, including regulation of money and associated financial institutions and international aspects.The discipline has historically prefigured, and remains integrally linked to, macroeconomics. Modern analysis has attempted to provide microfoundations for the demand for money and to distinguish valid nominal and real monetary relationships for micro or macro uses, including their influence on the aggregate demand for output. Its methods include deriving and testing the implications of money as a substitute for other assets and as based on explicit frictions.
Xanadu is a 1980 American romantic musical fantasy film written by Richard Christian Danus and Marc Reid Rubel and directed by Robert Greenwald. The title is a reference to the nightclub in the film, which takes its name from Xanadu, the summer capital of Kublai Khan's Yuan Dynasty in China. This city appears in Kubla Khan by Samuel Taylor Coleridge, a poem that is quoted in the film. The film's plot was inspired by 1947's Down to Earth. Xanadu stars Olivia Newton-John, Michael Beck and Gene Kelly, and features music by Newton-John, Electric Light Orchestra, Cliff Richard, and The Tubes. The film also features animation by Don Bluth.Not a financial success, Xanadu earned mixed to negative critical reviews and was an inspiration for the creation of the Golden Raspberry Awards to memorialize the worst films of the year.
Bernard John "Bernie" Taupin (born 22 May 1950) is an English lyricist, poet, and singer, best known for his long-term collaboration with Elton John, writing the lyrics for the majority of the star's songs, making his lyrics some of the best known in pop-rock's history. In 1967, Taupin answered an advertisement in the UK's music paper New Musical Express that was seeking new songwriters. Around the same time Elton John submitted samples of his work to the paper, and the pair were brought together, collaborating on many projects since.In 1971, journalist Penny Valentine wrote that "Bernie Taupin's lyrics were to become as important as Elton [John] himself, proved to have a mercurial brilliance. Not just in their atmospheric qualities and descriptive powers, but in the way he handled words to form them into straightforward poems that were easy to relate to."
A.I. Love You (A・I が止まらない!, A.I. ga Tomaranai!) is a Japanese manga series by author Ken Akamatsu. First released in the mid-1990s in Japan, an English translation of the series was published by Tokyopop; the Tokyopop version of the manga is out of print as of August 31, 2009.The original Japanese title, A・I が止まらない! (A.I. ga Tomaranai!), is a play on words. While it literally means "A.I. Won’t Stop!" the word "A.I." has several meanings. Besides being the acronym for artificial intelligence, it is also the Japanese word for "love" (愛, ai) and the Japanese transcription of the English word "I" (アイ, ai). Tokyopop does their best to recreate this pun with their US release of the series in which this case they added "Love You" to create a pun referring to the statement "I Love You" in A.(I. Love You).
Hongō (本郷) is a district of Tokyo located in Bunkyō-ku (Bunkyo Ward), due north of the Tokyo Imperial Palace and west of Ueno. Hongō was a ward of the former city of Tokyo until 1947, when it merged with another ward, Koishikawa, to form the modern Bunkyō. Hongō is home to the University of Tokyo, Juntendo and Toyo Gakuen Universities. There are many schools and universities in this ward and it has been regarded as a school zone since Meiji era. Hongō-sanchōme Station ( Marunouchi Line and Toei Oedo Line) is in the center of this Ward, which is main station of this ward. This was where Yaoya Oshichi, a greengrocer's daughter who was burned at the stake for arson in 1683, lived. [citation needed]It is also the base of operations for experimental jazz hardcore act Wolf Hongo's Japanese fan-base, Hongo Nation Japan.[citation needed]
Vasily Grigoryevich Lazarev ( Russian: Васи́лий Григо́рьевич Ла́зарев; February 23, 1928 – December 31, 1990) was a Soviet cosmonaut who flew on the Soyuz 12 spaceflight as well as the abortive Soyuz 18a launch. He was injured by the high acceleration of the abort and landing and was initially denied his spaceflight bonus pay, having to appeal directly to Leonid Brezhnev to receive it. Brezhnev was at the time the General Secretary of the Communist Party of the Soviet UnionLazarev held a degree in medicine and the rank of colonel in the Soviet Air Force. He remained in the space programme until failing a physical in 1981. He never fully recovered from the injuries sustained on Soyuz 18a and died on the last day of 1990 at only 62. He was awarded the title Hero of the Soviet Union, the title Pilot-Cosmonaut of the USSR and the Order of Lenin.
Endive ( /ˈɛndaɪv/ or /ˈɑːndiv/;  Cichorium endivia) is a leaf vegetable belonging to chicory genus, which includes several similar bitter leafed vegetables. Species include endive (Cichorium endivia), Cichorium pumilum, and common chicory ( Cichorium intybus). Common chicory includes chicory types such as radicchio, puntarelle, and Belgian endive. There is considerable confusion between Cichorium endivia and Cichorium intybus.  Because of the name, endive is wrongly associated with Belgian endive, which is a cultivated variety of common chicory. Endive is rich in many vitamins and minerals, especially in folate and vitamins A and K, and is high in fiber. [citation needed] Endive is also a common name for some types of chicory ( Cichorium intybus). There are two main varieties of cultivated endive:
Westway is a 3.5-mile (5.6 km) long elevated dual carriageway section of the A40 trunk road in west London running from Paddington to North Kensington. The road was constructed between 1964 and 1970 to relieve congestion at Shepherd's Bush caused by traffic from Western Avenue struggling to enter central London on roads of insufficient capacity. Westway opened in July 1970 as the A40(M) motorway but lost motorway status in 2000 when responsibility for trunk roads in Greater London was transferred from the Highways Agency to the Greater London Authority.The Mayor of London, Boris Johnson, announced in March 2013 that over the coming years, parts of the Westway would be reconstructed to allow a separated cycleway to be built on it. The space required would be provided by reducing vehicle capacity.
Groupe Union Défense or Groupe Unité Défense (originally named Groupe Union Droit), better known as GUD, is the name of a succession of violent French far-right student political groups. Regularly dissolved, it keeps surfacing under altered names. It was founded in 1968 under the name Union Droit at Panthéon-Assas University by Gérard Longuet, Gérard Ecorcheville and Alain Robert, after the dissolving of the Fédération des étudiants nationalistes and some members of the group Occident. In 1970, it became the Groupe d'union et de défense in an attempt to extend its reach outward from Assas, which is a law university. GUD took as symbol the Celtic cross[citation needed] and the black rat, and participated in the 1969 founding of Ordre Nouveau. In the mid-1980s, the GUD turned toward support of the Third Position movements and "national revolutionary" theories related to neo-fascism.
Kiyoshi Oka  (岡 潔, Oka Kiyoshi, April 19, 1901 – March 1, 1978) was a Japanese mathematician who did fundamental work in the theory of several complex variables. He was born in Osaka. He went to Kyoto Imperial University in 1919, turning to mathematics in 1923 and graduating in 1924. He was in Paris for three years from 1929, returning to Hiroshima University. He published solutions to the first and second Cousin problems, and work on domains of holomorphy, in the period 1936–1940. These were later taken up by Henri Cartan and his school, playing a basic role in the development of sheaf theory. Oka continued to work in the field, and proved Oka's coherence theorem in 1950. Oka's lemma is also named after him. He was professor at Nara Women's University from 1949 to retirement at 1964. He received many honours in Japan.
Open-source software (OSS) is computer software with its source code made available with a license in which the copyright holder provides the rights to study, change, and distribute the software to anyone and for any purpose. Open-source software may be developed in a collaborative public manner. Open-source software is the most prominent example of open-source development and often compared to (technically defined) user-generated content or (legally defined) open-content movements.The open-source model, or collaborative competition development from multiple independent sources, generates an increasingly diverse scope of design perspective than one company development alone can sustain long term. And a report by the Standish Group (from 2008) states that adoption of open-source software models has resulted in savings of about $60 billion per year to consumers.
In economics, a country's current account is one of the two components of its balance of payments, the other being the capital account. The current account consists of the balance of trade, net primary income or factor income (earnings on foreign investments minus payments made to foreign investors) and net cash transfers, that have taken place over a given period of time. The current account balance is one of two major measures of a country's foreign trade (the other being the net capital outflow). A current account surplus indicates a country has more net foreign assets than liabilities by the corresponding amount, and a current account deficit does the reverse. Both government and private payments are included in the calculation. It is called the current account because goods and services are generally consumed in the current period.
Nova Express is a 1964 novel by William S. Burroughs. It was written using the 'fold-in' method, a version of the cut-up method, developed by Burroughs with Brion Gysin, of enfolding snippets of different texts into the novel. It is part of The Nova Trilogy, or "Cut-Up Trilogy,' together with The Soft Machine and The Ticket That Exploded. Burroughs considered the trilogy a "sequel" or "mathematical" continuation of Naked Lunch. Nova Express was nominated for the Nebula Award for Best Novel in 1965. It is listed in David Pringle's 1985 book Science Fiction: The 100 Best Novels. Grove Press printed a 'Restored' edition in 2014, edited by Oliver Harris, which made a number of corrections and added an introduction and extensive notes. The introduction argued for the care with which Burroughs used his methods and established the text's complex manuscript histories.
Aaron McGruder (born May 29, 1974) is an American writer and cartoonist best known for writing and drawing The Boondocks, a Universal Press Syndicate comic strip about two young African-American brothers, Huey (named after Huey P. Newton) and his younger brother and wannabe gangsta Riley, from inner-city Chicago now living with their grandfather in a sedate suburb, as well as being the creator, executive producer, and head writer of The Boondocks animated TV series based on his strip. He was also a screenwriter on Red Tails, and co-author, with Reginald Hudlin, of a 2004 graphic novel, Birth of a Nation: A Comic Novel, drawn by cartoonist Kyle Baker. Other projects include variety comedy series The Super Rumble Mix Show and Black Jesus, the latter on Adult Swim. He is a frequent public speaker on political and cultural issues.
The phrenic nerve is a nerve that originates in the neck (C3-C5) and passes down between the lung and heart to reach the diaphragm. It is important for breathing, as it passes motor information to the diaphragm and receives sensory information from it. There are two phrenic nerves, a left and a right one. The phrenic nerve originates mainly from the 4th cervical nerve, but also receives contributions from the 5th and 3rd cervical nerves (C3-C5) in humans. Thus, the phrenic nerve receives innervation from parts of both the cervical plexus and the brachial plexus of nerves.The phrenic nerves contain motor, sensory, and sympathetic nerve fibers. These nerves provide the only motor supply to the diaphragm as well as sensation to the central tendon. In the thorax, each phrenic nerve supplies the mediastinal pleura and pericardium.
Wang Mang ( Chinese: 王莽; pinyin: Wáng Măng, c. 45 BC – 6 October 23 AD), courtesy name Jujun (巨君), was a Han Dynasty official who seized the throne from the Liu family and founded the Xin (or Hsin, meaning "renewed" ) Dynasty (新朝), ruling AD 9–23. The Han dynasty was restored after his overthrow and his rule marks the separation between the Western Han Dynasty (before Xin) and Eastern Han Dynasty (after Xin). Some historians have traditionally viewed Wang as a usurper, while others have portrayed him as a visionary and selfless social reformer. Though a learned Confucian scholar who sought to implement the harmonious society he saw in the classics, his efforts ended in chaos. In October of AD 23, the capital Chang'an was attacked and the imperial palace ransacked. Wang Mang died in the battle.The Han dynasty was reestablished in AD 25 when Liu Xiu (Emperor Guangwu) took the throne.
Friulian or Friulan (About this sound furlan  or affectionately marilenghe in Friulian, friulano in Italian, Furlanisch in German, furlanščina in Slovene; also Friulian), is a Romance language belonging to the Rhaeto-Romance family, spoken in the Friuli region of northeastern Italy. Friulian has around 300,000 speakers, the vast majority of whom also speak Italian. It is sometimes called Eastern Ladin, since it shares the same roots as Ladin, although over the centuries it has diverged under the influence of surrounding languages, including German, Italian, Venetian, and Slovene. Documents in Friulian are attested from the 11th century, and poetry and literature dating as far back as 1300. By the 20th century, there was a revival of interest in the language, which has continued to this day.
Empire Earth, also known as EE, is a 2001 real-time strategy computer game developed by Stainless Steel Studios and released on November 23, 2001. It is the first game in the Empire Earth series. It has been described as very similar to the Age of Empires series,  and received positive reviews. The game requires players to collect resources to construct buildings, produce citizens, and conquer opposing civilizations. Empire Earth spans 500,000 years of world history, which is divided into 14 epochs, beginning with the prehistoric age, and ending with the nano age.An expansion pack was developed by Mad Doc Software called Empire Earth: The Art of Conquest, which was released on September 17, 2002. It added new features such as a special power for each civilization, and a new 15th epoch, entitled the Space Age, which focuses on the colonization of space planets.
A postpartum period (or postnatal period) is the period beginning immediately after the birth of a child and extending for about six weeks. Less frequently used are the terms puerperium or puerperal period. The World Health Organization (WHO) describes the postnatal period as the most critical and yet the most neglected phase in the lives of mothers and babies; most deaths occur during the postnatal period. It is the time after birth, a time in which the mother's body, including hormone levels and uterus size, returns to a non-pregnant state. Lochia is postpartum vaginal discharge, containing blood, mucus, and uterine tissue.In scientific literature, the term is commonly abbreviated to PX. So that 'day P5' should be read as 'the fifth day after birth'. This is not to be confused with medical nomenclature that uses G P to stand for number of pregnancy and outcome of pregnancy.
Robopsychology is the study of the personalities of intelligent machines. The term was coined by Isaac Asimov in the short stories collected in I, Robot, which featured robopsychologist Dr. Susan Calvin, and whose plots largely revolved around the protagonist solving problems connected with intelligent robot behaviour. The stories also introduced Asimov's famous Three Laws of Robotics. Another robopsychologist mentioned by name is Clinton Madarian, who is introduced as being Susan Calvin's successor in the story Feminine Intuition. As described by Asimov, robopsychology appears to be a mixture of detailed mathematical analysis and traditional psychology, applied to robots. Human psychology is also a part, covering human interaction with robots. This includes the "Frankenstein complex" – the irrational fear that robots (or other creations) will turn on their creator.
Helgeandsholmen is a small island in central Stockholm, Sweden. It is located north of Stadsholmen, and east of Strömsborg, with which, together with Riddarholmen, it forms Gamla stan, the old town of Stockholm. Helgeandsholmen contains the Riksdag Building and the Museum of Medieval Stockholm, and is connected to neighbouring islands through three bridges: Riksbron, Stallbron, and Norrbro.The terrace in the eastern end, called Strömparterren ("The Stream Parterr"), is a public park with a restaurant dating from 1832, while the flight of stairs leading down to the water is from 1807-1810. The quay west of the Riksdag Building once surrounded the Bank of Sweden and was thus named Bankkajen ("The Bank Quay"), while the streets on southern and northern side are called Norra/Södra Helgeandstrappan ("The Northern/Southern Helgeand Stairs"), all of them named in 1925.
Cheiracanthium inclusum, alternately known as the black-footed yellow sac spider or the American yellow sac spider (in order to distinguish it from its European cousin C. punctorium), was formerly classified as a true sac spider (of the family Clubionidae), but now belongs to the long-legged sac spiders (family Miturgidae). It is a rather small pale yellow species that is indigenous to the Americas and can be found living in the foliage of forests and gardens but also can inhabit human homes. C. inclusum is also one of a handful of spiders found in North America whose bites are generally considered to be medically significant. C. inclusum is closely related to Cheiracanthium mildei, an introduced species native to Europe which is similar in appearance and natural history and can also be found in North American homes.
Waitrose is a chain of British supermarkets, which forms the food retail division of Britain's largest employee-owned retailer, the John Lewis Partnership. Its head office is located in Bracknell, Berkshire, England.  As of February 2015, Waitrose has 322 branches across the United Kingdom,  including 30 "little Waitrose" convenience stores, and a 5% share of the market, making it the sixth-largest grocery retailer in the UK. Waitrose has been described by such newspapers as The Telegraph and The Guardian as having an "upmarket" reputation, although managing director Mark Price suggests this is not the case when its prices are compared to those of rival Tesco.The company has a royal warrant to supply groceries, wine, and spirits to Queen Elizabeth II and, as of 1 January 2011, to Prince Charles.
John Boot (1815–1860), born in Radcliffe on Trent in Nottinghamshire, England, was the founder of Boots the Chemists. His son Jesse Boot transformed the company into a retailer known throughout the world. Boot was born in Radcliffe on Trent in 1815 and was a farm worker until illness forced him to change career.  Boot moved to Hockley Village. From the herbal remedies his mother made, Boot started up a trade of making and selling herbal remedies. Boot was not trained as a chemist and learned his later profession. He later married Mary, who gave birth to two children: Jesse and Jane. In 1849 Boot opened his herbalist shop in Goose Gate, Nottingham, that would become the roots of the Boots UK empire.Even as a chemist, Boot's health did not improve and he died in 1860, leaving his wife and business behind. Mary Boot carried on with the business as M & J Boot, Herbalists.
Naoto Kan (菅 直人, Kan Naoto, born 10 October 1946) is a Japanese politician, and former Prime Minister of Japan. In June 2010, then-Finance Minister Kan was elected as the leader of the Democratic Party of Japan (DPJ) and designated Prime Minister by the Diet to succeed Yukio Hatoyama. Kan was the first Prime Minister of Japan since the resignation of Junichiro Koizumi in 2006 to serve for more than 1 year, with predecessors Yukio Hatoyama, Tarō Asō, Yasuo Fukuda, and Shinzō Abe either resigning prematurely or losing an election. On 26 August 2011, Kan announced his resignation. Yoshihiko Noda was formally appointed as Prime Minister on 2 September 2011. On 1 August 2012, United Nations Secretary-General Ban Ki-moon announced Kan would be one of the members of the UN high-level panel on the post-2015 development agenda.
New York City Hall is located at the center of City Hall Park in the Civic Center area of Lower Manhattan, New York City, between Broadway, Park Row, and Chambers Street. The building is the oldest city hall in the United States that still houses its original governmental functions, such as the office of the Mayor of New York City and the chambers of the New York City Council. While the Mayor's Office is in the building, the staff of thirteen municipal agencies under mayoral control are located in the nearby Manhattan Municipal Building, one of the largest government buildings in the world.Constructed from 1810 to 1812, New York City Hall is a National Historic Landmark and is listed on the National Register of Historic Places. Both its exterior (1966) and interior (1976) are designated New York City landmarks.
In the area of modern algebra known as group theory, the Conway groups are the three sporadic simple groups Co1, Co2 and Co3 along with the related but non-sporadic finite group Co0 introduced by ( Conway , ). The largest of the Conway groups, Co0, is the group of automorphisms of the Leech lattice Λ. It has orderbut it is not a simple group. The group Co1 has orderand it is obtained as the quotient of Co0 by its center, which consists of the scalar matrices ±1. The groups Co2 (of order 42,305,421,312,000) and Co3 (of order 495,766,656,000) consist of the automorphisms of Λ fixing a lattice vector of type 2 and a vector of type 3 respectively. (The type of a vector is half of its square norm, v·v.) As the scalar −1 fixes no non-zero vector, these two groups are isomorphic to subgroups of Co1.
Scarlet was a type of fine and expensive woollen cloth common in Medieval England. The name derives from the Latin scarlata, from the Arabic siqillat "fine cloth" [citation needed] and that again from the Persian saqirlat. The weaving technique also had its origin in Central Asia, and made the cloth elastic by twisting the yarn. Because of this property, it was often used for stockings and tights. Scarlet cloth was produced in red, white, blue, green, and brown colors, among others. The most common color was carmine red, though, which resulted in the double meaning of the word as a color designation. It is probable that name of the character Will Scarlett in the Robin Hood legends referred to this type of cloth, similarly to the common occupational surnames (e.g. Weaver, Cooper, Fletcher, etc.).
Fire ant is the common name for several species of ants in the genus Solenopsis. They are however only a minority in the genus, which includes over 200 species of Solenopsis worldwide. Solenopsis are stinging ants and most of their common names reflect this, for example, ginger ants and tropical fire ants. Many species also are called red ants because of their light brown colour, though species of ants in many other genera are similarly named for similar reasons. Examples include Myrmica rubra and Pogonomyrmex barbatus.None of these names applies in all countries nor to all species of Solenopsis, nor only to Solenopsis species; for example the colloquial names for several species of weaver ants in the genus Oecophylla in Southeast Asia include "fire ants" because of their red color and painful sting; the two genera however are not closely related.
The twist is a dance that was inspired by rock and roll music. It became the first worldwide dance craze in the late 1950s, enjoying immense popularity among all people and drawing fire from critics who felt it was too provocative. It inspired dances such as the Jerk, the Pony, the Watusi, the Mashed Potato, the Monkey, and the Funky Chicken, but none were as popular. The dance was inspired by "The Twist", Chubby Checker's 1960 cover of the B-side of Hank Ballard and The Midnighters' 1959 single, "Teardrops on Your Letter".A world record was set in DeLand, Florida, on October 11, 2012, when Chubby Checker sang the song live and the crowd danced. An estimated 4,000 people twisted along with Checker. Surpassing the previous Guinness World Record record for most people twisting in the streets at once.
The Virginia Pep Band was a student-run musical ensemble at the University of Virginia (UVa), officially known as "The Award-Winning Virginia Fighting Cavalier Indoor/Outdoor Precision(?) Marching Pep Band, & Chowder Society Review, Unlimited!!!". In the tradition of scatter or scramble bands, like those at Stanford, Rice and the Ivy League, the Pep Band preferred irreverent humor and individuality to marching in uniform formations. Founded in 1974, this group of students served as UVa's band supporting athletics in an official capacity until 2003. After being banned from official athletic events in 2003, the group continued to perform at sporting events such as swimming, field hockey, and ice hockey. The ensemble has also performed at Charlottesville community events including the Charlottesville 10-miler, the Alzheimer's Walk, and the United Way Day of Caring.
The Sultan of Brunei is the head of state and absolute monarch of Brunei. He is also head of government in his capacity as Prime Minister.  Since independence from the British in 1984, only one Sultan has reigned, though the royal institution dates back to the 14th century. The Sultan of Brunei can be thought of as synonymous with the ruling House of Bolkiah, with descendency being traced from the 1st sultan, temporarily interrupted by the 14th sultan Abdul Hakkul Mubin who in turn was deposed by a member of the House of Bolkiah. It is not clear when the house became known as the 'House of Bolkiah', and whether it was named after the current sultan Hassanal Bolkiah, or the 6th sultan Bolkiah .[citation needed]The full title of the Sultan is: His Majesty The Sultan and Yang Di-Pertuan of Brunei Darussalam.
Canosa di Puglia (in Apulian dialect Canaus; in Latin Canusium; in Greek Canusion) is a town and comune in Apulia in southern Italy, between Bari and Foggia, located in the province of Barletta-Andria-Trani, not far from the position on the Ofanto River where the Romans found refuge after the defeat of the Battle of Cannae. It is the burial place of Bohemund I of Antioch. It is located on the northwestern edge of the plateau of the Murgia which dominates the Ofanto valley and the extensive plains of Tavoliere delle Puglie, ranging from Mount Vulture at the Gargano, to the Adriatic coast.Canosa is considered the principal archaeological center of Apulia, and is one of the oldest continually inhabited cities in Italy. A number of important vases and other archaeological finds are located in local museums and private collections.
The Nestorian Stele (also known as the Nestorian Stone, Nestorian Monument, or Nestorian Tablet) is a Tang Chinese stele erected in 781 that documents 150 years of early Christianity in China. It is a 279 cm tall limestone block with text in both Chinese and Syriac describing the existence of Christian communities in several cities in northern China. It reveals that the initial Nestorian Christian church had met recognition by the Tang Emperor Taizong, due to efforts of the Christian missionary Alopen in 635. According to the Stele, Alopen and his fellow Syraic missionaries came to China from Daqin (Roman Empire) in the ninth year of Emperor Taizong (Tai Tsung) (635), bringing sacred books and images. Buried in 845, probably during religious suppression, the stele was not rediscovered until 1625.
NBA ShootOut (Total NBA in the United Kingdom) is a series of basketball video games based on the NBA and released for the PlayStation and PlayStation 2. The first two entries were released in 1996 and 1997. Later entries were developed by 989 Sports, including NBA ShootOut 2000, the only game in the series to be released for Microsoft Windows. In the games, players can choose an existing NBA franchise and play exhibition or regular season games, as well as create their own players to include in regular season team rosters. Charles Barkley and Shaquille O'Neal were not represented in the game. In early 2000s versions, Michael Jordan is included as a member of the Washington Wizards. Earlier versions of the game made it extremely difficult for players to slam dunk, a problem that was rectified in later games.
Prince Shōtoku (聖徳太子, Shōtoku Taishi, February 7, 572 – April 8, 622), also known as Prince Umayado (厩戸皇子, Umayado no ōji) or Prince Kamitsumiya (上宮皇子, Kamitsumiya no ōji), was a semi-legendary regent and a politician of the Asuka period in Japan who served under Empress Suiko. He was a son of Emperor Yōmei and his younger half-sister Princess Anahobe no Hashihito. His parents were relatives of the ruling Soga clan, and was involved in the defeat of the rival Mononobe Clan. The primary source of the life and accomplishments of Prince Shōtoku comes from the Nihon Shoki.Over successive generations, a devotional cult arose around the figure of Prince Shōtoku for the protection of Japan, the Imperial Family, and for Buddhism. Key religious figures such as Saichō, Shinran and others claimed inspiration or visions attributed to Prince Shōtoku.
This article lists political parties in Portugal. The Portuguese political scene has been dominated by the Socialist Party and the Social Democratic Party since the 1974 Carnation Revolution, although the People's Party has been present in some governments and the Portuguese Communist Party in coalition with The Greens holds the presidency of several municipalities. The parties, as of 2011, represented in the Assembly of the Republic (Parliament) are the Social Democratic Party (108 MPs), the Socialist Party (74 MPs), the People's Party (24 MPs), the Communist Party (14 MPs), the Left Bloc (8 MPs), and the Green Party (2 MPs). Several other parties are represented in the legislatures of the autonomous regions, the Legislative Assembly of the Azores and the Legislative Assembly of Madeira.
Crystal Falls was a small community that existed mid-way between St. Jovite and Arundel on Route 327 in the province of Quebec, Canada. The community no longer exists but can still be found in the Toponomie Quebec of the province of Quebec. There was a post office, a school, a cheese factory, a combination water-powered grist and sawmill and a Presbyterian Church - Knox Church Crystal Falls. All that remains of the original settlement is the church which is now maintained by the Knox Church Crystal Falls Memorial Fund - a non-profit charitable organization dedicated to the preservation of the church and cemetery at Crystal Falls. The mill burned in 1919 and the post office is now a private home. In September 2002, a ceremeony was held to illuminate Knox Church Crystal Falls. The church is to be perpetually lit at night as a beacon along highway 327.
The dholak (Punjabi: ਢੋਲਕ, Bengali: ঢোলক, Hindi: ढोलक; Dutch: dhool in the Netherlands and Suriname and Sinhalese: ඩොල්කි) is a South Asian two-headed hand-drum.It may have traditional cotton rope lacing, screw-turnbuckle tensioning or both combined: in the first case steel rings are used for tuning or pegs a twisted inside the laces. The dholak is mainly a folk instrument, lacking the exact tuning and playing techniques of the tabla or the pakhawaj. The drum is pitched, depending on size, with an interval of perhaps a perfect fourth or perfect fifth between the two heads. It is related to the larger Punjabi dhol and the smaller dholki. The smaller face of dholak is made up of she goat skin for sharp note and bigger face is made up of skin of he goat,buffalofor low pitch which makes dholak a great variation of bass and treble with rythmic high and low pitch .
Teatro La Fenice ([la feˈnitʃe], "The Phoenix") is an opera house in Venice, Italy. It is one of "the most famous and renowned landmarks in the history of Italian theatre" as well as those in Europe. Especially in the 19th century, La Fenice became the site of many famous operatic premieres at which the works of several of the four major bel canto era composers—Rossini, Bellini, Donizetti, and Verdi were performed.Its name reflects its role in permitting an opera company to "rise from the ashes" despite losing the use of three theatres to fire, the first in 1774 after the city's leading house was destroyed and rebuilt but not opened until 1792; the second fire came in 1836, but rebuilding was completed within a year. However, the third fire was the result of arson. It destroyed the house in 1996 leaving only the exterior walls, but it was rebuilt and re-opened in November 2004.
Universal Century (Japanese: 宇宙世紀, Hepburn: Uchū Seiki, literal meaning: "Universe (or 'Space') Century") is the main setting of the Gundam anime metaseries. Universal Century makes up the dominating majority of the entire franchise. While many new Gundam stories are told in their own parallel universe with independent timelines, giving them a greater degree of creative freedom, the original U.C. storyline continues to be extremely popular for a variety of reasons. It established the series, and delivered many of its best moments, as well as setting the standard for realistic hard science fiction in anime; the original Gundam marked the maturing of the Giant Robot genre. Also, nostalgia for the oldest of the Gundam shows (and Gundam's resulting status as a pop-culture icon in Japan) is still a major factor in its continuing success.
Pterygium (Surfer's Eye) most often refers to a benign growth of the conjunctiva. A pterygium commonly grows from the nasal side of the sclera. It is usually present in the palpebral fissure. It is associated with and thought to be caused by ultraviolet-light exposure (e.g., sunlight), low humidity, and dust. Growth has been known to be preceded with scleral trauma around the Palpebral comissure. The predominance of pterygia on the nasal side is possibly a result of the sun's rays passing laterally through the cornea, where it undergoes refraction and becomes focused on the limbic area. Sunlight passes unobstructed from the lateral side of the eye, focusing on the medial limbus after passing through the cornea. On the contralateral (medial) side, however, the shadow of the nose medially reduces the intensity of sunlight focused on the lateral/temporal limbus.
Vergina (Greek: Βεργίνα [verˈʝina]) is a small town in northern Greece, located in the regional unit of Imathia, Central Macedonia. Since the 2011 local government reform it is part of the municipality Veroia, of which it is a municipal unit. The town became internationally famous in 1977, when the Greek archaeologist Manolis Andronikos unearthed the burial site of the kings of Macedon, including the tomb of Philip II, father of Alexander the Great. The finds established the site as the ancient Aigai (Greek: Αἰγαί; Latin transcription: Aegae). The modern town of Vergina is about 13 km (8 mi) southeast of the district centre of Veroia and about 80 km (50 mi) southwest of Thessaloniki, the capital of Greek Macedonia. The town has a population of about two thousand people and stands on the foothills of Mount Pieria, at an elevation of 120 m (394 ft) above sea level.
This is a glossary of the French Revolution. It generally does not explicate names of individual people or their political associations; those can be found in List of people associated with the French Revolution. The terminology routinely used in discussing the French Revolution can be confusing, even daunting. The same political faction may be referred to by different historians (or by the same historian in different contexts) by different names. During much of the revolutionary period, the French used a newly invented calendar that fell into complete disuse after the revolutionary era. Different legislative bodies had rather similar names, not always translated uniformly into English. This article is intended as a central place to clarify these issues. For citations see the articles and also Ballard (2011); Furet (1989) Hanson (2004), Ross (1998) and Scott & Rothaus (1985).
For local government purposes, Scotland is divided into 32 areas designated as "council areas" which are all governed by unitary authorities designated as "councils". They have the option under the Local Government (Gaelic Names) (Scotland) Act 1997  of being known (but not re-designated) as a "comhairle" when opting for a Gaelic name; only Comhairle Nan Eilean Siar (Council of the Western Isles) has chosen this option whereas the Highland Council (Comhairle na Gaidhealtachd) has adopted its Gaelic form alongside its English equivalent informally. The council areas have been in existence since 1 April 1996, under the provisions of the Local Government etc. (Scotland) Act 1994.Historically Scotland has been divided into 34 counties or shires. Although these no longer have any administrative function, they are still used to some extent in Scotland for cultural and geographical purposes.
Bannik is the bathhouse (banya) spirit in Slavic mythology. Slavic bathhouses resemble saunas, with an inner steaming room and an outer changing room. A place where women gave birth and practiced divinations, the bathhouse was strongly endowed with vital forces. The third firing (or fourth, depending on tradition) was reserved for the Bannik, and, given his inclination to invite demons and forest spirits to share his bath, no Christian images were allowed lest they offend the occupants. If disturbed by an intruder while washing, the Bannik might pour boiling water over him, or even strangle him. The Bannik had the ability to predict the future. One consulted him by standing with one's back exposed in the half-open door of the bath. The Bannik would gently stroke one's back if all boded well; but if trouble lay ahead, he would strike with his claws.
Economic geology is concerned with earth materials that can be used for economic and/or industrial purposes. These materials include precious and base metals, nonmetallic minerals, construction-grade stone, petroleum minerals, coal, and water. The term commonly refers to metallic mineral deposits and mineral resources. The techniques employed by other earth science disciplines (such as geochemistry, mineralogy, geophysics, petrology and structural geology) might all be used to understand, describe, and exploit an ore deposit. Economic geology is studied and practiced by geologists. However it is of prime interest to investment bankers, stock analysts and other professions such as engineers, environmental scientists, and conservationists because of the far-reaching impact that extractive industries have on society, the economy, and the environment.
Tudela is a municipality in Spain, the second largest city of the autonomous community of Navarre. Its population is around 35,000. Tudela is sited in the Ebro valley. Fast trains running on two-track electrified railways serve the city and two freeways (AP 68 and AP 15) join close to it. Tudela is the capital of the " Ribera Navarra", the agricultural region of lower Navarre. The poet Al-Tutili, the 12th century traveller Benjamin of Tudela, the 13th century writer William of Tudela and the physician and theologian Michael de Villanueva (true name of Servetus) were from the city. Of note are the city's festivals in honor of Santa Ana (St. Anne, mother of Mary) which begin on 24 July at noon and continue for approximately one week. Street music, bullfights and the running of the bulls are events which exemplify this festival.
Apocalypse, also known as En Sabah Nur or "The First One", is a fictional supervillain that appears in American comic books published by Marvel Comics. He is an immortal mutant and is usually portrayed as one of the main antagonists of the X-Men. Created by writer Louise Simonson and artist Jackson Guice, Apocalypse first appeared in X-Factor #5 (May 1986). Since his introduction, the character has appeared in a number of X-Men titles including spin-offs and several limited series. The character has also been featured in associated Marvel merchandise including animated television series, feature films, toys, trading cards, and games. He is portrayed by Brendan Pedder in the 2014 film X-Men: Days of Future Past, and Oscar Isaac will portray him in the 2016 sequel X-Men: Apocalypse.In 2008, Apocalypse was ranked #3 at Marvel.com on their list of Top 10 X-Men villains.
Ksitigarbha ( Sanskrit Kṣitigarbha, traditional Chinese: 地蔵) is a bodhisattva primarily revered in East Asian Buddhism and usually depicted as a Buddhist monk. His name may be translated as "Earth Treasury", "Earth Store", "Earth Matrix", or "Earth Womb". Ksitigarbha is known for his vow to take responsibility for the instruction of all beings in the six worlds between the death of Gautama Buddha and the rise of Maitreya, as well as his vow not to achieve Buddhahood until all hells are emptied. He is therefore often regarded as the bodhisattva of hell-beings, as well as the guardian of children and patron deity of deceased children and aborted fetuses in Japanese culture. Usually depicted as a monk with a halo around his shaved head, he carries a staff to force open the gates of hell and a wish-fulfilling jewel to light up the darkness.
Stevenage /ˈstiːvənɨdʒ/ is a town and borough in Hertfordshire, England. It is situated to the east of junctions 7 and 8 of the A1(M), and is between Letchworth Garden City to the north, and Welwyn Garden City to the south. Stevenage is roughly 30 miles (50 km) north of central London. Its population has increased significantly over the last century: the population was 1,430 in 1801, 4,049 in 1901, 79,724 in 2001 and 84,651 in 2007. The largest increase occurred in the 1950s and 1960s, after Stevenage was designated a new town under the New Towns Act of 1946. Two films were set in and around Stevenage, Here We Go Round the Mulberry Bush and Boston Kickout. Spy Game was partly filmed in Stevenage but set in Washington, D.C. Fields Of The Nephilim are a notably successful Rock band from Stevenage and are still active on tour across Europe today.
A bandage is a piece of material used either to support a medical device such as a dressing or splint, or on its own to provide support to the body; it can also be used to restrict a part of the body. During heavy bleeding or following a poisonous bite, it is important to slow the flow of blood; tight bandages accomplish this task very well. Bandages are available in a wide range of types, from generic cloth strips to specialized shaped bandages designed for a specific limb or part of the body, although bandages can often be improvised as the situation demands, using clothing, blankets or other material. In colloquial American English, the word "bandage" is often used to mean a dressing, which is used directly on a wound, whereas a bandage is technically only used to support a dressing, and not directly on a wound.
Gorzów Wielkopolski [ˈɡɔʐuf vʲɛlkɔˈpɔlskʲi] (abbreviated Gorzów Wlkp.; German: Landsberg an der Warthe; Kashubian: Łącbarg) is a city in western Poland, on the Warta river. It is the biggest city in the Lubusz Voivodeship with 125,149 inhabitants (June 2009) and one of its two capitals with a seat of a Voivodeship governor (the other is Zielona Góra). Previously it was the capital of the Gorzów Voivodeship (1975–1998). Gorzów is famous for its fine sportsmen, including Olympic and world champions and national representatives. In recent years the city has been known for a former Polish Prime Minister Kazimierz Marcinkiewicz, who comes from Gorzów Wielkopolski. Around Gorzów there are two large forest areas: Gorzów Woods to the north, where the Barlinek-Gorzów Landscape Park is situated, and Noteć Woods to the southeast. The biggest oil fields in Poland are located near Gorzów.
Dead Ringers is a United Kingdom radio and television comedy impressions show broadcast on BBC Radio 4 and later BBC Two. The programme was devised by producer Bill Dare and developed with Jon Holmes, Andy Hurst and Simon Blackwell. It starred Jon Culshaw, Jan Ravens, Phil Cornwell, Kevin Connelly and Mark Perry. The main writers for season 1-3 on Radio were Jon Holmes and Andy Hurst with Tom Jamieson and Nev Fountain coming on board in Series 4. Other writers have included Simon Blackwell, Jon Culshaw, Jan Ravens, John Finnemore, David Mitchell, Richard Ward, Terry Newman, Jonathan Morris, Colin Birch, Carl Carter and Tony Cooke. It was revealed by star Jan Ravens that the BBC quietly cancelled the television run in 2007 after five years of broadcast.Dead Ringers' return to Radio 4 was announced on 8 July 2014.
Ranchera ([ranˈtʃeɾa]), or canción ranchera is a genre of the traditional music of Mexico originally sung by only one performer with a guitar. It dates to the years of the Mexican Revolution in the early 20th century. It later became closely associated with the mariachi groups which evolved in Jalisco. Ranchera today is also played by norteño (or Conjunto) or banda. Drawing on rural traditional folk music, ranchera developed as a symbol of a new national consciousness in reaction to the aristocratic tastes of the period. Some well-known interpreters of the genre are the following singers: Amalia Mendoza, Antonio Aguilar, Cuco Sánchez, Flor Silvestre, Irma Serrano, Javier Solís, Jorge Negrete, José Alfredo Jiménez, Lola Beltrán, Lucha Villa, Pedro Infante, Rocío Dúrcal and Vicente Fernández.
Auguste Marie François Beernaert (26 July 1829 – 6 October 1912) was the 14th Prime Minister of Belgium from October 1884 to March 1894.Born in Ostend in 1829, he entered the faculty of law at the Catholic University of Leuven at age 17. He finished five years later with greatest distinction.He was elected to the Chamber of Deputies in 1873, and became Minister of Public Works under Jules Malou, greatly improving the rail, canal and road systems. After his tenure as Prime Minister, he represented Belgium at the Hague conventions of 1899 and 1907. He was also co-winner (with Paul d'Estournelles de Constant) of the Nobel Peace Prize in 1909 for his work at the Permanent Court of Arbitration. He was chosen as president of the panel established under the rules of that organization in the Sarvarkar Case in 1911. A year later, he died in Lucerne, Switzerland.
The mountain pygmy possum (Burramys parvus) is a small, mouse-sized (weighs 45 grams (1.6 oz)) nocturnal marsupial of Australia found in dense alpine rock screes and boulder fields, mainly southern Victoria and around Mount Kosciuszko in Kosciuszko National Park in New South Wales at elevations from 1,300 to 2,230 metres (4,270 to 7,320 ft). At almost 14 cm (5.5 in), its prehensile tail is longer than its 11 cm (4.3 in) combined head and body length. Its diet consists of insects (such as the Bogong Moth), fleshy fruits, nuts, nectar and seeds. Its body is covered in a thick coat of fine grey fur except for its stomach, which is cream colored; its tail is hairless. On the underside of the female's body is a pouch containing four teats. This possum is the only extant species in the Burramys genus. It is also the only Australian mammal restricted to alpine habitat.
Cossatot River State Park-Natural Area is a 5,299.65-acre (2,144.69 ha) Arkansas state park in Howard County and Polk County, Arkansas in the United States. The park follows a rough, undeveloped 12.5 miles (20.1 km) of the Cossatot River. The river itself is included in Arkansas's Natural and Scenic Rivers System and the National Park Service's list of National Wild and Scenic Rivers, making it a whitewater rafting destination. The rough nature of the river, including Class III, IV, and dangerous Class V rapids, make the park-natural area a popular destination for skilled canoeists, kayakers, and playboaters. The park became a part of the system in 1988 after the Arkansas Department of Parks and Tourism and Arkansas Natural Heritage Commission agreed to cooperative management after acquiring the property from the Weyerhaeuser Corporation.
The Australian is a broadsheet newspaper published in Australia from Monday to Saturday each week since 14 July 1964. The editor in chief is Chris Mitchell, the editor is Clive Mathieson and the editor-at-large is Paul Kelly. Available nationally (in each state and territory), The Australian is the biggest-selling national newspaper in the country, with a circulation of 116,655 on weekdays and 254,891 on weekends, figures substantially below those of top-selling papers in Sydney ( The Daily Telegraph), Melbourne ( The Herald Sun), and Brisbane ( The Courier-Mail).  Its chief rival is the business-focused Australian Financial Review. In May 2010, the newspaper launched the first Australian newspaper iPad app.The Australian is owned by News Corporation Australia. Recent years have seen significant decreases in circulation.
The Shahab-3 ( Persian: Ŝahāb 3‎; shahâb means "meteor") is a medium-range ballistic missile (MRBM) developed by Iran and based on the Nodong-1.  The Shahab-3 has a range of 1,280 kilometres (800 mi); a MRBM variant can now reach 1,930 kilometres (1,200 mi).  It was tested from 1998 to 2003 and added to the military arsenal on July 7, 2003, with an official unveiling by Khamenei on July 20. The forerunners to this missile include the Shahab-1 and Shahab-2. The then-Iranian Defense Minister Admiral Shamkhani has denied that Iran plans to develop a Shahab-4. Some successors to the Shahab have longer range and are also more maneuverable.Operating under the Sanam Industrial Group (Department 140), which is part of the Defense Industries Organization of Iran, the Shahid Hemmat Industrial Group (SHIG), led the development of the Shahab missile.
Peter Geoffrey Brock, AM (26 February 1945 – 8 September 2006) otherwise known as "Peter Perfect", "The King of the Mountain" or simply as "Brocky" was one of Australia's best-known and most successful motor racing drivers. Brock was most often associated with Holden for almost 40 years, although he raced vehicles of other manufacturers including BMW, Ford, Volvo, Porsche and Peugeot. He won the Bathurst 1000 endurance race nine times, the Sandown 500 touring car race nine times, the Australian Touring Car Championship three times, the Bathurst 24 Hour once and was inducted into the V8 Supercar Hall of Fame in 2001. Brock's business activities included the Holden Dealer Team (HDT) that produced Brock's racing machines as well as a number of modified high-performance road versions of his racing cars.
The White Mountains of California and Nevada are a triangular fault-block mountain range facing the Sierra Nevada across the upper Owens Valley. They extend for approximately 60 mi (97 km) as a greatly elevated plateau about 20 mi (32 km) wide on the south, narrowing to a point at the north, with elevations generally increasing south to north. The range's broad southern end is near the community of Big Pine, where Westgard Pass and Deep Springs Valley separate it from the Inyo Mountains. The narrow northern end is at Montgomery Pass, where U.S. Route 6 crosses. The Fish Lake Valley lies east of the range; the southeast part of the mountains are separated from the Silver Peak Range by block faulting across the Furnace Creek Fault Zone, forming a feeder valley to Fish Lake Valley. The range lies within the eastern section of the Inyo National Forest.
Olave St Clair Baden-Powell, Baroness Baden-Powell, GBE (22 February 1889 – 25 June 1977) was born Olave St Clair Soames in Chesterfield, England. After the death of her husband she was known as Olave, Lady Baden-Powell, or The Dowager Lady Baden-Powell. She outlived her husband, Robert Baden-Powell (22 Feb 1857 - 8 Jan 1941), the founder of Scouting and Girl Guides, by over 35 years. He was 32 years older than her.Olave became Chief Guide for Britain in 1918. Later the same year, at the Swanwick conference for Commissioners in October, she was presented with a gold Silver Fish, one of only two ever made. She was elected World Chief Guide in 1930. As well as making a major contribution to the development of the Guide / Girl Scout movements, she visited 111 countries during her life, attending Jamborees and national Guide and Scout associations.
The Justicialist Party ( Spanish: Partido Justicialista, [parˈtiðo xustisjaˈlista]), or PJ, is a Peronist political party in Argentina, and the largest component of the Peronist movement. The party was led by Néstor Kirchner, President of Argentina from 2003 to 2007, until his death on October 27, 2010. The current Argentine president, Cristina Fernández de Kirchner, and former presidents Carlos Menem and Eduardo Duhalde are members. Justicialists have, covering nearly the entire period since 1989, been the largest party in the Congress.Justicialists currently hold 122 of 257 members in the Chamber of Deputies, and 43 of 72 seats in the Senate. These numbers, however, do not reflect the divisions within the party over the role of Kirchnerism, the ruling, left-wing faction of the party. Kirchnerists hold 87 and 33 seats in each house, and dissident peronists, 35 and 10 seats.
The fur-bearing trout (or furry trout) is a fictional creature purportedly found in North America and Iceland. According to tales, the trout has evolved a thick coat of fur to maintain its body heat. Tales of furry fish date to the 17th-century and later the "shaggy trout" of Iceland. The earliest known American publication dates from a 1929 Montana Wildlife magazine article by J.H. Hicken. A taxidermy furry trout produced by Ross C. Jobe is a specimen at the Royal Museum of Scotland, it is a trout with white rabbit fur "ingeniously" attached. There are no real examples of any fur-bearing trout species, but two examples of hair-like growths on fish are known. The "cotton mold", Saprolegnia, can infect fish, which can result in the appearance of fish covered in the white "fur". A real fish, Mirapinna esau, also known as the "Hairy Fish", has hair-like outgrowths and wings.
Henipavirus is a genus of RNA viruses in the family Paramyxoviridae, order Mononegavirales containing three established species: Hendra virus, Nipah virus and Cedar virus. The henipaviruses are naturally harboured by Pteropid fruit bats (flying foxes) and some microbat species. Henipavirus is characterised by a large genome, a wide host range, and their recent emergence as zoonotic pathogens capable of causing illness and death in domestic animals and humans.In 2009, RNA sequences of three novel viruses in phylogenetic relationship to known Henipaviruses were detected in Eidolon helvum (the African straw-colored fruit bat) in Ghana. The finding of these novel putative Henipaviruses outside Australia and Asia indicates that the region of potential endemicity of Henipaviruses extends to Africa.
Phyllis Ayame Whitney (September 9, 1903 – February 8, 2008 ) was a Japanese-born American mystery writer. Rare for her genre, she wrote mysteries for both the juvenile and the adult markets, many of which feature exotic locations. Often described as a Gothic novelist, a review in The New York Times once dubbed her "The Queen of the American Gothics", although she hated this title. She preferred to say she wrote "romantic novels of suspense". She was born in Japan to American parents and spent her early years in Asia. Whitney wrote more than seventy novels. In 1961, her book The Mystery of the Haunted Pool won an Edgar Award from the Mystery Writers of America for Best Juvenile novel, and she duplicated the honor in 1964, for The Mystery of the Hidden Hand. In 1988, the MWA gave her a Grand Master Award for lifetime achievement. Whitney died of pneumonia on February 8, 2008, aged 104.
The Haunted Mask is the eleventh book in Goosebumps, the series of children's horror fiction novellas created and authored by R. L. Stine. The book follows Carly Beth, a girl who buys a Halloween mask from a store. After putting on the mask, she starts acting differently and discovers that the mask has become her face; she is unable to pull the mask off. R. L. Stine says he got the idea for the book from his son who had on a mask that he had trouble getting off. The Haunted Mask was featured on the USA Today and Publishers Weekly bestseller list, and cited by one reviewer as "ideal for reluctant readers and Halloween-themed sleepovers." In the mid-1990s, the book was adapted for television and released on VHS on March 12, 1996. The Haunted Mask has three published sequels; The Haunted Mask II, The Scream of the Haunted Mask and a stand-alone story, Wanted: The Haunted Mask.
Music recording sales certification is a system of certifying that a music recording has shipped or sold a certain number of copies. The threshold quantity varies by type (such as album, single, music video) and by nation or territory (see List of music recording certifications). Almost all countries follow variations of the RIAA certification categories, which are named after precious materials. The number of sales or shipments required for these awards depends upon the population of the territory in which the recording is released. Typically, they are awarded only to international releases and are awarded individually for each country in which the album is sold. Different sales levels, some perhaps 10 times lower than others, may exist for different music media (for example: videos versus albums, singles, or downloads).
John Selwyn Gummer, Baron Deben, PC ( Stockport, 26 November 1939) is a British Conservative Party politician, formerly Member of Parliament (MP) for Suffolk Coastal, now a member of the House of Lords.  He is Chairman of the UK's independent Committee on Climate Change. He also chairs the sustainability consultancy Sancroft International, recycler Valpak,  GLOBE International – the Global Legislators Organisation for a Balanced Environment, the Association of Professional Financial Advisers and Veolia Water UK.  He is a non-executive director of Veolia Voda, the Catholic Herald and the Castle Trust – a mortgage and investment firm.  He is also a trustee of the ocean conservation charity, Blue Marine Foundation. John Gummer left the House of Commons at the 2010 general election and was appointed to the House of Lords as Lord Deben.
Seaton is a seaside town in East Devon on the south coast of England. It faces onto Lyme Bay, to the west of the mouth of the River Axe with red cliffs to one side and white cliffs on the other. Axmouth and Beer are nearby. A sea wall provides access to the mostly shingle beach stretching for about a mile, and a small harbour. Seaton sits on the 96-mile (155 km) long Dorset and East Devon Coast World Heritage Site, more commonly known as the Jurassic Coast. From here it is possible to visit rock strata dating from three geological periods in a 185 million-year ‘geological walk through time’.Seaton has an estimated population of 7,385, proven to be 8,413 at the 2011 Census, whilst the Seaton and Beer Urban Area that includes Colyton had an estimated population of 12,815 in 2012. The Seaton electoral ward had a population of 7,096 at the above census.
Gymnázium Jura Hronca (GJH) is a gymnasium (high school) located in Bratislava, Slovakia. The school has a focus on the study of natural sciences, mathematics, and computer sciences. However its affiliation with the International Baccalaureate, an active bi-lingual (English – Slovak) programme and the option to study several foreign languages such as French and German, the school has a strong reputation for the study of foreign languages. In the school year 2005/2006, GJH launched lower programs of IB Primary Years Programme and IB Middle Years Programme.The school has been recently known as the "Spojená škola Gymnázium Jura Hronca a ZŠ Košická" (United school of the Gymnázium Jura Hronca and the Košická Primary School) after a merge with the primary school Základná škola a osemročné gymnázium Košická sharing the same building.
Băneasa ( [bəˈne̯asa]) is a borough ( Romanian: cartier) in the north side of Bucharest, near the Băneasa Lake (0.45 km²). Like all north-side districts of Bucharest, it is relatively sparsely populated, with large areas of parkland. Bordering on Băneasa Forest, Băneasa has the Aurel Vlaicu International Airport, used mainly by low-cost carriers, and is home to Zoo Băneasa. In the 2000s, the area has become increasingly upmarket, due to the construction of various luxury apartment developments in and around it (as are those in the Pipera- Tunari area). It is also home to many villas constructed before the 1930s that were refurbished in the 1990s and 2000s. Băneasa is linked by RATB bus lines to the Bucharest city center. There is currently a proposal to construct an extension of the Bucharest Metro to serve this district and its increasing population.
In meteorology, an air mass is a volume of air defined by its temperature and water vapor content. Air masses cover many hundreds or thousands of square miles, and adopt the characteristics of the surface below them. They are classified according to latitude and their continental or maritime source regions. Colder air masses are termed polar or arctic, while warmer air masses are deemed tropical. Continental and superior air masses are dry while maritime and monsoon air masses are moist. Weather fronts separate air masses with different density (temperature and/or moisture) characteristics. Once an air mass moves away from its source region, underlying vegetation and water bodies can quickly modify its character. Classification schemes tackle an air mass' characteristics, and well as modification.
The Schön scandal concerns German physicist Jan Hendrik Schön (born August 1970 in Verden an der Aller, Lower Saxony, Germany) who briefly rose to prominence after a series of apparent breakthroughs with semiconductors that were later discovered to be fraudulent. Before he was exposed, Schön had received the Otto-Klung-Weberbank Prize for Physics and the Braunschweig Prize in 2001 as well as the Outstanding Young Investigator Award of the Materials Research Society in 2002, which was later rescinded.The scandal provoked discussion in the scientific community about the degree of responsibility of coauthors and reviewers of scientific papers. The debate centered on whether peer review, traditionally designed to find errors and determine relevance and originality of papers, should also be required to detect deliberate fraud.
Camisards were Huguenots (French Protestants) of the rugged and isolated Cévennes region of south-central France, who raised an insurrection against the persecutions which followed the Edict of Fontainebleau in 1685. The revolt by the Camisards broke out in 1702, with the worst of the fighting through 1704, then scattered fighting until 1710 and a final peace by 1715. The name camisard in the Occitan language is variously attributed to a type of linen smock or shirt known as a camisa that peasants wear in lieu of any sort of uniform; camisada, in the sense of "night attack", is derived from a feature of their tactics. Eventually the name Black Camisard came to refer to Protestants, while White Camisards (also known as "Cadets of the Cross") were Catholics organized to check the blacks. Both groups were known for committing atrocities.
William Kelly (August 21, 1811 - February 11, 1888), born in Pittsburgh, Pennsylvania, was an American inventor. He is credited with being one of the inventors of modern steel production, through the process of injecting air into molten iron, which he experimented with in the early 1850s. The same basic process was discovered independently by Henry Bessemer and patented in 1856. The two are considered co-creators of the air-blast concept that made steel a practical building material and dominated steel production until the early 20th century. Due to a financial panic in 1857, a company that had already licensed the Bessemer process was able to purchase Kelly's patents, and licensed both under a single scheme using the Bessemer name. Kelly's role in the invention of the process is much less known.
Girlfriend in a Coma is a novel by Canadian writer and artist Douglas Coupland. It was first published by HarperCollins Canada in 1998. The novel tells the story of a group of friends growing up in Vancouver, British Columbia, Canada in the late 1970s. On the night of a teenage house-wrecking party, one of the protagonists, Karen, falls into a coma. More alarmingly, she seemed to expect it, having given her boyfriend, Richard, a letter detailing the vivid dreams of the future she had experienced and how she wanted to sleep for a thousand years to avoid that dystopia. The book was named after the 1987 single "Girlfriend in a Coma" by The Smiths. Additionally, Coupland uses other Smiths lyrics and song titles within the book such as "Bigmouth Strikes Again," "Hand in Glove," and "The Queen Is Dead."
St Edward's Crown is one of the oldest of British Crown Jewels and is considered the principal piece of the Regalia, being the coronation crown traditionally used in the coronation of first English, then British, monarchs, including Queen Elizabeth II, who now reigns as the monarch of 16 independent Commonwealth realms. The crown takes its name from St Edward the Confessor, although the present crown is in fact a reconstruction made for the coronation of King Charles II in 1661, following the destruction of its medieval predecessor during the Interregnum by order of Oliver Cromwell. Two-dimensional representations of the crown are used in coats of arms, badges, and various other insignia throughout the Commonwealth realms to indicate the authority of the reigning sovereign, reflecting the executive governmental authority in and of each realm.
Modding is a slang expression that is derived from the verb "modify". Modding refers to the act of modifying hardware, software, or virtually anything else, to perform a function not originally conceived or intended by the designer, or achieve a bespoke specification. The term modding is often used within the computer game community, particularly in regard to creating new or altered content and sharing that via the web. It may also be applied to the overclocking of computers in order to increase the frequency at which the CPU operates. Case modding is also a popular activity amongst many computer enthusiasts which involves the customization of a computer case or the installation of water cooling technology. In connection with automobiles, modding often refers to engine tuning, remapping of a vehicle's engine control unit or customization of the bodywork.
Colonial Brazil ( Portuguese: Brasil Colonial) comprises the period from 1500, with the arrival of the Portuguese, until 1815, when Brazil was elevated to a kingdom alongside Portugal as the United Kingdom of Portugal, Brazil and the Algarves.During the early 300 years of Brazilian colonial history, the economic exploitation of the territory was based first on brazilwood extraction (16th century), sugar production (16th–18th centuries), and finally on gold and diamond mining (18th century). Slaves, especially those brought from Africa, provided most of the working force of the Brazilian economy. In contrast to the neighboring fragmented Spanish possessions, the Portuguese colony, built up by the Portuguese in Latin America, kept its territorial unity and linguistic integrity after independence, giving rise to the largest country in the region.
The Intendant of New France was an administrative position in the French colony of New France. He controlled the colony's entire civil administration. He gave particular attention to settlement and economic development, and to the administration of justice. The office of the Intendant of New France was created by Louis XIV. In 1663, Louis and his minister decided to give New France a new constitution. The charter of the One Hundred Associates was cancelled and the old Council of Quebec, which was formed in 1647, reorganized and became the Sovereign Council of New France. The Sovereign Council was composed of the governor, the bishop, the intendant, an attorney-general, a secretary, and five councilors. Because the Intendant of New France managed the financial matters as well as the infrastructure of the colony, he had enormous amount of influence in the colony’s government.
The boiling frog is an anecdote describing a frog slowly being boiled alive. The premise is that if a frog is placed in boiling water, it will jump out, but if it is placed in cold water that is slowly heated, it will not perceive the danger and will be cooked to death. The story is often used as a metaphor for the inability or unwillingness of people to react to threats that occur gradually, such as creeping state surveillance. According to contemporary biologists, the premise of the story is false: a frog submerged and gradually heated will jump out. However, some 19th-century experiments suggested that the underlying premise is true, provided the heating is sufficiently gradual.The story's common metaphorical use is a caution for people to be aware of even gradual change lest they suffer eventual undesirable consequences.
The Macintosh Portable is Apple Inc.'s first battery-powered portable Macintosh personal computer. Released on September 20, 1989, it was received with excitement from most critics but consumer sales were quite low. It featured a fast, sharp, and expensive black and white active matrix LCD screen in a hinged design that covered the keyboard when the machine was not in use. The Portable was one of the early consumer laptops to employ an active matrix panel, and only the most expensive of the initial Powerbook line, the Powerbook 170, used one, due to the high cost. The cursor pointing function was handled by a built-in trackball that could be removed and located on either side of the keyboard. It used expensive SRAM in an effort to maximize battery life and to provide an "instant on" low power sleep mode. The machine was designed to be high-performance, at the cost of price and weight.
The Rafael Python is a family of air-to-air missiles (AAMs) built by the Israeli weapons manufacturer Rafael Advanced Defense Systems, formerly RAFAEL Armament Development Authority. Originally starting with the Shafrir (Hebrew: שפריר‎, loosely translated as Dragonfly, a male form of inflection for Damselfly (שפרירית)) series, the Shafrir-1 missile was developed in 1959, followed by the Shafrir-2 in early 1970s. Subsequently, the missiles were given the western name of "Python" by the parent company for export purposes, starting with the Python-3 in 1978. Since then, it has been further developed and evolved into the Python-4, Python-5, Derby and also, the SPYDER, an advanced ground-based air-defence system. Currently, the missiles are in service with the armed forces of over fifteen countries from around the world.
The Arabah (Hebrew: הָעֲרָבָה, HaAravah, lit. "desolate and dry area"; Arabic: وادي عربة‎, Wādī ʻAraba), known in Hebrew as Aravah, is a geographic name used with two different meanings in antiquity and in modern times. The old meaning, which was in use up to the early 20th century, covered almost the entire length of what is today called the Jordan Rift Valley, running in a north-south orientation between the southern end of the Sea of Galilee and the northern tip of the Gulf of Aqaba at Aqaba/Eilat. This included the Jordan River Valley between Sea of Galilee and Dead Sea, the Dead Sea itself, and what is commonly called today the Wadi Arabah or Arava Valley. The modern use of the term is restricted to this southern section alone. In both cases, it forms part of the border between Israel to the west and Jordan to the east.
Cambuslang /ˈkæmbəsˈlæŋ/ (Scots: Cammuslang, from Scottish Gaelic: Camas Lang) is a suburban town on the south-eastern outskirts of Glasgow, Scotland. It is within the local authority area of South Lanarkshire. Historically, it was a large civil parish incorporating the nearby hamlets of Newton, Flemington, and Halfway.It is known as "the largest village in Scotland", with a population of around 24,500. The town is located just south of the River Clyde and about 6 miles (10 km) south-east of the centre of Glasgow. It has a long history of coal mining, iron and steel making, and ancillary engineering works, most recently Hoover. Tata Steel Europe's Clydebridge Steel Works and other smaller manufacturing businesses continue but most employment in the area comes from the distribution or service industries.
SpamAssassin is a computer program released under the Apache License 2.0 used for e-mail spam filtering based on content-matching rules. It is now part of the Apache Foundation. SpamAssassin uses a variety of spam-detection techniques, that includes DNS-based and fuzzy-checksum-based spam detection, Bayesian filtering, external programs, blacklists and online databases. The program can be integrated with the mail server to automatically filter all mail for a site. It can also be run by individual users on their own mailbox and integrates with several mail programs. SpamAssassin is highly configurable; if used as a system-wide filter it can still be configured to support per-user preferences.SpamAssassin was awarded the Linux New Media Award 2006 as the "Best Linux-based Anti-spam Solution".
Kress Stores of Puerto Rico, Inc., branded as Kress, is a Puerto Rican chain of stores dedicated in particular to the sales of women's, juniors, and children's clothes. Kress has about 50 stores countrywide in Puerto Rico. Kress of Puerto Rico is a derivate of its former parent company S. H. Kress & Co., or Kress Stores, an American five and dime chain that existed for eighty-five years. After being founded in the 1950s in Puerto Rico, massive expansion took place during the 1970s. The 1980s saw the arrival of the Kress Kids line and other Kress trademarks. Kress was one of the stores that opened at Plaza las Americas before the shopping center expanded into the Caribbean's largest mall in 1980. Kress of Puerto Rico was never affected by the economic problems that led to their parent company's demise in 1981.
Richard Burdon Haldane, 1st Viscount Haldane KT, OM, PC, KC, FRS, FBA, FSA (/ˈhɔːldeɪn/; 30 July 1856 – 19 August 1928), was an influential British Liberal Imperialist and later Labour politician, lawyer and philosopher. He was Secretary of State for War between 1905 and 1912 during which time the "Haldane Reforms" were implemented. Raised to the peerage as Viscount Haldane in 1911, he was Lord Chancellor between 1912 and 1915, when he was forced to resign because of his supposed and unproven German sympathies. He later joined the Labour Party and once again served as Lord Chancellor in 1924 in the first ever Labour administration. Apart from his legal and political careers, Haldane was also an influential writer on philosophy, in recognition of which he was elected a Fellow of the British Academy in 1914.
The Second Balkan War was a conflict which broke out when Bulgaria, dissatisfied with its share of the spoils of the First Balkan War, attacked its former allies, Serbia and Greece, on 16 (O.S.)/29 June 1913. Serbian and Greek armies repulsed the Bulgarian offensive and counter-attacked, entering Bulgaria. With Bulgaria also having previously engaged in territorial disputes with Romania, this war provoked Romanian intervention against Bulgaria. The Ottoman Empire also took advantage of the situation to regain some lost territories from the previous war. When Romanian troops approached the capital Sofia, Bulgaria asked for an armistice, resulting in the Treaty of Bucharest, in which Bulgaria had to cede portions of its First Balkan War gains to Serbia, Greece and Romania. In the Treaty of Constantinople it lost Edirne to the Ottomans.
Middle Dutch is a collective name for a number of closely related West Germanic dialects (whose ancestor was Old Dutch) which were spoken and written between 1150 and 1500. There was at that time as yet no overarching standard language, but they were all mutually intelligible.In historic literature Diets and Middle Dutch (Middelnederlands) are used interchangeably to describe this whole group of dialects from which later standard Dutch would be derived. Although already at the beginning several Middle-Dutch variations were present, the similarities between the different regional languages were much stronger than their differences, especially for written languages and various literary works of that time today are often very readable for modern Dutch speakers, Dutch being a rather conservative language. By many non-linguists Middle Dutch is often referred to as Diets.
[truncated: 174,447 more chars]
