# Supplementary material for: Learning-based short text compression using BERT models
Source: PeerJ Comput Sci. 2024 Oct 18;10:e2423. doi: 10.7717/peerj-cs.2423 (PMC11623065; doi:10.7717/peerj-cs.2423)
Supplement: Supplemental Information 1 — Each line with different length in raw data for given dataset is used for obtaining compression ratio, compression and decompression times for different languages and algorithms. [file peerj-cs-10-2423-s001.zip › TestCorpus/es1000.txt]

Roger Engel es un botánico francés, de la prometedora nueva generación, y orquidólogo .
El R/3 es un software ERP (Enterprise Resource Planning) de origen alemán, creado por SAP.
David Canabarro es un municipio brasileño del estado de Río Grande del Sur.
Limón, es el primer cantón de la provincia de Limón, ubicada en el Caribe de Costa Rica.
En el marco del hinduismo, Shitalá es el nombre de la diosa de la viruela.
Steve Topping es un guitarrista de jazz del Reino Unido.
El cerro de Gorría (1708 m) es el punto de mayor altitud de la sierra de Ávila en España.
En matemática, hay muchas identidades logarítmicas.
Calabar es la capital de la región de Cross River (Nigeria). Está situada al sudeste del país.
Rafael Calderón Muñoz, médico y político costarricense.
El Hermano L es un MC mallorquín integrante del grupo La Puta Opepé.
Sierra Gorda es una comuna chilena de la Región de Antofagasta.
A Sportsman's Wife es una película muda rodada en Gran Bretaña en 1921 y dirigida por Walter West.
El Club Marquee es un importante club de música popular europea, situado en Londres, Reino Unido.
Lista de los campeones del Campeonato de Wimbledon de 2002:
Hernando Segura Baquero es un contrabajista nacido en Bogotá.
Guillena es un municipio y localidad españoles de la provincia de Sevilla, Andalucía.
Saraband es una película dirigida por el director sueco Ingmar Bergman en 2003.
Lista de los campeones del Abierto de los Estados Unidos de 1999:
El ibón de Sabocos es un lago de origen glaciar, situado en la zona de Panticosa, Huesca (España).
La Paz es una ciudad, municipio y cabecera del departamento homónimo en la república de Honduras.
John Ellis "Jeb" Bush (Midland, 11 de febrero de 1953 (62 años), político estadounidense.
Jesús es un nombre masculino en castellano de origen hebreo.
Buenos tiempos es una película estadounidense de comedia estrenada en 1960.
El Perú es uno de los países poseedores de megadiversidad.
Enki Bilal (Belgrado, 7 de octubre de 1951) es un dibujante, guionista y director de cine francés.
Mandala Airlines es una aerolínea de vuelos internos programados basada en Yakarta, Indonesia.
Maite Zúñiga Domínguez (Éibar, Guipúzcoa, 28 de diciembre de 1964) es una atleta española.
Iserlohn, ciudad de Renania del Norte-Westfalia, República Federal de Alemania (RFA).
Lista de los campeones del Abierto de Australia de 1997:
El río Têt es un río del sur de Francia que discurre por el Rosellón.
Berrobi es un municipio de la provincia de Guipúzcoa, País Vasco (España).
Young es una ciudad uruguaya del departamento de Río Negro, y sede del municipio homónimo.
Húsavík es una pequeña localidad en el norte de Islandia a las orillas de la bahía de Skjálfandi.
Se tratan juntos los ríos Motupe y La Leche, desde el punto de vista de sus avenidas.
Orlando Gibbons (1583 — 1625), músico y organista renacentista.
Igor Saavedra Gatica es un destacado científico e intelectual chileno.
San José Iturbide es una ciudad del estado mexicano de Guanajuato.
Marta Etura Palenzuela (n. San Sebastián; 28 de octubre de 1978) es una actriz española.
Tunuyán es uno de los 18 departamentos en los que se divide la provincia de Mendoza en Argentina.
Palabras encadenadas es un juego de vocabulario y de memoria.
Friedrich Wolf (23 de diciembre de 1888 - 5 de octubre de 1953) fue un médico y escritor alemán.
José Infante Martos (Málaga, 21 de julio de 1946) es un poeta, escritor y periodista español.
JAS, es un grupo de rock peruano de la década de los 80.
Micaela Nevárez (n. Carolina, Puerto Rico; 1 de enero de 1972) actriz puertorriqueña.
Mazeppa es un parque nacional en Queensland (Australia), ubicado a 821 km al noroeste de Brisbane.
The Woods es el séptimo álbum de la banda de punk rock Sleater-Kinney.
Tie Ning escritora china (1957 Pekín, China). Su obra incluye relatos cortos.
arz:وقاحةen:Rudeness
Joseph Liouville (24 de marzo de 1809 - 8 de septiembre de 1882) fue un matemático francés.
Parricidio (del latín, parracidĭum) es el homicidio de los parientes consanguíneos en línea recta.
Albio Tibulo (Gabii, 54 a. C. - Roma, 19 a. C.) fue un poeta lírico latino.
Goneaway es un parque nacional en Queensland (Australia), ubicado a 1158 km al oeste de Brisbane.
Constitución es una comuna y ciudad de la Provincia de Talca en la VII Región del Maule de Chile.
Julián García Vargas. (Madrid, 1945) es un economista y político español.
Lista de los campeones del Abierto de Australia de 2000:
Leigh Whannell (n. 17 de enero de 1977 en Melbourne) es un actor y guionista australiano.
Tipo de magnetófono.
Atum, dios creador "El que existe por sí mismo", era un dios solar en la mitología egipcia.
José Suárez Carreño (Guadalupe, México. 1915 - Madrid, España. 20 de diciembre de 2002)
Hocico es una banda mexicana de dark electro surgida en 1993.
Laemanctus es un género de lagartos de la familia Corytophanidae.
Martin Amis (Swansea, Gran Bretaña♙ 25 de agosto de 1949) es un novelista británico.
Korpiklaani es una banda finlandesa de folk metal. La banda surge de la disolución de Shaman.
Juan Manuel ( Lisboa, 1416 – ¿?, 1476). Clérigo y obispo de Guarda.
Basada en una novela de Vera Caspary.
Salvador Edward Luria (Turín, 1912 - Lexington, 1991), microbiólogo italiano.
Macuelizo es un municipio en el departamento de Santa Bárbara en Honduras.
Afanancio es un personaje de historietas argentino, creado por Adolfo Mazzone.
Tulumba es un departamento en la provincia de Córdoba (Argentina).
Lista de los campeones del Campeonato de Wimbledon de 1999:
Manuel Pérez Rodrigo, conocido como Manolo Pérez, es un futbolista español.
Los caifanes (1966) es una película mexicana dirigida por Juan Ibáñez.
Burkina Faso se divide en 45 provincias, 301 departamentos y desde 2001 en 13 regiones.
Lucélia Santos (Santo André, Brasil, 1957) es una actriz, directora y productora brasileña.
Raoul Barré (Montreal, (Canadá), 1874 - ídem, 1932), creador de dibujos animados canadiense.
San Sidonio Apolinar (* Lyon, 431 o 432; † Clermont-Ferrand, 487 o 489) fue obispo de Clermont.
Adela es un nombre propio femenino de origen germano que significa noble (athal).
El Berliner Zeitung (BZ), es un periódico alemán.
El beso del asesino es el título de una película dirigida por Stanley Kubrick en el año 1955.
Santiago Maravatío es uno de los 46 municipios que conforman el Estado de Guanajuato, en México.
Viktor und Viktoria es una película alemana de 1933 dirigida por Reinhold Schünzel.
Lista de los campeones del Abierto de los Estados Unidos de 2002:
Bacillus cereus es una bacteria que causa envenenamiento por consumo.
Gil Bellows (Vancouver, Canadá, 28 de junio de 1967) es un actor canadiense de cine y televisión.
Amparo Larrañaga Merlo (n. Madrid; 26 de marzo de 1963) es una actriz española.
La estación de esquí de Vallter 2000 está situada en el Pirineo Catalán en Gerona (España).
Rock Island es un condado del estado estadounidense de Illinois.
El Banco Latino fue una institución financiera venezolana fundada en Caracas en 1950.
Blecua y Torres es un municipio español formado por la fusión de Blecua y Torres de Montes
HISPAGEN es el acrónimo utilizado por la Asociación de Genealogía Hispana.
El vampiro es una película mexicana de horror de 1957, dirigida por Fernando Méndez.
Piñeres es una parroquia del concejo asturiano de Aller, en España.
Sufí, plural sufís o sufíes. Del árabe clásico صوفي ṣūfī. Dícese de quien practica el sufismo.
La estación de esquí de Espot Esquí está situada en el Pirineo Catalán (España).
Toa Alta es una ciudad de Puerto Rico.
Palomino es una variedad española de vid (Vitis vinifera) blanca.
Francisco de Vergara (¿? - 1545), helenista español.
Cudmore es un parque nacional en Queensland (Australia), ubicado a 844 km al noroeste de Brisbane.
El Barrio de Begoña es uno de los barrios de Bilbao.
La Ribera de Ebro (oficialmente y en catalán, Ribera d'Ebre) es una comarca de Cataluña (España) situada en la provincia de Tarragona.
Fairlies Knob es un Parque Nacional en Queensland (Australia), ubicado a 231 km al norte de Brisbane.
San Vicente de Alcántara es un municipio español, perteneciente a la provincia de Badajoz (comunidad autónoma de Extremadura).
Remedios de Escalada de San Martín es una localidad de la provincia de Buenos Aires, dentro del Partido de Lanús. Tiene 9,95 km2 y es después de Lanús la localidad de mayor extensión del Partido.
Todd Field (Pomona, California; 24 de febrero de 1964); actor, guionista y director de cine estadounidense.
Werner Koch (11 de julio de 1961 - ) es un programador alemán de software libre. Conocido por ser el principal autor de GNU Privacy Guard (GnuPG o GPG).Vive cerca de Düsseldorf, Alemania.
Raquel Alzate es una ilustradora e historietista española, nacida en Baracaldo (Vizcaya) en 1972. Ha trabajado también como escultora y modelando figuras de plomo.
La Unión Europea (UE) tiene en su territorio un amplio patrimonio natural. Muchos lugares están reconocidos como Patrimonio de la Humanidad: Bienes naturales según la Unesco.
Fiebre de amor es el séptimo álbum del cantante Luis Miguel, editado en 1985. En este disco lanza las canciones de su segunda película protagonizada junto a Lucerito.
Madge Bellamy (Margaret Derden Philpott: Hillsboro, de Texas, 30 de junio de 1899 - Upland, de California, 24 de enero de 1990) fue una actriz estadounidense famosa por sus películas mudas.
Gavá, oficialmente y en catalán Gavà, es un municipio español del sur de la comarca del Bajo Llobregat, provincia de Barcelona, en la Comunidad Autónoma de Cataluña.
Itō Keisuke (伊藤圭介, Itō Keisuke) (Gofuku-cho, Nagoya 1803 - † Tokio, 1901) fue un médico y botánico japonés de la era Meiji.
25 de Mayo es un departamento ubicado en el sur de la provincia de Río Negro, Argentina, siendo una de las 13 unidades departamentales de la provincia.
Bavaria S.A. es la mayor cervecería de Colombia, una de las más grandes de América y la décima del mundo[cita requerida]. Fue fundada el 4 de abril de 1889 por el alemán Leo Siegfried Kopp
El cerro Buenavista es un cerro testigo de 704 metros de altitud situado en el límite de los términos municipales de Leganés y Getafe, a unos 12 km al sur de Madrid (España).
Atima es un municipio del departamento de Santa Bárbara Honduras Organización territorial de Honduras|departamento]] de Santa Bárbara en la república de Honduras.
Yaritagua es la capital del municipio Peña en el estado Yaracuy de Venezuela. Tiene una extensión de 510 km² y para el año 2011 tenía una población de 101.620 habitantes, según el último censo.
A las armas es una historieta del dibujante de cómics español Francisco Ibáñez perteneciente a la serie Mortadelo y Filemón.
La Universidad Nacional de Río Cuarto (UNRC) es una universidad pública nacional de la República Argentina, con sede en la ciudad cordobesa de Río Cuarto.
Salvador Flores Rivera (14 de enero de 1920 - 5 de agosto de 1987, Ciudad de México), conocido como Chava Flores, fue un compositor y cantante mexicano.
Vicente Sáenz Llorente, jurista, nacido en Cartago, Costa Rica, el 5 de febrero de 1832 y muerto en San José, Costa Rica, el 12 de febrero de 1895.
Julio Romero de Torres (Córdoba, 9 de noviembre de 1874 - ibídem, 10 de mayo de 1930) fue un pintor español.
Inocente Ramón Hervás y Buendía (Torralba de Calatrava, Ciudad Real, 28 de diciembre de 1842 - † Ciudad Real, 6 de octubre de 1914), sacerdote e historiador local español.
El Diario Oficial de la Comunidad Valenciana (oficialmente y en valenciano, Diari Oficial de la Comunitat Valenciana) es el boletín oficial de la Comunidad Valenciana.
Talin (en armenio Թալին) es una localidad de Armenia situada en la región de Aragatsotn. El monumento más importante es la catedral, Katoghike. La población de la localidad es de 3.700 habitantes.
El ático es un cuerpo superior de una fachada destinado a adornar u ocultar su cubierta. existen diversos tipos de remate en ático, aquí se destacan dos:
Villanueva del Monte es una localidad y también una pedanía del municipio de Saldaña situada en la provincia de Palencia, comunidad autónoma de Castilla y León (España).
José Antonio del Cañizo Perate (Valencia, 1938) es un escritor español de libros de Jardinería y de Literatura Infantil y Juvenil.
Hay que educar a papá es una película cómica, rodada en 1971 en España bajo la dirección de Pedro Lazaga.
Robert Doisneau [ʁobeʁ' dwano'] (* Gentilly, cerca de París, 14 de abril de 1912 - París, 1 de abril de 1994) fue un fotógrafo francés.
Mandrake el mago (Mandrake the Magician) es una serie de cómic creada por Lee Falk (autor de The Phantom) y Phil Davis en 1934 para la editorial King Features Syndicate.
CSP (Comunicación de Procesos Secuenciales) es un modelo de programación de sistemas concurrentes basado en la comunicación entre procesos.
Michel Adanson (7 de abril 1727 en Aix-en-Provence; 3 de agosto 1806 en París) fue un botánico, micólogo, algólogo y pteridólogo francés de origen escocés.
La sección de hockey sobre patines del Fútbol Club Barcelona fue fundada en 1942. Es la sección profesional más laureada de la entidad y el club de hockey sobre patines más premiado de Europa.
Isla Tope Redondo es un parque nacional en Queensland (Australia), ubicado a 797 km al noroeste de Brisbane.
El Parque Nacional Monte Nothofagus (Mount Nothofagus National Park) es un parque nacional en Nueva Gales del Sur (Australia), ubicado a 634 km al norte de Sídney.
Diego de Rojas (Burgos, España, 1500 - Maquijata, actual Provincia de Santiago del Estero, 1544) fue un militar, explorador, adelantado y conquistador español de mediados del siglo XVI.
Edward Regan Murphy, conocido como Eddie Murphy, (Brooklyn, Nueva York, 3 de abril de 1961) es un actor, director, cantante y humorista estadounidense.
El calidofón es un instrumento musical electrónico diseñado, en la década de 1930, por Jörg Mager, para la casa Sphäraphon de Berlín ( Alemania). Este instrumento musical permitía las mezclas.
Dionisio Tomás Ventura Aguado y García (Fuenlabrada, Madrid, 8 de abril de 1784 - ibídem, 20 de diciembre de 1849) fue un compositor y guitarrista clásico español.
El Municipio San Francisco es un municipio ubicado al Sur de Maracaibo, estado Zulia, Venezuela, fue parte del Municipio [] hasta el año 1995..
César Antonio Girón Díaz (Caracas, Venezuela, 13 de junio de 1933 - Autopista Regional del Centro, 19 de octubre de 1971) fue un torero venezolano, uno de los más reconocidos en el medio taurino.
El Condado de San Juan (St Johns) es un condado ubicado en el estado de Florida. En 2000, su población era de 123.135 habitantes.
Puppis ("Popa" en latín) es una constelación austral. Es la mayor de las tres partes en las que se separó la constelación Nave Argo.
El distrito de Ihuarí es uno de los doce que conforman la provincia de Huaral, ubicada en el Departamento de Lima, bajo la administración del Gobierno Regional de Lima-Provincias.
Gigliola Cinquetti (Verona, 20 de diciembre de 1947) es una cantante y presentadora de televisión italiana.
Saldaña es un municipio y villa española de la provincia de Palencia en la comunidad autónoma de Castilla y León, centro comarcal de la comarca de Vega-Valdavia, en la orilla del río Carrión.
Usuario:Iho jose/FichaUsuario:Iho jose/FichaUsuario:Iho jose/FichaAoshi Shinomori (四乃森 蒼紫, Shinomori Aoshi) es un personaje del manga y anime Rurouni Kenshin.
Veronica Hamel nació un 20 de noviembre de 1943 es una actriz, productora y ex modelo estadounidense.
Johann Friedrich Gmelin ( Turingia (Alemania); 8 de agosto de 1748 – Göttingen, (Alemania); 1 de noviembre de 1804) fue un naturalista y químico alemán.
La transformada de coseno discreta (DCT del inglés Discrete Cosine Transform) es una transformada basada en la Transformada de Fourier discreta, pero utilizando únicamente números reales.
El haggis es el plato típico escocés más conocido. Consiste en un pesado embuchado que se sirve tradicionalmente con neeps and tatties, puré de colinabo y patatas.
El cáliz (del griego antiguo κύλιξ kílix) es el vaso en el que el sacerdote católico consagra el vino en la eucaristía.
Nerviano es una localidad italiana de la provincia de Milán, región de Lombardía, con 17.388 habitantes.
La República de Camerún estaba dividida en 10 provincias hasta 2008, cuando su presidente cambió el título de "provincias" por "regiones":
NotasPágina webwww.ferrovias.com.arLa línea Belgrano Norte es una de las 7 líneas suburbanas de los Ferrocarriles metropolitanos de Buenos Aires.
Quiviquinta es una localidad del Municipio de Huajicori, Nayarit. (México). Se encuentra en las riberas del río Acaponeta y tiene una población de 406 habitantes, según el censo de 2000.
Carlo Allioni (23 de septiembre de 1728 en Turín, 30 de julio de 1804 Turín) fue un médico, naturalista y botánico italiano.
Trogen es una comuna suiza y es sede de las autoridades judiciales del cantón de Appenzell Rodas Exteriores. Trogen fue parte del extinto distrito del Mittelland.
Barry James Marshall (30 de septiembre de 1951) es un médico australiano y profesor de Microbiología Clínica en la Universidad de Australia Occidental. Nació en Kalgoorlie, Australia Occidental.
Belp es una comuna suiza del cantón de Berna, situada en el distrito administrativo de Berna-Mittelland. Hasta el 31 de diciembre de 2009 situada en el distrito de Seftigen.
Pendón (del latín pendere, estar colgado) es un tipo de bandera utilizado como distintivo, señal o insignia desde la Edad Media.
La Universidad Autónoma de Sinaloa o UAS, es una institución de educación superior pública y autónoma del Estado de Sinaloa.
El Club Voleibol Aguere de San Cristóbal de La Laguna (Santa Cruz de Tenerife) España. Recibe su nombre del valle tinerfeño donde se asienta la localidad, y nombre Guanche de la ciudad.
Artana es un pueblo y municipio de la Comunidad Valenciana, España. Se encuentra situado al sur de la provincia de Castellón, en la comarca de la Plana Baja.
Alvear es una ciudad argentina, ubicada en el este de la provincia de Corrientes, capital del departamento General Alvear.
La provincia peruana de Puno es una de las 13 provincias que conforman el Departamento de Puno, también llamado Región Puno. Fue creada mediante decreto del 2 de mayo de 1854.
Sir John Ross, CB, (Balsarroch, Escocia, 24 de junio de 1777 — Londres, 30 de agosto de 1856) fue un almirante y naturalista escocés, explorador del Ártico.
Tony Adams (1953 - 2005), productor de cine, teatro y televisión irlandés, aficando en Estados Unidos.
Los nachos son un platillo de origen mexicano, que consiste en freír trozos de tortilla cubiertos con un queso especial llamado «queso para nachos».
Habana es una película estadounidense del año 1990, dirigida por Sydney Pollack y producida por la Universal Pictures.
Belver de Cinca, es un municipio de la comarca del Bajo Cinca, en la provincia de Huesca, situado en una altura a la orilla del río Cinca, distante de Huesca 98 km.
Nules es un municipio español perteneciente a la provincia de Castellón y la comarca de la Plana Baja, en la Comunidad Valenciana. Cuenta con 13.456 habitantes (INE, 2014).
Kurt Alder (10 de julio de 1902 - 20 de junio de 1958) fue un químico alemán que ganó el premio Nobel de Química junto a Otto Paul Hermann Diels en 1950.
Aucán Huilcamán Paillama (n. Lumaco, 31 de enero de 1965), es un líder mapuche de Chile. Actualmente es werkén —vocero— del Consejo de Todas las Tierras.
Carl Vilhelm Hartman ( Örebro, Suecia 19 de agosto de 1862 - † Estocolmo 19 de junio de 1941) fue un botánico, curador, y antropólogo sueco.
Büren an der Aare es una comuna suiza del cantón de Berna, situada en el distrito administrativo del Seeland.
Cayo Hueso (en inglés, Key West) es una isla en el extremo suroeste de los Cayos de la Florida. Su población es de 31.335 habitantes.
Culgoa Floodplain es un parque nacional en Queensland (Australia), ubicado a 627 km al oeste de Brisbane.
Bruno Bettelheim (n. Viena, 28 de agosto de 1903 - f. Chicago, 13 de marzo de 1990) fue un psicoanalista y psicólogo austriaco.
Las ciclodextrinas son oligosacáridos cíclicos y se forman en algunos procesos de degradación del almidón. A veces también son llamadas cicloamilosas.
Gutierre de Cetina (Sevilla, 1520 – México, 1557), poeta español del Renacimiento y del Siglo de Oro español.
Verónica Sánchez Calderón (Sevilla, Andalucía, 1 de julio de 1977) es una actriz de cine , teatro y televisión española.
Quercus virginiana , Encina del Sur o Encino, es un árbol perennifolio nativo del sur de Estados Unidos de América y norte de México.
El condado de Alachua es un condado ubicado en el estado de Florida. En 2000, su población era de 217.955 habitantes. Su sede está en Gainesville.
Salvatierra de Miño (oficialmente y en gallego Salvaterra de Miño) es un municipio español de la provincia de Pontevedra, en Galicia.
Los Ángeles 84 es una historieta de 1984 del autor de cómics español Francisco Ibáñez perteneciente a su serie Mortadelo y Filemón.
Diekirch (en luxemburgués Dikrech) es una comuna de Luxemburgo, capital del cantón de Diekirch y del distrito de Diekirch. Su población es de 6.318 habitantes.
Los Cantones del Bajo Rin (en fr. Cantons du Bas-Rhin) son divisiones administrativas de cada distrito del Bajo Rin (ver Cantones de Francia). El departamento del Bajo Rin cuenta con 44 cantones.
Mila (en árabe: ولاية ميلة ) es un vilayato de Argelia, cuya capital es Mila. Otras de sus localidades son: Telerghma, Grarem, Hamala y Rouached.
Enrique Tornú (n. Buenos Aires, 1 de septiembre de 1865 - m. id., 23 de agosto de 1901). Médico higienista argentino. Llamado el médico apóstol.
Guillermo IV del Reino Unido fue rey del Reino Unido de Gran Bretaña e Irlanda, y de Hannover, y duque de Brunswick-Luneburgo desde el 26 de junio de 1830 hasta su muerte en 1837.
Salustiano de Olózaga Almandoz (Oyón, Álava, 8 de junio de 1805–Enghien-les-Bains, Francia, 26 de septiembre de 1873) fue un político, abogado y escritor español.
B.C. Rich es una empresa fabricante de guitarras y de bajos, conocidas por sus formas extrañas y por el popular uso en bandas de metal.
La ruta del yerbajo es una historieta serializada en 1994 del dibujante de cómics español Francisco Ibáñez perteneciente a la serie Mortadelo y Filemón.
José de Cañizares y Suárez (Madrid, 4 de julio de 1676 - Madrid, 4 de septiembre de 1750) fue un dramaturgo español.
El héroe sacrílego (Shin heike monogatari) es una película japonesa dirigida por Kenji Mizoguchi, estrenada en 1955.
La Wikipedia en Bretón es la versión de Wikipedia en ese idioma.En febrero de 2010 es la 52º Wikipedia por su número de artículos, y cuenta con 31.847 entradas.
Toga es un municipio de la provincia de Castellón perteneciente a la Comunidad Valenciana, España. Situado en la comarca del Alto Mijares
Nadie conoce a nadie es una película española estrenada en 1999 y basada en la novela homónima escrita por Juan Bonilla y publicada en 1996.
Chung Chao-cheng (鍾肇政), sexta generación de escritores Hakka, nació y creció en Taiwán y se le considera una de las figuras clave de la literatura hsiang-tu (鄉土文學), pionera en el uso de dialectos vernáculos del país.
Alto del Carmen es una comuna de Chile, ubicada en la Provincia de Huasco, a 184 km de Copiapó en la Región de Atacama. Integra junto con las comunas de Caldera, Freirina, Huasco, Tierra Amarilla y Vallenar el Distrito Electoral N° 6 y pertenece a la 3ª Circunscripción Senatorial.
Pedro de Hamelín, Peter de Hameln y Wild Peter (fl. 1724-1785) son varias de las designaciones por las que se conoce a un adolescente salvaje que entró en contacto con la sociedad humana en Alemania a principios del siglo XVIII.
Rize (en griego: ριζα Riza, en georgiano: რიზე, en armenio: Ռիզե) es una provincia de Turquía y está situada en la parte este de la costa del mar Negro. Sus provincias adyacentes son Trebisonda al oeste, Bayburt al sur, Erzurum al sudeste y Artvin al este. Su capital es Rize.
Nikolaos Plastiras (en griego: Νικόλαος Πλαστήρας, 4 de noviembre de 1883 - 26 de julio de 1953) fue un político y militar griego. Llegó al grado de general del ejército griego. Se le conoce como "O Mavros Cavalares" ("el jinete negro").
Agustín Pérez Zaragoza Godínez (siglo XVIII - siglo XIX ), escritor español del siglo XIX, uno de los primeros narradores de novela de terror o novela gótica en español, perteneciente al Romanticismo.
Vinelz (en francés Fenil) es una comuna suiza del cantón de Berna, situada en el distrito administrativo del Seeland. Limita al norte con las comunas de Twann-Tüscherz y Erlach, al este con Lüscherz, al sur con Brüttelen e Ins, y al oeste denuevo con Erlach.
La Reserva Ecológica de Buenos Aires, también denominada Reserva Ecológica Costanera Sur, está situada en el lado este del barrio de Puerto Madero, es un espacio verde de la ciudad de Buenos Aires de 350 ha ubicado en la costa del Río de la Plata.
José Rafael de Gallegos y Alvarado (Cartago, Costa Rica, 31 de octubre de 1784 — San José, Costa Rica, 14 de agosto de 1850), fue un hacendado, comerciante y político de Costa Rica. Fue Jefe de Estado de Costa Rica entre 1833 y 1835.
Tautómeros (del griego tauto = igual y griego meros = la parte) se denominan dos isómeros que se diferencian sólo en la posición de un grupo funcional. Entre las dos formas existe un equilibrio químico.En un equilibrio tautomérico hay migración de un grupo o átomo. Puede clasificarse en:
El distrito de Pujehun, es uno de los doce distritos de Sierra Leona y uno de los cuatro de la provincia del Sur. Cubre un área de 4.105 km² y albergaba una población de 234.234 personas en 2004. La capital es Sulima.
«Earphoria» es un compilado de conciertos y rarezas de la banda estadounidense The Smashing Pumpkins, publicado el 4 de octubre de 1994 y re editado el 17 de diciembre del 2002 con la disquera Virgin Records.La primera edición acompañaba al Vieuphoria, fue una edición limitada.
Los factores de coagulación son todas aquellas proteínas originales de la sangre que participan y forman parte del coágulo sanguíneo. Son trece los factores de coagulación, nombrados con números romanos, todos ellos necesitan de cofactores de activación como el calcio, fosfolípidos.
El fox terrier es una raza de perro utilizada antiguamente para hacer salir a los zorros de sus madrigueras para poder ser perseguidos por perros de rastreo. Actualmente este terrier es un animal de compañía.
Pilagás es un departamento de la provincia de Formosa, Argentina.Tiene una superficie de 3.041 km² y limita al norte con la república de Paraguay, al este con el departamento de Pilcomayo, al sur con el de Pirané, y al oeste con el departamento de Patiño.
Carl Lee Perkins (Ridgely, Tennessee, 9 de abril de 1932 - Jackson, Tennessee, 19 de enero de 1998) fue un músico estadounidense pionero del rockabilly, una mezcla de rhythm and blues y música country, que inició su carrera con la Sun Records en Memphis al comienzo de los años 50.
Juan Manuel de Cañas-Trujillo y Sánchez de Madrid fue un militar español, Gobernador interino de la Provincia de Costa Rica (1819-1820) y Jefe Político Subalterno del Partido de Costa Rica (1820-1821).
Juan Segismundo I de Brandeburgo, también llamado Juan (Halle, Alemania, 8 de noviembre de 1572 - Berlín, 23 de diciembre de 1619), Margrave de Brandeburgo, Príncipe elector de 1608 a 1619, administrador del Ducado de Prusia desde 1612.
Villanova (Bilanoba o Billanoba en patués, Vilanova d'Éssera en catalán) es un municipio español de la provincia de Huesca perteneciente a la comarca de la Ribagorza, en la comunidad autónoma de Aragón.
La Operación Pantomima fue, según un documental cubano, una operación secreta de la Agencia Central de Inteligencia (CIA), llevada a cabo en Colombia en 1948. Esta operación hacia parte del Plan Marshall impuesto por Estados Unidos para frenar el avance comunista en el mundo.
Gárgoles de Abajo es una localidad española de la provincia de Guadalajara, integrada como Entidad de Ámbito Territorial Inferior al Municipio (EATIM) en el municipio de Cifuentes, y de la comunidad de Castilla-La Mancha. Está también situada en la ruta de la Lana, entre Trillo y Cifuentes.
Maullín (Mapudungún: inmutación de mau y de lliuñ, y significa salto de agua ó cascada de lluvia.) es una ciudad de la X Región de Los Lagos. Existe cierta controversia sobre su año de fundación, existiendo distintas versiones que la datan entre mediados del siglo XVI y del siglo XVII.
La sierra de Collserola (AFI: /kojse'rola/ o /kolse'rola/, en catalán, /kɔʎsəˈɾɔɫə/) o macizo de Collserola es un área montañosa y parque periurbano situado en la provincia de Barcelona, cerca de la ciudad del mismo nombre. Es uno de los parques metropolitanos más grandes del mundo.
Manuel de la Revilla y Moreno (Madrid, 24 de octubre (26, según Juan Valera), 1846 - El Escorial, 13 de septiembre de 1881), escritor, pensador y crítico literario español, hijo del también crítico José de la Revilla.
Niort (pronunciación aproximada: "nior") es una ciudad y municipio (commune) francés, capital del departamento de los Deux-Sèvres en la región de Poitou-Charentes. Su gentilicio (en idioma francés) es niortais.
DOAP (Description Of A Project) es un vocabulario dentro de la Web semántica desarrollado por Edd Dumbill para describir proyectos de software libre mediante RDF, y que así puedan ser procesados fácilmente de una manera automática.
Cloaking (en español "encubrimiento") es un término inglés para denominar ciertas técnicas de posicionamiento web con el fin de engañar a los motores de búsqueda y mejorar la posición en los resultados.
La murta o murtilla (Ugni molinae  ) es un arbusto de la familia de las mirtáceas, nativa del centro y sur de Chile; se cultiva por sus frutos, de agradable sabor y aroma, que se emplean en gastronomía.
Carl Víctor Herrera Allen (14 de diciembre de 1966, Trinidad y Tobago) es un deportista trinitense-venezolano de baloncesto, empezó a practicar este deporte a los 13 años de edad. Actualmente dirige a Gigantes de Guayana.
El Escudo de armas de la República de Panamá es el emblema heráldico que representa al país, y que junto con la bandera y el himno nacional, tiene la categoría de símbolo de la Nación por mandato de la Ley.
El Castellar es un municipio de la comarca Gúdar-Javalambre en la provincia de Teruel, comunidad autónoma de Aragón, en el este de España. En su término municipal nace el río Mijares. Tiene una población de 60 habitantes (INE 2014).
Den, o Udimu, fue el quinto faraón de la dinastía I de Egipto de c. 2914-2867 a. C. (von Beckerath) Manetón le denomina Usafais, según Sexto Julio Africano y Eusebio de Cesarea y le atribuyen 20 años de reinado. Aunque Kaplony cree que pudo llegar hasta 45 años.
El queso de Peñamellera es un tipo de queso elaborado en el Principado de Asturias, en España. Se elabora principalmente en el concejo de Peñamellera Alta, aunque también se encuentra en Peñamellera Baja.
La Acerca de este sonido vocal cerrada anterior no redondeada  es un sonido vocálico que se usa en algunas lenguas orales. El símbolo en el Alfabeto Fonético Internacional es i, y el símbolo X-SAMPA equivalente es i.
El distrito de Niedersimmental (literalmente Bajo Simmental) es uno de los antiguos 26 distritos del cantón de Berna, Suiza, ubicado al suroeste del cantón, tiene una superficie de 306 km². La capital del distrito era Wimmis.
La duna de Bolonia es una duna de arena de más de 30 metros de altura situada al noroeste de la ensenada de Bolonia, en dirección a punta Camarinal, en la costa atlántica de la provincia de Cádiz (España).
El Condado de Worcester (pronunciado localmente como "Wish-ter" o "Wohr-shter) es el condado ubicado más al este del estado de Maryland. Su nombre es el de Earl of Worcester. Su sede está en Snow Hill.
Ajánguiz (en euskera y oficialmente Ajangiz) es un municipio de la provincia de Vizcaya, País Vasco ( España). Es una pequeña localidad rural situada en las inmediaciones de Guernica y Luno, municipio al que perteneció entre 1940 y 1991.
La Lotería Nacional es uno de los juegos de azar más populares en España. La lotería tiene una tradición centenaria y un gran arraigo en la sociedad española. La Lotería Nacional depende de Loterías y Apuestas del Estado (LAE) que a su vez depende del Ministerio de Economía y Hacienda.
El Nuevo Reino de León fue un territorio administrativo del Imperio español, políticamente gobernado y dependiente del Virreinato de la Nueva España. Su ubicación se encontraba en el área que corresponde generalmente al actual estado de Nuevo León.
EuroNCAP (European New Car Assessment Programme, "Programa Europeo de Evaluación de Automóviles Nuevos") es un programa de seguridad para automóviles apoyado por varios gobiernos europeos, muchos fabricantes importantes y organizaciones relacionadas con el sector automoción de todo el mundo.
Georg Wilhelm Steller ( Windsheim, 10 de marzo de 1709 - Tiumén, 14 de noviembre de 1746) fue un botánico, zoólogo, médico y explorador alemán que trabajó en Rusia y participó en la segunda expedición a Kamchatka, dirigida por Vitus Bering.
Pregonero es la capital del municipio Uribante del Estado Táchira en Venezuela, condición que ostenta desde la creación del Distrito Uribante por parte de la Asamblea Legislativa del Gran Estado de Los Andes, con sede en Mérida, en 1890. En 1893 se nombraron las primeras autoridades.
El Instituto Cultural Cabañas, mejor conocido como Hospicio Cabañas, es un edificio de estilo neoclásico, emblemático de la ciudad mexicana de Guadalajara. En su interior se conservan algunos murales de José Clemente Orozco. Fue declarado en 1997 Patrimonio de la Humanidad por la Unesco.
David John Moore Cornwell (Poole, Dorset, Inglaterra, 19 de octubre de 1931), más conocido por su seudónimo John le Carré, es un novelista británico especializado en relatos de suspense y espionaje ambientados en la época de la Guerra Fría.
Holonimia es una noción semántica que se opone a meronimia, del mismo modo en que se oponen el todo y la parte. Así, por ejemplo, BICICLETA es un holónimo mientras que sillín, pedal y aro son merónimos.
En la mitología griega, Diomedes (en griego Διομήδης, Diomếdes) es un héroe aqueo hijo de Tideo, rey de Etolia, y de Deípile, hija de Adrasto, rey de Argos, ciudad en la que nació y creció. Desposó con su tía (en otras versiones, su prima) Egialea.
¡Qué par de golfantes! es una comedia musical, ambientada en el mundo del golf, protagonizada por Jerry Lewis y Dean Martin. Jerry Lewis y Dean Martin interpretaron la mayor parte de las canciones de la película tanto las originalmente compuestas para la misma, como las adaptadas:
RC5 es una unidad de cifrado por bloques notable por su simplicidad. Diseñada por Ronald Rivest en 1994, RC son las siglas en inglés de "Cifrado de Rivest". El candidato para AES, RC6, estaba basado en RC5.
La Guerra de África o Primera Guerra de Marruecos fue el conflicto bélico que enfrentó a España con el sultanato de Marruecos entre 1859 y 1860, durante el período de los Gobiernos de la Unión Liberal del reinado de Isabel II de España.
Chulilla es un municipio de la Comunidad Valenciana, España. Perteneciente a la provincia de Valencia, situado en la comarca de Los Serranos a 60 km de la capital. Da nombre a la Hoja 694 del Mapa Topográfico Nacional a escala 1:50.000.
El lev (plural los leva; en búlgaro лев, лева) es la divisa de Bulgaria. El código ISO 4217 para esta unidad monetaria es BGN y su abreviatura Lv. Se subdivide en 100 stotinki (стотинки). En búlgaro antiguo, la palabra lev significaba león.
Habib Burguiba (en árabe, حبيب بورقيبة Ḥabīb Būrqība, también conocido por la transcripción francesa Habib Bourguiba) (Monastir, 3 de agosto de 1903 - ibídem, 6 de abril de 2000) fue un político tunecino, dictador de su país entre 1957 y 1975 y posteriormente presidente democrático hasta 1987.
Abáigar (Abaigar en euskera) es un municipio español de la Comunidad Foral de Navarra, situado en la merindad de Estella, en la comarca de Estella Oriental y a 58 km de la capital de la comunidad, Pamplona. Su población en 2014 fue de 98 habitantes (INE).
El escudo de armas de Tabasco es el blasón que representa al estado de Tabasco dentro de la República Mexicana; le fue otorgado a la Provincia novohispana de Tabasco por el rey Felipe II de España, en el año de 1598.
Agustín Arenas fue un militar español que luchó contra Portugal en la Guerra de los Siete Años. Destinado a la ciudad de Buenos Aires, combatió contra las Invasiones Inglesas, finalizando su carrera al servicio de las Provincias Unidas del Río de la Plata.
La nota de blues (blue note en inglés) es una nota utilizada para aportar la expresividad característica del blues. Aunque existen otras posibilidades, generalmente es el intervalo de cuarta aumentada (o quinta disminuida), dentro de la escala del blues, la que se hace cargo de esa función.
Pinoso (en valenciano y cooficialmente, El Pinós) es un municipio de la Comunidad Valenciana, España. Está situado al oeste de la provincia de Alicante, en la comarca del Vinalopó Medio, en la frontera con la Región de Murcia. Contaba con 7.908 habitantes en 2012 (INE).
Alfondeguilla (Fondeguilla en valenciano), es un municipio perteneciente a la Comunidad Valenciana, España. Situado al sur de la provincia de Castellón en la comarca de Plana Baja, (lindando con Sagunto, ya en la provincia de Valencia).
Las familia de lenguas chapacura-wañám, también llamadas chapacura-guanán (Moreno Cabrera), chapakura-wanham o simplemente chapakura, es un conjunto de lenguas indígenas de América casi extintas habladas en la región fronteriza entre Bolivia y Brasil.
Cooper fue una marca histórica de motocicletas. Motores Moto Islo Cooper, Burbank, California. American Islo-importeur importó estas desde 1972 bajo el nombre Islo 215 y 248 cc trayendo los motores tipo tweetakt al mercado.
Armavir (en armenio: Արմավիրի) es una de las diez provincias (marz) de Armenia. Está al suroeste del país, junto a la frontera con Turquía. La capital es Armavir. Ocupa una superficie de 1.242 km2, y en el año 2013 su población era de 267.100 habitantes.
Los abejorros (Bombini) son una tribu de la subfamilia Bombinae. Es cosmopolita; se distribuye en ambos hemisferios, habitan altitudes, climas fríos, templados, semitemplados y cálidos. Hay un solo género, Bombus Latreille (1802), los llamados abejorros, con más de 250 especies en 15 subgéneros.
Sancho Manuel de Castilla (1283 – 1345), I señor del Infantado y I señor de Carrión (hoy Carrión de los Condes), fue hijo ilegítimo del infante Manuel de Castilla y nieto del rey Fernando III de Castilla.
Memoria de mis putas tristes es la última novela del nobel colombiano Gabriel García Márquez, que fue publicada en 2004. La novela narra en primera persona la historia de un anciano y su enamoramiento de una adolescente.
Álvaro Leyva Durán (Bogotá; 29 de agosto de 1942) es un político colombiano, miembro del Partido Conservador. Leyva Durán ha sido ministro de gobierno, congresista, constituyente y desde la década de 1980, ha buscado salidas negociadas al conflicto armado con las guerrillas.
Heller in Pink Tights, conocido en castellano como Su pecado fue jugar (Argentina) y como El pistolero de Cheyenne (España), es una película dirigida por George Cukor, basada en la novela Heller With A Gun de Louis L'Amour.
Capital es un departamento en la provincia de La Pampa (Argentina).Comprende enteramente el municipio de Anguil, parte (incluyendo la cabecera) del municipio de Santa Rosa y parte de los municipios de Mauricio Mayer y Winifreda que tienen la cabecera en otro departamento.
Pilar Mercedes Miró Romero (Madrid, 20 de abril de 1940 – Madrid, 19 de octubre de 1997) fue una reconocida directora de cine española. Entre 1986 y 1989 dirigió la radio y televisión pública españolas.
El cráter de Zähringeris pequeño cráter por impacto de meteorito en el Mare Tranquilitatis. Tiene al norte el cráter Lawrence, y al sur los Montes Secchi y el cráter Secchi. Más lejos al este, el cráter Taruntius. Al principio se le denominó 'Taruntius E' antes de la IAU.
Idoya, es un nombre vasco femenino, sin equivalencia exacta. Un posible origen sería idoi (charco, pozo y por extensión: balsa, juncal, etc.), a partir de la topografía original sobre la que está enclavado el santuario de la virgen de Idoya, en Isaba (Navarra).
Xī Kāng (en chino, 嵇康; 223 - 262) fue un escritor, filósofo y poeta chino de la época de los Tres Reinos. Es uno de Los siete sabios del bosque de bambú (竹林七賢), su poesía está marcada por el neotaoísmo, fue músico y autor de un texto sobre música 琴賦, fue ejecutado tocando su música.
Obersteckholz es una comuna suiza del cantón de Berna, situada en el distrito administrativo de Alta Argovia. Limita de noroeste a noreste con la comuna de Langenthal, al sur con Busswil bei Melchnau, y al oeste con Lotzwil. Hasta el 31 de diciembre de 2009 situada en el distrito de Aarwangen.
El Condado de Wyoming es un condado ubicado en el estado de Pensilvania. En 2000, su población era de 28.080 habitantes. El condado fue creado en 1842 a partir de partes del Condado de Luzerne. Su sede está en Tunkhannock.
Mazama es un género de venados de los bosques de Suramérica, Centroamérica, La isla de Trinidad y México. El nombre Mazama proviene de la voz mazame que a su vez es el plural de mazatl que en lengua náhuatl significa "venado". El género está integrado por nueve especies.
Necherjet - Dyeser, o Dyeser (las denominaciones más comunes son: Zoser, Djoser o Djeser) fue el segundo faraón de la tercera dinastía y del Imperio Antiguo de Egipto. Gobernó de ca. 2665 a 2645 a. C.
Baños de Río Tobía es un municipio de la Rioja Alta, en la comarca de Najera, comunidad autónoma de La Rioja (España). Situado en la cuenca del río Najerilla y con una población de 1.711 habitantes, es notable su industria chorizo chacinera,industria de la madeda,contra chapao puntera en el mundo.
Joan Puigcercós i Boixassa [ʒuˈam ˌputʃsərˈkos i buiˈʃasə] (Ripoll, Gerona, 2 de diciembre de 1966) es un político español, de ideología socialdemócrata e independentista catalana. Pertenece al partido Esquerra Republicana de Catalunya y entre 2008 a 2011 fue presidente de dicho partido.
Lituania es una república democrática multipartidista integrada en la Unión Europea. La Constitución vigente fue aprobada el 25 de octubre de 1992, y establece un sistema de división de poderes al modelo tradicional:
María Enriqueta Estuardo nació en el palacio de St. James, en Londres, el 4 de noviembre de 1631, siendo la tercera de los 9 hijos del rey Carlos I de Inglaterra y de su esposa, la princesa Enriqueta María de Francia. Fue la primera Princesa Real de Inglaterra.
Ramón Berenguer II (1053 – la Perxa de l'Astor, en el Montseny, 1082), llamado Cabeza de Estopa (en catalán Cap d'Estopes) en alusión a su espesa cabellera de color rubio pajizo, fue conde de Barcelona, de Gerona, de Osona, de Carcasona y de Rasez entre 1076 y 1082.
Juana la Macarrona, nombre artístico de Juana Vargas (Jerez de la Frontera, 3 de mayo de 1860 — 17 de abril de Sevilla, 1947), fue una bailaora de flamenco, desdendiente de Tío Juan Macarrón y Tío Vicente Macarrón.
Merzligen es una comuna suiza del cantón de Berna, situada en el distrito administrativo del Seeland. Limita al norte con la comuna de Bellmund, al este con Jens, al sur con Kappelen, y al oeste con Hermrigen.Hasta el 31 de diciembre de 2009 situada en el distrito de Nidau.
Alan Charles Wilder (nacido en Hammersmith, Londres, el 1 de junio de 1959) es un músico, arreglista, productor, programador y compositor inglés mejor conocido por haber formado parte del grupo de música electrónica Depeche Mode.
El Pequeño Luchador es una serie de cuadernos de aventuras creada por el autor español Manuel Gago García, y que fue publicada por Editorial Valenciana entre 1945 y 1956, en un total de 230 cuadernillos apaisados, en blanco y negro.
Claude Garamond (París, ca. 1490 – 1561) era un tipógrafo, impresor y grabador de matrices francés. Su obra tipográfica se considera clásica dentro del estilo antiguo e inspiración para composiciones modernas.
Alcmán (Ἀλκμάν; gen.: Ἀλκμᾶνος; siglo VII a. C.) era un poeta griego coral lírico de Esparta. Es el representante más antiguo del Canon de Alejandría de los nueve poetas líricos (los demás serán Safo, Alceo, Anacreonte, Estesícoro, Íbico, Píndaro, Simónides de Ceos y Baquílides).
El Distrito de Santa Cruz de Andamarca es uno de los doce que conforman la provincia de Huaral, ubicada en el Departamento de Lima, bajo la administración del Gobierno Regional de Lima-Provincias, en el Perú.
Peter Miguel Camejo (Nueva York, 31 de diciembre de 1939 – Folsom, California, 13 de septiembre de 2008) fue un financista y político estadounidense de origen venezolano, candidato a la vicepresidencia de los Estados Unidos por el Partido Verde en las elecciones de 2004.
Los estribos son piezas, generalmente metálicas, de formas diversas que permiten que el jinete de un caballo introduzca los pies en ellas para afianzarse mientras cabalga. Fijados a la silla de montar, permiten una mayor comodidad, tanto para la cabalgadura como para el jinete.
La economía de Hispania experimentó un fuerte crecimiento tras la conquista de Roma, de tal forma que, de un territorio prometedor aunque ignoto, pasó a convertirse en una de las más valiosas adquisiciones de la República y el Imperio, por ser un puntal básico de la economía romana.
Forest ( francés) o Vorst ( neerlandés) es uno de los diecinueve municipios de la Región de Bruselas-Capital ( Bélgica). El 1 de enero de 2005, contaba con 47.555 habitantes, lo que supone una densidad de población de 7.611,11 habitantes por km² al tener un área total de 6,25 km².
Villar del Arzobispo es un municipio de la Comunidad Valenciana, España. Pertenece a la provincia de Valencia, en la comarca de Los Serranos a 51 km de la capital. Da nombre a la Hoja 667 del Mapa Topográfico Nacional.
La ventana es un programa de radio español que se emite en la Cadena SER. Actualmente lo presenta el periodista Carles Francino, y es líder de la radio española de lunes a viernes por las tardes. Su horario de emisión es de 16:00h a 20:00h.
El rial (en árabe: ريال) es la moneda oficial del Sultanato de Omán. Está dividido en 1.000 baisa (en árabe: بيسة) y su código ISO 4217 es OMR. Junto al dinar kuwaití, el dinar bahreiní y la antigua lira maltesa, el rial es la cuarta moneda más sobrevaluada del mundo.
Bessie Smith (Chattanooga, Tennessee, 15 de abril de 1894 - Clarksdale, Misisipi, 26 de septiembre de 1937), conocida como la "emperatriz del blues", fue la cantante de blues más popular de los años 20 y 30 y la más influyente en los cantantes que la siguieron.
La edición de este año del Melodifestivalen tuvo lugar el 31 de marzo de 1991 en Malmö. El presentador fue Harald Treutiger, y la dirección de la orquesta corrió a cargo de Anders Berglund. Carola era naturalmente la favorita de la mayoría de los rotativos suecos.
Yaşar Kemal (pseudónimo de Kemal Sadık Gökçeli; Gökçedam (Hemite), Adana (hoy provincia de Osmaniye), 6 de octubre de 1923 - Estambul, 28 de febrero de 2015) fue un escritor turco. Ejerció también de periodista y reportero. En 1972 fue el primer turco propuesto para el premio Nobel de literatura.
La Provincia de Makamba, es una de las diecisiete provincias de Burundi. Cubre un área de 1.960 km² y alberga una población de 500.000 personas. La capital es Makamba, localidad situada a una altitud de 1.472 metros y con una población estimada de alrededor de 13.000 habitantes.
David Mazzucchelli es un dibujante de cómics estadounidense, también profesor en Rhode Island School of Design y en el School of Visual Arts de Nueva York. Reconocido por su trabajo con Frank Miller en Batman: Año Uno y en Daredevil: Born Again.
La provincia de Isparta es una de las 81 provincias de Turquía.Provincia situada en el suroeste de Turquía. Limita al noroeste con la provincia de Afyon, al suroeste con la provincia de Burdur, al sur con la provincia de Antalya, y al este con la provincia de Konya. La capital provincial es Isparta.
La Nuclear Threat Initiative (en español: Iniciativa de amenaza nuclear) es una caridad pública estadounidense fundada por Ted Turner y Sam Nunn que existe para reforzar la seguridad global mediante la reducción del esparcimiento de armas nucleares, biológicas y químicas, y también para reducir el riesgo de que sean efectivamente usadas.
Una magocracia es una forma ficticia de gobierno creada para el juego de rol Dungeons & Dragons. Es un tipo de gobierno en el que ejercen el poder (cracia) los magos. Tal vez la magocracia más conocida es Thay, un imperio gobernado por los Hechiceros Rojos. Esto se sitúa en el marco de Reinos Olvidados de Dungeons & Dragons.
El río Ghaggar (en devanagari, घग्गर हकरा; en gurmukhi, ਘੱਗਰ ਹਕਰਾ; y en shahmukhi, گهگـر هکره), a veces conocido como río Ghaggar-Hakra, es un río asiático estacional que solamente fluye durante la época de las lluvias monzónicas y que discurre por India y Pakistán. El río se conoce como Ghaggar antes de la presa de Ottu y, como Hakra aguas abajo de la presa.
Ibarama es un municipio brasileño del estado de Rio Grande do Sul. Se encuentra ubicado a una latitud de 29º25'10" Sur y una longitud de 53º08'05" Oeste, estando a una altura de 317 metros sobre el nivel del mar. Su población estimada para el año 2004 era de 4.117 habitantes. Ocupa una superficie de 195,12 km².
Guillermo de Poitiers (en occitano: Guilhem de Peiteus), conocido también como Guillermo IX de Aquitania o Guillermo el Trovador (en francés: Guillaume le Troubadour) (22 de octubre de 1071-10 de febrero de 1126), fue un noble francés, noveno duque de Aquitania, séptimo conde de Poitiers y primero de los trovadores en lengua provenzal del que se tiene noticia.
FINEC es el nombre coloquial por el que se conoce a la Universidad Estatal de Economía y Finanzas de San Petersburgo (Санкт-Петербургский государственный университет экономики и финансов), fundada en 1930 con el nombre de Instituto de Finanzas y Economía de Leningrado. (Ленинградский финансово-экономический институт. Su actual rector es Igor Maksimcev.
Bromato de Armonio es espectáculo teatral de humor musical realizado por el conjunto de instrumentos informales Les Luthiers. Se estrenó el 13 de junio de 1996 en el Teatro Astengo, de Rosario, Argentina, y se representó por última vez el 3 de diciembre de 2002 en el Pabellón de Deportes, León, España.
Jalalabad ( persa: Jalālābād) es una ciudad de Afganistán, capital de la provincia de Nangarhar. Está situada a 150 km al este de Kabul y 121 km de Peshawar, Pakistán. Sus coordenadas geográficas son 34°31′N70°31′E﻿ / ﻿34.517,70.517. Su población asciende a 208.960 habitantes (2006).La mayoría de la población es pastúnes.La ciudad cuenta con universidad y un aeropuerto.
La familia Pereyra Iraola es una de las familias de la burguesía terrateniente argentina de 1836 que junto con las de Álzaga, Anchorena, y Girado llegaron a poseer un siglo después más de cien mil hectáreas de campo en la Provincia de Buenos Aires, integrando los terratenientes o la llamada Oligarquía conservadora en Argentina
La Autopista Radial 4 o R-4 es una autopista de peaje inaugurada el 7 de abril de 2004. Al igual que sus homónimas, la Radial 4 se proyectó con el propósito de disminuir la saturación de las autovías que parten de Madrid. La autopista comienza en la M-50 y llega hasta Ocaña, donde enlaza con la A-4 y la AP-36.
Clémentine Autain (*26 de mayo de 1973 - ) es una política francesa. Co-directora del mensual Regards, fue Secretaria Adjunta de la Fundación Copernic. Fue consejera del alcalde de París de 2001 a 2008 y miembro de la junta directiva de la OPAC, la agencia responsable de la gestión de viviendas de alquiler bajo en París.
Niederhünigen es una comuna suiza del cantón de Berna, situada en el distrito administrativo de Berna-Mittelland. Limita al noroeste con la comuna de Konolfingen, al noreste con Mirchel, al este con Oberhünigen, al sur con Linden, y al oeste con Freimettigen.Hasta el 31 de diciembre de 2009 situada en el distrito de Konolfingen.
En las Fuerzas Armadas de España, soldado de primera es una graduación del Ejército de Tierra de España, de la Infantería de Marina de España y del Ejército del Aire de España. Hay una graduación equivalente en la Armada Española, marinero de primera, aunque a efectos prácticos se usa como una distinción militar.
Günther Adolf Ferdinand von Kluge, conocido como Günther von Kluge (Posen, 30 de octubre de 1882 – Metz, 19 de agosto de 1944), apodado "Kluger Hans" (equivalente a Juan el listo, juego de palabras en alemán, pues klug significa listo, inteligente), fue un militar alemán con el grado de Mariscal de Campo de la Wehrmacht.
La paleocorteza o corteza del bulbo olfatorio es la parte de la corteza cerebral que corresponde a las áreas de terminación de las vías olfatorias. En esta capa se encuentra el cerebro olfatorio. Junto con la arquicorteza forma la allocorteza, estructura que conforma el 10% del volumen total de la corteza cerebral humana.
En la mitología griega, el Águila del Cáucaso, Ethon o el Águila de Prometeo fue un águila gigante nacida de los monstruos Tifón y Equidna. Como castigo por robar el fuego del Monte Olimpo, Zeus encadenó a Prometeo a una columna de las montañas del Cáucaso, y Ethon le iba comiendo el hígado durante todo el día, pero durante la noche le volvía a crecer, y el ciclo duró 30.000 años.
Höchstetten es una comuna suiza del cantón de Berna, situada en el distrito administrativo del Emmental. Limita al norte con la comuna de Heinrichswil-Winistorf ( SO), al este con Hellsau, al sur con Alchenstorf, y al oeste con Koppigen y Willadingen. Hasta el 31 de diciembre de 2009 situada en el distrito de Burgdorf.
Se denomina cliente pesado al programa "cliente" de una arquitectura cliente-servidor cuando la mayor carga de cómputo está desplazada hacia la computadora que ejecuta dicho programa. También se conoce como cliente grueso (anteriormente se conocía como cliente rico pero esta acepción ya está en desuso). Un cliente pesado es la antítesis de un cliente liviano (también denominado cliente ligero).
Las Juventudes Comunistas de Chile (JJ.CC.) son el ala juvenil del Partido Comunista de Chile. También conocida informalmente como «La Jota». Fue fundada en 1932. Son militantes de las JJCC jóvenes de entre 14 y 28 años. Actualmente las JJCC tienen expresión política a nivel nacional y cuentan con más de 5300 militantes.
José de Mazarredo Salazar Muñatones y Gortázar ( Bilbao, 8 de marzo de 1745 – Madrid, 29 de julio de 1812) fue un marino y militar español, teniente general de la Real Armada. El almirante José Ignacio González-Aller lo considera el mejor marino español de su época, y con él al mando de la Escuadra cree que se hubieran podido evitar las derrotas de San Vicente y Trafalgar.
Arthur Nikisch (húngaro: Artúr Nikisch) (12 de octubre de 1855 – 23 de enero de 1922) fue un director de orquesta húngaro que trabajó sobre todo en Alemania. Es considerado como un intérprete extraordinario de la música de Bruckner, Chaikovski, Beethoven y Liszt. Dirigió la Filarmónica de Berlín entre 1895 y 1922.
El río Chama es uno de los ríos más importantes del occidente venezolano. Tiene una longitud de más de 200 km, y se ubica en el estado Mérida, siendo el principal río de la entidad. La cuenca del río Chama abarca más de 3.517 km² y un caudal anual estimado en la cuenca alta de 458.19 l cada segundo.
El nombre es un atributo de la personalidad, el modo de individualizar a una persona dentro de una comunidad determinada, para el ejercicio de sus derechos. En las personas naturales, el nombre es uno de los derechos fundamentales, desde el nacimiento, y se integra al sujeto de derecho durante toda a su existencia y continúa incluso después de su muerte.
Las Zonas Especiales de Conservación (ZEC) son áreas de gran interés medioambiental para la conservación de la diversidad, las cuales han sido designadas por los estados miembros de la Unión Europea para integrarse dentro de la Red Natura 2000. Los territorios ZEC han debido ser previamente Lugares de Importancia Comunitaria o bien Zona de Especial Protección para las Aves.
Ricardo III de Inglaterra (Castillo de Fotheringay, Northamptonshire, 2 de octubre de 1452 – Campos de Bosworth, Leicester, 22 de agosto de 1485) fue rey de Inglaterra desde 1483 hasta su muerte. Último monarca de la Casa de York, su derrota y muerte en la batalla de Bosworth supuso el fin tanto de los Plantagenet como de la guerra de las Dos Rosas y el advenimiento de los Tudor.
François-Marie Raoult (Fournès, 10 de mayo de 1830 - Grenoble, 1 de abril de 1901), químico francés. Estudió el fenómeno del descenso del punto de congelación y del aumento del punto de ebullición en las disoluciones, y fundamentándose en ellos desarrolló un método para la determinación del peso molecular.
Walkringen es una comuna suiza del cantón de Berna, situada en el distrito administrativo de Berna-Mittelland. Limita al norte con la comuna de Hasle bei Burgdorf, al este con Lützelflüh, Landiswil y Arni bei Biglen, al sur con Biglen y Worb, y al oeste con Vechigen. Hasta el 31 de diciembre de 2009 estuvo situada en el distrito de Konolfingen.
Abiego es un municipio español de la comarca Somontano de Barbastro, provincia de Huesca, Aragón. Está situado parte en llano y parte en la pendiente de una colina, a la izquierda del río Alcanadre, dista de Huesca 35 km.Parte de su término municipal está ocupado por el Parque natural de la Sierra y los Cañones de Guara.
10,000 Maniacs es un grupo musical de rock alternativo formado en Jamestown, Nueva York, en 1981. La banda es mejor conocida por su cover de Patti Smith, "Because the Night", incluido en su MTV Unplugged de 1993. Esta versión, con algunos cambios en su letra, alcanzó un notable número 11 en el Billboard Hot 100, sin que pudieran superarlo con otra canción.
Muitos Capões es un municipio brasileño del estado de Rio Grande do Sul. Se encuentra ubicado a una latitud de 28º18'51" Sur y una longitud de 51º10'54" Oeste, estando a una altura de 937 metros sobre el nivel del mar. Su población estimada para el año 2004 era de 3.025 habitantes. Ocupa una superficie de 1192,5 km².
Enrique Santos Discépolo (Buenos Aires, 27 de marzo de 1901 - Buenos Aires, 23 de diciembre de 1951) fue un compositor, músico, dramaturgo y cineasta argentino. También era conocido como Discepolín. Su hermano, Armando Discépolo, fue un destacado director teatral y dramaturgo. Hay que añadir que Discepolín fue el dotado compositor del famoso tango "CAMBALACHE"
VectorLinux es una distribución de Linux de tipo escritorio, basada en Slackware. Para plataforma Intel x86 (32 bits, hay una versión alfa de 64 bits para la arquitectura x86_64).Por más que los orígenes de esta distribución se deban al canadiense Robert S. Lange, actualmente de su desarrollo se encarga una creciente comunidad internacional.
El Algeciras Club de Fútbol es un club de fútbol de España, de la ciudad de Algeciras (provincia de Cádiz). Fue fundado en 1912 y actualmente milita en la Tercera División. En el club han militado los dos únicos algecireños que han jugado en la Selección española de fútbol: Andrés Mateo y Juan López Hita.
Avantasia es un supergrupo de power metal con influencia de ópera, formado en el 2000 en Fulda, Alemania; por el vocalista y líder de la banda de heavy metal/power metal Edguy, Tobias Sammet. El nombre de este proyecto es una mezcla de dos palabras: Ávalon y Fantasía y «describe un mundo más allá de la imaginación humana».
Juan II de Avís, apodado el Príncipe tirano para sus contemporáneos o, más recientemente, el Príncipe perfecto (Lisboa, 3 de marzo de 1455 - Alvor, 25 de octubre de 1495), fue rey de Portugal. Era hijo del rey Alfonso V el Africano y de su esposa, Isabel. Juan II sucedió a su padre en 1477 cuando su padre se retiró a un monasterio y se convirtió en rey en 1481.
Münchringen es una comuna suiza del cantón de Berna, situada en el distrito administrativo de Berna-Mittelland. Limita al norte con la comuna de Zauggenried, al este con Kernenried y Hindelbank, al sur con Mattstetten, y al oeste con Jegenstorf. Hasta el 31 de diciembre de 2009 situada en el distrito de Fraubrunnen.
Heiden es una comuna suiza del cantón de Appenzell Rodas Exteriores, hizo parte del extinto distrito de Vorderland. Limita al norte con las comunas de Lutzenberg y Thal (SG), al este con Wolfhalden, al sur con Reute, Oberegg (AI) y Wald, y al oeste con Rehetobel, Grub y Eggersriet (SG).Hacen parte de la comuna las localidades de: Bissau, Schwendi, Unterrechstein y Zelg.
Cao Yu (chino: 曹禺, pinyin: Cáo Yǔ, Wade-Giles: Ts'ao Yü) (Tianjin, China; 1910 - Pekín; 13 de diciembre de 1996) fue un escritor chino contemporáneo, al que se ha considerado como el mejor dramaturgo en lengua china del siglo XX. Sus obras más conocidas son La tempestad, con la que se dio a conocer como autor, El amanecer y El hombre de Pekín.
Matet es un municipio de la Comunidad Valenciana, España. Situado en la provincia de Castellón, en la comarca del Alto Palancia. Situado en la zona occidental de la Sierra de Espadán. Sus calles son más bien estrechas y tortuosas y, a veces, presentan cuestas algo pronunciadas pero fácilmente transitables.
María, llena eres de gracia es una película en coproducción entre Colombia y Estados Unidos dirigida por Joshua Marston que aborda el tema del drama vivido por las llamadas mula del narcotráfico. Esta película supuso el estreno como director de Joshua Marston y de su protagonista Catalina Sandino, quien por este film logró en 2004 el Oso de Oro a mejor actriz y la nominación al Premio Oscar.
Sochi (Acerca de este sonido [ˈsot͡ɕɪ]  en ruso: Со́чи) es una ciudad de Rusia ubicada en el krai de Krasnodar, cerca del límite con Abjasia. Se sitúa entre las montañas nevadas del Cáucaso y el mar Negro, con una población de 368 011 habitantes en 2013.Es el centro administrativo de la unidad municipal de la ciudad-balneario de Sochi.
Alfonso Enrique Ponce Martínez es un torero español nacido en Chiva ( Valencia) el 8 de diciembre de 1971. Su tío-abuelo era el matador de toros valenciano Rafael Ponce Navarro "Rafaelillo" (1912-1972). De depurada técnica y estilo purista y elegante, es considerado uno de los diestros más importantes de finales del siglo XX y comienzos del presente siglo.
No Said Date es un álbum debut de Masta Killa, miembro del Wu-Tang Clan. Con unos beats oscuros y dramáticos, y sampleos de películas de artes marciales (principalmente, en la canción Masta Killa la cual tiene sampleos de Bruce Lee), el álbum ha tenido un sonido similar al de Enter the Wu-Tang (36 Chambers).
Se llama estofa, en general a cualquier tejido de seda o lana con labores de figuras formadas por el tejido. Las estofas reciben diferentes denominaciones.Otras piezas de seda más sencillas que las precedentes muy usadas en la Edad Media, lo mismo que en la actualidad, son:Otros tejidos son los siguientes:
Zauggenried es una comuna suiza del cantón de Berna, situada en el distrito administrativo de Berna-Mittelland. Limita al norte con la comuna de Fraubrunnen, al occidente con Grafenried, al sur con Jegenstorf y Münchringen y al este con Kernenried.Hasta el 31 de diciembre de 2009 situada en el distrito de Fraubrunnen.
Chondrorhyncha Lindley 1846. Es un género con 31 (ó 60, según las clasificaciones) especies de orquídeas epífitas simpodiales. Se distribuyen en las zonas tropicales de América desde el Sur de México, Cuba, hasta Bolivia en Suramérica en las faldas de las montañas. Este género se encuentra muy próximo a los géneros, Stenia, Kefersteinia, Chaubardiella, y Chaubardia.
José Santiago Cañizares Ruiz (Madrid, 18 de diciembre de 1969), es un exfutbolista español. Fue guardameta entre otros equipos, del RC Celta de Vigo, Real Madrid y Valencia CF, club en el que permaneció diez temporadas y logró dos Ligas, dos Copas, una Supercopa de España, una Copa UEFA, una Supercopa de Europa y dos subcampeonatos en Liga de Campeones.
El lats (plural, lati) fue la moneda de curso oficial de Letonia desde octubre de 1993 hasta el 1 de enero de 2014. Un lats se dividía en 100 santīmu (singular, santīms). El código ISO 4217 para esta unidad monetaria era LVL y su abreviatura era Ls. Dejó de existir el 1 de enero de 2014 por la incorporación de Letonia a la zona euro.
La Federación de Asociaciones de Scouts de España (A.S.D.E.) es una de las asociaciones continuadoras del escultismo histórico español, fundada en 1912 bajo la denominación de Asociación Nacional de Exploradores de España - Scouts españoles por Teodoro Iradier y Herrero y Arturo Cuyás. Miembro fundador de la Conferencia Scout Mundial.
El río Arazas es un corto río del noreste de España, en la vertiente sur de los Pirineos, que nace en las faldas del macizo del Monte Perdido, forma el impresionante valle de Ordesa y tras recorrer 15 km desemboca en el río Ara, en el puente de los Navarros cerca de la localidad de Torla-Ordesa (Huesca). Toda su cuenca se encuentra incluida en el Parque Nacional de Ordesa y Monte Perdido.
Carlos Ashley Raphael Barât (6 de junio de 1978) es un músico de origen británico, líder del extinto grupo Dirty Pretty Things, y actualmente, co-lidera junto a Pete Doherty la conocida banda The Libertines, la cual dio uno de sus mejores conciertos en el Festival Internacional de Benicassim (FIB), en julio de 2014.
La Casa de Borja (en italiano: Borgia), familia noble, con origen en el pueblo aragonés de Borja y establecida en Játiva, reino de Valencia, y posteriormente en Gandía, muy influyente durante el Renacimiento. Su nombre original fue Borja (['bɔɾ.d͡ʒa]), apellido aragonés procedente de su localidad de origen. La grafía fue italianizada para algunos de sus miembros que son conocidos como Borgia.
Pierre François André Méchain (* 16 de agosto de 1744 en Laon - 20 de septiembre de 1804 en Castellón de la Plana) fue un astrónomo y Geógrafo francés. Es conocido por haber descubierto 8 cometas y 26 objetos del Cielo profundo, así como por haber tomado parte en numerosas expediciones, cuya mayor contribución ha sido la medición del metro junto con Delambre.
Doña Urraca es un personaje de historieta español, protagonista de la serie homónima, creado en 1948 por el dibujante Jorge (seudónimo de Miguel Bernet Toledano), para la revista Pulgarcito de Editorial Bruguera. A diferencia de la mayoría de series de la escuela Bruguera no incide en la crítica costumbrista, sino en el humor negro.
Eduardo I de Inglaterra (17 de junio de 1239 – 7 de julio de 1307), popularmente conocido como "El Zanquilargo" o "Piernas Largas" (en inglés Longshanks), rey de Inglaterra. Fue el primogénito del rey Enrique III de Inglaterra, al que sucedió. Eduardo I de Inglaterra adquirió protagonismo histórico al conquistar extensos territorios de Gales y por sus intentos de conquista de Escocia.
La conga, tambó o tumbadora, es un instrumento membranófono de percusión de raíces africanas, que fue desarrollado en Cuba. Además de su importancia dentro de la percusión en la música afrocubana, la conga se convirtió en un instrumento fundamental en la interpretación de otros ritmos «latinos» como la salsa y el merengue.
Águilas es un municipio español de la Región de Murcia. Está situado en la costa del Mar Mediterráneo dentro de la Costa Cálida en el Golfo de Mazarrón, en la comarca del Alto Guadalentín. Cuenta con 34.632 habitantes (INE 2014). Águilas es conocida por sus carnavales declarados fiesta de Interés Turístico Internacional en el año 2015.
Una Cámara compacta (o cámara de apuntar y disparar) es una cámara fotográfica sencilla cuyo objetivo no es desmontable. Las cámaras compactas suelen ser más sencillas de manejar que las cámaras Réflex y más económicas. Normalmente su funcionalidad está limitada en comparación con las réflex, aunque suelen ser más ligeras y fáciles de transportar, lo que las hace ideales para llevarlas de viaje.
El ruido impulsivo es aquel ruido cuya intensidad aumenta bruscamente durante un impulso. La duración de este impulso es breve en comparación con el tiempo que transcurre entre un impulso y otro.Incide fundamentalmente en la transmisión de los datos, se debe básicamente a fuertes inducciones consecuencias de conmutaciones electromagnéticas.
Sir John Vincent Hurt, CBE (n. Derbyshire, Inglaterra, 22 de enero de 1940), es un actor inglés nominado al Óscar en dos ocasiones. Es particularmente reconocido por sus recordadas y aclamadas actuaciones en películas como Midnight Express, El Hombre Elefante o Alien y recientemente por ser la novena encarnacion del Doctor conocida como the War Doctor en Doctor Who.
La Segunda Internacional fue una organización formada en 1889 por los partidos socialistas y laboristas que deseaban coordinar su actividad. A diferencia de la Primera Internacional no existía un Consejo General que la dirigiera, sino que los partidos era independientes para aplicar la política que decidieran en sus respectivos Estados.
La Instrucción Española del Hormigón Estructural (EHE), es el nombre que recibe la normativa española sobre el cálculo y seguridad en estructuras de hormigón. Es de obligado cumplimiento para todas las estructuras que utilicen hormigón en España. Estas estructuras también pueden ser calculadas utilizando la normativa europea al efecto, el Eurocódigo 2.
Tachov (también conocida por su nombre alemán Tachau) es una ciudad checa en Bohemia. La ciudad tiene 12 640 habitantes. Bohemia (Böhmen en alemán), es una de las dos regiones históricas que componen la República Checa, antes parte de Checoslovaquia. Su religión predominante es la católica apostólica romana y su lengua el checo.
Una fumarola es una mezcla de gases y vapores que surgen por las grietas exteriores de un volcán (o sea en la superficie volcánica) a temperaturas altas. También se desprenden de las coladas de lava. Su composición varía según la temperatura a que son emitidas, de tal manera que este va cambiando a lo largo del "ciclo de vida" de una fumarola. Se distinguen los siguientes grupos:
Julia Vipsania Agripina (posiblemente en Oppidum Ubiorum, 15 d.C. - 59 d.C), más conocida como Agripina la Menor o Agripinila—para distinguirla de su madre—, fue la hija mayor de Germánico y Agripina la Mayor, bisnieta por tanto de Marco Antonio y Octavia. Fue además hermana de Calígula, esposa y sobrina de Claudio y madre de Nerón.
Feel My Heart fue el single debut del grupo japonés Every Little Thing en el mercado lanzado el 7 de agosto de 1996. Incluía 2 remixes más la versión instrumental del single. No tuvo gran impacto, debutando en el #24 en los charts de Oricon, pero sirvió para que el mundo conociera lo que ELT quería transmitir.
Itapuca es un municipio brasileño del estado de Rio Grande do Sul. Se encuentra ubicado a una latitud de 28º46'47" Sur y una longitud de 52º10'20" Oeste, estando a una altura de 660 metros sobre el nivel del mar. Su población estimada para el año 2004 era de 2.620 habitantes. Ocupa una superficie de 184,48 km².
Ozomatli es un grupo musical formado en 1995, basado en Los Ángeles, California. Son conocidos tanto por su activismo político como por su diversidad de estilos musicales, que incluyen el rock en español, el hip-hop, la salsa y la cumbia. Sus discos combinan canciones en inglés y en español, y sus miembros son notablemente diversos racialmente.
El satirión verde (Platanthera chlorantha) es una especie de orquídeas del género Platanthera, estrechamente relacionadas con el género Orchis, en el que estaban incluidas anteriormente, y con el género Habenaria. Se distribuye por Europa, por Turquía y Marruecos. Son de hábitos terrestres y tienen tubérculos.
Una órbita de escape (también llamada órbita C3 = 0) es una de las órbitas parabólicas alrededor de un cuerpo central. Un cuerpo en esta órbita tiene en cada posición la velocidad de escape para esa posición con respecto al cuerpo central. Si se incrementase la energía, la órbita se transformaría en una trayectoria hiperbólica.
Guaporé es un municipio brasileño del estado de Rio Grande do Sul. Se encuentra ubicado a una latitud de 28º50'44" Sur y una longitud de 51º53'25" Oeste, estando a una altura de 478 metros sobre el nivel del mar. Su población estimada para el año 2004 era de 21.463 habitantes.Ocupa una superficie de 312,73 km². Fue creado en 1903.
Jean-Bertrand Aristide (nació en Port Salut, el 15 de julio de 1953) es un político y sacerdote salesiano haitiano, portavoz de la teología de la liberación. Fue presidente constitucional de Haití en 1991, entre 1995 y 1996, y entre 2001 y 2004), siendo el primero elegido democráticamente en la historia de la república.
La Ley Orgánica General del Sistema Educativo (LOGSE), de 3 de octubre de 1990 (publicada en el BOE de 4 de octubre) fue una ley educativa española, promulgada por el gobierno del PSOE y sustituyó a la Ley General de Educación de 1970, vigente desde la dictadura de Franco. Ha sido derogada por la Ley Orgánica de Educación (LOE), en el año 2006.
33 es el nombre del vigésimo tercer álbum de estudio del cantante mexicano de pop latino Luis Miguel, y el 15.º con WEA. Está producido completamente por el cantante y fue publicado por WEA Latina el 30 de septiembre de 2003. Se vendieron más de 3 millones de copias en todo el mundo.[cita requerida] Obtuvo una nominación a los Premios Grammy Latinos por Mejor Álbum Vocal Pop Masculino en 2004.
Los holocéfalos (Holocephali, gr. "que es todo cabeza") son una subclase de peces cartilaginosos (Chondrichthyes). Solo un orden, Chimaeriformes, y 47 especies sobrevive en la actualidad, pero el grupo fue muy diverso en épocas pasadas. La mayoría de los expertos sospechan que este taxón es en realidad un grupo parafilético.
Escenografía son todos los elementos visuales que conforman una escenificación, sean corpóreos (decorado, accesorios), la iluminación o la caracterización de los personajes (vestuario, maquillaje, peluquería); ya sea la escenificación destinada a representación en vivo (teatro, danza), cinematográfica, audiovisual, expositiva o destinada a otros acontecimientos.
Tomé Barbosa de Figueiredo Almeida Cardoso, oficial de la Secretaria de Estado dos Negócios Estrangeiros, reputado políglota y etimologista portugués; sabía griego, latín, francés,italiano, español, inglés, danés, sueco, alemán, turco, árabe, ruso... y conocía muy bien sus literaturas. Sus dotes cautivaron a escritores como Bocage o Eça de Queirós. Falleció en Lisboa alrededor de 1820-1822.
Rafael Pérez y Pérez (n. 18 de septiembre de 1891 en Cuatretondeta, Alicante - f. 24 de abril de 1984 en Cuatretondeta) fue un popular escritor español principalmente de más de 160 novelas rosas entre 1922 y 1971. Sus novelas fueron traducidas a 22 idiomas, y de las que había vendido más de 5 millones de ejemplares para 1977.
Roberto Segura Monje (Badalona, Barcelona, 14 de febrero de 1927- Premià de Mar, Barcelona, 4 de diciembre de 2008) fue un guionista y dibujante de historietas español, perteneciente a la segunda generación o generación del 57 de la Escuela Bruguera, junto a autores como Figueras, Gin, Ibañez, Nadal, Raf, Martz Schmidt o Vázquez.
Las sagas de los Nart (oseta: Нарты кадджытæ; Narty kaddžytæ, circas: Адыгэ Нарт эпос; Adydhe nart epos) son una serie de cuentos originarios del Cáucaso. Forman la mitología básica de las tribus del área; algunas son simplemente historias, pero otras tienen valor como mitos de creación y antigua teología. Los abjasos, circasianos, osetas y ubijé tienen versiones de las sagas de Nart.
Melipona es un género de himenópteros apócritos de la familia Apidae, que contiene unas 40 especies o más. Su distribución geográfica abarca de Sinaloa, Tamaulipas, la península de Yucatán (México), a Tucumán y Misiones (Argentina), Bolivia, Brasil, Colombia, Cuba, Perú, Paraguay, Venezuela, distribuido por toda la región Neotropical.
Celebrado en Cirkus de Estocolmo el 14 de marzo de 1992, el Melodifestivalen fue presentado por Adde Malmberg y Claes Malmberg, con la dirección de orquesta de Anders Berglund. El periódico Aftonbladet realizó, como venía siendo normal, una encuesta telefónica entre sus lectores, en la que salió vencedora Lizette Pålsson.
La quimera del oro (The Gold Rush) es una película estadounidense de cine mudo escrita, dirigida, producida y protagonizada por Charles Chaplin. Fue estrenada el 26 de junio de 1925. En 1942 fue reestrenada en versión sonora, con un nuevo acompañamiento musical y narración en off del propio Chaplin, y recibió dos nominaciones a los Premios Óscar: mejor sonido y mejor banda sonora.
Madiswil es una comuna suiza del cantón de Berna, situada en el distrito administrativo de Alta Argovia. Limita al norte con las comunas de Lotzwil y Busswil bei Melchnau, al este con Melchnau, Reisiswil y Gondiswil, al sur con Auswil, Rohrbach, Rohrbachgraben y Ursenbach, y al oeste con Ochlenberg y Rütschelen. Hasta el 31 de diciembre de 2009 situada en el distrito de Aarwangen.
Ligerz (en francés Gléresse) es una comuna suiza del cantón de Berna, situada en el distrito administrativo de Biel/Bienne a orillas del lago de Bienne. Limita al noreste con la comuna de Twann-Tüscherz, al sureste con La Neuveville, al oeste con Prêles, y al norte con Lamboing.La comuna estuvo situada en el desaparecido distrito de Nidau hasta el 31 de diciembre de 2009.
GDSII (Graphic Data System) es un formato de fichero de datos, que desde hace años ha sido en la industria de los circuitos integrados el estándar de facto para el intercambio de datos entre herramientas de diseño físico de chips. Fue desarrollado originariamente por la compañía Calma, y ahora es propiedad de Cadence.
El distrito de Corongo es uno de los siete distritos que pertenecen a la provincia de Corongo, ubicada en el departamento de Áncash. Limita por el norte con la provincia de Pallasca, por el este con el distrito de Aco, por el sur con los distritos de Yanac y La Pampa, y, por el oeste con los distritos de Bambas y Yupán.
La captura del vapor Rímac (o captura del transporte Rímac) fue una acción de la campaña naval de la Guerra del Pacífico en el cual dicho transporte chileno fue aprehendido por naves de la Marina de Guerra del Perú. La captura del Rimac detonó una crisis en la Armada de Chile y motivó la renuncia del contraalmirante Juan Williams Rebolledo.
La anguila eléctrica (Electrophorus electricus), también llamada temblón, temblador, pilaké o morena, es una especie de pez de la familia Gymnotidae. Puede emitir descargas eléctricas de hasta 600 voltios a partir de un grupo de células especializadas. Emplea las descargas eléctricas para cazar presas, para defenderse y para comunicarse con otras anguilas. Es la única especie de su género.
Brian Johnson (nacido el 5 de octubre de 1947) es el actual vocalista de AC/DC el sucesor de Bon Scott y previamente de Geordie. Su primer álbum como vocalista de AC/DC fue Back In Black. Tenía una voz innovadora en las bandas de rock de aquella época. Está situado en el puesto número 39 en la lista de los 100 mejores vocalistas de metal de todos los tiempos de la revista Hit Parader.
El castillo de Marcuello de variada grafía en documentos antiguos —«Marcorllo», «Mequrlo», etc.— era uno de los principales castillos aragoneses del sector central del Prepirineo, formando un grupo geográfico con los existentes en Murillo, Agüero, Ayerbe y Loarre, que, a comienzos del siglo XII, gobernaba la reina viuda Berta
Motoko Aoyama (青山 素子 Aoyama Motoko) es un personaje ficticio de la serie de manga y anime Love Hina. Su rol es principal, debido a que es una de las cuatro chicas que vive en Hinatasou. Tiene 15 años, Mide 1,75 m , sus medidas son 84.59.82 (revelado en el capítulo 5 del manga), habita en el cuarto 302.
Las Conchas de Haro o Conchas de Ebro es un canal natural entre rocas calizas producido por el río Ebro en su entrada en La Rioja, a una altitud de 445 msnm, marcando la separación entre los Montes Obarenes por los riscos de Bilibio y la Sierra de Cantabria por los riscos de Buradón. Algunas poblaciones próximas son Briñas, Salinillas de Buradón, Haro y Miranda de Ebro.
Oeschenbach es una comuna suiza del cantón de Berna, situada en el distrito administrativo de Alta Argovia. Limita al norte y noreste con Ursenbach, al sureste con Walterswil, al suroeste con Wynigen, y al noroeste con Ochlenberg.Hasta el 31 de diciembre de 2009 situada en el distrito de Aarwangen.
La palabra rusa Kremlin (en ruso: Кремль / Kryeml) designa a la ciudadela de una ciudad. Las urbes antiguas de Rusia no estaban custodiadas por murallas, sin embargo, sus respectivas partes centrales (donde estaba situada la catedral, el palacio del soberano, entre otros edificios relevantes), sí estaban rodeadas por estas defensas.
Óscar Sánchez, en sus inicios musicales conocido como DJ Manco y actualmente conocido como Acción Sánchez, o DJ Sancho, A.C. Sleiter entre otros, es el productor musical y DJ del grupo sevillano de hip-hop SFDK. Comenzó a tomar contacto con los platos y las mesas de mezclas a principios de los años 90, en 1997 graba con “SFDK” su primer trabajo en formato profesional.
Cristal es un municipio brasileño del estado de Rio Grande do Sul. Se encuentra ubicado a una latitud de 30º59'59" Sur y una longitud de 52º02'54" Oeste, estando a una altura de 50 metros sobre el nivel del mar. Su población estimada para el año 2004 era de 6.918 habitantes. Ocupa una superficie de 682,14 km².mr:स्फटिक
Dominikus Böhm ( Jettingen, 23 de octubre de 1880 - Colonia, 6 de agosto de 1955), fue un arquitecto alemán. Estudió en la Technische Hochschul en Stuttgart con Theodor Fischer antes de establecerse por su cuenta en Colonia en 1903. Dio clases en la Kunstgewerbeschule en Offenbach del Meno y trabajó en el ejército durante la Primera Guerra Mundial.
Realp es una comuna suiza del cantón de Uri. Se encuentra en el extremo sur del cantón por lo que hace de frontera del cantón de Uri con los cantones del Tesino y del Valais. Limita al norte con la comuna de Göschenen, al este con Hospental y Airolo (TI), al sur con Bedretto (TI), y al oeste con Obergoms (VS).
David Broadfoot (21 de julio de 1899 - 31 de enero de 1953) era el oficial de radio del buque Princess Victoria, que se hundió entre Escocia e Irlanda. Siguió trabajando mientras el buque se hundía, por salvar los pasajeros y la tripulación. La reina Isabel II del Reino Unido le concedió a título póstumo la Cruz de San Jorge, la condecoración para valentía más importante por civiles británicos. Su Cruz de San Jorge está en el museo de Stranraer, en Escocia.
Robots e Imperio (título original Robots and Empire ) es una novela de ciencia ficción escrita por Isaac Asimov y publicada en 1985. Es la continuación de Los robots del amanecer, dentro de su serie de novelas sobre robots. Esta novela es, cronológicamente, la que da inicio a las siguientes sagas de Asimov, como el Tríptico del Imperio y el Ciclo de Trántor, y en la que el robot Daneel Olivaw se erige como un personaje de gran importancia en la historia de la humanidad.
El Último Hogar (en inglés original, Inn of the Last Home) es el nombre de una posada del mundo ficticio de Dragonlance, uno de los dos albergues, junto a El Abrevadero, situados en la ciudad de Solace, en el continente de Ansalon. Es uno de los edificios más importantes de la pequeña ciudad, y punto de encuentro de la mayoría de sus habitantes y de los múltiples viajeros que transitan por esta parte de Krynn en busca de alojamiento y de sus afamadas patatas picantes.
El Nuevo Mexcaltitán, es una localidad que pertenece al Municipio de Santiago Ixcuintla, Nayarit. (México). Es un anexo del Ejido de Mexcaltitán, se ubica en un islote próximo a Mexcaltitán. Su población según el censo de 2000, es de 1000 habitantes. En el Conteo de 1995, registró 5000 habitantes; habiendo tenido un decremento sustancial de 6 personas.Su localización geográfica es: 21º54'20" N. y 105º28'50" W.
Capão da Canoa es un municipio brasileño del estado de Rio Grande do Sul. Se encuentra ubicado a una latitud de 29º44'44" Sur y una longitud de 50º00'35" Oeste, estando a una altura de 6 metros sobre el nivel del mar. Su población estimada para el año 2004 era de 36,154 habitantes. La ciudad tiene costas sobre el Océano Atlántico, y recibe miles de turistas del interior del estado, así como de Argentina y Uruguay. Ocupa una superficie de 96,716 km².
El Frente Amplio es una coalición política de partidos, organizaciones políticas sin prerrogativas electorales, movimientos sociales, y ciudadanos activistas del Perú cuyo principal objetivo es consolidar a los distintos sectores de izquierda, progresistas y ciudadanos que buscan un manejo más democrático y sin corrupción de la cosa pública en el Perú, participar en las elecciones municipales de 2014 y las presidenciales de 2016.
El Partido Democrático del Pueblo de Nigeria fue creado por Olusegun Obasanjo en 1999 para concurrir a las primeras elecciones presidenciales y legislativas libres del país, donde obtuvo la victoria con 223 escaños de 360 en la Cámara de Representantes y el 54,5% de los votos populares, y la revalidó en 2003 para las presidenciales con el 61.9% de los votos.En 2007 su candidato Umaru Musa Yar'Adua triunfa en los comicios y es electo presidente con alrededor del 70% de los sufragios emitidos.
Contra  (魂斗羅, Kontora) es una saga de videojuegos creada por la compañía japonesa Konami en 1987, cuyos primeros títulos recibieron el nombre de Probotector en Europa. Son fundamentalmente shoot 'em ups de tipo run and gun y están inspirados en películas como Rambo o Alien. En Europa, en los primeros juegos de consolas caseras, los soldados humanos protagonistas y enemigos aliens humanoides fueron sustituidos debido a la censura por robots.
Aiguamurcia (oficialmente y en catalán Aiguamúrcia) es un municipio español, situado en la provincia de Tarragona, en la comarca del Alto Campo. La sede del ayuntamiento está en Santes Creus.Es el municipio más extenso de la comarca, situado en la zona montañosa que separa el Penedés del Campo de Tarragona. Limita al norte con Querol y Pontons, al este con Montmell, al sur con Vilarrodona y en el oeste con Pont de Armentera y Pla de Santa María.
Oskar Lafontaine (AFI: [ˌɔskaʁ lafɔn'tɛːn]; Sarre, Alemania, 16 de septiembre de 1943) es un político alemán. Durante muchos años fue un importante dirigente del Partido Socialdemócrata (SPD), luego de la Alternativa Electoral por el Trabajo y la Justicia Social (WASG) y por último portavoz del grupo parlamentario de Die Linke (en castellano, "La Izquierda"), creado por la fusión del PDS y el WASG el 16 de junio de 2007. En la actualidad está retirado de la política.
Borne es una ciudad y un municipio de la provincia de Overijssel en los Países Bajos. El municipio se sitúa en la región de Twente, al oriente de Overijssel. Cuenta con una superficie de 26,16 km ², de los que 0,16 km ² corresponden a la superficie ocupada por el agua. El 1 de enero de 2014 el municipio tenía una población de 21.901 habitantes, con una densidad de 842 h/km². El municipio de Borne incluye también dos aldeas: Hertme y Zenderen.
La pareidolia (derivada etimológicamente del griego eidolon (εἴδωλον): ‘figura’ o ‘imagen’ y el prefijo para (παρά): ‘junto a’ o ‘adjunta’) es un fenómeno psicológico donde un estímulo vago y aleatorio (habitualmente una imagen) es percibido erróneamente como una forma reconocible. Una explicación de este fenómeno, conforme al funcionamiento del cerebro, es descrito por Jeff Hawkins en su teoría de memoria-predicción.
El escudo de Suiza consiste en una cruz griega en plata sobre campo de gules y es idéntico a la Bandera de Suiza. La forma del escudo cambia a menudo, si bien en 1889 hubo una resolución federal, donde se incluía un dibujo del escudo de armas.Al igual que la bandera suiza, el escudo de armas se utiliza en muchos artículos, como en los francos suizos, placas de matrícula de los coches, y como marca identificativa en las exportaciones suizas.
Rivadavia es uno de los 135 partidos de la provincia argentina de Buenos Aires. Su cabecera es la ciudad de América. Limita al Norte con los Partidos de General Villegas y Carlos Tejedor, por el Este con Carlos Tejedor y Trenque Lauquen, por el Sur con Trenque Lauquen y Pellegrini y por el Oeste con la Provincia de La Pampa. Está ubicado en la región conocida como la pampa húmeda.Ocupa una superficie de 3.940 km², y densidad poblacional de 3,9 hab/km².
La posdata o postdata (de la expresión latina post data, que significa "información posterior" o "tras la data"; abreviado P. D.) es la anotación que se añade al final de una carta, después de haberla terminado y firmado, como alternativa para añadir información que no se recordaba o conocía mientras se estaba escribiendo. Su significado hace referencia a aquello que se pone después de la data, la información que se escribía siempre al final de las cartas.
El río Marne es un río de Francia, afluente del Sena que riega una región al este y sureste de París. Su curso es de unos 525 km. El río da nombre al departamento de Marne; durante la Primera Guerra Mundial se disputaron dos importantes batallas a lo largo del río. El río Marne nace en la meseta de Langres, sigue su curso hacia el norte hasta que gira al oeste entre Saint-Dizier y Châlons-en-Champagne, y se une al río Sena en Charenton, cerca de París.
Bañeras (en catalán y oficialmente Banyeres del Penedès) es un municipio de Cataluña, España. Situada en el este de la provincia de Tarragona, en la comarca del Bajo Panadés. Según datos de 2009 su población era de 2.945 habitantes. Tiene agregados los poblados de Saifores y de San Miguel. Situado a 172 m de altitud y a 6 km al norte de la capital comarcal (Vendrell), comunica con la carretera de Arbós a San Jaime dels Domenys.
Hanni Ossott (14 de febrero de 1946 - 31 de diciembre de 2002) fue una poeta venezolana. Nació en Caracas y se licenció por la Universidad Central de Venezuela, de dónde también fue profesora. Recibió los Premios Nacionales de Poesía Ramos Sucre y Lazo Martí. Tradujo a poetas como Rainer Maria Rilke y Emily Dickinson, que tuvieron una decisiva influencia en su propia obra. Fue también crítica de arte y publicó varios libros de ensayos sobre poesía.
El Museo Colonial de Bogotá (Colombia) fue inaugurado el 6 de agosto de 1942 bajo los auspicios del Presidente de la República Eduardo Santos Montejo y de su ministro de educación Germán Arciniegas. Su sede es la antigua Casa de las Aulas, edificio del siglo XVII que fue sede en el periodo colonial del Colegio Máximo de la Compañía de Jesús, hoy Universidad Javeriana y Colegio Mayor de San Bartolomé (Bogotá).
Matti Yrjänä Joensuu (31 de octubre de 1948, Helsinki-4 de diciembre de 2011, Valkeakoski) fue un escritor finlandés. Autor de novelas policíacas donde el héroe, Harjunpää, es, como el autor, inspector de la brigada criminal de Helsinki. A lo largo de las investigaciones que realiza, el personaje, depresivo y sin ilusión por la naturaleza humana, pero lleno de humanidad y compasión, va dando a los cuentos cierta profundidad.
No Te Va Gustar, popularmente abreviada como NTVG, es una banda uruguaya de rock formada el 25 de junio de 1994 en Montevideo. Está integrada por Emiliano Brancciari (voz y guitarra), Guzmán Silveira (bajo y coros), Diego Bartaburu (batería), Gonzalo Castex (percusión), Martín Gil (trompeta y coros), Denis Ramos (trombón), Mauricio Ortiz (saxo barítono y tenor), Pablo Coniberti (guitarra) y Francisco Nasser (teclados).
Culturalmente, los huevos de las aves constituyen un alimento habitual en la alimentación de los humanos. Se presentan protegidos por una cáscara y son ricos en proteínas (principalmente albúmina, que es la clara o parte blanca del huevo) y lípidos. Son un alimento de fácil digestión, componente principal de múltiples platos dulces y salados, y una parte imprescindible en muchos otros debido a sus propiedades aglutinantes.
La Temperatura Resultante es un índice de sensación térmica que se define como la temperatura seca de un recinto similar al del problema, pero con aire en reposo y paramentos a la misma temperatura del aire, que produjera la misma sensación térmica que el recinto problema con iguales presión de vapor, actividad e indumento. Engloba la temperatura seca, la temperatura radiante media y la velocidad del aire.
Franklyn Seales fue un actor nacido el 15 de julio de 1952, en San Vincent, parte de San Vicente y Granadinas. Sus apariciones en películas son en The Onion Field, Star Trek: The Motion Picture, Beulah Land, Southern Comfort, y The Taming of the Shrew. Las apariciones en televisión son en 3 episodios de la serie Hill Street Blues, 1 episodio de Wiseguy, 1 episodio en Growing Pains, y en la serie Amen durante una temporada. Murió el 21 de mayo de 1990 en la ciudad de Nueva York debido al Sida.
La región de las Sabanas es la región más septentrional de Togo; su capital es Dapaong. La región está formada por una vegetación de sabanas de excepcional llanura, entremezclada curiosamente con montes verdes y rocas: es el dominio por excelencia de las palmeras y de la ganadería bovina. Las casas conservan frecuentemente la tradicional forma de las chozas redondas. La región es rica en tesoros históricos y culturales, tales como la pinturas rupestres de Namoudjoga o las cuevas de Nano.
Los frijoles refritos son una guarnición típica mexicana en la que se cuecen frijoles en una olla y posteriormente se muelen mientras se fríen en aceite o manteca. Los frijoles refritos tienen una consistencia densa y se sirven como guarnición de platillos populares acompañados con totopos o tortillas. Los frijoles refritos son ingrediente esencial de tacos, tostadas, tlacoyos, molletes, sopes y huaraches.
Hatohobei es el estado más meridional de Palaos. Tiene un área de 3 km² y una población estimada de 44 habitantes (en 2005).  Junto con el estado de Sonsorol, ubicado a 200 km al norte, conforman las Islas del Sudoeste de Palaos. Conforman la isla Tobi (Hatohobei), donde se ubica la única villa y capital del estado; también incluyen Helen Reef (Hotsarihie) y Transit Reef (Pieraurou). Los idiomas oficiales son el inglés, sonsoral y el tobiano.
La hoz de oro (La Serpe d'or) es la historieta n.º 2 de la serie Astérix el Galo, obra del guionista René Goscinny y del dibujante Albert Uderzo. Se publicó por entregas en la revista Pilote desde su n.º 42 (11 de agosto de 1960) hasta el 74 (23 de marzo de 1961).  Por error, Uderzo presentó las últimas páginas con estilo de tira de prensa, de manera que las viñetas eran más reducidas y el margen más grande.La historieta saldría en álbum en 1962, con una tirada de 15.000 ejemplares.
La Carta de la lengua francesa es una ley (Ley 101) en la que se definen los derechos lingüísticos de todos los ciudadanos de Quebec y declarando oficial el idioma francés en agosto de 1977 durante el mandato de René Lévesque. La ley surgió 3 años después de la Ley sobre el Idioma Oficial (Ley 22), pasada por el gobierno anterior en julio de 1974. Antes de esta fecha, Quebec era la única provincia bilingüe (inglés/francés) de Canadá.
El Marquesado de Atalaya Bermeja, es un título nobiliario español otorgado por el rey Carlos III al asentador de Indias, don Domingo López de Carvajal y Novoa, señor de Algar, en Cádiz, el 13 de marzo de 1777, ( R.D. de 24 de julio de 1776). Lleva asociados el vizcondado de Carrión y el señorío de Algar. Toma nombre de una colina de la Sierra de Aznar de 204 m de altura, sobre la cuya ladera oriental se emplaza el núcleo original de la villa de Algar (Cádiz), fundada por el primer marqués.
Uña de Quintana es una localidad y municipio español de la provincia de Zamora y de la comunidad autónoma de Castilla y León.Situado en la comarca de Benavente y Los Valles, se encuentra a escasos 45 km de Benavente, muy próximo a la comarca de Sanabria y a unos 782 metros de altitud. Sus fértiles tierras son regadas por las aguas del río Tera. De entre su caserío destaca la iglesia parroquial de San Justo y Pastor.
Cervelló es un municipio de Cataluña, España. Perteneciente a la provincia de Barcelona y situado en la comarca del Bajo Llobregat, forma parte del área metropolitana de Barcelona. El municipio, con una extensión de 24,25 km², tiene un total de 8.393 habitantes, INE 2009. La densidad de población es de 348 habitantes por kilómetro cuadrado.En 1998 sufrió la secesión del barrio de La Palma que pasó a ser conocido como La Palma de Cervelló.
Colomán de Hungría llamado el Bibliófilo (en húngaro: Könyves Kálmán; en latín: Colomanus) (c. 1074 - 3 de febrero de 1116), noveno Rey de Hungría desde 1095 y de Croacia desde 1102, hasta su muerte en 1116. Hijo de Geza I y de Sofía de Looz, heredó el trono tras la muerte de su tío san Ladislao I. Pasó a la tradición húngara como el rey jorobado, cojo y de aspecto desdeñado. Sin embargo, se duda actualmente que su aspecto físico haya sido tan monstruoso como se le describe en varias crónicas.
Yevgueni Berzin (Евгений Берзин), también conocido como Eugeni Berzin, debido a la italianización de su nombre, (nacido el 3 de junio de 1970 en Víborg) es un ex ciclista ruso, profesional entre los años 1993 y 2001, durante los cuales logró 24 victorias. Fue un rodador y contrarrelojista excelso en sus mejores (y fugaces) tiempos, para convertirse después en un corredor sin fuerza y con escasa motivación, aunque con gran clase natural.
El Parque Nacional Cabo Le Grand (Cape Le Grand National Park) es un Parque Nacional en Australia Occidental, ubicado a 631 km al sureste de Perth y a 56 km al este de Esperance. La inmensa costa de granito ofrece vistas impresionantes e inmaculadas playas de arena blanca. El parque es un punto de atracción para los amantes de la pesca recreativa, los vehículos de doble tracción y los veleristas.
No confundir con ácido maleico ni con ácido malónicoEl ácido málico, o su forma ionizada, el malato (C4H6O5) es uno de los ácidos más abundantes de la naturaleza y es fácilmente metabolizable por los microorganismos. El ácido málico fue aislado de la sidra por primera vez en el año 1785 por el químico alemán Carl Wilhelm Scheele encargándose de describirlo completamente. Este ácido se obtiene comercialmente por síntesis química.
El Partido Popular Social Cristiano (Chrëschtlech Sozial Vollekspartei, en luxemburgués) es un partido político de Luxemburgo democristiano y muy europeísta. Todos los primeros ministros de Luxemburgo desde la restauración de la democracia tras la Segunda Guerra Mundial hasta el día de hoy han sido de este partido político, a excepción del período 1974-1979 donde lo fue Gaston Thorn, miembro del Partido Democrático (con el apoyo del Partido Obrero Socialista Luxemburgués).
Simon Wiesenthal (Buczacz, Austria-Hungría, actualmente Buchach, Ucrania, 31 de diciembre de 1908 – Viena, 20 de septiembre de 2005), de profesión arquitecto, fue un investigador y cazanazis judío, que tras haber estado prisionero en el campo de concentración de Mauthausen-Gusen durante la Segunda Guerra Mundial dedicó la mayor parte de su vida a localizar e identificar criminales de guerra nazis que se encontraban fugitivos, para llevarlos ante la justicia.
Un USIM (Universal Subscriber Identity Module) o Módulo de Identificación del Abonado es una aplicación para telefonía móvil UMTS que se ejecuta en una tarjeta inteligente UICC que está insertada en un teléfono móvil 3G. Almacena la información de abonado para su identificación en la red y otras informaciones como mensajes de texto. Su función y, en muchos casos, su aspecto son similares a los de una tarjeta SIM.
El Partido Liberal Progresista es un partido político chileno que surgió el 10 de diciembre de 1944 bajo el liderazgo de Augusto Smitsmans en Angol. Creado principalmente por diferencias electorales entre la directiva liberal y Smitsmans. Fue el único grupo que se separó del Partido Liberal después de 1932. Tuvo un programa de marcado énfasis regional. Al disolverse en 1953 sus miembros regresan al Partido Liberal.
El Volkssturm (que se puede traducir como 'fuerzas de asalto del pueblo') fue la milicia nacional alemana, creada en los últimos días del Tercer Reich, específicamente el 18 de octubre de 1944 bajo las órdenes de Joseph Goebbels, por lo que todos los hombres entre los 16 y 60 años fueron conscriptos e integrados en el plan de defensa de la patria contra el avance del Ejército Rojo en el este, y las tropas anglo-americanas en el oeste y en el sur.
Se denomina icnita a cada huella producto de la pisada de un vertebrado, aunque no siempre se emplea el término con ese significado. Para algunos autores «icnita» es equivalente a «icnofósil», mientras que para otros un icnofósil es una icnita fosilizada. Se clasifican en icnotaxones. La disciplina que estudia las icnitas se denomina icnología (Paleoicnología para el caso particular de las fosilizadas).
Mejillones es una ciudad y comuna del norte de Chile, situada a 65 km al norte de la ciudad de Antofagasta, en la provincia del mismo nombre, en la Región de Antofagasta. El nombre “Mejillones” viene a ser plural de “mejillón”, un molusco conocido en Chile como "choro" y que se caracteriza por ser un pequeño bivalvo que abunda en las costas del norte del país y que constituyó uno de los alimentos principales de los primitivos habitantes aborígenes del lugar.
El color del pecado ( Título original: Da Cor do Pecado) es una telenovela brasileña, producida y emitida por la Red Globo de Televisión originalmente en el año 2004, a las 19:00. Protagonizada por Reynaldo Gianecchini y Taís Araújo, con las participaciones antagónicas de Giovanna Antonelli y Guilherme Weber. Cuenta con las actuaciones estelares de los primeros actores Lima Duarte, Aracy Balabanian, Maitê Proença y Rosi Campos.
Los cerros de la Marañosa son unos cerros testigo situados a 17 km al sureste de Madrid y a 12 km al este de Getafe, en la zona sur de la Comunidad de Madrid (España). Están también encajados entre el río Manzanares, que pasa por su ladera norte, y el Jarama, que trascurre por su vertiente este. La cara norte de estos cerros están en los términos municipales de Getafe y Rivas Vaciamadrid, y la cara sur, en el de San Martín de la Vega.
Josefa Parra es una poeta nacida en Jerez de la Frontera (Cádiz, España) en 1965. Es licenciaciada en Filología Hispánicay ha sido galardonada con el Premio Internacional de Poesía Loewe a la Creación Joven en 1995 -por el libro Elogio a la mala yerba-, el Premio Internacional de Poesía La Porte des Poètes, (París 1999), el Accésit del Premio de Poesía Luis Cernuda (Sevilla, 2000) y el Premio de Poesía Unicaja 2006 por su libro La hora azul.
Cachelo es la denominación dada a la patata cocida en algunos lugares de España, en especial en Galicia y El Bierzo. En otros lugares, dependiendo del tamaño de la patata y la preparación, recibe otros nombres. Sumamente curioso es el parecido entre la fonía Cachelo y la del Farsí de Afganistán: Katchalu. Incluso este último se emplea para caracterizar a los Alemanes como Mister Katchalu, por sus costumbres alimenticias.
Cordelia es el más cercano satélite natural de Urano. Recibe su nombre de la hija más joven del Rey Lear de William Shakespeare. Lo descubrió Richard J. Terrile de las imágenes tomadas por el Voyager 2 el 21 de enero de 1986, y recibió la designación temporal S/1986U7 . También se designa Urano VI . Cordelia actúa como el satélite pastor interior del anillo épsilon de Urano. El satélite pastor exterior de dicho anillo es Ofelia. No confundir con el asteroide (2758) Cordelia
Villanueva de Gómez es una localidad y municipio español perteneciente a la provincia de Ávila, en la comunidad autónoma de Castilla y León. La localidad se encuentra localizada a una altitud de 890 msnm a 26 kilómetros al norte de la capital provincial. Se encuentra en la comarca de La Moraña, cerca del río Adaja, que a aguas arriba también pasa por la capital. La población es de 153 habitantes (INE 2007).
Río Calamuchita es la recuperada denominación aborigen de uno de los principales ríos de la provincia de Córdoba, Argentina, conocido mayormente como río Tercero, en alusión al orden en que fue encontrando el conquistador español en el siglo XVI, estos cursos de agua, desde el Norte hacia el Sur. Este río toma su curso más definido a partir de la Ciudad de Embalse, en el dique Embalse del río Tercero al pie de las Sierras de Córdoba.
Outremer, en francés "ultramar", fue el nombre genérico dado a los Estados cruzados establecidos después de la Primera Cruzada: el Condado de Edesa, el Principado de Antioquía, el Condado de Trípoli y, sobre todo, el Reino de Jerusalén. El nombre se usaba como equivalente a Tierra Santa, Levante, Siria o Palestina, e incluía territorios que en la actualidad forman parte de Israel, los Territorios Palestinos, Jordania y Líbano.
La teoría de códigos es una especialidad matemática que trata de las leyes de la codificación de la información. A grandes rasgos, codificar es transformar una información en una señal convenida para su comunicación. Decodificar sería el proceso inverso y complementario del anterior por el cual la señal comunicada es transformada en la información original. El auge de las comunicaciones a partir de la segunda mitad del siglo XX motivó un fuerte desarrollo de la teoría de códigos.
Vanaheim o Vanaheimr es el hogar de los Vanir,  uno de los dos clanes de dioses en la mitología nórdica aparte de los Æsir. El nombre aparece en la saga de los Ynglingos de Snorri Sturluson. En esa obra, los dioses aparecen de un modo evemerista, como héroes del pasado, y el nombre de su reino es relacionado con el río Don. Es por ello que es discutible el hecho de contar a Vanaheim como uno de los nueve mundos de la cosmología nórdica. Snorri introduce a Vanaheim de este modo:
El Avtomat Kaláshnikova modelo 1947 (del ruso Автомат Калашникова образца 1947 года), más conocido por su acrónimo, AK- 47, es un fusil de asalto soviético, de calibre 7,62 mm, diseñado por Mijaíl Kaláshnikov, combatiente ruso durante la Segunda Guerra Mundial. Fue el fusil oficial de la Unión Soviética entre 1947 y 1978. A diciembre de 2007, el AK-47 es el arma de fuego de mayor producción de la historia, con cerca de 80 millones de unidades manufacturadas.
Un sacapuntas, tajalápiz, tajador, afilador, afila o maquinilla es el instrumento que se utiliza para afinar la madera y la punta de grafito destinada a escribir de un lápiz cuando ésta se ha engrosado por el uso o cuando el lápiz es nuevo. Es indispensable cuando se trata de dar calidad a la escritura ya que frecuentemente se engrosa la punta del lápiz con el uso. Existen sacapuntas de varios tipos y tamaños de acuerdo al grosor de los lápices diversos que existen.
Martha Graham (Pittsburgh, Pensilvania 11 de mayo de 1894 — Nueva York, 1 de abril de 1991), fue una bailarina y coreógrafa estadounidense de danza moderna cuya influencia en la danza es equiparada a la que tuvo Picasso en las artes plásticas, Stravinsky en la música o Frank Lloyd Wright en la arquitectura. Para ella, la danza moderna no era producto de la inventiva, sino del descubrimiento de principios primigenios.
Francisco Segundo Huenchumilla Jaramillo ( Temuco, 22 de marzo de 1944) es un abogado, académico y político chileno militante del Partido Demócrata Cristiano. Fue parlamentario por espacio de doce años y ministro de Estado del presidente Ricardo Lagos. En la actualidad se desempeña como intendente de la Región de la Araucanía, en el marco de la segunda administración de Michelle Bachelet. Entre 2004 y 2008 ejerció como alcalde de Temuco, en la zona centro-sur del país.
Junko Takeuchi  (竹内 順子, Yunko takeuchi, nació el 5 de abril de 1972) es una seiyū y una cantante ocasional que nació en Saitama, Japón. En el 2005 pertenece al grupo Love Live. Algunos de sus papeles más notables, son en el anime Naruto, como el protagonista de esta, Naruto Uzumaki, en Medabots como Metabee, en Hunter X Hunter, como Gon Freecs y recientemente, en Inazuma Eleven como Mamoru Endou.
En arquitectura de computadoras, 16 bits es un adjetivo usado para describir enteros, direcciones de memoria u otras unidades de datos que comprenden hasta 16 bits (2 octetos) de ancho, o para referirse a una arquitectura de CPU y ALU basadas en registros, bus de direcciones o bus de datos de ese ancho. Al igual que en las videoconsolas, se denominan 16 bits a una serie de ordenadores que tenían en común usar procesadores de 16 bits.
La LL-11 o Acceso este a Lérida, es una autovía que empieza en la Autovía del Nordeste (A-2), y finaliza en la LL-12, al sur de Lérida. Tiene una longitud de 12 km, y 7 enlaces.Esta autovía se construyó el año 2004 y antes era la N-IIª.Tiene los enlaces: - 0: A-2 Barcelona y Mollerusa - 1: N-IIª Bell-lloc de Urgel y Mollerusa - 3: Els Alamús - 8: C-13 Balaguer y Tremp, N-240 Tarragona - 9: N-240ª Els Mangraners - 11: C-12 Flix y Tortosa
Navárniz  (en euskera y oficialmente  Nabarniz) es un municipio de la comarca de Busturialdea en Vizcaya, País Vasco, ( España). Tiene una extensión de 112,2 km² y un censo poblacional de 236 habitantes según el censo del año 2010. Se sitúa a los pies del monte Iluntzar de 728 metros de altutud mientras que la altitud media del municipio es de 360 msnm, que lo separa del valle del río Lea. Está conformado por lo barrios Ikazurieta, Intxaurraga, Uribarri-Zabaleta, Elexalde, Merika y Lekerika.
Kefersteinia es un género con unas 68 especies de orquídeas epífitas simpodiales alguna especie presenta hábitos terrestres. Se distribuyen en las zonas tropicales de Centroamérica y Suramérica en las faldas de las montañas. El género Kefersteinia se estableció en 1852 y ha permanecido sin cambios hasta hace poco. Está muy próximo al género Chondrorhyncha y alguna especie antes adscrita a Kefersteinia ha sido transferida a este género ú a otros aliados como Chaubardiella.
La Bastide (en catalán la Bastida) es un municipio de la comarca del Conflent, en el departamento de Pirineos Orientales (Francia). Situado entre los límites de las comarcas del Rosellón, Conflent y Vallespir, su comarca, según las fuentes, puede variar ligeramente. Antiguamente se llamaba Mollet o Molletel que hacía referencia a su blando terreno. Dependía del vizcondado de Vallespir hasta que se construyó una fortaleza defensiva.
Charles Konan Banny (n. el 11 de noviembre de 1942) es un economista africano. Es gobernador del Banco Central de los Estados de África del Oeste (BCEAO) desde 1993. Ocupó el cargo de Primer Ministro interino de Costa de Marfil desde el 4 de diciembre de 2005 hasta el 30 de marzo de 2007, cuando fue reemplazado por Guillaume Soro. Fue gobernador interino del BCEAO de 1990 a 1993 tras la dimisión de Alassane Ouattara.
En la antigua Roma, una persona era elegida como cabeza de cada una de las tribus, y poseía atribuciones de diverso carácter:Además, podía poner veto a las resoluciones del Senado y proponer plebiscitos. Esta organización administrativa era común a todos los ciudadanos romanos, patricios y plebeyos, puesto que unos y otros convivían en las mismas tribus. En el 495 a. C., según Tito Livio, el número de tribus romanas era de treinta y cinco: cuatro urbanas y treinta y una rústicas.
Escuela Militar es una estación ferroviaria que forma parte de la Línea 1 de la red del Metro de Santiago de Chile. Se encuentra subterránea, entre las estaciones Alcántara y Manquehue de la misma línea. Se ubica en el nudo vial formado por la intersección de las avenidas Apoquindo a la altura del 4.500 y Américo Vespucio, en la comuna de Las Condes. El nombre proyectado de esta estación era Américo Vespucio.
Alpina Burkard Bovensiepen Gmbh es un fabricante bávaro de automóviles fundada en Buchloe, en el distrito alemán de Ostallgäu. Aunque los vehículos Alpina tienen su propio número de chasis, para muchos la fábrica es simplemente una empresa de tuning. Esto se debe a que basa su gama de productos sobre modelos de BMW que les suministran los chasis y las carrocerías, a los que aporta un aumento de su exclusividad en términos deportivos y de lujo.
La Acerca de este sonido vocal cerrada anterior redondeada  es un sonido vocálico que se usa en algunas lenguas orales. El símbolo en el Alfabeto Fonético Internacional es y, y el símbolo X-SAMPA equivalente es y. También hay una vocal cerrada, anterior, comprimida (labios unidos pero sin abocinamiento), transcrita como [ʉ̟], que se opone a las vocales cerradas anteriores tanto redondeadas como no redondeadas.
La Biblioteca Pública El Tunal fue diseñada por los arquitectos Suely Vargas Nóbrega, Manuel Antonio Guerrero y Marcia Wanderley en 2001, formando parte del Parque El Tunal, al sur de Bogotá. Está dividida interiormente en cinco zonas, área de acceso, sala de adultos y adolescentes o jóvenes, sala de niños, extensión cultural y área administrativa. Forma parte de la red de bibliotecas públicas Biblored y recibe alrededor de 4000 personas diarias de diferentes edades.
Mary Pickford ( Toronto, 8 de abril de 1892 - Santa Mónica, 29 de mayo de 1979) fue una actriz cinematográfica canadiense. Fue una de las máximas figuras del cine mudo durante el período 1915-1925 como intérprete de un tipo popular de ingenua romántica y así llegó a ser la actriz más poderosa y mejor pagada en esa época. Entre el público estadounidense se la conoció como «pequeña Mary», «la chica del cabello dorado» y la primera «novia de América».
Ballmoos es una localidad y antigua comuna suiza del cantón de Berna, situada en el distrito administrativo de Berna-Mittelland, comuna de Jegenstorf. Limitaba al norte con la comuna de Zuzwil, al este con Jegenstorf, al sur con Wiggiswil, y al oeste con Deisswil bei Münchenbuchsee. El 1 de enero de 2010 pasó a ser una localidad de la comuna de Jegenstorf, tras su fusión con dicha comuna. Hasta el 31 de diciembre de 2009 situada en el distrito de Fraubrunnen.
Turf es una banda de rock de Argentina, que se formó en diciembre de 1995. Se caracterizaron por tener un sonido del clásico rock de los años 70, con claras influencias del brit-pop e indie pop. La formación se separó en el 2007 por diferencias entre sus integrantes, dando origen a otras bandas actuales como Poncho y Sponsors. En 2014, la banda se volvio a reunir para algunos conciertos, dando a conocer en 2015 su definitiva reunion.
Las Perdices es una localidad de la región sur de la provincia argentina de Córdoba, dentro del departamento Tercero Arriba, en la pedanía Punta del Agua. Está ubicada sobre la Ruta Nacional 158, siendo sus coordenadas geográficas: 32°42′2″S63°42′15″O﻿ / ﻿-32.70056,-63.70417Las Perdices ocupa 213 ha, distribuidas en 136 manzanas. Los centros urbanos cercanos son la ciudad de Villa María a 60 km, y la ciudad de Río Cuarto a 90 km.
El Consejo Nacional de Investigaciones Científicas y Técnicas (CONICET) es un ente autárquico dependiente del Ministerio de Ciencia, Tecnología e Innovación Productiva de Argentina, destinado a promover el desarrollo de la ciencia y la tecnología en ese país. Es la institución científica más importante del país y la segunda en Latinoamérica según el SCImago Journal Rank. subiendo 10 escalones desde el 2012.
Traceroute es una consola de diagnóstico que permite seguir la pista de los paquetes que vienen desde un host (punto de red). Se obtiene además una estadística del RTT o latencia de red de esos paquetes, lo que viene a ser una estimación de la distancia a la que están los extremos de la comunicación.Esta herramienta se llama traceroute en UNIX, Mac y GNU/Linux, mientras que en Windows se llama tracert.
El idiota (en ruso: Идиот, Idiot), en algunas ediciones en castellano llamada El príncipe idiota, es una novela escrita por el autor ruso Fiódor Dostoyevski. Fue publicada originalmente en serie en El mensajero ruso entre 1868 y 1869. El idiota está considerada como una de las novelas más brillantes de Dostoyevski y de la "Edad de Oro" de la literatura rusa. No fue traducida al inglés hasta el siglo XX.
La cronología del Antiguo Oriente Próximo trata de asignar «fechas absolutas» a los acontecimientos históricos acaecidos durante las primeras civilizaciones que surgen en el oeste de Asia, en la zona del mundo que en la actualidad se denomina Oriente Próximo o, a veces, Oriente Medio, en las primeras épocas de la Edad Antigua, datadas entre el 3000 y el 500 a. C. aproximadamente, donde se vincula con la cronología griega o persa.
Mohamed Ghannouchi o Mohamed Ghanuxi (en transcripción árabe, محمد الغنوشي, Mʋhɑm̑ɑd alƠɑnúşí) (n. Susa, Túnez, 18 de agosto de 1941) es un político tunecino. Ocupó el puesto de primer ministro (1999 - 2011) hasta que las protestas posteriores a la revolución que expulsó del poder al presidente Ben Ali le forzaron a dimitir. También fue brevemente Presidente de Túnez entre la huida del anterior presidente, Ben Ali, y la designación de Fouad Mebazaa por el Consejo Constitucional.
En la elección presidencial de Chile de 1942 se efectuaron el 1 de febrero de 1942 resultado de la muerte del presidente Pedro Aguirre Cerda y el deber del vicepresidente Jerónimo Méndez de llamar a elecciones, el ganador de las elecciones marcó uno de los mejores resultados electorales del país durante el nuevo sistema y el segundo periodo del Radicalismo, se conformaron inicialmente las siguientes candidaturas.
Patria Nueva es un periodo de la historia de Chile que abarca desde el 12 de febrero de 1817 —cuando ocurrió la victoria del Ejército de los Andes en la batalla de Chacabuco— hasta el 28 de enero de 1823 —cuando se procedió a la renuncia al poder de Bernardo O'Higgins—. Durante esta etapa, se intentó consolidar el proceso de Independencia y establecer un proyecto político para organizar el Estado.
El filibusterismo es la segunda novela escrita por José Rizal y es la continuación de Noli me tangere. Comenzó a escribirla en octubre de 1887, mientras ejercía la medicina en Calambá. En Londres (1888), hizo algunos cambios en la estructura y corrigió algunos capítulos. Luego escribió más capítulos en París y Madrid. El 29 de marzo de 1891 acabó el manuscrito en Biarritz. Finalmente, la obra se editó en Gante (Bélgica) en 1891.
Teletransporte o teleportación es el proceso de mover objetos o partículas de un lugar a otro instantáneamente. Según la narración de que se trate, puede realizarse, o no, utilizando una máquina llamada teletransportador. Literalmente quiere decir «desplazar a distancia», lo que puede ser entendido como un desplazamiento que se produce sin necesidad de establecer contacto físico directo con el objeto para que éste se mueva.
La riada del camping de Biescas ocurrió el 7 de agosto de 1996 como consecuencia de una riada sufrida en el camping Las Nieves (42°36′52″N0°19′36″O﻿ / ﻿42.61444,-0.32667), situado sobre el cono de deyección del torrente de aguas justo antes de su desembocadura en el río Gállego y a un kilómetro escaso aguas abajo de Biescas, Huesca (Aragón). En la tragedia murieron 87 personas y 183 resultaron heridas.
El portuñol riverense, también conocido como fronterizo, fronteiriço (portugués) o misturado, es un dialecto del idioma portugués presente en la región fronteriza del norte del Uruguay y sur del Brasil. Se habla en ciudades como Artigas y Quaraí y más específicamente en la zona de las ciudades vecinas de Rivera (Uruguay) y Santana do Livramento (Brasil). A este tramo de la frontera se lo llama «Frontera de la Paz».
Las funciones del lenguaje se refiere al uso de la lengua que hace un hablante. Son los diferentes objetivos, propósitos y servicios que se le dan al lenguaje al comunicarse, dándose una función del lenguaje por cada factor que tiene éste, en donde la función que prevalece es el factor en donde más se pone énfasis al comunicarse. Varios lingüistas han propuesto distintas clasificaciones de las funciones del lenguaje:
En la mitología griega, Pitón era una gran serpiente, hija de Gea, la madre Tierra, nacida del barro que quedó en la tierra después del gran diluvio. El monstruo vivía en una gruta cerca de Delfos, en el Monte Parnaso, y allí custodiaba el oráculo. El dios Apolo mató a Pitón, exigió el oráculo para sí y desde entonces fue conocido como Apolo Pitio. Se dice que el dios había fundado los Juegos Píticos para celebrar su victoria.
La bandera de Alberta, Canadá, se adoptó el 1 de junio de 1968. La bandera tiene las proporciones 2:1, con el escudo provincial el centro. La altura del escudo son 7/11 de la altura de la bandera. Los colores provinciales, adoptados en 1984, son el azul y el dorado. También se llaman “Alberta blue” y “Alberta gold”, apareciendo en el fondo (y en el cielo) y en los campos de trigo respectivamente.
Wald es una comuna suiza del cantón de Berna, situada en el distrito administrativo de Berna-Mittelland. Limita al norte con las comunas de Köniz y Kehrsatz, al este con Belp y Toffen, al sur con Niedermuhlern, y al oeste con Oberbalm. La comuna de Wald es el resultado de la fusión el 1 de enero de 2004 de las comunas de Englisberg y Zimmerwald, actualmente consideradas como localidades. Hasta el 31 de diciembre de 2009 situada en el distrito de Seftigen.
El municipio de Yumbo se encuentra localizado al norte de la ciudad de Cali. Es el municipio más cercano de Cali, a tan solo 10 minutos y 12 kilómetros de su casco urbano. Es uno de los 42 municipios que conforman el Departamento del Valle del Cauca, ubicado en el Área Metropolitana de Cali. Es conocido como la Capital Industrial del valle, debido a las más de 2.000 fábricas asentadas en su territorio limítrofe con Cali, capital del Valle del Cauca.
Francisco Pérez Pérez (Novelda, Alicante, 2 de enero de 1899 - Las Palmas de Gran Canaria, 3 de mayo de 1965) fue un militar español. Alcanzó el rango de capitán de Infantería del Ejército español y fue destacado como Comandante Militar y Gobernador en La Agüera, en el Río de Oro (Sahara Español) entre 1927 y 1935. Realizó tres viajes en automóvil por el interior del desierto del Sahara en la zona española, durante los años 1931-1935, solamente acompañado por un mecánico.
Carolinas Bajas es un barrio de la ciudad de Alicante (España). Limita al norte, separado por la Calle Jaime Segarra, con el barrio de Carolinas Altas; al este con el barrio del Pla del Bon Repós; al sur con el barrio de San Antón; y al oeste con el barrio de Campoamor. Este barrio y el de Carolinas Altas se conocen de forma conjunta como Carolinas. Se encuentra a 35 metros sobre el nivel del mar, y según el censo de 2011, cuenta con 9.849 habitantes (4.647 hombres y 5.202 mujeres).
En informática, se considera administración remota a la funcionalidad de algunos programas que permiten realizar ciertos tipos de acciones desde un equipo local y que las mismas se ejecuten en otro equipo remoto. Por ejemplo, con una herramienta o aplicación de administración remota, el responsable de una red informática puede acceder a otra computadora para ver si la misma tiene problemas, sin necesidad de moverse de su escritorio.
Usuario:Iho jose/FichaUsuario:Iho jose/FichaUsuario:Iho jose/FichaUsuario:Iho jose/FichaBible Black  (バイブルブラック, baiburu burakku) se trata de un juego hentai que ha tenido una muy conocida y altamente valorada conversión a hentai anime. El juego fue realizado por Active-Soft y ha sido adaptado al anime por Milky studio. La distribución en Estados Unidos por Kitty Media. La serie, que se realizó mediante OVAs, es la más exitosa de las series hentai y tiene miles de fans a lo largo del mundo.
La Guerra de la Franja de Agacher fue un conflicto dividido en dos partes que tuvo lugar entre 1974 y 1985 entre Mali y Burkina Faso. La Franja de Agacher es una franja de tierra de 160 km. de longitud situada en el noreste de Burkina Faso. El territorio, que se cree que contiene considerables reservas de gas natural y recursos minerales, fue el centro de una larga disputa entre Alto Volta (antiguo nombre de Burkina Faso hasta 1984) y Mali, llegando al enfrentamiento armado en 1974 y 1985.
Tom Boonen (nacido el 15 de octubre de 1980 en Mol) es un ciclista belga. Profesional desde 2002, compite por el Etixx-Quick Step, equipo al que ha estado ligado casi toda su carrera deportiva. Destaca como velocista, y sobre todo es un especialista en las clásicas de primavera, donde ha ganado cuatro veces la París-Roubaix y tres veces el Tour de Flandes entre otras. También fue campeón del mundo en ruta en 2005 y ganó la clasificación por puntos del Tour de Francia 2007.
Clark Ashton Smith (13 de enero de 1893 – 14 de agosto de 1961) fue un poeta, escultor, pintor y escritor de cuentos de fantasía, terror y ciencia ficción. Nació en Long Valley, California. Debe su fama principalmente a su obra literaria y a la amistad que compartió con Lovecraft entre 1922 y 1937, año en que Lovecraft murió; durante ese período participó en Los Mitos de Cthulhu. Smith, H. P. Lovecraft y Robert E. Howard fueron los colaboradores más importantes de la revista pulp Weird Tales.
El Karthala (2360 m) es un volcán activo en la isla de Gran Comora, es el punto más alto de las Comoras. El volcán Karthala es notoriamente activo, después de haber hecho erupción más de 20 veces desde el siglo XIX. Frecuentes erupciones han formado al volcán con una caldera de 3 por 4 kilómetros, pero la isla ha escapado de una destrucción masiva. El 17 de abril de 2005, ocurrió una erupción, forzando a cientos de pobladores a huir.
Akelarre es el nombre de un cifrador por bloques propuesto en 1996 que combinaba desarrollos de IDEA y RC5. Se demostró que era susceptible a un ataque incluso sólo con texto cifrado en el 2000 (Knudsen y Rijmen). Akelarre cifra en bloques de 128 bits de longitud con un tamaño variable de clave, que debe ser múltiplo de 64 bits. El número de rondas es variable, pero 4 son las sugeridas. Las operaciones en las rondas es similar a la usada en IDEA.
No debe confundirse con el dogma cristiano de la Encarnación del Verbo.Carne, ocre carne o color piel es un color naranja rojizo claro, de saturación débil, que representa el aspecto típico de la piel humana caucásica. Este color suele hallarse normalizado en catálogos cromáticos e inventarios de colores bajo la denominación «carne», es decir, es un color estándar. Puede verse una muestra del mismo a la derecha.Este color y sus similares se denominan carnaciones.
La Torre de radio Berlín es una torre de transmisión de radio ubicada en Berlín ( Alemania), que fue construida entre 1924 y 1926 por Heinrich Straumer. Se la conoce popularmente como der lange Lulatsch y es uno de los puntos de interés más conocidos de la ciudad de Berlín. Se encuentra en la feria de muestras de Berlín en el distrito de Charlottenburg-Wilmersdorf. No debe confundirse a esta torre berlinesa con la más moderna Torre de tv de Berlín.
Informe semanal es un programa informativo que se emite semanalmente por La 1 de Televisión Española. Se trata del programa más veterano de la televisión en España con 40 años ininterrumpidos de emisión en 2013, solo superado por el informativo Telediario.Con 4 décadas de emisión ininterrumpida, se configura como el programa informativo decano de la televisión en Europa, siendo el más premiado de la historia. Además, Informe semanal está incluido en el Libro Guinness de los Récords por el tiempo que se lleva emitiendo.
La bandera de la República Dominicana es el pabellón que representa al país, y que junto con el Escudo y el himno nacional, tiene la categoría de símbolo patrio. De acuerdo con lo descrito dentro del artículo 31 y 32 de la Constitución, tiene una cruz en el centro que extiende hacia las extremidades y divide la bandera en cuatro rectángulos: los de arriba son azul (en el lado del asta) y rojo, y los de abajo son rojo (en el lado del esta) y azul. En el centro de la cruz existe el escudo de armas de la República Dominicana.
Es un tipo de educación usado en la República Argentina para reemplazar a la escuela secundaria. En las provincias de República Argentina que adoptaron al sistema, se denominaba de esta manera al ciclo profesional de la enseñanza de nivel medio. Con una duración de tres años, no es obligatorio en todas las provincias y se cursa con posterioridad a la Educación General Básica (EGB). Otras jurisdicciones, como la ciudad de Buenos Aires, mantenían el régimen de 7 años de enseñanza primaria y 5 de secundaria. Finalizado el nivel polimodal el alumno está habilitado para ingresar a la Universidad.
Shénzhen (chino: 深圳市, pinyin: Shēnzhèn) Es una ciudad-subprovincia de 10,6 millones de habitantes localizada al sur de la provincia de Cantón, en la República Popular China. El nombre de la ciudad tiene su origen en la denominación que daban los habitantes de la zona a las zanjas de los arrozales a las que llamaban zhen o chon. Shénzhen significa "zanjas profundas", debido a que la zona en que la ciudad se asienta es una región atravesada por ríos y en la cual existen profundas zanjas en los arrozales.
Paul László ( 6 de febrero de 1900 - 27 de marzo de 1993) fue un arquitecto húngaro- estadounidense moderno del siglo XX. Ganó su reputación como diseñador de interiores para viviendas en la década de los años 1960. Más tarde, pasó a enfocar su carrera en el diseño de interiores comerciales. También destacan sus trabajos como diseñador industrial. László sirvió en ambas guerras mundiales. Luchó con la artillería húngaro en el frente italiano durante la Primera Guerra Mundial y se alistó en el ejército de Estados Unidos y sirvió en el país durante la Segunda Guerra Mundial.
Gianni Motta (nacido el 13 de marzo de 1943 en Cassano d'Adda) fue un ciclista italiano, profesional entre los años 1964 y 1974, durante los cuales logró 91 victorias. Como amateur logró varias victorias en pequeñas pruebas de su país, destacando la victoria en el campeonato nacional en 1962. Su carrera predilecta fue el Giro de Italia, el cual ganó en 1966. Además, fue 5º en 1964, 6º en 1967 y 1968 y 10º en 1973. También fue tercero en el Tour de Francia 1965. En el Campeonato del Mundo de ciclismo, fue 4º en los años 1966 y 1967.
Tristán de Luna y Arellano (h. Borobia (Soria), 1510 –† Ciudad de México, 16 de septiembre de 1573), también conocido como Tristán de Arellano, fue un explorador y conquistador español de la familia de Luna. Descendiente de una familia castellana establecida en las localidades de Ciria y Borobia, y primo de Antonio de Mendoza, primer virrey de la Nueva España, y de Juana de Zuñiga, esposa de Hernán Cortés, poco se sabe de él hasta que llegó, alrededor de 1530, a la Nueva España. Fue padre de Carlos de Luna y Arellano, gobernador de Yucatán en 1604.
La denominada Masacre de Manila hace referencia a las atrocidades cometidas en la ciudad de Manila en febrero de 1945 contra civiles filipinos por tropas japonesas en retirada finalizando la Segunda Guerra Mundial. Diversas fuentes cifran el número de víctimas en al menos 100.000 personas.Se trata de un suceso sólo comparable a las masacres de la Guerra filipino-estadounidense (1899-1913), y uno de los mayores crímenes de guerra cometidos por el Ejército Imperial Japonés desde la invasión de Manchuria en 1931 hasta el final de la Segunda Guerra Mundial.
Choque cultural o choc cultural o shock cultural, términos utilizados para describir la ansiedad y los sentimientos (de sorpresa, desorientación, confusión, etc.) causados en un individuo por el contacto con un medio social totalmente distinto, por ejemplo en otro país. Se relaciona frecuentemente con la incapacidad de asimilar una cultura diferente, creando dificultades en saber qué es apropiado y qué no. Frecuentemente se combina con un fuerte rechazo (moral o estético) a ciertos aspectos de la cultura ajena.
Jasab (Ḫaṣab) es la capital de la región de Musandam en el norte de Omán. Está localizado en el estrecho de Ormuz a 100 km de Ras Al Khaimah en los Emiratos Árabes Unidos. Es conocido por la pesca y el contrabando desde y hacia Irán, curioso observar a primera hora de la mañana el desembarco de las cabras y por la tarde, la salida de las barcas cargadas en el muelle a lo largo del día. Ahora esta convirtiéndose en un destino turístico: Su Gran Mezquita se puede visitar, respetando las costumbres musulmanas. Tiene un museo etnográfico en el fuerte de origen portugués situado en el puerto.
Panasonic Corp. (en japonés: パナソニック株式会社) es una compañía multinacional cuya sede central se encuentra en Kadoma, Japón, anteriormente denominada Matsushita Electric Industrial Co., Ltd.La compañía fue fundada en 1918 y ha crecido hasta convertirse en una de los mayores productores japoneses de electrónica, junto con Sony, Hitachi, Toshiba, Sharp Corporation y Canon. Además de la electrónica, ofrece productos y servicios no electrónicos como servicios de renovación de casas. Panasonic es el cuarto mayor fabricante de televisores del mundo en 2012, por cuota de mercado.
Éric Rohmer, seudónimo de Maurice Henri Joseph Schérer (Nancy, 4 de abril de 1920 - París, 11 de enero de 2010), fue un crítico y director de cine, además de periodista, novelista, guionista y profesor francés. Figura intelectual importante de la llamada Nouvelle vague (Nueva Ola) francesa de posguerra, y editor de la prestigiosa revista de cine Cahiers du Cinéma, es recordado sobre todo por tres series de películas: Seis cuentos morales, las seis Comedias y proverbios y los Cuentos de las cuatro estaciones.
TV Tokyo Corporation  (株式会社テレビ東京,  Kabushiki Gaisha Terebi Tōkyō) es un canal de televisión comercial de ámbito nacional japonés que transmite desde Tokio. Fue fundada en 1964, su principal accionista de referencia es el diario Nihon Keizai Shimbun, y es la cadena principal de la red de emisoras TX Network ( TXN). La cadena, que también se conoce popularmente como Teleto (テレ東, Teretō), es la más pequeña de las cadenas de televisión nacionales que emiten desde Tokio, y destaca por la alta presencia del anime en su programación.
Caesar Flavius Leo Augustus o León II ( 467- 17 de noviembre de 474) fue emperador del Imperio romano de Oriente desde el 18 de enero al 17 de noviembre de 474. Era hijo de Zenón y de Ariadna (la hija de León I y Verina). León II había sido nombrado sucesor de León I como pariente masculino más cercano del emperador. Accedió al trono cuando murió su abuelo, siendo todavía un niño de siete años de edad. Su padre actuó como regente durante su reinado. A los 10 meses de iniciarse su reinado, León II murió de una enfermedad desconocida y fue sucedido al frente del Imperio por su padre, Zenón.
Spriggina era un animal (anélido o artrópodo), uno de los pocos de la biota del periodo Ediacárico que estaba bien desarrollado; tenía una simetría bilateral con segmentación y una especie de escudo cefálico con espinas genales; parece que no tenía apéndice. Vivió en la era Neoproterozoica (hace unos 550 millones de años) y recuerda a un trilobite, por lo que pudo ser su ancestro y de otros artrópodos del periodo Cámbrico. Por ahora se conocen dos especies.Spriggina pudo ser depredador y puede estar en la base de la explosión cámbrica.
El coeficiente de caja indica el porcentaje del dinero de un banco que debe ser mantenido en reservas líquidas, y por tanto sin que pueda ser usado para invertir o hacer préstamos. Las autoridades monetarias de cada país establecen un coeficiente mínimo de reservas que todas las entidades financieras han de cumplir. En algunos casos, las entidades financieras pueden colocarse por encima del mínimo fijado legalmente. Otras denominaciones de este coeficiente son encaje bancario, coeficiente legal de reservas, y coeficiente de reservas.
Ángel Galé Hualde (2 de octubre de 1861 – 20 de abril de 1941). Hijo predilecto de la Villa de Isaba, Navarra. Empresario emprendedor que contribuyó a principios del siglo XX a la modernización de la villa rocalesa de Isaba, dotando al pueblo de infraestructuras para mejorar las condiciones de vida de sus habitantes. Asimismo, fue quien introdujo el turismo en el pueblo con la construcción de un hotel. Quizá de entre sus negocios, el más conocido a día de hoy sea el parque de atracciones del monte Igueldo en San Sebastián.
Picton, Nueva y Lennox, también conocidas como islas del Beagle o PNL, son tres islas chilenas que junto con varios islotes conforman un archipiélago ubicado al este de la isla Navarino, en el extremo oriental del canal Beagle y sobre el mar de la Zona Austral. Pertenecen administrativamente a la comuna de Cabo de Hornos, Provincia de la Antártica Chilena, XII Región de Magallanes y de la Antártica Chilena. La posesión de la islas fue el centro del Conflicto del Beagle entre Chile y la Argentina.
La Serie Mundial de 2004 fue la centésima serie final disputada entre los campeones de las ligas Nacional y Americana de las Grandes Ligas de Béisbol. En la serie donde queda campeón el primero en ganar cuatro juegos se inició el 23 de octubre y culminó el 27 de octubre luego de cuatro victorias seguidas del equipo Boston Red Sox de la Liga Americana contra los St. Louis Cardinals de la Liga Nacional. Boston no había ganado una Serie Mundial desde la de 1918 cuando le ganó a los Chicago Cubs.Jugador más valioso: Manny Ramírez, Boston.
El cloruro de hidrógeno ( ácido clorhídrico en su forma hidratada) es un compuesto químico de fórmula HCl, formado por un átomo de cloro unido a uno de hidrógeno. A condiciones normales de presión y temperatura (CNPT) es un gas más denso que el aire. Es un compuesto tóxico, corrosivo, de olor picante y sofocante. En su forma anhidra, no ataca metales ni aleaciones. Pero en presencia de humedad produce vapores de ácido clorhídrico que ataca a la mayoría de los metales exceptuando la plata, el oro, el platino y el tantalio.
Lara Croft: Tomb Raider (o simplemente Tomb Raider) es una película basada en la popular serie de videojuegos Tomb Raider, protagonizada por el personaje Lara Croft. Fue estrenada durante el verano de 2001. El personaje principal, Lara Croft, fue interpretado por la actriz Angelina Jolie. La película fue filmada en Angkor, Camboya. Recibió generalmente críticas y puntuaciones negativas, aunque algunas páginas entregaron opiniones favorables Durante el verano de 2003, se estrenó su secuela, Lara Croft Tomb Raider: La cuna de la vida.
El Plan de retirada unilateral israelí o Plan de desconexión (en hebreo: תוכנית ההתנתקות; Tojnit Haitnatkut) fue un plan propuesto a principios de 2004 por el entonces Primer Ministro de Israel Ariel Sharón, adoptado por el gobierno y aprobado mediante ley del Parlamento (Knéset), que fue llevado a cabo durante la segunda quincena de agosto de 2005. El plan propuso eliminar toda presencia permanente civil israelí de la Franja de Gaza, así como eliminar cuatro asentamientos de la parte norte de Cisjordania, administradas por Israel desde la Guerra de los Seis Días.
Situación fundamental es el conjunto mínimo de situaciones adidácticas que permiten engendrar a través de la asignación de diversos valores a las variables didácticas, un campo de problemas suficientemente extenso para representar todas las situaciones didácticas a partir de las cuales se logra que un alumno aprenda una forma determinada de saber. Esta situación fundamental presenta un contexto al estudiante de donde se va a desprender una secuencia de actividades que permiten generar un tipo de aprendizaje, partiendo de una situación global denominada situación fundamental.
Imbé es un municipio brasileño del estado de Rio Grande do Sul. Se encuentra ubicado a una latitud de 29º58'31" Sur y una longitud de 50º07'41" Oeste. Su población estimada para el año 2004 era de 14.751 habitantes. Ocupa una superficie de 39,742 km². Sus playas son muy procuradas por los deportistas, debido a las olas que se forman en sus aguas. Este municipio, linda con la ciudad de Tramandaí, siendo ambas localidades separadas por el río homónimo a esta última ciudad, conformando un importante aglomerado urbano turístico en el sur del Brasil.
La entidad educacional, Esane del Norte nace en 1979, en Antofagasta, obteniendo el reconocimiento oficial del Ministerio de Educación el 2 de febrero de 1982, mediante el Decreto Exento n.º 31. Además, cuenta con el reconocimiento del Consejo Nacional de Instituciones Privadas de Educación Superior (Conifos). Actualmente tiene Sede en las principales ciudades de la Segunda Región, Antofagasta y Calama. Cuenta con el Centro de Formación Técnica, Centro de Entrenamiento Técnico y un Instituto de Enseñanza Media.
Un niño salvaje es una persona que ha vivido fuera de la sociedad durante un largo período de su infancia. Esta categoría incluye desde personas que no han tenido el más mínimo contacto humano durante años hasta niños que han sido confinados en sitios donde solamente se les alimentaba. Se han conocido pocos casos pero han sido muy estudiados por su interés psicológico, médico y lingüístico. El término feral proviene del latín ferālis ('feroz, letal'), y éste de fera: 'fiera, animal salvaje'. La Real Academia Española lo define como un adjetivo en desuso, que significaba 'cruel, sangriento'.
Schönengrund es una comuna suiza del cantón de Appenzell Rodas Exteriores, formó parte del extinto distrito de Hinterland. Limita al norte con las comunas de Sankt Peterzell ( SG) y Schwellbrunn, al este y sur con Urnäsch, y al oeste con Hemberg ( SG). Schönengrund es uno de los destinos turísticos favoritos del cantón, pues ofrece locaciones tanto en invierno como en verano. En invierno las estaciones de esquí, en las que el cross-country, el snowboard y el esquí por supuesto son ofrecidos. En verano la localidad ofrece otras múltiples atracciones a los turistas.
Néstor es un personaje creado por Hergé en los cómics de Tintín y Milú. Es el mayordomo del Capitán Haddock, amigo de Tintín. Aparece por primera vez como mayordomo de los Hermanos Pájaro, dos anticuarios y criminales, en Mansion Pasador, o Moulinsart, en "El secreto del Unicornio". Cuando el profesor Tornasol le compra al Capitán Haddock Mansion Pasador, él contrata a Néstor como su mayordomo, pues siempre le ha servido bien. Aunque muchas veces es regañado por el Capitán, le es fiel, aunque tiene el defecto de escuchar por las paredes conversaciones privadas.
Papier collé (en francés: papel pegado) es una técnica pictórica y un tipo de collage. Con el papier collé, los artistas pegan piezas planas ( papel, tela, etc.) en la pintura de la misma manera que lo harían en el collage, excepto en el hecho de que la forma de las piezas pegadas determina el objeto en sí. El pintor cubista Georges Braque, inspirado en la técnica de collage de Pablo Picasso, fue su inventor y el primero en utilizarla en su obra Frutero y vaso, en el que el vaso es un trozo de periódico cortado con la forma de un vaso.
La Legio I Augusta (Primera legión «de Augusto») fue una legión romana, que posteriormente llevaría el sobrenombre de Germanica. Fue creada en el año 48 a. C. por Julio César para luchar en la guerra civil que mantenía con Pompeyo. Después de la rebelión de los bátavos (70 d. C.) los hombres supervivientes fueron incorporados a la séptima legión de Galba, configurando la Legio VII Gemina. Su emblema fue probablemente el toro, como el resto de la legiones del César (a excepción de la V Alaudae).
Los Presidentes es una estación ferroviaria que forma parte de la red del Metro de Santiago de Chile. Se encuentra por trinchera en la autopista Vespucio Sur entre las estaciones Grecia y Quilín de la línea 4, en el límite de las comunas de Macul y Peñalolén. Es la última de las estaciones en dirección sur-norte en forma de trinchera, ya que se soterra antes de llegar hasta Grecia. El entorno inmediato de la estación es de viviendas de clase media y baja, con escasísima presencia de comercio minorista.
La isla de Vancouver (en inglés Vancouver Island) es una gran isla costera del océano Pacífico, perteneciente a la provincia de la Columbia Británica, Canadá. Con 32.134 km², es la isla más grande de la costa occidental de América, la 43ª del mundo) y la 11ª de Canadá. Originalmente se llamó Isla de Cuadra y Vancouver en conmemoración del amistoso encuentro que tuvieron el comandante español Juan Francisco de la Bodega y Quadra y el capitán inglés George Vancouver en 1792 para resolver la Crisis de Nootka.
Leonardo Argüello Barreto nació el 29 de agosto de 1875 en León, Nicaragua y murió el 15 de diciembre de 1947 en la Ciudad de México, México). Fue un político nicaragüense, que tras varios intentos de alcanzar el poder finalmente en 1947 se convierte en Presidente de Nicaragua. Perteneciente al Partido Liberal Nacionalista PLN, su presidencia se ve interrumpida por un golpe de estado orquestado por el Jefe de la Guardia Nacional GN, General Anastasio Somoza García, el verdadero gobernante del país.
El río Barayo (en asturiano: Barayu) es un corto río costero del norte de España que discurre por el occidente del Principado de Asturias. Nace en Busmargalí y desemboca en el Mar Cantábrico en el límite de los concejos de Valdés y Navia, en la playa que lleva su nombre Playa de BarayoEl origen de su nombre, según Xosé Lluis García Arias, estaría en una palabra indoeuropea, presente por ejemplo en el sánscrito VAR 'agua'. El río Barayo marca la frontera lingüística entre el gallego hablado en Asturias o "fala" de Asturias y el llamado "bable occidental".
VIZ Media, LLC, es una empresa de distribución de anime y manga de los Estados Unidos, ubicados en el estado de California. Se fundó a partir de la unión entre VIZ, LLC y ShoPro Entertainment. La compañía también es conocida como "Viz", el mismo nombre usado por una de las empresas de la fusión. Además de distribuir, también produce la revista Animerica con revisiones de manga y anime, así como también la versión inglesa de la revista de Shueisha Shōnen Jump y Shojo Beat. En Japón son parte de las editoriales Shōgakukan y Shueisha.
Jeordie White (n. 20 de junio de 1971) es músico, compositor, productor y cantante. Es vocalista e instrumentista de Goon Moon. Alcanzó la fama como bajista de Marilyn Manson, bajo el pseudónimo de Twiggy Ramirez, puesto al que regresó en enero de 2008. Su nombre artístico está inspirado en Twiggy, una célebre modelo de los años 1960, y Richard Ramírez, un asesino en serie. Después haber salido de Marilyn Manson, prefería ser llamado por su nombre real, aunque después de su vuelta en febrero del 2008 volvió a utilizar ese apodo. Aún participa como líder de su proyecto personal Goon Moon.
La sandalia es un tipo de calzado, que existe desde la antigüedad, en el que quedan los dedos y otras partes del pie al descubierto. En España, México, Colombia y otros países Hispanoamericanos se le llama también chancla. En Chile se le dice chala a la sandalia rústica. En Canarias se les dice cholas. Otros tipos de sandalias son las albarcas, abarcas o avarcas (de origen balear, que consisten en una tira de piel sobre el empeine, y otra más fina que se puede poner bien sobre el empeine o sobre el talón) o los huaraches, de origen mexicano.
Alfonso de Borbón y Dampierre, cuyo nombre completo era Alfonso Jaime Marcelino Manuel Víctor María de Borbón y Dampierre, duque de Cádiz (Roma, Italia, 20 de abril de 1936 - Beaver Creek, Condado de Eagle, Colorado, EE.UU., 30 de enero de 1989), fue un pretendiente legitimista al trono de Francia entre el 20 de marzo de 1975 (fecha de la muerte de su padre) y su muerte. Era además hijo del infante Jaime de Borbón y Battenberg, duque de Segovia, y de su primera esposa, Emanuela de Dampierre, y por lo tanto nieto del rey Alfonso XIII de España.
Ad hoc es una locución latina que significa literalmente «para esto». Generalmente se refiere a una solución específicamente elaborada para un problema o fin preciso y, por tanto, no generalizable ni utilizable para otros propósitos. Se usa pues para referirse a algo que es adecuado sólo para un determinado fin o en una determinada situación.En sentido amplio, ad hoc puede traducirse como: «específico» o «específicamente»; «especial» o «especializado»; también puede considerarse equivalente a «reemplazo» o «alternativa».
Futuroscope es un parque temático donde las atracciones se basan en lo multimedia, las últimas tecnologías cinematográficas, audiovisuales y robóticas del futuro. Este parque de atracciones está situado en la periferia de Poitiers, en los municipios de Chasseneuil-du-Poitou y de Jaunay-Clan. Las visitas al parque se establecieron en más de 1,8 millones de visitantes en 2010. En julio de 2011 se alcanzaron los 40 millones de visitantes desde su apertura en 1987. Con estas cifras, Futuroscope se posiciona como el segundo parque temático francés más visitado desde su apertura.
El Rol Único Tributario, conocido también por el acrónimo RUT, es un número único implantado en Chile, que fue establecido como identificación tributaria por el Decreto con Fuerza de Ley N° 3 del 29 de enero de 1969.  La identificación tributaria anterior era el Rol General de Contribuyentes ( 1959- 1969). La asignación del Rol respectivo está a cargo de dos organismos estatales, según la naturaleza del asignatario:El formato del RUT es igual al del RUN; por lo tanto, obedece a la forma XX.XXX.XXX - Y. Tanto el RUT como el RUN son personalísimos e intransferibles, por lo tanto:
Gin o jing es el nombre que reciben los vietnamitas que viven en la República Popular China. Se trata de una minoría pequeña, unas 23.000 personas, que habitan básicamente en tres islas situadas en las costas de la provincia de Guangxi. Conforman una de las 56 minorías étnicas oficialmente reconocidas por el gobierno chino. El nombre jing proviene de la palabra kinh, denominación de los vietnamitas. Después de vivir durante más de 500 años en China, los gin han adquirido un carácter propio, semejante al de los vietnamitas pero con una personalidad independiente.
En física, un campo representa la distribución espacial de una magnitud física que muestra cierta variación en una región del espacio. Matemáticamente, los campos se representan mediante la función que los define. Gráficamente, se suelen representar mediante líneas o superficies de igual magnitud. Históricamente fue introducido para explicar la acción a distancia de las fuerzas de gravedad, eléctrica y magnética, aunque con el tiempo su significado se ha extendido substancialmente, para describir variaciones de temperatura, tensiones mecánicas en un cuerpo, propagación de ondas, etc.
Influencia es el décimo álbum de estudio en solitario del músico argentino Charly García. Fue editado en 2002 y marca el renacer de la carrera de Charly García, desde la época de Say No More de 1996, ya que obtuvo buenas críticas de los medios y una excelente recepción de parte del público, que lo llevo nuevamente a liderar los rankings y a hacer exitosas giras, que lo llevaron incluso por primera vez al Festival de la Canción de Viña del Mar, importante certamen para Hispanoamérica que se realiza en Chile, en su edición 2003.
La estación de trabajo Xerox Star, conocida oficialmente como el «8010 Star Information System» (Sistema de Información Star 8010) fue introducida por Xerox Corporation en 1981. Fue el primer sistema comercial en incorporar varias tecnologías que han llegado a ser corrientes hoy en día en los computadores personales, incluyendo la pantalla con bitmaps en lugar de solo texto, utilizando una interfaz gráfica de usuario basada en elementos tales como ventanas, íconos, carpetas, ratón; red Ethernet; servidores de archivos; servidores de impresoras y correo electrónico.
Chacabuco ( 34°38′6″S60°28′20″O﻿ / ﻿-34.63500,-60.47222) es uno de los 135 partidos de la provincia argentina de Buenos Aires. Su cabecera es la ciudad homónima. Si bien su economía se basa en la agricultura también posee importantes industrias: molinos harineros, semilleros, industrias químicas derivadas de productos agrícolas como el maíz, fábricas de alimentos balanceados, fundiciones, industrias textiles, frigoríficos aviares, industrias lácteas, metalúrgicas, y de la construcción.El partido de Chacabuco ocupa un área de 2.278 km².
Ethelwulfo de Wessex (en inglés antiguo: Æþelwulf, que significa 'Lobo Noble') nació en el año 806, falleció el 13 de enero de 858 siendo el primogénito de Egberto, rey de Wessex y de Mercia, y de Redburga, posiblemente una princesa carolingia. Conquistó Kent en representación de su padre en 825. En lo sucesivo designado Rey de Kent  hasta que sucedió a su padre como Rey de Wessex en 839, por lo que se convirtió en rey de: Wessex, Kent, Cornwall, los Sajones Occidentales y Orientales.  Fue coronado en Kingston upon Thames.
Báguena es un municipio y población de España, perteneciente a la Comarca del Jiloca, al noroeste de la provincia de Teruel, comunidad autónoma de Aragón a 89,9 km de Teruel, y a una altitud de 793 metros por encima del nivel del mar. Tiene una superficie de 25,17 km² que se reparte en 1.788 hectáreas de superficie cultivada, de las cuales 278 hectáreas son de regadío, 15 hectáreas de prados y 171 hectáreas de superficie forestal.Tiene una población de 442 habitantes (INE 2008) y una densidad de 17,56 hab/km². El código postal es 44320.
El Esgrima del cuchillo gaucho, fue creado en las pampas argentinas por este grupo originario, los gauchos. Aparte de ser un elemento para cortar como herramienta de trabajo, para matar animales y cuerearlos, hacer tientos y trabajar el cuero que utiliza en sus manualidades, para trabajar madera, etc., lo utiliza también como un arma de defensa personal, al estilo del esgrima, que junto a su caballo, forman una mejor alianza, así también con sus propias leyes y filosofías muy caractísticas de los gauchos, como sucede en algunas artes marciales occidentales.
Una nanobacteria es una estructura microscópica de partículas con capacidad calcificante, la cual algunos investigadores apoyan su existencia como una hipotética forma de vida microscópica, en forma de microorganismo de pared celular análogo a bacterias; las que presentarían un tamaño mucho menor a lo generalmente aceptado para el límite inferior para la vida bacteriana (200 a 300 nm de diámetro). No se debe de confundir con los llamados nanobios, que son estructuras más pequeñas y tienen una morfología diferente.
El vatihorímetro, contador eléctrico, contador de luz o contador de consumo eléctrico, es un dispositivo que mide el consumo de energía eléctrica de un circuito o un servicio eléctrico, siendo éste su objetivo específico. Existen contadores electromecánicos y electrónicos. Los electromecánicos utilizan bobinados de corriente y de tensión para crear corrientes parásitas en un disco que, bajo la influencia de los campos magnéticos, produce un giro que mueve las agujas del cuadrante. Los contadores electrónicos utilizan convertidores analógico-digitales para hacer la conversión.
Andrea di Bartolo di Bargilla llamado Andrea del Castagno (hacia 1421 - 19 de agosto de 1457), fue un pintor cuatrocentista italiano. Le influyeron principalmente Tommaso Masaccio y Giotto di Bondone. Sus obras incluyen frescos en el Cenáculo de Santa Apolonia de Florencia y el monumento ecuestre pintado de Niccolò da Tolentino (1456) en la Catedral de Florencia. A su vez, influyó en la escuela ferraresa de Cosimo Tura, Francesco del Cossa y Ercole de' Roberti (Ercole Ferrarese). Es probable que fuera maestro de los Pollaiuolo.
La Estación Portales es la quinta estación ferroviaria del Metro Valparaíso. Su nombre viene de la tradicional Caleta Portales, la cual se encuentra inmediatamente al lado de la estación. Además de la Caleta, cabe destacar la proximidad de un campus de Inacap, por el noreste (se encuentra a uno o dos minutos de caminata) y de la Casa Central de la Universidad Técnica Federico Santa María, la cual está a unos diez minutos de recorrido a pie. En el lado opuesto a la Caleta Portales se encuentra el Cerro Placeres.
El Pájaro de Saqqara (conocido popularmente como planeador de Saqqara es un objeto tallado en madera de sicómoro y hallado en 1891 en la tumba de Pa-di-Amón en la antigua necrópolis egipcia de Saqqara, que se asemeja a un aerodinámico avión en miniatura. Datado hacia 200 a. C. (durante la dinastía ptolemaica), se encuentra en el Museo egipcio de El Cairo. Fue clasificado como objeto de culto por sus descubridores. Mide 15 cm, posee una envergadura de 18,30 cm y pesa 39 gramos; fue pintado originalmente para asemejarse a un halcón.
Caçapava do Sul es un municipio brasileño del estado de Rio Grande do Sul. Se encuentra ubicado a una latitud de 30º30'44" Sur y una longitud de 53º29'29" Oeste (30°30′44″S53°29′29″O﻿ / ﻿-30.51222,-53.49139), estando a una altura de 444 metros sobre el nivel del mar. Su población estimada para el año 2004 era de 34.656 habitantes.Ocupa una superficie de 3044,8 km². En ella se produce el 80% de caliza en Rio Grande do Sul. La ciudad fue segunda capital de la República Riograndense entre los años 1839 y 1840.
Un polo es una prenda de punto para el tronco que tiene la misma forma que una camiseta o playera, pero además tiene cuello, llegando también hasta la cintura y que puede tener manga larga o corta. Típicamente tiene una abertura delantera con dos o tres botones para ajustar el cuello y puede tener un bolsillo e incluso sustituir los botones por una cremallera. Esta fue ideada en el siglo XX para uniformar a los equipos que practicaban deporte. En moda actual, este tipo de prenda es considerada más informal que una camisa, pero más de vestir que una camiseta.
Las compuertas de segmento son muy utilizadas en la cresta de los vertederos de las presas. Antiguamente se movían jaladas por cadenas, mediante dispositivos instalados en los pilares del vertedero. Actualmente son accionadas mediante pistones hidráulicos o pneumáticos. Algunas compuertas de este tipo disponen, en la parte superior, de una parte abatiente. Esto permite descargar caudales pequeños, liberar el embalse de materiales fluctuantes y llenar la cuenca de disipación del vertedero para mejorar su funcionamiento en las fases iniciales de grandes descargas.
El banjo o banyo es un instrumento musical de 4, 5, 6 ó 10 cuerdas, constituido por un aro o anillo de madera circular de unos 35 cm de diámetro cubierto por un "parche" de plástico o piel a modo de tapa de guitarra. El parche y el anillo de madera se ensamblan con tornillos metálicos (y el resonador de madera que se añade posteriormente, también). La mezcla de materiales que conforman el banjo consigue uno de los instrumentos musicales con un sonido más característico e inconfundible que existen.una cosa muy importante es que a veces no sirven para tocarlos y suenan como una flauta
El Ministro(a) de Economía y Finanzas del Perú es el encargado del Ministerio de Economía y Finanzas. Inicialmente, y hasta 1969, esta cartera se denominó Ministerio de Hacienda y Comercio. El primer Ministro de Hacienda fue Hipólito Unanue, nombrado por José de San Martín. El primero en adoptar el título de Ministro de Economía y Finanzas fue el general Francisco Morales Bermúdez, bajo el gobierno militar presidido por Juan Velasco Alvarado, en 1969. El actual Ministro de Economía y Finanzas es el economista Alonso Segura Vasi.
Los gadiformes o anacanthini son un orden de actinopterigios, entre los que se incluyen las merluzas, los bacalaos y otros similares.  Su nombre procede del latín gadus, que significa bacalao. Aparecen por primera vez en el registro fósil en el Mioceno medio, a mitad del Terciario.Su existencia es de suma importancia ya que nos revela una parte muy importante de la evolución de los peces ya que el estudio de ese orden abre una amplia gama de posibilidades al mundo científico, su estudio y conservación es importante para el equilibrio de la naturaleza
El Parque Nacional Chiloé es un parque nacional chileno, ubicado en la costa occidental de la Isla Grande de Chiloé, en la X Región de Los Lagos. Abarca 43057 ha divididas en dos sectores: el más pequeño, llamado Chepu, está en la comuna de Ancud, mientras que el resto, llamado Abtao, está en las comunas de Dalcahue, Castro y Chonchi. La mayor superficie del Parque corresponde a colinas de la Cordillera de la Costa, conocida en esta zona con el nombre de Cordillera del Piuchén. Los ambientes protegidos son zonas de dunas, bosque valdiviano, alerzales, y turberas.
Mikel Laboa Mancisidor (San Sebastián, España, 15 de junio de 1934 - 1 de diciembre de 2008) fue uno de los más importantes cantautores en euskera del final del siglo XX. Considerado como el patriarca de la música vasca, su música ha influido a las generaciones más jóvenes. Prueba de ello es el disco homenaje Txerokee, Mikel Laboaren Kantak, editado en 1991 por varios grupos jóvenes de rock y folk. Su álbum Bat-Hiru («Uno-Tres», en español) fue elegido en el El Diario Vasco por votación popular como el mejor álbum vasco de la historia.
Luis Royo es un artista español, nacido en Olalla (Teruel) en 1954. Ha producido pinturas para sus propios libros y exposiciones, y también ha producido arte para muy diversos medios de comunicación: videojuegos, juegos de rol, carátulas para CD de música, portadas de novelas, cartas del Tarot… Conocido por sus imágenes sensuales y oscuras, casi apocalípticas, en mundos de fantasía con formas de vida mecánica. También la empresa japonesa Yamato de la mano del escultor Shin Tanabe han comenzado recientemente a hacer esculturas de algunas de sus imágenes más carismáticas.
Sentimiento Muerto fue una banda de rock venezolana formada en la ciudad de Caracas en el año 1983. Con una trayectoria larga y varios discos editados, Sentimiento Muerto es considerada como una de las bandas de rock más populares e influyentes de la escena musical venezolana. Su legado se ha traducido en numerosos tributos y reediciones de sus discos. Algunos de sus miembros se han reunido ocasionalmente para interpretar viejos temas de la banda, aunque han optado en esas presentaciones por usar el nombre de El último Sentimiento.
Una ledanía, hermandad, mancomunidad, comunero, junta o comunidad es, en la organización administrativa española, un espacio territorial que usufructúan comunalmente unos concejos, municipios o villas hermanas y sus vecinos, y sobre el cual ejerce la jurisdicción una junta. En España existen numerosas comarcas asociadas configurando hermandades con el fin de explotar en común unos recursos que individualmente no sería factible (aprovechamientos forestales) o de los cuales ambas partes se complementan ( pastizales de verano e invierno para el ganado). En la provincia de Burgos existen cinco:
Wilson Ferreira Aldunate (Nico Pérez, 28 de enero de 1919 — Montevideo, 15 de marzo de 1988) fue un agricultor y político uruguayo, considerado el principal caudillo civil del Partido Nacional desde la década de 1970 hasta su deceso en 1988. Adquirió notoriedad tras declararse como uno de los más destacados opositores a los gobiernos de Jorge Pacheco Areco y Juan María Bordaberry, y tras el Golpe de Estado del 27 de junio de 1973, se exilió y se convirtió en uno de los más ácidos censores de la dictadura cívico-militar.
El Kongur, también llamado Kongur Tagh y Kongur Shan, es el pico más alto de las montañas Kunlun en la República Popular ChinaAl encontrarse en un lugar remoto y rodeado por otros picos de considerable altura, el Kongur no se descubrió hasta el año 1900. Se intentó escalar por primera vez en el año 1956 pero la expedición abortó el intento al darse cuenta de que la ascensión estaba muy por encima de sus posibilidades. El primer ascenso del Kongur se completó en el año 1981 por una expedición de alpinistas británicos compuesta por Chris Bonington, Al Rouse, Peter Boardman y Joe Tasker.
En los productos antivirus se conoce como heurística a las técnicas que emplean para reconocer códigos maliciosos ( virus, gusanos, troyanos, etc.) que no se encuentren en su base de datos (ya sea porque son nuevos, o por no ser muy divulgados). El término general implica funcionalidades como detección a través de firmas genéricas, reconocimiento del código compilado, desensamblado, desempaquetamiento, entre otros. Su importancia radica en el hecho de ser la única defensa automática posible frente a la aparición de nuevos códigos maliciosos de los que no se posea firmas.
Francisco Massiani (Caracas, Venezuela, 1944). Es un novelista, cuentista y dibujante venezolano. Ganador del Premio Nacional de Cultura Venezuela Mención Literatura. De lenguaje claro, transparente, gestual, de alguna forma testimonia la desolación de los jóvenes de su generación. Es autor de dos novelas, Piedra de mar (1968) y Los tres mandamientos de Misterdoc Fonegal (1976), y de las colecciones de cuentos Las primeras hojas de la noche (1970) y El llanero solitario tiene la cabeza pelada como un cepillo de dientes (1975).
Luis María Anson Oliart (llamado originalmente Luis María Ansón Oliart),  nacido en Madrid el 8 de febrero de 1935, es un periodista y escritor español. Preside el suplemento El Cultural de El Mundo y el periódico digital El Imparcial. Es miembro de la Real Academia Española, donde ocupa el sillón "ñ" minúscula. Se trata de uno de los escritores más relevantes de la España contemporánea.  La ideología de Anson oscila entre una fidelidad histórica a la monarquía y un liberalismo conservador. En su trayectoria, cinco son las funciones o cargos más importantes que ocupa:
Manuel Alonso Martínez ( Burgos, 1 de enero de 1827- Madrid, 13 de enero de 1891) fue un jurista y político español. Alonso Martínez gozó de la confianza de Isabel II, de Alfonso XII y de la reina regente María Cristina de Habsburgo llegando a ser ministro en varias ocasiones. Su bufete fue durante décadas uno de los más prestigiosos de España y fue el principal impulsor de la carrera política de su yerno el Conde de Romanones. El Código Civil español es considerado como uno de sus logros más importantes.
Gueorgui Konstantínovich Zhúkov ( Ruso: Гео́ргий Константи́нович Жу́ков) (19 de noviembre jul./ 1 de diciembre de 1896greg. - 18 de junio de 1974), político, militar y mariscal de la Unión Soviética, considerado uno de los comandantes más destacados de la Segunda Guerra Mundial. Conocido por vencer a los japoneses en 1939 durante la Batalla de Jaljin Gol y durante la Segunda Guerra Mundial por sus triunfos contra los alemanes en las batallas de Moscú, Stalingrado, Leningrado, Kursk, en la Operación Bagratión y en la toma de Berlín.
Play-Yan es un producto de la empresa Nintendo que permite reproducir vídeo y audio en las consolas Game Boy Advance y compatibles.Soporta los formatos MPEG-4 de vídeo y mp3 de audio.El sistema consiste en un cartucho de Game Boy Advance al que se le inserta un tarjeta SD (de hasta 1 GB de capacidad) en la que, desde cualquier ordenador y con el software incluido con el producto, se le pueden cargar videos y música para ser reproducidos posteriormente en la consola. Consta, además, de una entrada para auriculares.Este adaptador está disponible en Japón, China y en América
Monte Caseros es una ciudad de Argentina ubicada en la provincia de Corrientes, en donde es cabecera del departamento homónimo. Dista a 396 kilómetros de la capital de la provincia. El municipio comprende la isla Itacumbú. Frente a la ciudad argentina de Monte Caseros se encuentra Bella Unión, (ciudad del departamento de Artigas, Uruguay) y al noreste la localidad brasileña, desde 1852, de Barra do Quaraí (Barra del Cuareim).Estas tres ciudades forman un trifinio de potencial económico y turístico.
Los Tetraodontiformes son un orden de Actinopterygii, también llamados Plectognathi. A veces se clasifican como un suborden de los Perciformes. Los Tetraodontiformes están representados por diez familias y aproximadamente 360 especies en total; la mayoría son marinas y se distribuyen alrededor de los arrecife de coral tropicales, pero se ha encontrado un puñado de especies en arroyos de agua dulce y estuarios. No se conocen sus parientes cercanos, y descienden de un linaje de especies de peces de arrecife que surgió hace 40 millones de años.
El río Okavango es un largo río africano, que nace en la meseta de Bié, en Angola, en una zona bastante lluviosa, y que tras un recorrido de casi 1.000 km penetra en una cuenca endorreica, ya en Botsuana, donde ha formado una extensa región aluvional impropiamente denominada y conocida en todo el mundo como el delta del Okavango. Como desemboca en una zona con un clima muy árido, se trata de un río alóctono, como es el caso del río Nilo, en Egipto, o el río Níger en Malí. Su cuenca drena una superficie de 721.277 km².
Zoológico es la estación terminal de la ramificación este de la línea 2 del Metro de Caracas, en Caricuao. Está elevada sobre la superficie a través de un viaducto que parte de la bifurcación ubicada al sur de la estación Mamera. Tiene un aspecto ecológico en su andén oeste en cuyas adyacencias se encuentra el Parque Zoológico de Caricuao, y aspecto urbano relacionado con las edificaciones residenciales que se encuentran en la zona. Esta estación servirá como conexión futura con la línea 3 La Rinconada - Zoológico
El Sistema americano fue un plan económico mercantilista estadounidense basado en las ideas de la Escuela americana de Alexander Hamilton, desarrolladas más tarde por Friedrich List, que proponía aranceles elevados para apoyar obras públicas (como la construcción de carreteras), un banco nacional para fomentar las empresas productivas, y crear una moneda nacional. Se suponía que este programa permitiría a los Estados Unidos crecer y prosperar al proporcionar defensa contra el dumping de productos extranjeros más baratos, principalmente del imperio británico.
Gadeiras (gr: Γάδειρας) es el nombre griego del archipiélago de islas existente en lo que actualmente es la Bahía de Cádiz. Entre ellas podemos destacar las islas de Erytheia y Kotinoussa, de cuya unión se formó la actual isla de Cádiz y San Fernando, hoy día separada de la Península Ibérica por un caño mareal. El caño mareal es el Caño de Sancti Petri, en alusión a la isla de Sancti Petri, lo que queda de la antigua Isla de San Pedro (Kotinoussa en griego, por los acebuches) y la Isla de León (Cimbis en griego).
Una jam session (a veces traducido como tocada o zapada) es un encuentro informal de improvisación musical. La definición clásica de una jam session se debe a George Frazier: Una reunión informal de músicos de jazz, con afinidad temperamental, que tocan para su propio disfrute música no escrita ni ensayada.Con el tiempo, el concepto de jam se ha acabado aplicando a otros géneros distintos del jazz, especialmente el blues, el rock, el rap e, incluso, música de origen folclórico como la irlandesa y el bluegrass.
El príncipe Sozisa Dlamini fue el Jefe de los Gundvwini. Se casó, entre otras, con LaNkambule (de la que únicamente tuvo hijas) teniendo varios hijos, entre otros:Después del nombramiento de Bhekimpi Dlamini como Primer Ministro, éste hizo sustituir a la Reina Regente Dzeliwe por otra viuda de Sobhuza II, la Reina Reina Ntombi. Para ello el Príncipe Sozisa Dlamini fue nombrado Jefe del Estado interino desde 9 de agosto de 1983 hasta 18 de agosto de 1983, periodo en el que se escogió y elijió a la futura Indovuzaki. Sozisa nació en 1912 y murió en 1992.
El Liceo (del gr. Λύκειον) es el nombre de un gimnasio situado en las cercanías del templo de Apolo Licio, en Atenas. Conocido sobre todo por ser el centro de enseñanza donde Aristóteles impartía cátedra, razón por la que el término se aplicó a su escuela filosófica: la escuela peripatética (por acostumbrar a dar las clases paseando en un pórtico cubierto llamado perípatos[cita requerida]); más tarde fue retomado en diversos idiomas —Liceo como institución— para designar centros de instrucción.
La protección de copia, también conocida como prevención de copia, es una medida técnica diseñada para prevenir la duplicación de información. La protección de copia es a menudo tema de discusión y se piensa que en ocasiones puede violar los derechos de copia de los usuarios: por ejemplo, el derecho a hacer copias de seguridad de una videocinta que el usuario ha comprado de manera legal, el instalar un software de computadora en varias computadoras, o el subir la música a reproductores de audio digital para facilitar el acceso y escucharla.
Xpertya es un proyecto de software libre, consistente en un ERP y CRM en español de código abierto. Inicialmente desarrollado bajo el nombre Xpertya, SOLUCIÓN EMPRESARIAL GLOBAL DE ERP, CRM, EDI, OLAP y COMERCIO ELECTRÓNICO Este proyecto I+D+I fue seleccionado por el gobierno del Principado de Asturias en el marco del Plan de Investigación, Desarrollo Tecnológico e Innovación I+D+I 2001-2004. EL proyecto inicial desemboca en Julio del 2.005 en el más ambicioso proyecto openXpertya, también de código abierto y con mayores funcionalidades.
La libre flotación del dólar es una gran ventaja, ya que evita la acumulación de presiones inflacionarias o inflación, sobre el tipo de cambio, minimizando la posibilidad de problemas cambiarios.[cita requerida] Esto indica que el tipo de cambio flote libremente en el mercado e implica que el gobierno se abstendrá de manipularlo, de tal manera que el precio del dólar se fije por la interacción entre la oferta y la demanda. Ya que de un día para otro y conforme a los indicadores económicos y lo que ocurra en la bolsa de valores, se mantendrá la libre flotación.
Karl Loewenstein (Múnich, 9 de noviembre de 1891 - Heidelberg, † 10 de julio de 1973) filósofo alemán, es considerado por una mayoría de expertos como uno de los padres del constitucionalismo moderno. Sus investigaciones sobre la tipología de las constituciones tuvieron gran impacto en Iberoamérica.Cursó sus estudios superiores en Múnich, donde obtuvo un doctorado en Derecho Público y Ciencias Políticas. A la llegada del Régimen Nazi, se exilia en Estados Unidos, donde realiza su mayor labor doctrinaria.
La Administración para el Control de Drogas (en inglés: Drug Enforcement Administration, DEA por sus siglas en inglés; literalmente, Administración de Cumplimiento de Leyes sobre las Drogas) es la agencia del Departamento de Justicia de los Estados Unidos dedicada a la lucha contra el contrabando y el consumo de drogas en los Estados Unidos. Pese a compartir jurisdicción con el FBI en el ámbito interno, es la única agencia responsable de coordinar y perseguir las investigaciones antidroga en el extranjero.
Saanen (en francés Gesseney) es una comuna suiza del cantón de Berna, capital del distrito administrativo de Obersimmental-Saanen. Limita al norte con las comunas de Charmey (FR) y Jaun (FR), al este con Boltigen, Zweisimmen, Sankt Stephan y Lenk im Simmental, al sur con Lauenen y Gsteig bei Gstaad, y al oeste con Château d'Œx (VD) y Rougemont (VD).Hacen parte de la comuna las localidades de Abländschen, Bissen, Ebnit, Gruben, Grund, Gstaad, Kalberhöni, Saanen, Saanenmöser, Schönried y Turbach. Hasta el 31 de diciembre de 2009 capital del distrito de Saanen.
María Magdalena (en hebreo: מרים המגדלית; en griego antiguo: Μαρία ἡ Μαγδαληνή) es mencionada, tanto en el Nuevo Testamento canónico como en varios evangelios apócrifos, como una distinguida discípula de Jesús de Nazaret. Es considerada santa por la Iglesia católica, la Iglesia Ortodoxa y la Comunión Anglicana, que celebran su festividad el 22 de julio. Reviste una especial importancia para las corrientes gnósticas del cristianismo. Su nombre hace referencia a su lugar de procedencia: Magdala, localidad situada en la costa occidental de lago de Tiberíades y aldea cercana a Cafarnaúm.
La provincia de Nevşehir es una de las 81 provincias de Turquía, y pertenece a la región de Anatolia Central. La capital provincial es Nevşehir. Limita al noroeste con la provincia de Kırşehir, al suroeste con la provincia de Aksaray, al sur con la provincia de Niğde, al sureste con la provincia de Kayseri, y al noreste con la provincia de Yozgat. En Nevşehir está la región de Capadocia y la antigua ciudad de Göreme, dos importantes centros turísticos. En la provincia se encuentran un gran número de iglesias del periodo bizantino.
La Cabilia es una región histórica del norte de Argelia, poblada mayoritariamente por bereberes. Sus habitantes la llaman Tamurt n Iqbaylyen ("Tierra de los cabilios") o Tamurt Idurar ("Tierra de montañas"). Forma parte de los montes Atlas y se sitúa a orillas del mar Mediterráneo. La Cabilia abarca varias wilayas de Argelia: todo el territorio de Tizi Uzu y Bugía (Bgayet), la mayor parte de Bouira (Tubiret) y Bordj Bou Arreridj, y partes de las wilayas de M'Sila (Tamsilt), Jijel, Boumerdes y Setif.
Gandhi Jayanti es una fiesta nacional que se celebra en la India para conmemorar la fecha de nacimiento de Mahatma Gandhi, el "Padre de la nación". Se celebra el 2 de octubre. Fue declarada fiesta nacional en todos los estados y territorios de la unión. Antes de morir en 1948 Gandhi había dicho que no quería que el día de su cumpleaños fuera celebrado como una fiesta. Sin embargo, el gobierno indio lo declaró festivo tras su muerte. El día se caracteriza por los servicios religiosos y ofrendas en el monumento memorial Raj Ghat, que se encuentra en Nueva Delhi, donde Gandhi fue cremado.
Del Viso es una ciudad argentina situada en el partido del Pilar, provincia de Buenos Aires, a aproximadamente 44 km de la Ciudad Autónoma de Buenos Aires. Su población forma parte del Gran Buenos Aires, aunque administrativamente no forma parte del mismo, al igual que el resto del Partido del Pilar. Antiguamente una zona dedicada a la agricultura, en la ciudad se desarrollan diversas actividades comerciales y cuenta con áreas residenciales bien diferenciadas. Hay una estación de ferrocarril del mismo nombre, perteneciente al Ferrocarril General Belgrano. Véase: Estación Del Viso
Toreno (Topónimo derivado de una raíz "TUR" céltica, de turos, cuyo significado es "fuerte".) es un municipio y localidad situado en la comarca de El Bierzo, provincia de León, comunidad autónoma de Castilla y León, España. La Villa de Toreno, sede del Ayuntamiento, está situada a 108 kilómetros de León, a través de Bembibre, y a 23 kilómetros de Ponferrada. Conserva restos de lo que se considera que fue un castro celta y del palacio del "Conde de Toreno", siglo XVII), además de una picota medieval.
Bres es un lugar y una parroquia del concejo asturiano de Taramundi, en España. En sus 22,76 km² habitan un total de 132 personas ( sadei 2008) repartidas entre las poblaciones de Arrojo, Bres, Cabaza, Entorcisa, Freije, Galiñeiros, Leiras, Lóutima, Mazo de Bres, Silvallana y Teixo. En el lugar de Bres habitan 47 personas. Se encuentra a 4,5 km de la capital del concejo y está situado a unos 340 metros de altitud sobre el nivel del mar. La principal festividad del pueblo es el 29 de junio en honor de San Pedro.
El Festival de Salzburgo (en alemán: Salzburger Festspiele) es un importante festival de música y teatro que se celebra desde 1920 en Salzburgo, la ciudad natal de Wolfgang Amadeus Mozart. Es considerado uno de los festivales de música y teatro más importantes y concurridos del mundo. El festival se celebra cada verano, en los meses de julio y agosto. Desde 1973 también se celebra una extensión del mismo festival en pentecostés (Salzburger Pfingstfestspiele), dedicado a la música clásica y barroca, y desde 1967 existe un festival paralelo en la época de pascua (Salzburger Osterfestspiele).
Sotaquí es una pequeña localidad ubicada a 11 kilómetros de la ciudad de Ovalle, Chile, por el camino pavimentado que va hacia la comuna de Monte Patria. El lugar es conocido gracias a la segunda fiesta religiosa más grande de Chile, luego de la de Andacollo en honor a la Virgen del Rosario de Andacollo y que allí se realiza en honor de la imagen del Niño Dios encontrada en el siglo XIX en la Quebrada Los Naranjos, cerca de Sotaquí, siendo estas dos las fiestas religiosas más multitudinarias de Chile, donde llegan visitantes tanto nacionales como extranjeros.
Mbomou (o "Bomu") es una de las 14 prefecturas de la República Centroafricana. Está situada en el sureste del país, junto con la República Democrática del Congo. Su capital es Bangassou. Linda con las prefecturas de Basse-Kotto al oeste, Haute-Kotto al norte, y Haut-Mbomou al este. Además de Bangassou, también son importantes las ciudades de Ouango, en el sur, Bakouma, en el noreste, y Rafaï, a orillas del río Mbomou. Mbomou recibe el nombre del principal río que la atraviesa: el Mbomou. También hay que destacar los ríos Uele, Kotto y Mbari.
OGLE-2005-BLG-390Lb es un planeta extrasolar que orbita la estrella OGLE-2005-BLG-390L, situada a 20.000 años luz  de la Tierra, en la constelación de Sagitario, cerca del centro de la Vía Láctea. En el momento del descubrimiento era el exoplaneta más parecido a la Tierra. El descubrimiento del planeta por PLANET/RoboNet (Probing Lensing Anomalies NETwork/Robotic Telescope Network), OGLE (Optical Gravitational Lensing Experiment) y MOA (Microlensing Observations in Astrophysics) fue anunciado el 25 de enero de 2006. Fue descubierto en los observatorios de ESO en Chile.
Se entiende por lusitanos al colectivo de diversos pueblos celtas prerromanos, cultural y étnicamentemente afines, asentados en torno al distrito portugués de Castelo Branco, extendiéndose hacia el norte y alcanzando las riberas del río Duero donde hacían frontera con los galaicos. Se adentraban por el este hasta Extremadura, y por el sur hasta el norte del Alto Alentejo. No parece que sus territorios alcanzasen la costa atlántica donde fuentes y epigrafía sitúan a los célticos túrdulos. El nombre de su territorio serviría para denominar la provincia romana de Lusitania.
Manuel I de Portugal, apodado El Afortunado (Alcochete, 31 de mayo de 1469 - Lisboa, 13 de diciembre de 1521) fue rey de Portugal. Fue el octavo hijo del infante Fernando de Portugal, duque de Viseu e hijo de Eduardo I, y de la infanta Beatriz de Aveiro, nieta de Juan I. En 1495 sucedió en el trono de Portugal a su primo Juan II quien, a la sazón, era también su cuñado al estar casado con su hermana Leonor de Viseu. Se le apodó O Venturoso y O Bem-Aventurado por los grandes logros y acontecimientos acaecidos durante su reinado, entre ellos el descubrimiento de la ruta Atlántica hacia las Indias por el cabo de Buena Esperanza y el descubrimiento de Brasil.
La cariología es la disciplina científica dentro de la odontología que trata acerca de las interrelaciones complejas entre los fluidos orales y los depósitos bacterianos y su relación con los cambios subsecuentes en los tejidos duros dentales que provocan la caries dental. La cariología incluye todas las técnicas de diagnóstico, prevención, control, tratamiento y rehabilitación de las lesiones cariosas en las superficies dentarias. La principal revista científica revisada por pares acerca del tema es la Caries ResearchEl primer artículo acerca de cariología fue publicado por el Dr M Massler en 1969 (Massler, 1969) y en español por el Dr Santiago Gómez en 1990 (Gómez, 1990)
El Club Deportivo Ñublense  es un equipo profesional de fútbol chileno, de la ciudad de Chillán en la Región del Biobío. Fue fundado el 20 de agosto de 1916 con el nombre de Liceo Football Club. Actualmente, juega en la Primera B de Chile y es local en el Estadio Bicentenario Municipal Nelson Oyarzún de la ciudad de Chillán, que cuenta con una capacidad para 12 000 espectadores.Su mayor logro ha sido la clasificación a la Copa Sudamericana 2008, de la cual fue eliminado por el equipo peruano de Sport Ancash. Tiene una clásica rivalidad con Curicó Unido debido a que Ñublense lo venció en la final de Tercera División en 2004.
La batalla de Verdún fue la batalla más larga de la Primera Guerra Mundial y la segunda más sangrienta tras la batalla del Somme. En ella se enfrentaron los ejércitos francés y alemán entre el 21 de febrero y el 19 de diciembre de 1916, alrededor de Verdún, en el nordeste de Francia. El resultado fue un cuarto de millón de muertos y alrededor de medio millón de heridos entre ambos bandos. La batalla se popularizó por el famoso «¡No pasarán!» dicho por el comandante francés Robert Nivelle.En el terreno donde se llevaron a cabo los enfrentamientos se construyó un monumento donde reposan mezclados los restos de miles de soldados de los dos países que no pudieron ser identificados.
El carburador es el dispositivo que se encarga de preparar la mezcla de aire-combustible en los motores de gasolina. A fin de que el motor funcione más económicamente y obtenga la mayor potencia de salida, es importante que la gasolina esté mezclada con el aire en las proporciones óptimas. Estas proporciones, denominadas factor lambda, son de 14,7 partes de aire en peso, por cada 1 parte de gasolina; es lo que se llama "mezcla estequiométrica". Pero en ocasiones se necesitan otras dosificaciones, lo que se llama mezcla rica (factor lambda menor de 1) o bien mezcla pobre, es decir factor lambda mayor de 1, en volumen corresponden unos 10.000 litros de aire por cada litro de gasolina.
Tingle es un personaje de ficción de la serie de videojuegos de Nintendo, The Legend of Zelda y que actualmente participa en su propia serie de video juegos de Tingle. Se trata de una clara muestra de los personajes "cómicos" y extraños que tanto abundan en el universo de Nintendo. Tingle ha participado en 2 juegos propios, más un juego para DSi Ware, Tingle's Rosy Rupeeland y Tingle's Balloon trip of Love, que solo debutaron y aparecieron solo en Japón y Europa, ya que en América el rechazo hacia este personaje es altísimo. Comúnmente sus aventuras tratan acerca de las vanidades, comúnmente para salir luego aprendiendo de que ciertas vanidades no son lo más importantes en la vida.
Alice y Bob son personajes ficticios usados en explicaciones criptográficas y físicas, especialmente las provenientes del inglés. Los nombres son usados por conveniencia, dado que explicaciones del tipo "La persona A quiere mandar un mensaje a la persona B" rápidamente comienzan a ser difíciles de seguir. Los nombres, políticamente correctos al usar ambos sexos, cortan la carga ambigua al usar en la explicación los adjetivos, artículos, etc. adecuados a cada sexo. Los nombres han sido elegidos de tal manera que concuerden con las primeras letras del alfabeto (persona A es Alice, persona B es Bob).
La isla de Léucade, Leucas o Lefkada (en griego antiguo Λευκάς, Leucás; en griego moderno Λευκάδα, Lefkáda) es una isla griega situada en el mar Jónico, localizada al norte de las islas de Itaca y Cefalonia y situada frente a la costa de Acarnania. Tiene una superficie de 303 km² y un litoral de 117 km. La cumbre, el monte Stavrota, asciende a 1158 m.Las principales ciudades son la capital (que lleva el nombre de la isla), Nydri y Vassiliki (puertos hacia las islas de Meganisi y Cefalonia). Las principales actividades de la isla son la agricultura (aceite de oliva y vino), la ganadería y el turismo.
Los fotoiniciadores son compuestos arílicos aromáticos no saturados mucho más sensibles a la energía radiante que los monómeros y oligómeros. En comparación con los monómeros y oligómeros, los fotoiniciadores representan un pequeño porcentaje de un revestimiento, tinta o adhesivo. Las moléculas del fotoiniciador se descomponen al recibir energía radiante, la absorción de ésta se logra mayoritariamente por el fotoiniciador. Formarán radicales libres o cationes como fragmentos. Por lo tanto, los fotoiniciadores cumplen una función crítica en iniciar la polimerización por radicales libres o catiónica en los materiales.
Lantejuela  es un municipio español de la provincia de Sevilla, Andalucía. En el año 2014 contaba con 3899 habitantes. Su extensión superficial es de 17,76 km². Sus coordenadas geográficas son 37º 21' N, 5º 13' O. Se encuentra situada a una altitud de 152 metros y a 76 kilómetros de la capital de provincia, Sevilla. Los pueblos más cercanos son Marchena, Écija, Osuna, Fuentes de Andalucía y La Puebla de Cazalla.La mayoría de sus habitantes se dedicaban al sector de la construcción y al sector industrial relacionado con la construcción de pozos. Actualmente, la agricultura se encuentra en un continuo relanzamiento con la producción del espárrago ecológico.
La bandera de los Estados Federados de Micronesia fue adoptada el 10 de noviembre de 1979. El campo azul representa al Océano Pacífico, mientras que las cuatro estrellas blancas representan a los cuatro grupos de islas que componen la Federación: Chuuk, Pohnpei, Kosrae y Yap. Un diseño similar con seis estrellas en vez de cuatro se utilizaba a partir de 1965 para el Territorio en Fideicomiso de las Islas del Pacífico, cuando también se representaba a Palaos, las Islas Marshall y las Marianas del Norte, que decidieron no integrarse en la Federación. (Kosrae era entonces parte de la isla Pohnpei, por lo que ambas fueron representadas por una sola estrella.)
Hermann Zapf ( Núremberg, 8 de noviembre de 1918) es un diseñador alemán de tipografías que vive en Darmstadt, Alemania. Está casado con la calígrafa y diseñadora de tipos Gudrun Zapf von Hesse. El trabajo de Zapf sufrió la espada de doble filo de la veneración, y sus diseños, que incluyen Palatino y Optima, han sido tal vez los más ampliamente admirados – y plagiados – del siglo XX. El ejemplo más conocido es el de Monotype Book Antiqua, que se entrega con Microsoft Office y es considerada una copia de la Palatino. En 1993 Zapf abandonó ATypI (Association Typographique Internationale), por lo que vio como su actitud hipócrita hacia la copia desautorizada por miembros prominentes de ATypI.
Los Gigantes es un sistema montañoso del oeste de la provincia argentina de Córdoba; presenta algunas de las cimas más elevadas de las Sierras Grandes. El macizo de Los Gigantes se encuentra en el Departamento del Valle de Punilla. Las coordenadas: 31°16′S64°48′O﻿ / ﻿-31.267,-64.800, a 28 km de Tanti por la ruta provincial 28, y a unos 80 km de la Ciudad de Córdoba, República Argentina. En una zona determinada de este cordón montañoso, se encuentra el Cerro de la Cruz, con un poco más de 2400 metros de altura snm. También donde se encuentra este Cerro, rodeado de un lugar paradisíaco, está el la zona del Los Vallecitos ( o Cerro de Los Lisos).
Un desastre (del italiano disastro "sin astro" y este del griego des mala astre estrella) es un hecho natural o provocado por el ser humano que afecta negativamente a la vida, al sustento o a la industria y desemboca con frecuencia en cambios permanentes en las sociedades humanas, en los ecosistemas y en el medio ambiente. Una catástrofe es un suceso que tiene consecuencias terribles. Los desastres ponen de manifiesto la vulnerabilidad del equilibrio necesario para sobrevivir y prosperar.La definición de desastre, por las implicaciones prácticas que trae consigo es generalmente reglamentada por ley, por ejemplo:
GKrellM es un administrador de tareas basado en el conjunto de bibliotecas GTK+ que crea una pila simple de procesamiento de monitores del sistema. GKrellM puede ser usado para monitorear el estado de la memoria principal, microprocesador(es), discos duros, interfaces de red, volumen del sonido, casillas de correo locales y remotas, entre otros. Existen plugins para múltiples tareas, por ejemplo: controlar el reproductor XMMS o el cliente de SETI@home. GKrellM ha logrado bastante popularidad entre los usuarios de los sistemas operativos Linux y * BSD. GKrellM es software libre, liberado bajo la licencia GPL.
David Matthew Hicks ( Adelaida, Australia Meridional, 7 de agosto de 1975), también conocido como Mohammed Dawood o Abu Muslim al-Austraili tras su conversión al Islam, es un hombre australiano que estuvo detenido sin cargos en la prisión estadounidense de Guantánamo tras haber sido capturado mientras combatía en el bando Talibán en Afganistán. Algunos lo consideran preso político. Hicks estuvo preso desde el año 2002 y fue condenado, tras declararse culpable, el 31 de marzo de 2007 a 7 años de cárcel, sentencia que fue conmutada por libertad condicional. Hicks purgó 9 meses de prisión en su país natal. Wikinoticias
Matt Blaze es un investigador en las áreas de sistemas seguros, criptografía y gestión confiable. Actualmente es Profesor Asociado de Ciencias de la Computación e Información en la Universidad de Pensilvania; recibió su PhD en Ciencias de la Computación en la Universidad de Princeton. En 1994, Blaze encontró un medio de sortear los mecanismos de intervención telefónica del chip Clipper, contribuyendo a la muerte de esa iniciativa patrocinada por el gobierno. En 2003, redescubrió de forma independiente una vulnerabilidad grave en la seguridad "llave maestra" de los cerrojos que era un secreto abierto entre cerrajeros; su decisión de revelarlo públicamente provocó controversia.
Donald Becker es un programador conocido por escribir un gran número de controladores Ethernet para el sistema operativo GNU/Linux. Becker también creó el software Beowulf para clusters. Es usado para conectar muchos ordenadores, lo que proporciona gran capacidad de cálculo para resolver problemas complejos que están reservados normalmente a las supercomputadoras. Otra herramienta creada por Becker es ifenslave que sirve para lograr balanceo de carga o alta disponibilidad en un sistema GNU/Linux, utilizando dos o más conexiones de red como si fuera una. Un gran número de ordenadores con GNU/Linux usan sus controladores para conectar a Internet.
El Koseki o Registro Familiar es el registro más antiguo del mundo; durante más de un milenio, el gobierno japonés ha registrado los momentos más importantes en las vidas de todas las familias del Japón. El actual sistema de registro familiar se adoptó poco tiempo después de la restauración del Meiji en 1868. Actualmente, el Ministerio de Justicia usa el koseki para registrar familias, seguir el rastro de nacimientos, matrimonios, muertes, convicciones criminales, etc. Para evitar multas, toda familia debe reportar dichos cambios a la oficina del gobierno local donde estos registros se mantienen. Aquellos eventos no reportados no son reconocidos por el gobierno.
El Partido Socialdemocrático Afgano (en pashto: د افغانستان ټولنپال ولسواک ګوند افغان ملت), también conocido como Afghan Mellat (en pashto: افغان ملت, en español: Nación Afgana), es un partido político de Afganistán fundado en marzo de 1966 por Ghulam Mohammad Farhad (intelectual germanófilo). Es un partido nacionalista que se autodeclara de ámbito socialdemócrata. Defiende los intereses del grupo étnico pastún, que es su único apoyo. Postula la pastunización de Afganistán y la creación del Gran Afganistán, así reclama el Pakistán de habla pashto; sus críticos les han denominado etnofascistas.
La llamada Magna Germania o Germania Ulterior, fue una región (geográfica definida) por los romanos entre los ríos Rin y Vístula de oeste a este y el Mardel Norte y el río Danubio y los Cárpatos de norte a sur, habitado, en general, por los pueblos germanos; parte de esta región, la comprendida entre los ríos Rin (el Rhenus) y Elba (el Albis), fue ocupada por el Imperio romano en época de Augusto, incorporada a la Germania Minor (que pasaría a formar las Germanias Inferior y Superior) establecida por Augusto, en la persona de su primer y último gobernador, Publio Quintilio Varo, cuya estrepitosa derrota en la batalla del bosque de Teutoburgo obligó a su abandono.
Los idus de marzo (en latín, Idus Martii o Idus Martiae) en el calendario romano correspondían a los días 15 del mes de Martius. Los idus eran días de buenos augurios que tenían lugar los días 15 de marzo, mayo, julio y octubre, y los días 13 del resto de los meses del año.Aunque marzo (Martius, mes consagrado al dios Marte) fue el tercer mes del calendario juliano, en el calendario romano más antiguo, fue el primer mes del año. Los días de fiesta observados por los romanos desde el primero de los idus reflejan su origen como celebraciones del año nuevo. Los idus de marzo, en los calendarios más antiguos, habrían sido los días correspondientes a la primera luna llena del año nuevo.
Clay Regazzoni, (nacido como Gianclaudio Regazzoni, 5 de septiembre de 1939 en Lugano, Suiza - muerto 15 de diciembre de 2006 en Parma, Italia) fue un piloto de automovilismo de velocidad suizo. Corrió en la Fórmula 1 desde 1970 hasta 1980, donde logró cinco victorias y 28 podios. Fue subcampeón en 1974, tercero en 1970, quinto en 1975, 1976 y 1979, y séptimo en 1971 y 1972. También compitió en el Campeonato Mundial de Resistencia con el equipo oficial Ferrari. Habiendo crecido en la región fronteriza Suiza-Italia, donde predomina el italiano, Regazzoni fue un gran orgullo para los tifosi italianos durante sus años con Ferrari en la década de 1970.
Hyperoodon es un género de cetáceos odontocetos de la familia de los zífidos que incluye dos especies, el zifio calderón boreal (Hyperoodon ampullatus) y el zifio calderón austral (Hyperoodon planifrons). También suelen denominarse ballenas pico (o nariz) de botella.Aunque las dos especies son físicamente parecidas, sus historias recientes son muy diferentes: la especie austral ha sido poco observada, nunca fue cazada y es probablemente el zifio más abundante de las aguas antárticas; sin embargo, la especie del norte fue duramente cazada por noruegos y británicos durante el siglo XIX y principios del XX. Noruega dejó de cazarlas en 1973.
Ciudad del Eterno Verano es el apelativo dado en un país a aquella ciudad que, por su clima soleado y de altas temperaturas, a lo largo del año, da la impresión de encontrarse siempre en estío. Ese apelativo se lo ha ganado, desde los inicios de la república en el Perú, la ciudad de Tumbes, cuyas playas siempre se encuentran visitadas por turistas y nacionales en todas las épocas del año. Esta denominación nació casi junto con la declaración de la independencia de Tumbes, el 7 de enero de 1821, al llegar a esta ciudad la oleada independentista que desembocaría en la Independencia del Perú, el 28 de julio de 1821.
Salamanca es una ciudad situada en el condado de Cattaraugus, en el estado de Nueva York (42°9′N78°42′O﻿ / ﻿42.150,-78.700). En 2000, la ciudad tenía una población total de 6.097 habitantes. La ciudad de Salamanca (City of Salamanca en inglés) fue incorporada en 1913 a la municipalidad de Salamanca (Town of Salamanca en inglés), que la rodea. Se encuentra situada en la reserva de la tribu Seneca a orillas del río Allegheny y es adyacente al Parque Estatal de Alleghany. Es la única ciudad de Estados Unidos que fue construida en terrenos arrendados a una reserva india. El arrendamiento de los senecas comenzó a mediado del siglo XIX y es efectivo hasta 2030.
La Comarca de Sierra de Segura es una comarca de la provincia de Jaén, en la comunidad autónoma de Andalucía, integrada dentro del Parque Natural de las Sierras de Cazorla, Segura y Las Villas, se encuentra situada en el extremo noreste de la provincia, limitando con las provincias de Albacete (Sierra de Alcaraz) y Granada (Sierra de la Sagra). El centro administrativo-comercial de la zona es Beas de Segura, por su mayor población y volumen económico; si bien la Diputación Provincial de Jaén no establece capitalidad alguna para la comarca. La comarca cuenta con una población de 26.587 habitantes (INE 2009), tiene una superficie de 1.931 km², y una densidad de población de 13,8 hab/km².
La Estación Puerto es la primera estación del Metro Valparaíso. Está emplazada a pocos metros de la antigua ubicación de la estación Puerto del tren de la Región de Valparaíso, Chile. En su entorno se encuentra la Plaza Sotomayor, con el monumento dedicado a los héroes del Combate Naval de Iquique y la sede Luis Cousiño de DuocUC. Además esta a la entrada al Terminal Norte del Puerto de Valparaíso.Actualmente opera un centro comercial con patio de comidas, edificios de oficinas de 7 pisos y un hotel de la cadena francesa Accor con la marca de hotel Ibis, además de un supermercado Unimarc , un centro educacional Aiep y un gimnasio Sportlife.
Stratosfear es el séptimo álbum de estudio (sin contar a " Green Desert") de la banda alemana Tangerine Dream, lanzado en 1976. Además de ser considerado uno de los más importantes de esta banda (perteneciente al movimiento Kraut Rock), se destaca por presentar un sonido más melódico y menos experimental, basado en melodías de sintetizadores, pero con el uso de otros instrumentos acústicos como guitarras de 12 cuerdas, piano y armónica. Según declaró el propio Froese fue un álbum muy complicado de grabar debido a problemas con el nuevo secuenciador de Peter Baumann, averías en los multipistas del estudio, en la mesa de mezclas, etc. A pesar de ello, fue un disco con gran éxito comercial.
Nampula es la capital de la provincia de Nampula en Mozambique. Se halla en un nudo ferroviario que la comunica con el puerto de Lumbo, en el canal de Mozambique y situado frente a la isla y ciudad de Mozambique. Nampula es un centro comercial ubicado en una región productora de algodón, hortalizas, maíz, cacahuates y madera. Tiene una superficie de 3.650 km² y según el censo de 1997 una población de 127.681 habitantes, lo cual arroja una densidad de 35 habitantes/km².Está localizada en el interior de la provincia, y es llamada la capital del norte. Nampula fue elevada a ciudad el 22 de agosto de 1956. Los nampuleses se denominan amukua, su dialecto es emakua.
La Universidad Nacional de Seúl (acrónimo SNU, coreano 서울대학교, Seúl Daehakgyo, coloquialmente Seouldae) es una universidad de investigación nacional situado en Seúl, Corea del Sur. Fundada en 1946, la universidad ha servido de modelo para muchas universidades nacionales y privadas en el país. Hoy la universidad comprende dieciséis colegios y nueve colegios profesionales, y un cuerpo estudiantil de alrededor de 28.000. Cuenta con dos sedes en Seúl: el campus principal en Gwanak y el campus médico en Jongno. Según los datos recopilados por KEDI, la universidad gasta más en sus estudiantes per cápita que cualquier otra universidad en el país que se inscriba al menos 10.000.
Dehesa es un bosque claro de encinas, alcornoques u otras especies, con estrato inferior de pastizales o matorrales, donde la actividad del ser humano ha sido intensa, y generalmente están destinados al mantenimiento del ganado, a la actividad cinegética y al aprovechamiento de otros productos forestales (leñas, corcho, setas etc.). Es un ejemplo típico de sistema agrosilvopastoral y típico de la zona occidental de la península ibérica.El término dehesa viene del latín defesa (defensa), pues los primeros pobladores en la reconquista hacían vallados para proteger los rebaños alojados en ellas.
Grzegorz Bolesław Lato (Malbork, Polonia, 8 de abril de 1950) es un exfutbolista de la selección de fútbol de Polonia y el máximo goleador en el Mundial de 1974. Lato es el único jugador polaco en ganar la Bota de Oro en una Copa del Mundo, sin considerar a Miroslav Klose, bota de oro en la Copa de Mundo de 2006, representando a Alemania. Considerado uno de los mejores futbolistas polacos de todos los tiempos y uno de los futbolistas en su posición más rápidos y vertiginosos de los años 1970 y comienzos de 1980, corría 100 metros en 10,2 segundos y driblaba con maestría ante la defensa rival.
"Let It Be" es una canción del grupo The Beatles y la más representativa, junto con "Get Back" y "The Long and Winding Road", del disco de igual título. Fue compuesta por Paul McCartney (aunque en los créditos viene firmada como Lennon/McCartney) y lanzada como sencillo en marzo de 1970. El sencillo alcanzó el número uno en los Estados Unidos y el número dos en el Reino Unido. También fue número uno en las listas de países como Australia, Noruega y Suiza. "Let It Be" ocupa el puesto n.º 179 de "Las 1000 mejores canciones de siempre" de la revista Q Music, así como el n.º 20 de las "500 canciones más grandes de todos los tiempos" de la revista Rolling Stone.
Una placa de pruebas (en inglés: protoboard o breadboard) es un tablero con orificios conectados eléctricamente entre sí, habitualmente siguiendo patrones de líneas, en el cual se pueden insertar componentes electrónicos y cables para el armado y prototipado de circuitos electrónicos y sistemas similares. Está hecho de dos materiales, un aislante, generalmente un plástico, y un conductor que conecta los diversos orificios entre sí. Uno de sus usos principales es la creación y comprobación de prototipos de circuitos electrónicos antes de llegar a la impresión mecánica del circuito en sistemas de producción comercial.
Scars of Dracula es la quinta película de la saga del Conde Drácula realizada por la Hammer Productions en 1970 y protagonizada por Christopher Lee. Dirigida por Roy Ward Baker, el veterano Roy Baker añadió el Ward a su nombre cuando fue contratado por la Hammer, al haber un técnico de sonido con igual nombre. La película fue conocida en España y América latina como Las cicatrices de Drácula. El presente título supone una inflexión en la primera etapa del ciclo, que conservaba cierta continuidad hasta ahora. Con todo, recupera elementos presentes en la novela original de Bram Stoker, como la facultad del Conde de reptar por los muros del castillo.
Seven Up ("Siete arriba" en inglés) es una marca de bebida gaseosa de lima-limón vendida en tiendas, restaurantes y máquinas expendedoras en muchos países del mundo. Su principal competencia es Sprite, producido por The Coca-Cola Company. En Estados Unidos es elaborada por Dr Pepper Snapple Group, y en el resto del mundo por PepsiCo. En Argentina la bebida es elaborada por la Cervecería y Maltería Quilmes, propiedad de Anheuser-Busch InBev y PepsiCo. En República Dominicana es elaborada por la Cervecería Nacional Dominicana, propiedad de Anheuser-Busch InBev bajo licencia de PepsiCo.En 2013, Colombia saca un nuevo sabor 7Up Yerbabuena.
El juicio de cuentas es aquel que se realiza por un órgano jurisdiccional especial para fiscalizar la actuación de la administración, con la finalidad de asegurar el correcto funcionamiento de la administración y la ausencia de malversación de caudales públicos. Puede tener lugar ante el Tribunal de Cuentas español una vez concluido el examen y comprobación de cualquier cuenta, grupos de cuentas, o los correspondientes procedimientos de fiscalización, si aparecieren hechos que pudieran ser no constitutivos de alcance de caudales o efectos públicos, pero que pudieran dar lugar a otro tipo de responsabilidades contables.
Freddy Rodríguez (n. Chicago, Illinois; 17 de enero de 1975) es un actor estadounidense de origen puertorriqueño, es conocido por su papel de Federico "Rico" Díaz en Six Feet Under. Está casado con Elsie Rodríguez desde 1995 y son padres de dos varones: Giancarlo Rodríguez y Elijah Rodriguez. Su hijo mayor Giancarlo trabajó con él en la serie Six Feet Under al interpretar a Julio Diaz el hijo mayor de Federico "Rico" Diaz en las 5 temporadas de la serie. Participó recientemente en el vídeo Into the night, del grupo Santana, junto a Dania Ramírez; y también en el video del tercer single de la cantante Fergie, Glamorous.
Arvingarna es un grupo de música sueco formado en 1989. Durante sus primeros años de existencia actuaron en varios conciertos y festivales por todo el país, hasta publicar su primer sencillo "Jeannie" en 1992, con el que consiguieron el primer puesto de la lista de ventas. Esa misma primavera, publicarían su primer álbum. Un año más tarde, participarían en el Melodifestivalen 1993 consiguiendo el primer puesto con la canción Eloise representando entonces a Suecia en la edición de Eurovisión celebrada en Millstreet, Irlanda. Se clasificarían los séptimos. Volverían a presentar en ediciones del Melodifestivalen de 1995, 1999 y 2002. En 2003 se editó un recopilatorio con sus grandes éxitos.
Travis es una banda británica de post-britpop originaria de Glasgow, Escocia, compuesta por Francis Healy, Andy Dunlop, Dougie Payne y Neil Primrose. Travis ha sido galardonado dos veces con el premio al álbum del año en los Brit Awards y, a menudo, se les da el crédito de ser la banda que preparó el camino para otras bandas británicas, como Coldplay y Keane. El grupo ha lanzado siete álbumes de estudio: Good Feeling (1997), The Man Who (1999), The Invisible Band (2001), 12 Memories (2003), The Boy with No Name (2007), producido por Nigel Godrich; Ode to J. Smith (2008) y Where You Stand (2013).
Reykjanesbær es un municipio de Islandia, situado en la península de Reykjanes. Está compuesto por las poblaciones de Keflavík, Njarðvík y Hafnir. El municipio se creó en 1995, cuando los habitantes de los tres núcleos votaron para fundirlos en uno solo. De los tres núcleos de población, Keflavík es el mayor, mientras que Hafnir es diminuto y se encuentra a unos 10 kilómetros. Keflavík y Njarðvík eran en principio pueblos diferentes que fueron creciendo de modo conjunto durante la segunda mitad del siglo XX, hasta quedar separados por una calle, cuya acera norte pertenecía a Keflavík y la sur a Njarðvík.
Urs Freuler (nacido el 6 de noviembre de 1958 en Bilten) fue un ciclista suizo, profesional entre los años 1980 y 1997, durante los cuales logró 71 victorias. Como amateur, fue campeón de su país en varias categorías y destacó también en los campeonatos mundiales. Era un corredor de gran velocidad, que participaba tanto en pruebas de fondo como de ciclismo en pista. En esta última disciplina, fue campeón del mundo en numerosas ocasiones. En carretera, destacan los quince triunfos parciales en el Giro de Italia, así como numerosas victorias en pruebas cortas de seis días, critériums o clásicas.
La jerigonza, jerigonzo o jerigoncio por una parte y el geringoso o jeringozo por otra, son dos variantes lúdicas del habla en las que se intercalan sílabas entre medio de una palabra en forma reiterada. Originalmente se le denominaba jerigonza a cualquier lenguaje de mal gusto, complicado y difícil de entender, pero con el tiempo su significado varió a la modalidad específica de intercalación.Además del entretenimiento, también puede usarse como un modo de codificar el mensaje (criptolalia) de forma que otras personas cercanas a los hablantes no acostumbrados a esta forma de hablar no consigan entender lo que los hablantes dicen.
Vince Clarke (n. 3 de julio de 1960, su nombre verdadero es Vincent John Martin) es un músico inglés conocido principalmente por ser un importante precursor de la música electrónica desde 1981 en el grupo Depeche Mode, así como en los duetos Erasure y Yazoo. Autor de populares temas del género, como Just Can't Get Enough de Depeche Mode, Only You de Yazoo, y coautor de A Little Respect, Chorus, Love to Hate You, Breath of Life, Always e In My Arms de Erasure. Clarke contrajo nupcias con Tracy Hurley -hermana de Tonya Hurley, la creadora de Ghostgirl- en mayo de 2004. En septiembre de 2005 nació el hijo de ambos, Oscar Martin.
El Instituto Tecnológico de Sonora (ITSON), cuyo lema es "Educar para trascender" es una Universidad pública estatal que cuenta con 6 campus, con presencia en Guaymas (Campus Guaymas), Ciudad Obregón (Campus Centro y Campus Náinari), Navojoa (Campus Centro y Campus Sur), y en Empalme (Campus Empalme), en Sonora, México. Nace de la iniciativa de la sociedad, de la necesidad de formar y preservar nuevas generaciones con mentalidad de progreso y superación, para mantener y transmitir lo más valioso de la sociedad a la que se sirve. En la actualidad la matrícula de la Institución supera los 17,000 alumnos en Licenciatura y Posgrado.
Una tablet digitalizadora o tablet gráfica es un periférico que permite al usuario introducir gráficos o dibujos a mano, tal como lo haría con lápiz y papel. También permite apuntar y señalar los objetos que se encuentran en la pantalla.Consiste en una superficie plana sobre la que el usuario puede dibujar una imagen utilizando el estilete (lapicero) que viene junto a la tablet. La imagen no aparece en la tableta sino que se muestra en la pantalla de la computadora.Algunas tabletas digitalizadoras están diseñadas para ser utilizadas reemplazando al ratón como el dispositivo apuntador principal.
La economía marxista es la escuela de pensamiento económico inspirada en la obra de Karl Marx. La mayoría de los conceptos fundamentales de esta escuela fueron desarrollados por Marx en su obra principal El Capital, entre ellos, fuerza de trabajo, lumpemproletariado, proletariado y burguesía (en sentido de clase social), lucha de clases, plusvalía, materialismo histórico, explotación y la teoría del valor trabajo.Muchos académicos hacen una distinción entre la economía marxista y el marxismo, manifestando que hay una separación intelectual clara entre los principios económicos expuestos por Marx y su apoyo al socialismo revolucionario y la revolución del proletariado.
James Todd Spader (n. Boston, Massachusetts, 7 de febrero de 1960) es un actor estadounidense. Sus papeles son reconocidos por los particulares toques excéntricos y dramáticos en sus películas, tales como Pretty in Pink; Sex, Lies, and Videotape; Crash; Stargate y Secretary. Sus papeles más famosos en la televisión son del abogado Alan Shore en la serie The Practice, su spin-off Boston Legal, por el que ganó tres premios Emmy Awards y su más reciente papel de Raymond Reddington en la serie The Blacklist y está llamado a desempeñar el rol de Ultron en la proxima película de Marvel Studios, The Avengers: Age of Ultron.
Meridiani Planum es una llanura que se encuentra 2 grados al sur del ecuador de Marte, en la parte más occidental del Sinus Meridiani. Alberga una rara frecuencia de hematita cristalina gris. En la Tierra, la hematita se suele formar en manantiales de agua caliente o estanques; en consecuencia, muchos científicos creen que la hematita que se encuentra en Meridiani Planum puede indicar antiguos manantiales de agua caliente o que el entorno contuviera agua líquida. La hematita forma parte de una formación de capas de rocas sedimentarias de aproximadamente 200 metros de grosor. Entre otros rasgos destacados, Meridiani Planum contiene basalto volcánico y cráteres producidos por impacto.
La Novela social española, también llamada Novela de los años cincuenta o realismo social, surge alrededor de los años 50 con el cambio de la estructura social que asienta en torno a las grandes ciudades desde las zonas rurales, creando zonas de marginación y miseria. Son un grupo de novelas aparecidas en los años cincuenta en España, que significan un cambio en la novelística de posguerra, cambio que se inicia con la publicación de cuatro novelas claves: La colmena de Camilo José Cela, La noria de Luis Romero, de 1951 ambas, El camino de Miguel Delibes y Las últimas horas de José Suárez Carreño, premio Nadal de 1949.
Grappa es el nombre con el que se conoce en Italia, Argentina, Uruguay y en la Suiza italiana al aguardiente de orujo, licor con graduación alcohólica que varía entre 38 y 60 grados, obtenido por destilación de orujos de uva, es decir las partes sólidas de la vendimia que no tienen aprovechamiento en la previa elaboración del vino. El nombre genérico en español es aguardiente de orujo, y en cada país recibe una denominación diferente, según el idioma local y la tradición: así, el aguardiente de orujo forma parte del mismo tipo de bebida que los marc franceses, las grappas italianas o eslovenas, las bagaceiras portuguesas o los tsiroupos griegos.
Esta clase de gobierno limitado es un tipo de gobierno en el cual las funciones y poderes ejercitados por el Estado están limitados o restringidos por la ley, generalmente por medio de una constitución. Estos poderes nunca pueden intervenir con las libertades de cada individuo, así pues, el gobierno quedaría limitado a sus funciones de seguridad, justicia y obras públicas ( infraestructura). El término es de uso más o menos reciente y se ha querido aplicar a las teorías políticas de la Ilustración, las cuales dieron lugar al constitucionalismo liberal del siglo XIX, los cuales incluyen, como eje fundamental, la separación de poderes y el sometimiento del Estado a una constitución.
La batalla de Coronel o batalla del día de Todos los Santos fue un combate naval de la Primera Guerra Mundial que se libró en aguas territoriales chilenas a la altura de la Bahía de Coronel (Chile), entre la flota del almirante alemán Maximilian von Spee, compuesta por los cruceros acorazados Scharnhorst y Gneisenau los cruceros ligeros Leipzig, Nürnberg, Dresden y la flota británica compuesta por el Glasgow, el Crucero Monmouth, el paquebote convertido en crucero auxiliar Otranto y el Crucero Good Hope, al mando del almirante sir Christopher Cradock, en la que resultaron hundidos el Good Hope y el Monmouth el 1 de noviembre de 1914, muriendo el almirante Cradock en la batalla.
La bandera de Moldavia es una bandera tricolor de franjas verticales con los colores azul (junto al asta), amarillo (en el centro) y rojo (en el exterior). En el medio de la franja central, se sitúa el escudo nacional (un águila sujetando un escudo con la imagen de un Uro para distinguirla de la bandera de Rumanía, que tiene los mismos colores. Hasta la Segunda Guerra Mundial, Moldavia formaba parte de Rumanía, y comparte con ésta idioma y cultura, de ahí la similitud de las banderas. La bandera actual fue adoptada el 12 de mayo de 1990 (antes de proclamarse independiente el 27 de agosto de 1991).
La flauta dulce o flauta de pico es un instrumento musical de viento madera. Produce su sonido al conducir el soplo del músico a través de un canal y hacerlo chocar contra un bisel. Conocida y muy difundida desde la Edad Media hasta finales del Barroco, cayó en desuso al desarrollarse la orquesta clásica, poblada de instrumentos más sonoros. A partir del siglo XX recuperó vigencia, en principio por su interés para interpretar música renacentista y barroca con sus instrumentos originales; su difusión mundial creció gracias a sus posibilidades pedagógicas como herramienta para la iniciación musical.
Nova Santa Rita es un municipio brasileño del estado de Rio Grande do Sul que pertenece a la microrregió de Porto Alegre. El 11 de febrero de 1884, Justino de Souza Baptista y Rita Carolina Martins donaron un predio en el paraje llamado Picada do Vicente para construir una capilla. Rita pidió que la capilla fuera en honor a Rita de Casia. El municipio tiene actividad agrícola, ganadera, textil y cementera. El Velopark de Nova Santa Rita es un complejo deportivo que abarca un autódromo, un picódromo y un kartódromo, que se usan en competiciones nacionales y estaduales. Su población estimada para el año 2010 era de 22.454 habitantes. Ocupa una superficie de 217,9 km².
El birimbao (en portugués berimbau) es un instrumento de cuerda parecido al arco musical, hecho de una vara de madera flexible y un alambre, a los que se agrega una cashishi y una calabaza, que hace las veces de caja de resonancia. También puede ser simulado con una goma la cual se toca desde una posición bucal. El birimbao es de origen africano.  Su uso tradicional está documentado ampliamente en toda África subsahariana, recibiendo distintos nombres en las diferentes lenguas y culturas del vasto continente. Este instrumento fue llevado por los esclavos angolanos a Brasil, donde se utiliza para acompañar una lucha acrobática llamada capoeira. El birimbao recibe varios nombres:
El Estatuto de Autonomía del País Vasco de 1979 es la norma institucional por la que el País Vasco accedió a su autogobierno constituyéndose en comunidad autónoma dentro de España. A lo largo de su historia el País Vasco ha tenido dos estatutos de autonomía, el Estatuto de Autonomí­a del País Vasco de 1936, aprobado en plena Guerra Civil y que sólo pudo ser puesto en práctica en la provincia de Vizcaya (puesto que Guipúzcoa y Álava estaban en manos del bando franquista) y el de 1979 (Ley Orgánica 3/1979, de 18 de diciembre, de Estatuto de Autonomía para el País Vasco), también llamado Estatuto de Gernika o de Guernica.
Matlalcueye era la diosa del agua viva (ríos y lagos) dentro del panteón mesoamericano, según los tlaxcaltecas. También fue conocida como Chalchiutlicue por los nahuas. Su nombre quiere decir textualmente "Dueña de (la) falda verde" (matlaltik [verde] + cuéitl [falda] + e [dueño de]), puesto que se creía que de su falda surgían las aguas de los ríos. Su nombre principal, Chalchiutlicue, quiere decir "Su falda (de) jade" (chalchihuitl [jade] + i [pronombre posesivo de tercera persona] + cuéitl [falda]). Fue la segunda esposa de Tláloc y en su honor nombraron a una montaña: Malintzin. Montaña de cuya falda efectivamente brotaban los ríos.
El Festival Europeo de los Coros de Jóvenes (en alemán Europäisches Jugendchorfestival, EJCF) es un festival para los coros de jóvenes principalmente de Europa. Se ha celebrado en 1992, 1995, 1998, 2001, 2004, 2007 y 2010 ( Basilea). Es un acontecimiento muy apreciado del nivel más alto y con coros de todas las partes de Europa. Los primeros huéspedes vinieron de Suráfrica, y en 2004 acudió el "Coro de Jóvenes Santa Cecilia" de Riversul (estado São Paulo, Brasil). El coro del anfitrión es el Coro de los Niños Cantores de Basilea, cuyo director es Beat Raaflaub y es a la vez un consejero artístico de la presidencia del festival.
The Ring es una película de terror psicológico estadounidense del año 2002, dirigida por Gore Verbinski, y protagonizada por Naomi Watts, Daveigh Chase y Martin Henderson. Se trata de un remake de la película de terror japonesa de 1998, Ringu, que a su vez se basó en la novela Ringu de Kōji Suzuki (que también ayudó a co-escribir las dos versiones de la película), y se centra en una cinta de video maldita misteriosa que contiene una serie aparentemente aleatoria de inquietantes imágenes. Después de ver la cinta, el espectador recibe una llamada telefónica en la que la voz de una chica anuncia que el espectador va a morir en siete días. La película fue un éxito de crítica y comercial.
Nasciturus («[el que] va a nacer», participio de futuro en latín) es un término jurídico que designa al ser humano desde que es concebido hasta su nacimiento. Hace alusión, por tanto, al concebido y no nacido.En muchas legislaciones, el nasciturus no tiene personalidad jurídica. Sin embargo, y dado que generalmente la adquiere al nacer, en ciertas circunstancias se le reconoce una serie de derechos. Así, el nasciturus se encuentra protegido por el ordenamiento jurídico pues se le considera "un bien jurídico necesitado de tutela". Por otra parte, una vez acontecido el nacimiento la mayor parte de legislaciones existentes reconocen constitucionalmente derechos a toda persona nacida.
c't- Magazin für Computertechnik es el nombre de una revista alemana de informática editada por el editorial "Heise Zeitschriftenverlag". Fundada en 1983 aparece actualmente de forma bisemanal. Se ocupa tanto de temas de software y hardware como de otros relacionados como la seguridad de los datos, el espionaje electrónico como el sistema Echelon, las consecuencas económicas y sociales, etc. Aparte de la versión alemana existe una edición en lengua holandesa c't - magazine voor computertechniek. El título era originalmente la abreviación de computing today, un apartado en la revista de electrónica "elrad".
UMDNS (en inglés: Universal Medical Device Nomenclature System) es la Nomenclatura Universal de Equipos Médicos. Es una sistema universal para la clasificación de equipos médicos. Es un proyecto de la OPS, el Ministerio de Sanidad y Consumo de España y la ECRI, un Centro Colaborador de la OPS/OMS. La UMDNS, con términos para más de 5.000 equipos médicos es la más extensa del mundo. Se usa en hospitales en América, Asia y Europa para organizar los inventarios de los equipos médicos. Las agencias reguladoras nacionales e internacionales usan la UMDNS para facilitar el intercambio de información.
La Universidad de La Salle–Manila (De La Salle University–Manila en inglés; Pamantasang De La Salle–Maynila en tagalo) fue fundada por el Congregación de los Hermanos de las Escuelas Cristianas (Fraternum Christianarum Scholarum, en latín) de Manila, en 1911. La universidad recibe este nombre por la inspiración a partir de la vida y los obras del padre fundador de la institución, San Juan Bautista de La Salle. Esta universidad católica está situada en la parte oriental del centro de Malate, un distrito de la capital filipina. Está al lado del límite del término municipal de Manila con la ciudad de Pasay. Su dirección es 2401 Avenida Taft.
El motín de La Granja de San Ildefonso o motín de los sargentos de La Granja fue una sublevación que tuvo lugar en España entre el 12 y el 13 de agosto de 1836 durante la Regencia de María Cristina de Borbón en la que un grupo de sargentos de la guarnición y de la guardia real del palacio de La Granja de San Ildefonso (Segovia), donde se encontraba la regente con su hija Isabel de cinco años de edad, obligaron a María Cristina de Borbón a que volviera a poner en vigor la Constitución de 1812 y a que nombrara un gobierno liberal progresista presidido por José María Calatrava con Juan Álvarez Mendizábal de nuevo en la cartera de Hacienda.
Hans Reiser (nacido en diciembre de 1963) es un programador estadounidense famoso por sus aportes a la comunidad de software libre en el campo de los sistemas de ficheros. En particular, es el máximo responsable del desarrollo del sistema de ficheros ReiserFS, y su nueva versión Reiser4. En 1997, Reiser fundó la empresa Namesys, especializada en sistemas operativos y en el desarrollo y soporte de sus sistemas de ficheros. Reiser residía en Oakland, California. El 10 de octubre de 2006, fue acusado del asesinato de su esposa, Nina Reiser, y fue encontrado culpable el 28 de abril de 2008 por un jurado popular. Cumple condena de 15 años en Mule Creek State Prison, Ione, California.
Critias ( griego antiguo Κριτίας) ( 460 - 403 a. C.) fue un sofista griego nacido en Atenas. Hijo de Calescro, fue tío carnal de Platón. Aunque es principalmente recordado por haber formado parte del gobierno de los Treinta Tiranos impuesto por los espartanos tras su victoria sobre Atenas, también produjo una amplia gama de obras, además de dedicarse a la enseñanza y la poesía. Critias es una de las figuras atenienses más enigmáticas y polémicas del siglo V a. C. Pocos escritores de la Grecia clásica fueron tan prolíficos. Existe cierto disenso acerca de la autoría de algunas obras que se le atribuyen, conservándose únicamente fragmentos de las mismas.
El síndrome de descompresión es el término empleado para denominar a la enfermedad aguda conocida en medicina como embolia gaseosa producida por una disminución brusca de la presión atmosférica. Esta enfermedad se caracteriza por la aparición de pequeñas burbujas e inflamación a nivel subcutáneo, pero el síntoma inequívoco es la aparición de un fortísimo dolor, que afecta a diversas partes del cuerpo. Ciertas regiones corporales pueden sufrir parálisis transitoria y en ocasiones se producen lesiones permanentes e incluso la muerte.Este síndrome de descompresión también es conocido como "enfermedad de los buzos" o "mal de presión".
El Frente Nacional (Front national en francés) (FN) es un partido político francés nacionalista de extrema derecha. Fue fundado en octubre de 1972 y presidido desde ese momento hasta enero de 2011 por Jean-Marie Le Pen, cuando fue sustituido por su hija Marine Le Pen. Su nombre completo, en su creación, era Front national pour l'unité française (Frente nacional para la unidad francesa).Por su parte, el Frente Nacional se define como heredero de la derecha nacional. La mayoría de sus dirigentes rechazan la calificación de extrema derecha, como el expresidente Jean-Marie Le Pen que se considera de centro-derecha. Fue miembro de la Declaración de Viena.
"The Rock Show" ( español: El Espectáculo de Rock) fue el primer sencillo del álbum Take off Your Pants and Jacket de la banda norteamericana de pop punk, Blink-182. El sencillo se publicó en julio de 2001, alcanzando el puesto número dos en la lista Alternative Songs y el puesto setenta y uno en el Billboard Hot 100. Fue compuesta por Mark Hoppus después de que su productor le dijera que el nuevo disco necesitaba una canción más alegre para ese álbum. Mark fue a casa esa noche y escribió «The Rock Show», mientras que esa misma noche, Tom escribió «First Date». La canción pertenece al sound-track del video-juego Guitar Hero 5
Pedro Pablo Kuczynski Godard (*Lima, 3 de octubre de 1938 - ) es un economista peruano que participa en la política de su país. Se ha desempeñado como ministro de Energía y Minas en el segundo gobierno no consecutivo de Fernando Belaúnde Terry, así como ministro de Economía y Finanzas y presidente del Consejo de Ministros durante el gobierno de Alejandro Toledo.Postuló a la presidencia de la República del Perú en las elecciones generales del Perú de 2011, quedando en tercer lugar, por debajo de Ollanta Humala y Keiko Fujimori. Acaba de anunciar oficialmente su candidatura a la Presidencia del Perú y se ubica en el segundo puesto de las preferencias.
Se denomina legado o manda al acto a través del cual una persona, en su testamento, decide repartir una parte muy concreta de sus bienes a otra persona determinada. Hablamos en todo caso de bienes individuales, y no de porciones del patrimonio. También recibe por extensión ese nombre el conjunto de bienes que son objeto del legado. La persona que recibe un legado es denominada legatario y, normalmente, tiene menos derechos que un heredero a la hora de la administración y defensa del caudal hereditario. En caso de pleito, por ejemplo, los herederos pueden representar al patrimonio hereditario en juicio, pero no los legatarios. Otra limitación del legatario es que no tiene derecho a acrecer.
Quam fue la marca comercial elegida por el grupo Telefónica para sus operaciones en el campo de la telefonía móvil en Alemania, Austria y Suiza tras la adquisición de licencias de telefonía móvil 3G en dichos países en 2000 y hasta el abandono de operaciones en 2002. El 18 de noviembre de 2013, se lanza en Argentina una operadora de servicios de telefonía móvil dirigida al segmento joven llamada Quam. Un año después, el 18 de noviembre de 2014, la misma se convierte en Tuenti Móvil como iniciativa regional del grupo Telefónica. Tuenti llega con una propuesta digital y la app que da soporte tecnológico a nuevas maneras de comunicarse.
People Are People es un EP del grupo inglés de música electrónica Depeche Mode ( Martin Gore, Alan Wilder, David Gahan, Andrew Fletcher) publicado en 1984, destinado exclusivamente al continente americano. Fue producido por Daniel Miller y el grupo, y destinado a capitalizar en América el éxito del tema People Are People del álbum Some Great Reward. Junto con el álbum Black Celebration son los únicos discos de la agrupación que deben su nombre a una de las canciones que contienen.Es el único EP editado de Depeche Mode, el cual de por sí es un formato subjetivo, aunque generalmente se le identifica más bien como compilación.
Los silenciadores es una película estadounidense de 1966, del género comedia, acción y espionaje, dirigida por Phil Carlson, producida por Irving Allen, protagonizada por Dean Martin, Stella Stevens, Victor Buono, Daliah Lavi, Arthur O'Connell, Robert Webber, James Gregory, Nancy Kovack, Roger C. Carmel, Cyd Charisse, Beverly Adams, Richard Devon, David Bond, John Reach. Basada en la novela homónima de Donald Hamilton, publicada en 1962. Es la primera de la serie del agente Matt Helm, las otras son Matt Helm, agente muy especial (1966), La emboscada (1967) y La mansión de los siete placeres (1969).
El Querétaro Fútbol Club, mejor conocido como Gallos Blancos de Querétaro, es un club de fútbol profesional de México con sede en Santiago de Querétaro, Querétaro. Actualmente participa en la Primera División de México.Fundado el 8 de julio de 1950. Los colores tradicionales y que identifican al club son el Blanco, Azul y Negro, estos colores están representados en el escudo, también son utilizados en forma de rayas verticales en su uniforme. El equipo disputa sus partidos como local en el Estadio Corregidora, con aforo para 33,277 personas. A partir de junio de 2014, Grupo Imagen paso a ser el dueño de la franquicia, que a su vez es propiedad del Grupo Empresarial Ángeles.
Se llama ayuno al acto de abstenerse de todo tipo de comida y en algunos casos de ingesta de líquidos, por un período de tiempo. Algunos paises llaman (ayuno) a la abstención de comer solo en el desayuno, mientras que para todas las otras abstenciones (solida, liquida, motivos religiosos etc.) usan la palabra Diyuno.[cita requerida]Puede realizarse por diversos motivos, pero los principales son religiosos, como técnica curativa básica en la naturopatía asociado o no a infusiones de plantas medicinales, medicinas naturistas ó como manifestación pacífica. En este último caso suele llamárselo huelga de hambre.
Armando Reverón (Caracas, Venezuela, 10 de mayo de 1889 - Ib., 18 de septiembre de 1954) fue un artista plástico venezolano considerado el mejor de Venezuela del siglo XX. Hijo único de Julio Reverón Garmendia y Dolores Travieso Montilla. Estudió en la Academia de Bellas Artes de Caracas; en España y en Francia. Se radicó en Macuto en el litoral central de Venezuela a partir de 1921, donde realiza gran parte de su obra, capta y transmite el impacto de la luz tropical. Se interesó profundamente por la acción de la luz sobre las formas. Entusiasta del impresionismo francés, su pintura evolucionó a la abstracción y el simbolismo. Los temas preferidos fueron el paisaje y el desnudo femenino.
En la política europea, una Eurorregión es una forma de estructura para la cooperación transfronteriza entre dos o más países europeos. Las Eurorregiones normalmente no corresponden a ningún gobierno legislativo o institución gubernamental, no tienen poder legislativo propio y sus competencias están frecuentemente limitadas al gobierno local y regional. También son frecuentemente organizados para promover intereses comunes a través de la frontera y cooperar para el bien común de las poblaciones fronterizas. Aunque el término "eurorregión" tiene un significado parecido, no debe ser confundido con las ordinarias regiones de Europa.
Majo no takkyūbin (魔女の宅急便, Majo no takkyūbin, lit: El servicio de correos de la bruja; en inglés: Kiki's Delivery Service, lit: El servicio a domicilio de Kiki), en España titulada Nicky, la aprendiz de bruja, en Argentina como El delivery de Kiki y en el resto de Hispanoamérica como Kiki: Entregas a domicilio. Es una película de animación japonesa de Studio Ghibli, escrita y dirigida por el director de cine japonés Hayao Miyazaki. Es la quinta producción del estudio. En esta obra Miyazaki muestra el comienzo del camino a la edad adulta del personaje, con la responsabilidad que ello conlleva. Se estrenó en Japón en 1989. En España, se estrenó en VHS y DVD en 2003.
Roberto de Auxerre (ca. 1156- 1212), fue un cronista francés del monasterio de St. Marien en Auxerre. A petición de su abad, Milo de Trainel (1155-1202), escribió un Chronicon, o historia universal, desde la creación del mundo hasta 1211. Para los años anteriores a 1181 es simplemente una compilación de las obras de Próspero de Aquitania, Sigeberto de Gembloux y otros, pero es obra suya el período de 1181 a 1211. Es una de las fuentes más valiosas para la historia de Francia durante el reinado de Felipe Augusto y ofrece mucha información sobre otros países, las Cruzadas y los asuntos de oriente.
Juan XXIII (Procida, 1370 - Florencia, 22 de diciembre de 1419), antipapa de la Iglesia Católica durante parte del así llamado Cisma de Occidente entre 1410 y 1415. Acabó sus días como Arzobispo y Cardenal de la Santa Iglesia Romana obedeciendo a Martín V como sucesor de San Pedro.Es el tercero de los antipapas de ese cisma. Se le ha descrito como una persona ambiciosa, mundana, nada espiritual ni preparada para asuntos espirituales y sí como un codicioso político, aunque por otra parte, el especialista en historia medieval Luis Suárez señala que: "Es indudable que tales exageraciones no pueden ser admitidas como fidedignas."
Éboli (Eboli en italiano) es una ciudad italiana de 38.652 habitantes de la provincia de Salerno. Éboli se encuentra en la región de Campania, provincia de Salerno o Principado Citerior, Italia. Situada al suroeste de Campania, en una colina que domina la orilla derecha del Sele. Hay un viejo castillo desde el cual se abarca el magnífico panorama de Salerno y de las ruinas de Paestum. Se halla situada cerca de la antigua Eburum del país de los picentinos. Fue otorgado como principado por el rey don Felipe II de España a Ruy Gómez de Silva, que casó con doña Ana de Mendoza y de la Cerda, conocida desde entonces como Princesa de Éboli.
Massinga es un distrito rural de la provincia de Inhambane, en la costa sur de Mozambique. Está situado a 650 km al norte de la capital estatal, Maputo, y a 130 de la capital de la provincia. Su economía se basa en la agricultura de subsistencia, aunque también proporciona mano de obra para la industria minera de la cercana Sudáfrica. El distrito de Massinga presenta un alto índice de mortalidad infantil, debido a la extensión de enfermedades contagiosas como la malaria, así como de infecciones respitatorias o enfermedades diarreicas. También tiene uno de los índices más altos de sida en el país.
Antonio Barceló y Pont de la Terra ( Palma de Mallorca, 1 de enero de 1717 — ibídem, 25 de enero de 1797) fue un marino y militar español, Almirante de la Real Armada Española. Antonio Barceló fue un destacado marino al servicio de la Armada española. De simple marinero ascendió a los más altos grados de la Armada debido a sus méritos de guerra, distinguiéndose en la marina sutil, con pequeñas embarcaciones. Inventó las barcas cañoneras usadas durante el Sitio de Gibraltar de 1779. Sus hazañas en la mar le dieron fama legendaria. Aún circula por Andalucía un dicho que pondera a Barceló, el «ser más valiente» (o «tener más fama») «que Barceló ni en la mar».
Turdetania región que abarcaba el valle del Guadalquivir desde el Algarve hasta Sierra Morena ocupando la mayor parte de la actual Andalucía limitaba con la Bastetania, Oretania y la Carpetania, coincidió con los antiguos territorios de la civilización de Tartessos. Estrabón la menciona como tierra rica en recursos marinos y terrestres, bañada por el Betis, poblada por los turdetanos/ túrdulos (pueblos diferentes según Plinio el Viejo y Polibio que sitúa a los túrdulos en el norte), cuenta que existían más de 200 ciudades citando a Corduba ( Córdoba), Hispalis ( Sevilla) y Gades ( Cádiz). Turdetania fue denominada Bética, cuando fue conquistada por Roma.
El Parque Nacional Goobang es un parque nacional en Nueva Gales del Sur ( Australia), ubicado a 296 km al noroeste de Sídney. El parque protege una gran variedad de comunidades de plantas y animales de la zona centro oeste de Nueva Gales del Sur. Igualmente protege áreas de importancia por su paisajismo y sus características naturales y culturales. Los visitantes pueden realizar visitas, acampar y realizar diversas actividades en el parque. Se permiten paseos a caballo con permiso previo. Las vías del parque pueden ser utilizadas por vehículos de ciudad, aunque pueden encontrarse en malas condiciones después de las lluvias. Se recomienda acercarse a echar un vistazo desde Caloma Trig.
Ichiro Ito  (伊藤一朗, Itoo Ichiroo) es un guitarrista del grupo Every Little Thing. Nació el 10 de noviembre de 1967 en Yokusuka, Kanagawa.Desde joven siempre fue muy bueno para tocar la guitarra, y fue su amigo en ese entonces Mitsuru Igarashi el que le ofreció entrar Every Little Thing, grupo que más tarde sería uno de los más representativos del J-Pop en Japón. Su capacidad de tocar la guitarra ha sido muy apreciada en su país, y es considerado superior a grandes guitarristas nipones como Penicillin, Glay, e incluso se la considerado al mismo nivel que uno de los grandes, Tetsuya Komuro, productor de renombre e integrante del grupo Globe.
Robert Maynard Pirsig nacido en Minneapolis (6 de septiembre de 1928) es un popular escritor estadounidense, famoso por su primer libro, Zen y el Arte del Mantenimiento de la Motocicleta: Una Indagación sobre los Valores (1974). El libro esboza la filosofía de Pirsig sobre la Metafísica de la Calidad, en forma de historia principalmente autobiográfica relatando el viaje en motocicleta a través de América del Norte. El libro sigue manteniendo su popularidad hoy en día. En 1974 Pirsig fue premiado con el Premio Guggenheim por su trabajo. Su continuación, Lila: Una Indagación sobre la Moral (1991), ahonda en la exploración del pensamiento de Pirsig.
Agotes es el nombre dado a un grupo social minoritario, ya desaparecido, de las áreas apartadas de los valles de Baztán y Roncal en Navarra (España), el País Vasco Francés y algunos municipios de Aragón. Eran artesanos que trabajaban la piedra y la madera, posteriormente también el hierro. Durante casi ocho siglos fueron víctimas de discriminación socioeconómica. Se conoce su existencia a partir del medievo.En la zona vascofrancesa los agotes eran llamados cagots. Muchos han supuesto que la etimología de la palabra agote derivaría de gótico o godo , a través del occitano o catalán ca got, «perro godo». Menos probable es que la etimología se remonte a los bagaudas.
Seidel es un cráter de impacto lunar erosionado, se extiende hacia el este-noreste del mucho mayor cráter Julio Verne. Más hacia el este de Seidel está el eje occidental del Mare Ingenii, y hacia el noreste se extiende el cráter O'Day. Es un cráter erosionado con un pequeño cráter revistiendo el borde externo del sur-sureste. El borde sureste está revestido de depósitos de materiales, principalmente eyectados por otro impacto. El resto del borde ha sobrevivido bastante bien, y sólo está marcado por pequeños cráteres y por el desgaste general. El piso interior está relativamente llano con unos pocos cráteres marcando la superficie.
Socialdemócratas (en danés:Socialdemokratiet) es un partido político de Dinamarca. Actualmente es la segunda fuerza política con el 25.5% de los votos y 45 escaños en el parlamento, tan solo superado por el Partido Liberal Danés. Los socialdemócratas dejaron el poder en el año 2001, y volvieron a presidir una coalición de gobierno a partir del 3 de octubre de 2011, cuando la líder del partido, Helle Thorning-Schmidt, fue designada primera ministra del país. Este partido es miembro del Partido Socialista Europeo y de la Internacional Socialista. Fue fundado en 1871, y es uno de los partidos más antiguos de Europa.
Olimpia fue en la Antigüedad el recinto de un santuario ofrecido al dios Zeus. Fue así mismo el antiguo emplazamiento de los Juegos Olímpicos, celebrados cada cuatro años. En la península griega del Peloponeso, al noroeste, en la región llamada Élide, existe un valle formado por el río Alfeo. El santuario se encontraba allí, en un paisaje en que conviven las colinas con las llanuras, en un marco totalmente diferente del de Delfos; en Olimpia el lugar es tranquilo y relajante, con el frescor cercano del río, lejos de la sequedad de los quebrados del monte Parnaso que ampara el oráculo de Delfos. Olimpia está situada al pie de la colina llamada Cronio en un terreno llano.
Herri Batasuna ('Unidad Popular', en euskera) fue una coalición política española surgida en 1978 y presente en la comunidad autónoma de País Vasco y la comunidad foral de Navarra. Se definía a sí misma como de izquierda "abertzale" ('patriota', en euskera) y buscaba la independencia y el socialismo para Euskal Herria. Se registró como partido político en 1986.Desapareció al refundarse en el año 2001 en el nuevo partido político Batasuna, al que pasaron la mayoría de sus miembros; mientras que la corriente crítica Aralar, partidaria de una de las tres ponencias (Aralar, Piztu y Arragoa) que rechazaban la violencia de ETA, decidió fundar su propio partido político.
La Provincia del Chapare es una de las 16 provincias en que se divide el departamento de Cochabamba (Bolivia). Se localiza en el norte del departamento. Limita al norte con el departamento de Beni, al este con las provincias de Carrasco y Tiraque, al sur con las provincias de Punata, Jordán y Cercado, y al oeste con las de Quillacollo y Ayopaya. Cubre una superficie de 12.445 km² con una población de 227.404 habitantes (2005). Capital: SacabaSe caracteriza por una gran riqueza en fauna y flora, y por ser además es una de las zonas más lluviosas de la Tierra, con una precipitación promedio de 5.850 mm.
Ed Wood ( Poughkeepsie, Estado de Nueva York, 10 de octubre de 1924 - Hollywood, California, 10 de diciembre de 1978), fue un director, productor, guionista, editor y actor de cine estadounidense, que quedó definido tras su muerte en 1978 como el peor director de todos los tiempos, gracias a la dirección desastrosa de películas como Glen o Glenda y Plan 9 del espacio exterior. Actualmente es valorado como «director de culto». Es considerado como el precursor del subgenero de cine clase Z. [cita requerida]En 1994 Tim Burton rodó una película sobre sus inicios en el mundo del cine: Ed Wood, con Johnny Depp como protagonista.
Miguel Ángel Díaz Martínez (Madrid, 1967), licenciado en Ciencias Matemáticas y viajero nato. Es profesor de matemáticas , realizando su labor docente en varios institutos de enseñanza secundaria de Madrid, tales como el I.E.S. José de Churriguera, en Leganés. Esta labor la ha compaginado con la realización de diversos viajes en bicicleta por todo el mundo, de los cuales ha dejado constancia en varios libros de viaje. También elabora guías de senderismo y cicloturismo, y colabora con algunas revistas de viajes y aire libre. Actualmente imparte clases en el I.E.S. Sierra de Guadarrama en Soto del Real (Madrid).
Roldanillo es un municipio poblado de Colombia ubicado en el Departamento del Valle del Cauca. Fundado el 20 de enero de 1576, por Francisco Redondo Ponce de León, quien le dio el nombre de Villa de Cácere. Debido a la aguerrida resistencia de los indígenas, la población tuvo que trasladarse en 1602 a terrenos de la Estancia de Roldanillo, donde esclavos africanos trabajaban en trapiches para caña de azúcar y ganaderías. El segundo pueblo, con el nombre de San Sebastián de Roldanillo, ya se conocía a finales del siglo XVI. Es Municipio desde 1892 y está ubicado al norte del departamento del Valle del Cauca. Roldanillo se encuentra aproximadamente a 149 km de Cali, la capital.
La Catedral de la Preciosísima Sangre de Cristo de Westminster en Londres, Inglaterra, es el templo principal de la iglesia Católica en Inglaterra y Gales y la iglesia metropolitana y catedral de la archidiócesis de Westminster. Es la sede del arzobispo primado de la iglesia Católica en Inglaterra y Gales. La catedral, la mayor iglesia católica de Inglaterra y Gales y no debe ser confundida con la abadía de Westminster (de la iglesia anglicana) está situada en Victoria, SW1, en la ciudad de Westminster. La catedral de Westminster es la sede del arzobispo de Westminster, actualmente, el Cardenal Nichols, cabeza de la arquidiócesis de Westminster. Debido a la importancia de la sede, todo arzobispo de Westminster es nombrado cardenal.
Román Arkádievich Abramóvich (ruso: Рома́н Арка́дьевич Абрамо́вич; Sarátov, URSS, 24 de octubre de 1966) es un multimillonario ruso, cuyos dividendos provienen principalmente del petróleo. Es visto como uno de los más grandes oligarcas rusos, aunque se le atribuye su éxito a sus privilegiadas relaciones con los círculos de poder de Moscú. En Occidente, es más conocido por ser dueño de un equipo de fútbol de Inglaterra, el Chelsea Football Club. Su empresa petrolera Sibneft, la cual vendió en 2005 a Gazprom, tenía un acuerdo de patrocinio con el CSKA Moscú, aunque después de la venta de la empresa, el acuerdo de patrocinio se canceló, ya que Gazprom es el patrocinador del Zenit San Petersburgo.
En la mitología griega, Adamantea es una ninfa que, según algunas versiones, ayudó a criar a Zeus y lo mantenía oculto de su padre: Crono. En respuesta a una profecía de su madre Gea que decía que su propia prole le apartaría de su posición suprema en el panteón, Crono engulló a todos sus hijos en cuanto nacieron. Rea, madre de Zeus y esposa de Crono, le engañó dándole una piedra envuelta en pañales que parecía un bebé en lugar de a Zeus, confiando a éste a Adamantea. Dado que Crono gobernaba sobre la tierra, los cielos y el mar, Adamantea logró ocultar a Zeus colgándole de un árbol con una cuerda, quedando así suspendido entre la tierra, el mar y el cielo, y por tanto invisible a su padre.Algunos autores consideran que «Adamantea» no es más que otro nombre de Amaltea.
Learco Guerra (nacido el 14 de octubre de 1902 en San Nicolò Po, Mantua - fallecido el 7 de febrero de 1963 en Milán), apodado "la locomotora humana", fue un ciclista italiano, profesional entre los años 1929 y 1942, durante los que logró 72 victorias. Se inició en el ciclismo a la tardía edad de 26 años. Era un corredor muy popular y querido entre los aficionados de la época y fue el primer ciclista de la historia en vestir la maglia rosa, al ganar la etapa inaugural del Giro de Italia 1931, año en el cual fue instituida dicha prenda. Entre sus principales victorias destacan el Campeonato del Mundo de 1931 y el Giro de Italia 1934. Además de su victoria en 1934, también fue 4º en los Giros de Italia 1935 y 1938.
Ana María Fernández Martínez ( Palma de Mallorca, 1949) es una escritora gallega, que reside en La Coruña, España, desde 1967. Junto con su marido, Xoán Babarro, preparó los primeros libros de texto modernos para el aprendizaje del gallego. Amar e outros verbos, Premio Lazarillo de 2001, es un libro de poemas basado en un principio constructivo sencillo, pero funcional: la reflexión, en verso libre, en torno a 25 verbos tales como amar, andar, bailar, cantar, comer, crecer, orar, etc.; y algunos sintagmas verbales como "mirar al cielo", "mirar al mar" o "ser pobre". Son poemas de imaginería simbólica y ligeramente surrealista, cuyo léxico es rico y cuidado. La versión española del libro, traducido del gallego por la propia historia, incluye además el uso de varios dialectalismos.
Bambi es una película de animación en color basada en la novela Bambi, una vida en el bosque escrita por Felix Salten y publicada en 1923. La película fue realizada y producida por Walt Disney y distribuida por la compañía RKO Radio Pictures. Su estreno fue el 13 de agosto de 1942, y es la quinta película de la serie de clásicos animados de Walt Disney. Para esta película, Disney se tomó la libertad de modificar la especie de Bambi de un corzo en la historia original a un ciervo de cola blanca, ya que el corzo no habita en Norteamérica. Esta película fue distinguida con tres nominaciones a los premios de la Academia en las categorías de Mejor sonido, Mejor canción por "El amor es una canción" y Mejor banda sonora.
El lago Vostok de tipo subglacial de la Antártida ubicado debajo de la base rusa Vostok, a 3.748 m de la superficie de la placa de hielo de la Antártida Oriental, aislado del exterior y protegido de la atmósfera. Sus aguas tienen un tiempo de residencia medio de 1 millón de años y se considera que son las más puras del planeta. Es un entorno oligotrófico extremo, supersaturado de oxígeno, con niveles 50 veces mayores que los del resto de la Tierra. Cubre un área de 15.690 km² y tiene un volumen de unos 5.400 km³ de agua dulce. Fue descubierto a mediados del siglo XX por el científico ruso Andrei Kapitsa. En 2001, se descubrió una poderosa anomalía magnética en su zona sudeste. En 2005, se descubrió una isla en su centro.
En matemáticas, y más especialmente en álgebra lineal y análisis funcional, el teorema de descomposición espectral, o más brevemente teorema espectral, expresa las condiciones bajo las cuales un operador o una matriz pueden ser diagonalizados (es decir, representadas como una matriz diagonal en alguna base). Se identifica así, un tipo de operadores lineales que pueden representarse como una multiplicación de operadores. Ejemplos de los operadores a los que se aplica este teorema son los operadores autoadjuntos, o más en general, los operadores normales en espacios de Hilbert. El Teorema Espectral, proporciona además, una descomposición canónica (llamada descomposición espectral) del espacio vectorial sobre el cual actúa el operador.
El Zend Optimizer se refiere a un servidor de optimización de código PHP.Que permite ejecutar archivos codificados mientras la velocidad de ejecución de las aplicaciones PHP se mejora de forma contundente.Para conseguir tales resultados, Zend Optimizer hace uso de optimizaciones multi-pase que optimizan los tiempos de respuesta y la eficacia de ejecución de sitios Web basados en esta tecnología .El incremento en velocidad reduce de forma drástica las cargas excesivas soportadas por el procesador y, evidentemente, disminuye el tiempo de ejecución, dentro de proporciones que suelen alcanzar los 20%-50%. También se puede utilizar para desarrollar código php cifrado; este sistema era muy útil hasta que se descubrió una manera de descifrar dichos archivos.
El Princeps Senatus o Príncipe del Senado era el senador con mayor dignidad dentro del Senado romano y por lo tanto él era el primero en hablar después del magistrado (normalmente cónsul o pretor) que había convocado la reunión del Senado. El rango lo ostentaba el censor patricio más antiguo. El nombre del cargo hace referencia al "Primero de los Senadores". Entre otras competencias, el Príncipe del senado era el encargado de llevar los temas de índole diplomática con otros países extranjeros. Durante la época imperial, el Emperador Romano es quien ostenta este título, que además va ganando más competencias de las que tenían este cargo bajo la República. Por ese motivo, el título le confiere al emperador los siguientes derechos:
Varadero es una ciudad de Cuba perteneciente el municipio Cárdenas, situada en la península de Hicacos, provincia Matanzas a 130 kilómetros al este de La Habana. Al noreste Punta Hicacos es el lugar más al norte de Cuba. Es un territorio especial de la República de Cuba. Constituye el punto más cercano a los Estados Unidos, tiene 30 km de extensión de los cuales 22 km son de playas. Limita al norte con el estrecho de La Florida, al sur con la bahía de Cárdenas, al este con Cárdenas, al oeste con la cayería Sabana Camagüey, su población es de 26 680 habitantes, es una población itinerante, su principal renglón económico es el desarrollo del turismo y la mayor fuerza laboral está en función del mismo.
José Montilla Aguilera ( Iznájar, Córdoba, 15 de enero de 1955) es un político español. Actualmente es senador autonómico a propuesta del Parlamento de Cataluña. Fue presidente de la Generalidad de Cataluña desde 2006 hasta 2010, ministro de Industria, Turismo y Comercio del Gobierno de José Luis Rodríguez Zapatero desde el 18 de abril de 2004 hasta el 9 de septiembre de 2006, y anteriormente presidente de la Diputación de Barcelona entre 2003 y 2004 y alcalde de Cornellá de Llobregat de 1985 a 2004. Ha sido también primer secretario del Partido de los Socialistas de Cataluña desde el 18 de junio de 2000 hasta el 17 de diciembre de 2011 y miembro de la Comisión Ejecutiva Federal y del Comité Federal del Partido Socialista Obrero Español desde el 23 de julio de 2000.
American Splendor es una serie de cómic autobiográfico creada en 1976 por el guionista estadounidense Harvey Pekar. La mayor parte de las entregas y novelas gráficas fueron dibujadas por su amigo Robert Crumb, pero también han intervenido otros artistas como Gary Dumm, Joe Sacco, Frank Stack y Joe Zabel. Una particularidad de esta obra es que trataba la vida cotidiana de un trabajador estadounidense normal, en una época en que la mayoría de la historieta trataba sobre aventuras fantásticas, entregando una subliminalidad al lector entendido. En el 2003 se realizó una película protagonizada por Paul Giamatti en el papel de Pekar, relatando con una visión cómica la vida de este pintoresco guionista y reflejando su particular visión de la vida.de:American Splendor
José María Barreda Fontes (Ciudad Real, 4 de febrero de 1953) es un político español. Fue presidente de la Junta de Comunidades de Castilla la Mancha entre 2004-2011. Nieto del conde de La Cañada y biznieto de la marquesa de Treviño, nieto del poeta, periodista y político cántabro Luis Barreda y de la heredera del marquesado de Treviño y Gotor, María de la Concepción Treviño, hermana del titular; su madre era hija única de Ramón Fontes y Pilar Acedo-Rico, hija esta última del conde de La Cañada, y su tatarabuelo por parte de madre fue regidor de Villanueva de los Infantes en el siglo XIX. Es padre de dos hijos con su esposa Clementina Díez de Baldeón García, diputada del Congreso y exvicerrectora de alumnos de la Universidad de Castilla-La Mancha.
La estación de esquí y montaña de Alto Campoo o Brañavieja está situada en el municipio de Hermandad de Campoo de Suso en Cantabria (España), a 24 kilómetros de Reinosa. Brañavieja, a parte de hacer referencia a la Estación invernal de esquí, también da nombre al pueblo donde ésta se encuentra situada. En 2012 tenía 19 habitantes INE.Está gestionada por la sociedad de promoción turística Cantur, dependiente de la Consejería de Cultura, Turismo y Deporte del Gobierno de Cantabria. Es la única estación de esquí con la que cuenta Cantabria y es una de las más importantes del norte peninsular. Por su cercanía a comunidades como Castilla y León o el País Vasco, recibe muchos visitantes de estas regiones.
Salvador "Salva" Ballesta Vialcho ( Zaragoza; 22 de mayo de 1975) es un exfutbolista español que ha jugado como delantero en varios equipos de Primera y Segunda División de España, así como en la Premier League de Inglaterra. Actualmente es técnico del Atlético Malagueño. Al margen de su dedicación al fútbol, Salva ha protagonizado cierta polémica por sus declaraciones sobre diversos temas políticos.   Sin embargo, él se califica como una persona apolítica. Estas posturas le provocaron enfrentamientos con grupos de aficionados en algunos campos de fútbol y también con otros futbolistas, llegando en el caso del jugador del F.C. Barcelona Oleguer Presas a provocar que el club barcelonés pusiese una denuncia.
Friedrich Reinhold Kreutzwald (Jömper/Jõepere cerca de Sankt Katharinen/ Kadrina, condado de Virumaa/ Wierland, 26 de diciembre de 1803 - Tartu, 25 de agosto de 1882) escritor y médico estonio autor del poema épico Kalevipoeg (El hijo de Kalev), primer libro en lengua estonia. De orígenes humildes, se licenció en medicina en la Universidad de Tartu en 1833, y practicó la profesión de médico en Võru, sur de Estonia, entre 1833 y 1877. Paralelamente, fue autor de diversas obras literarias, principalmente de cuentos populares y poemas. Fue miembro de la Sociedad Estona de Intelectuales fundada en 1838. Esta sociedad, que operaba desde la Universidad de Tartu fue una gran promotora y defensora de la cultura vernácula de Estonia.
Araucanía o Arauco es el nombre que se le da a la zona habitada por la parcialidad mapuche conocida como «araucanos» por los conquistadores españoles. Antes de la conquista española de Chile, las tierras mapuches se ubicaban entre los ríos Itata y Toltén. Después del gran levantamiento de moluches y huilliches, ocurrido tras la batalla de Curalaba en 1598 durante la guerra de Arauco, los españoles fueron expulsados de la ribera sur del río Biobío. Después de muchas décadas de guerra adicional, los ríos Biobío y Toltén fueron reconocidos como los límites de la Araucanía por los españoles. Actualmente, esta región mapuche corresponde aproximadamente a la IX Región de la Araucanía y a la provincia de Arauco y sur de las provincias de Concepción y Biobío de la VIII Región del Biobío.
El Estilo Chen ( Chino tradicional: 陳式; Chino simplificado: 陈式; Pinyin: Chénshì) de Taijiquan toma su nombre de la familia Chen, originaria de Chenjiagou (陳家溝), pueblo situado en el distrito de Wen (溫縣) de la provincia china de Henan. Según algunas teorías es el estilo más antiguo de taijiquan. Destaca por sus posturas bajas y porque el trabajo marcial es más visible que en otros estilos, haciendo un marcado uso del fajin (发劲, 發勁, fājìng), o "exteriorización de la energía". Combina movimientos lentos y cortos con estallidos de energía y no es raro realizar las formas a gran velocidad. Además de las formas de mano vacía también utiliza armas, como el palo, el sable o dao, la espada o jian, la lanza o qiang y la alabarda o guan dao.
El Imperio tangut, también conocido por el nombre chino de Imperio Xia Occidental o Imperio de Xi Xia ( chino: 西夏, pinyin: Xī Xià) fue un estado que existió entre los años 982 y 1227 en el noroeste del territorio actual de la República Popular China. Situado en parte del territorio ocupado en la actualidad por las provincias de Gansu y Shaanxi y por la Región Autómoma Hui de Ningxia, el estado fue fundado por los tangut, un pueblo nómada que descendía de los Tuoba o Tabgach, el pueblo que había fundado la dinastía china de los Wei del Norte. Los tangut tenían su propia lengua, el tangut, caracterizado por un complejísimo sistema de escritura compuesto por miles de caracteres, la inmensa mayoría de los cuales no ha podido ser descifrada.
Friederich Wilhelm Gustav Spörer ( 23 de octubre de 1822 - 7 de julio 1895) astrónomo alemán. Estudió las manchas solares y sus ciclos. Su nombre se menciona a menudo junto con Edward Maunder. Spörer fue el primero en observar un período prolongado de baja actividad de las manchas solares de 1645 a 1715, este período es conocido como el Mínimo de Maunder. Spörer fue contemporáneo del astrónomo inglés Carrington, a quien se le atribuye el descubrimiento de la ley de Spörer que rige la variación de latitudes de las manchas solares durante el curso de un ciclo solar. A veces se atribuye a Spörer el descubrimiento. El mínimo de Spörer es un período de baja actividad de las manchas solares entre 1420 a 1570.
Los hombres en las obras de J. R. R. Tolkien ambientadas en la Tierra Media son una de las « razas» que forman parte de los « hijos menores de Ilúvatar». Nacieron más tarde que los elfos, con la primera salida de Anar, el Sol, al comienzo de la Primera Edad del Sol. Los elfos también los conocieron como edain (‘los segundos’ en sindarin, aunque este nombre después se aplicó solamente a los hombres que llegaron a Beleriand y se volvieron aliados de los elfos), atani (en quenya), hildor (‘seguidores’ o ‘llegados después’ en quenya), apanónar (‘nacidos después’ en quenya), engwar (‘enfermizos’ en quenya), fírimar (‘pueblo mortal’ en quenya), «usurpadores», «los de la mano torpe», «hijos del Sol», «temerosos de la noche», «malditos», «huéspedes inescrutables» y «forasteros».
Girolamo Fracastoro (Verona, 17 de marzo de 1478 - Incaffi, 8 de agosto de 1553) Médico y erudito. Escribió 2 libros de alto interés en la historia de la medicina: uno es un poema para informar una horrible y nueva enfermedad en Europa, la sífilis; El otro libro, aún más importante, es De contagionibus, que provee una naciente teoría sobre el contagio de enfermedades, y es considerado el primer texto que habla de esto en la historia de la medicina. Renombrado médico, Fracastoro perteneció completamente al renacimiento italiano y al humanismo clásico. Tenía un afán por los nuevos descubrimientos, como, por ejemplo, en astronomía, donde se podría decir de un modo limitado, que se anticipó a Copérnico. También hizo contribuciones en la materia médica de la botánica.
El pico Almanzor es una montaña de la península ibérica, la cumbre más alta de la sierra de Gredos y de todo el Sistema Central, con 2592 msnm de altitud y una prominencia de 1690 m. Se localiza en la provincia castellanoleonesa de Ávila, España; su cumbre forma parte de la divisoria entre los municipios de Zapardiel de la Ribera y Candeleda. Está considerada un «pico ultraprominente», categoría que incluye a las montañas con una prominencia mayor de 1500 m. El Almanzor es un pico muy poco erosionado, de formación granítica, levantado durante la orogenia alpina. Pertenece al llamado Circo de Gredos y su entorno es hábitat de una subespecie de la salamandra común, Salamandra salamandra almanzoris, que toma su nombre del pico y que es endémica de unos pocos valles glaciares de la sierra.
Domingo Antonio Cedeño Donastorg (nacido el 4 de noviembre del 1968 en La Romana) es un ex infielder dominicano que jugó en la Liga Mayor de Béisbol. Cedeño pasó parte de siete temporadas en las mayores desde 1993 hasta 1999 con los Azulejos de Toronto, los Medias Blancas de Chicago, los Rangers de Texas, los Marineros de Seattle, y los Filis de Filadelfia. Cedeño es el hermano mayor del difunto Andújar Cedeño, quien fue campocorto en las Grandes Ligas desde 1990 hasta 1996; así como de Eduardo Cedeño, infielder en la Liga Dominicana. En Liga Dominicana jugó para los Azucareros del Este y tras la muerte de su hermano Andújar, tomó el puesto de capitán del equipo. Jugó también en la Liga de México para los Cafeteros de Córdoba.
Dudley Ward Way es un túnel que atraviesa la parte sureste del peñón de Gibraltar. Recibió su nombre en honor de Sir Alfred Dudley Ward, Gobernador de Gibraltar desde el 8 de junio de 1962 al 5 de agosto de 1965. El túnel une la costa este del territorio británico de ultramar, incluyendo las bahías de Catalan Bay y Sandy Bay, a través de la carretera Sir Herbert Miles, con Punta de Europa, en el extremo meridional de Gibraltar.Después de un desprendimiento de rocas el 18 de febrero de 2002 que mató a un hombre, las autoridades gibraltareñas concluyeron que el riesgo de futuros desprendimientos era demasiado grande. El túnel fue cerrado para acometer obras y reabierto el 2 de noviembre de 2010.
Lollapalooza es un festival musical original de los Estados Unidos que ofrece bandas de rock alternativo, indie, rap y punk rock; también hay actuaciones cómicas y de danza. Concebido en 1991 por Perry Farrell, cantante de Jane's Addiction, Lollapalooza se realizó anualmente hasta 1997 y fue revivido en 2003. El festival encapsula la cultura joven de los años 1990, algo parecido a lo que Woodstock hizo en los años 1960. "Generación Lollapalooza" es a veces sinónimo de "Generación X".Desde 2011, se ha realizado una versión chilena anual en Santiago,sumado una versión brasileña . Existe una versión argentina anual en Buenos Aires desde 2014. Se anunció que el primer Festival Lollapalooza se llevará a cabo en Europa en septiembre de 2015, en Berlín, en el histórico Aeropuerto de Tempelhof.
En el universo ficticio de la Guerra de las Galaxias, Ask Aak era el senador del planeta Malastare. Representaba en el Senado Galáctico a su pueblo, los Gran. Había sido colocado en su puesto una vez asesinado el Senador Ask Moe. Ask Aak estaba a favor de la creación del ejército de la República y cuando se descubren los soldados clon él apoya fuertemente la idea de usarlos en combate. Ask Aak hablaba en su idioma nativo que sonaba bastante grave, todo lo contrario que su predecesor Ask Moe que tenía una clara voz y entendible. Para los últimos años de las Guerras Clon, el Senador Aak estuvo bastante preocupado por los poderes del canciller supremo Palpatine y eventualmente estuvo bastante cerca de los Senadores Bail Organa y Mon Mothma.
Tri-Cities (tres ciudades, en inglés) es una aglomeración urbana en el sureste del estado de Washington (EE. UU.), formada por las ciudades de Kennewick, Richland y Pasco, y ubicadas en la confluencia de los ríos Yakima, Snake, y Columbia.Pasco está situada al norte del Columbia, en el Condado de Franklin, mientras que Kennewick y Richland lo están al sur, en el condado Benton. La población combinada asciende a unas 160.000 personas, calculada para el 2005. Su economía se basa en la agricultura, ganadería, y en la planta nuclear de Hanford Site, parte del Proyecto Manhattan, utilizada para producir la bomba que destruyó Nagasaki. El trigo es el producto agrícola más común en la zona, pero se obtienen patatas, manzanas y uvas, de las que se hace vino fino.
Puerto Edén (en kawésqar Jetarktétqal) es un poblado de la zona austral de Chile, situado al sur del golfo de Penas sobre la ribera occidental del paso del Indio. Administrativamente pertenece a la provincia Última Esperanza de la XII Región de Magallanes y la Antártica Chilena.Desde hace aproximadamente 6.000 años sus costas fueron habitadas por indígenas canoeros, antecesores del pueblo kawésqar. A comienzos del siglo XXI este pueblo prácticamente había desaparecido a causa de las emigraciones y sedentarización propiciadas por los misioneros a principios del siglo XX y de las muertes por enfermedades y asesinato que se produjeron luego del contacto con cazadores de lobos marinos y otras gentes llegadas a su territorio.
Edvard Hagerup Grieg [ˈɛdʋɑʁd ˈhɑːgəʁʉp ˈgʁɪg] (15 de junio de 1843-4 de septiembre de 1907) fue un pianista y compositor noruego, considerado uno de los principales representantes del romanticismo musical. La adaptación de temas y canciones del folklore noruego que Grieg realiza en sus obras es típica de este movimiento artístico. Así, además de dar a conocer la cultura de su país al mundo entero, contribuye a crear una identidad nacional, como hicieran Jean Sibelius en Finlandia o Dvorak en Bohemia. Son especialmente destacables su Concierto para piano en la menor y Peer Gynt, la música incidental que escribió por encargo del escritor Henrik Ibsen para su drama Peer Gynt, o las más intimistas Piezas líricas, para piano.
Dookie es el tercer álbum de estudio del grupo estadounidense de punk Green Day. El álbum fue la primera colaboración de la banda con Rob Cavallo. Lanzado el 1 de febrero de 1994 bajo el sello Reprise Records en Estados Unidos, Dookie se convirtió en un éxito en todo el mundo, consiguiendo llegar al puesto número dos en el Billboard 200 estadounidense y logrando entrar en las listas de seis países más.Fueron extraídos cinco sencillos: «Longview», la regrabada «Welcome to Paradise», «Basket Case», «She» y «When I Come Around». El disco es el más exitoso de Green Day en ventas hasta la fecha con 26 millones de copias vendidas en todo el mundo. Dookie ganó el premio Grammy al Mejor Álbum de Música Alternativa en 1995 y es el único álbum de diamante que posee Green Day.
Alexandre Gustave Eiffel ( Dijon, 15 de diciembre de 1832- París, 27 de diciembre de 1923) fue un ingeniero civil francés. Se graduó en la École centrale des arts et manufactures de París y adquirió renombre diseñando varios puentes para la red francesa de ferrocarriles, de los cuales es especialmente notable el viaducto de Garabit. Su fama actual se debe a su proyecto estrella, la mundialmente conocida torre Eiffel, construida para la Exposición Universal de París de 1889. Tras su retiro de la ingeniería, Eiffel se dedicó a investigar en la meteorología y la aerodinámica, haciendo importantes contribuciones en ambos campos. Émile Nouguier y Maurice Koechlin contribuyeron al diseño final de la torre, además se añadieron varios detalles del arquitecto Stephen Sauverstre.
Reconquista española, o simplemente Reconquista, es el nombre del periodo de la historia de Chile que comienza con la Batalla de Rancagua (o Desastre de Rancagua), en 1814 y termina en 1817 con la victoria patriota en la Batalla de Chacabuco. Durante este tiempo los defensores del Imperio Español restablecen su dominio en Chile, mientras que los patriotas tratan de expandir las ideas independentistas en los sectores populares, función llevada a cabo por la acción guerrillera de Manuel Rodríguez Erdoiza. Autores como Julio Heise o Jaime Eyzaguirre prefieren llamar a este periodo Restauración absolutista, al considerar que se trató solamente del retorno del bando realista al poder de los chilenos.
Sofía Santim ( Panamá, 1982) es una poeta panameña. Egresada del Colegio Las Esclavas del Sagrado Corazón de Jesús, del Diplomado en Creación Literaria de la Universidad Tecnológica de Panamá y Licenciada en Derecho por la Universidad Santa María La Antigua. Promotora cultural, ha organizado y participado en recitales colectivos y proyectos como "Jueves de algo" y "Recital 80" en los que el objetivo era llevar la literatura a los sitios de diversión de jóvenes, como bares y restaurantes, en la ciudad de Panamá. En el 2005 la Casa de América la invitó a compartir sus versos en el V Festival Poético "La poesía tiene la palabra" en Madrid, España. Es miembro de la Asociación de Escritores de Panamá.
Idir es el nombre artístico de Hamid Cheriet, cantautor argelino nacido en la región de Kabilia en 1945. Es uno de los máximos exponentes de la música folk amazigh. A principios de los años setenta apoyó el comienzo de la carrera del joven y controvertido cantante antimusulmán Lounès Matoub (que sería asesinado por fanáticos musulmanes en 1998). A mediados de los setenta logró popularizar «A vava Inouva», una canción cabileña en idioma bereber. En 1999, Idir grabó el álbum Identités, donde colaboraron Khalida Toumi, Karen Matheson, Manu Chao, Geoffrey Oryema, Brahim Izri, Thierry Titi Robin, la Orquesta Nacional de Barbès, Dan Ar Braz, Maxime Le Forestier, Zebda y Gnawa Diffusion, entre otros.
Miguel Csokonai Vitéz (en húngaro: Csokonai Vitéz Mihály; Debrecen, 17 de noviembre de 1773 – ibídem, 28 de enero de 1805) fue un poeta húngaro. Hijo de José Csokonai Vitéz y Sara Diószegi. Representante de la ilustración húngara, escribió poemas amorosos y de temática social. Autor de la epopeya cómica La Dorotea ( 1799), en la que aborda cuestiones de la Hungría de su tiempo. Estudió en su ciudad nativa y muy joven obtuvo el puesto de profesor de poesía, del cual fue destituido a causa de su conducta inmoral. El resto de su corta vida lo pasó entre problemas, hasta morir, en casa de su madre, a los 31 años de edad. Csokonai Vitéz fue un poeta genial y original, con algo del fuego lírico de Sándor Petőfi. La mayor parte de su obra ha sido publicada por Schedel (1844-1847).
La Selección de fútbol de Egipto es el equipo representativo del país en las competiciones oficiales. Es dirigida por la Asociación Egipcia de Fútbol, una de las fundadoras de la Confederación Africana de Fútbol. Egipto ha sido uno de los pioneros del fútbol africano, al ser el primer representante de dicho continente en participar en una Copa Mundial de Fútbol (la de 1934). Además, es uno de los mejores equipos del continente, es la selección que más títulos ostenta de la Copa Africana de Naciones con un total de siete, el último de ellos conseguido en 2010. Entre 1958 y 1961 fue denominada Selección de fútbol de la República Árabe Unida producto de su fusión con Siria; este nombre fue ocupado incluso hasta 1970, aún después de que Siria rechazara la unión.
María Adelaida de Luxemburgo (Marie Adélaïde Thérèse Hilda Wilhelmine de Nassau-Weilburg) ( 14 de junio de 1894 – 24 de enero de 1924) hija primogénita del gran duque Guillermo IV de Luxemburgo. Fue proclamada heredera el 10 de julio de 1907 para solucionar una crisis sucesoria al suprimirse la Ley Sálica, vigente hasta ese momento en el gran ducado. Se convirtió en monarca a la muerte de su padre, el 25 de febrero de 1912. Durante la I Guerra Mundial mantuvo buenas relaciones con los ocupantes alemanes. Tras el conflicto, en enero de 1919, algunas voces desde el Parlamento demandaron su abdicación, que se produjo el 14 de enero de 1919. Le sucedió su hermana Carlota. María Adelaida se retiró a un convento en Módena y murió en el Castillo de Hohenburg el 24 de enero de 1924.
Ella Baker ( 13 de diciembre de 1903 - 13 de diciembre de 1986) fue una prominente activista afroamericana del Movimiento por los Derechos Civiles en Estados Unidos a inicios de los años 1930. Trabajó junto con algunos de los líderes más famosos pro- derechos humanos del siglo XX, incluyendo a William Edward Burghardt Du Bois, Thurgood Marshall, A. Philip Randolph y Martin Luther King. También fue mentora de jóvenes activistas como Diane Nash, Stokely Carmichael, Rosa Parks y Bob Moses. En 1960, organizó una reunión de la cual surgió el Comité Coordinador Estudiantil No Violento. También fue coordinadora de los Freedom Riders (Pasajeros por la libertad) y fue miembro de la National Association for the Advancement of Colored People y de la Conferencia Sur de Liderazgo Cristiano.
Carlos Ruiz Soto ( Madrid, 1934) es un político español. Hasta su disolución en 2008, fue vicepresidente primero del Partido Demócrata Español (PADE). Médico ginecólogo, es el Profesor Jefe del Servicio de Patología de la Mama del Hospital Gregorio Marañón de Madrid. Miembro de Alianza Popular, fue elegido diputado por Madrid en 1982 y 1986, siendo el portavoz de Sanidad del Grupo Parlamentario Popular. Fue así mismo Presidente de AP de Madrid. Abandonó el Partido Popular en 1996 por desavenencias ideológicas, fundando junto a Juan Ramón Calero Rodríguez el Partido Demócrata Español, del que fue elegido Vicepresidente Primero. Fue candidato del PADE al Congreso de los Diputados por Madrid en las elecciones Generales del 14 de marzo de 2004.
La pantera nebulosa o leopardo longibando (Neofelis nebulosa) es una de las dos especies de félidos pertenecientes al género Neofelis. Tiene una longitud de 60 a 110 cm y un peso de 11 a 20 kg las hembras, los machos hasta 65 kg. De hábitos arborícolas, esta especie es una excelente trepadora que se mueve ágilmente por las ramas gracias a su larga cola que actúa a modo de balancín. El pelaje está cubierto de grandes manchas irregulares de borde negro e interior pardo, lo que ayuda a la pantera nebulosa a confundirse entre las hojas. Su nombre procede precisamente de estas manchas, de forma parecida a una nube. En China se le conoce como leopardo de la menta, ya que las manchas también recuerdan a las hojas de esta planta.
Stargard Szczeciński (en alemán: Stargard in Pommern) es una ciudad de la Pomerania, región al noroeste de Polonia, a unos 60 km de la frontera con Alemania, junto al río Ina, y con una población aproximada de 71.367 habitantes. La ciudad forma una aglomeración urbana con las ciudades vecinas de Szczecin, Świnoujście, Police, Goleniów, Gryfino y Nowe Warpno. Es la capital del condado de Stargard, en el voivodato de Pomerania occidental (desde 1999), perteneciendo anteriormente al voivodato de Szczecin (1975-1998). Stargard, destruida en 1120, fue erigida como ciudad en 1229, se unió a la Liga Hanseática y fue fuertemente fortificada. Fue importante durante la Guerra de los Treinta Años. Es un importante nudo ferroviario, donde destacan las industrias metalúrgicas y de la madera.
Trollegater (en sueco, Las calles de los troles) es una reserva natural situada en Kinda, cerca de Linköping, Suecia. Se trata de uno de los mayores sistemas de cuevas del sur de Suecia, con unos 140 m. de longitud. Fue declarada reserva natural en 1980. Las cuevas se formaron al final de la última glaciación, hace unos 10.000 años, en una época de importantes terremotos, cuando al derretirse el hielo y quedar expuesta la tierra, se liberaron tensiones en la roca primaria (en este caso granito) que hicieron que las grietas ensancharan y profundizaran. La entrada a las cuevas es bastante estrecha, así como algunos pasajes en su interior, por lo que es recomendable tener buena forma física y equiparse de ropas adecuadas y linternas para su visita.
La Universidad Tecnológica de México (UNITEC) es una universidad privada con sede en la Ciudad de México y en su área metropolitana que presta servicios educativos de preparatoria, licenciatura y posgrado. Fue fundada en 1966 por Ignacio Guerra Pellegaud y desde 2008 pasó a ser parte de la red de instituciones académicas privadas Laureate International Universities, transacción que la hizo pasar de tener siete a cinco campus: Marina-Cuitláhuac y Sur en la Ciudad de México y Atizapán ,Toluca y Ecatepec en el estado de México; los campus de Guadalajara y Coyoacán pasaron a formar parte de la Universidad del Valle de México. La matrícula de la UNITEC es superior a los 50 mil alumnos, que la hace una de las universidades particulares más grandes de México.
El Principado de Reuss (Línea menor), también llamado Reuss-Schleiz-Gera o Reuss-Gera (en alemán: Reuß jüngere Linie), fue un estado, bastante mayor que su homónimo de la línea Greiz o línea mayor, situado al este del actual land de Turingia en Alemania. Su capital era la ciudad de Gera. Se formó en 1848 por la reunificación de los tres principados de la línea menor (línea más joven) de la Casa de Reuss: los principados de Reuss-Schleiz, Reuss-Ebersdorf y Reuss-Gera. Toma el nombre de la familia que en él reinó desde finales del siglo XII, la Casa de Reuss, actualmente familia soberana no reinante, perteneciente al pequeño grupo que, junto con las Casas de Austria, Borbón, Prusia, Hannover, Romanov, Hesse, Baviera, etc, integran la primera parte del Almanaque de Gotha.
El Tratado de Shimonoseki ( japonés: 下関条約, "Shimonoseki Jōyaku"; chino tradicional: 馬關條約, chino simplificado: 马关条约, pinyin: Mǎguān Tiáoyuē) fue un tratado de paz firmado entre China y Japón el 17 de abril de 1895 y que puso fin a la primera guerra sino-japonesa. El tratado se firmó en el Pabellón de Shunpanrō, en la localidad japonesa de Shimonoseki, y marcó el final de la conferencia de paz entre el gobierno chino de la dinastía Qing y el gobierno del Imperio japonés, que había comenzado el 20 de marzo de 1895. Las principales consecuencias del tratado fueron el traspaso de la soberanía sobre la isla de Taiwán de China al Japón y el establecimiento de un protectorado japonés sobre la península de Corea, en la que China perdía toda su influencia.
La demografía de Nigeria concierne al país más poblado de África y al 7º más poblado del mundo. No se conoce con precisión el tamaño total de su población, pero las estimaciones varían desde los 155 hasta los 166 millones de personas, en 2011. Sus tasas de natalidad y de mortalidad son relativamente altos y las proyecciones de población prevén un crecimiento demográfico significativo en el futuro. La población de Nigeria está compuesta de más de 250 grupos étnicos, entre los cuales los siguientes son los más populosos e influyentes políticamente: los hausas y fulani (29%) yoruba (21%), igbos (18%), ijaws (10%), kanuri (4%), ibibios (3,5%), Tiv (2,5%). Asimismo, se hablan más de 500 lenguas indígenas.
Lucio Manlio Vulso Longo (en latín, Lucius Manlius Vulso Longus) fue cónsul durante la República romana y notable comandante durante la Primera Guerra Púnica (contra Cartago). Durante su consulado el año 256 a. C., lideró la flota romana junto a Marco Atilio Régulo, llevándola a la victoria en la batalla del cabo Ecnomo. Tras ello, desembarcó en África junto a Régulo. Con la guerra casi decidida a favor de Roma, fue llamado de vuelta con la mitad del ejército, dejando a Régulo como mando único de las tropas de África. Se celebró un triunfo en su honor. En 250 a. C. Vulso fue cónsul por segunda vez con C. Atilio Régulo Serrano, y con su colega, comenzó el asedio de Lilibea, con escaso éxito.
El águila imperial ibérica (Aquila adalberti) es una especie de ave accipitriforme de la familia Accipitridae. Es una de las aves endémica de la península ibérica. Hasta no hace mucho se le consideraba una subespecie del águila imperial (Aquila heliaca), pero los estudios de ADN de ambas aves realizados por Seibold, I., Helbig, A. J., Meyburg, B. U., Negro y J. J., Wink, M. en 1996(" Genetic differentiation and Molecular Phylogeny of European Aquila Eagles according to Cytochrom b Nucleotide Sequences") demostraron que estaban lo suficientemente separadas como para constituir cada una una especie válida. El águila imperial ibérica es un ave muy amenazada, en 2011 se estimó una población de unas 300 parejas. Su nombre binomial conmemora al príncipe Adalberto de Baviera.
Closed Caption (CC), subtitulado oculto o subtitulado no incrustado  es el sistema de subtítulos de programas de televisión y videos, originalmente destinado a personas sordas, hipoacúsicas o con dificultades para captar la señal de audio, para que puedan ver de forma escrita lo que se emite oralmente. Además, mediante texto, signos y símbolos, este sistema incluye música de fondo y efectos de sonido. Deben diferenciarse:Además de ser útil para personas con dificultades auditivas, también lo utilizan personas que estudian otro idioma, que están en entornos demasiados ruidosos como para oír el sonido del programa o en lugares donde es conveniente el silencio (por ejemplo, cerca de un bebé durmiendo).
El San Jose City College (College de la Ciudad de San José), fundado en 1921, es una universidad de dos años (city college), localizado en la ciudad de San José,  del condado de Santa Clara, California. El San Jose City College estaba situado originalmente en el centro de la ciudad de San José. El Distrito unificado de San José tomó el control en 1953, reubicándose a su actual domicilio del número 2100 de la Avenida Moorpark, desde la que se divisa la carretera interestatal 280. El nombre cambió a San Jose City College en 1958. El lema de la misión del college es como sigue:. Estas incluyen, aunque no se limitan, a:La Facultad es sede de la estación de radio KJCC, localmente sintonizada en el 104.1 FM. La estación de radio comenzó a transmitir por primera vez en 1978 como KSJC.
El método de las 5S, así denominado por la primera letra del nombre que en japonés designa cada una de sus cinco etapas, es una técnica de  gestión japonesa basada en cinco principios simples. Se inició en Toyota en los años 1960 con el objetivo de lograr lugares de trabajo mejor organizados, más ordenados y más limpios de forma permanente para lograr una mayor productividad y un mejor entorno laboral. Las 5S han tenido una amplia difusión y son numerosas las organizaciones de diversa índole que lo utilizan, tales como: empresas industriales, empresas de servicios, hospitales, centros educativos o asociaciones. La integración de las 5S satisface múltiples objetivos. Cada 'S' tiene un objetivo particular:Por otra parte, la metodología pretende:
Deep South Wrestling, LLC (conocida también como DSW) fue una empresa promotora de lucha libre profesional localizada en McDonough, Georgia. Desde 2005 hasta el 18 de abril de 2007, la DSW fue un territorio de desarrollo secundario de World Wrestling Entertainment (WWE), entrenando a luchadores antes de ser movidos al plantel principal de la empresa. Jody Hamilton (ex director del WCW Power Plant) es el propietario de DSW. La WWE ha contratado como entrenador en jefe al luchador Bill DeMott y a Bill Behrens (antiguo propietario de NWA Wildside) como productor. Se cree que Behrens está buscando un acuerdo televisivo regional dentro del estado de Georgia. El primer evento de la DSW fue realizado el 1 de septiembre de 2005.
Icecast es un programa para streaming de medios mantenido por la Fundación Xiph.Org. Puede ser utilizado para crear una estación de radio en Internet o para uso privado entre otras cosas. Es muy versátil en lo relativamente fácil que admite nuevos formatos, y además, soporta estándares abiertos para comunicación e interacción. El mismo término, es también usado para referirse específicamente al programa servidor que es parte del proyecto. Actualmente el servidor Icecast soporta en sus últimas versiones streams Ogg Vorbis, MP3, Ogg Speex, Ogg FLAC, Ogg Theora y AAC. El servidor Icecast tiene una funcionalidad similar al programa propietario de servidor de medios SHOUTcast de Nullsoft y es compatible con éste. Existen diversas herramientas para alimentar un servidor IceCast tales como:
El Manifiesto Liminar es el nombre dado a la proclama de movimiento de reforma universitaria de la Universidad Nacional de Córdoba ( Argentina) del 21 de junio de 1918. Redactado por Deodoro Roca y adoptado como documento programático por la Federación Universitaria de Córdoba. Constituyó la base de la reforma universitaria argentina. Su difusión e influencia se extendió rápidamente el resto de Latinoamérica constituyendo la base de todos los movimientos reformistas posteriores. La idea central del documento es la denuncia de la "antigua y anacrónica estructura" de gobierno universitario que no había sido cambiada desde la Independencia, constituyendo según sus autores la "última cadena que, en pleno siglo XX, nos ataba a la antigua dominación monárquica y monástica".
Los macacos (Macaca) son un género de primates catarrinos de la familia Cercopithecidae. Aparte de los humanos, son los únicos primates que han sobrepasado ampliamente los límites de los trópicos, llegando hasta el norte de África, Gibraltar, China y Japón. Se han descrito 22 especies, entre ellas los bien conocidos macaco rhesus y la mona de Gibraltar. Algunas de estas especies, como esta última, carecen de cola, mientras que otras la tienen más o menos desarrollada.Varias especies se usan en experimentos y vivisección. A finales de los años 1990 se descubrió que muchos de ellos podían actuar como portadores del virus del herpes B, para el cual son inmunes pero que pueden contagiar a otros primates (incluidos los humanos).
La anteiglesia de Alonsótegui (en euskera y oficialmente Alonsotegi) es un municipio de la provincia de Vizcaya, País Vasco, España. El actual Alonsótegui aparece en los años 90 al segregarse de Baracaldo, municipio al que estaba unido desde finales del siglo XIX. Alonsótegui está a una distancia aproximada al centro de Bilbao de 8 kilómetros. Está emplazado en el fondo del valle del río Cadagua, siguiendo la dirección de la Carretera BI-636 que va desde Zorroza hasta Valmaseda. Con una extensión total de 16,02 km², sus 2843 habitantes (INE 2014), se reparten entre las 3 localidades y núcleos de población del término municipal. Su capital se encuentra en Alonsótegui. Sus localidades y núcleos de población son: Alonsótegui, Iráuregui y Arbuyo.
La Universidad de California en San Diego (UCSD) es una universidad pública co-educacional localizada en La Jolla, un suburbio de San Diego, California. Es parte del sistema de la Universidad de California desde 1959 y fue construida alrededor del Scripps Institution of Oceanography. UCSD, como es comúnmente conocida, generalmente es considerada la tercera mejor de las universidades del sistema al que pertenece. La universidad en sí se encuentra entre las mejores universidades del país en materias relacionadas con la medicina y las ciencias, en singular el programa de biotecnología, que es tercero en la nación. La Universidad también destaca en otros campos tales como teatro y danza (3. lugar según U.S. News and World Report ) e ingeniería.
Un laberinto es un pasatiempo gráfico consistente en trazar una línea desde un punto de origen situado en el exterior de un laberinto a uno de destino situado generalmente en el centro o bien en el lado opuesto. La dificultad consiste en encontrar un camino directo hasta el lugar deseado. El laberinto, por su propia configuración, contiene diferentes vías sin salida (de mayor o menor longitud) y sólo un recorrido correcto. Puede adoptar diferentes formas: cuadrado, ovalado, redondo, cuadrangular, etc. Al ir destinado mayoritariamente a niños, a veces, se propone como una prueba en la que, por ejemplo, un ratón debe alcanzar su queso, representándose el primero en exterior y el queso en el centro del laberinto.
Vicente Fernández González nace en 1953 en el municipio toledano de Talavera de la Reina ( España), es un filólogo y traductor literario de obras escritas en griego moderno. Entre otros ensayos, ha dedicado a Constantino Cavafis el estudio La ciudad de las ideas: sobre la poesía de C. P. Cavafis y sus traducciones castellanas. Ha obtenido en dos ocasiones el Premio Nacional a la mejor traducción: en 2003 por Verbos para la rosa, de Zanasis Jadsópulos, y en 1992 por Seis noches en la Acrópolis, de Yorgos Seferis. Ha traducido también a Costas Tsirópulos, Cristos Valavanidis y Costas Mavrudís, así como las antologías Once poetas griegos y Nueve maneras de mirar el cielo. Actualmente da clases de traducción de griego en la universidad de Málaga
Brístol es una ciudad y autoridad unitaria de Inglaterra (Reino Unido) y uno de los dos centros administrativos del suroeste de Inglaterra (el otro es la ciudad de Plymouth). Desde sus inicios, su prosperidad ha estado ligada al puerto de Brístol, el puerto comercial que dio origen al centro de la ciudad. Brístol es la octava ciudad de Inglaterra y la undécima del Reino Unido en población. Durante medio siglo fue la segunda ciudad en población después de Londres, posición que perdió por el rápido ascenso de Liverpool, Mánchester y Birmingham a finales de 1780. En el mundo existen otras 34 ciudades llamadas "Bristol", mayormente en Estados Unidos, pero también en Perú, Canadá, Jamaica y Costa Rica, todas conmemorando a la original.
San Luis (en catalán y oficialmente: Sant Lluís) es un municipio de Menorca (España). Fundado por los franceses en honor al rey de Francia Luis XV durante su breve dominación (1756-1763), en la Garriga de Binifadet, con la construcción de la iglesia que se acabó de construir en 1783. Al lado del templo se edificaron las casas siguiendo un trazado rectilíneo al estilo francés. Este estilo se caracteriza por calles rectas cortadas por otras perpendiculares. Consta de una calle principal conocida como Es Cós en la que se realiza la principal actividad comercial.Sus fiestas patronales, con el tradicional jaleo, se celebran el primer fin de semana tras la festividad de San Luis, el 25 de agosto.
Fredua Korateng Adu (Tema, Ghana, 2 de junio de 1989), más conocido como Freddy Adu, es un futbolista estadounidense de origen ghanés. Juega como delantero en el KuPS de Finlandia.Adu es el deportista más joven que ha jugado en una liga profesional deportiva de los Estados Unidos, al debutar con D.C. United en la Major League Soccer cuando tenía 14 años. Durante mucho tiempo estuvo considerado la promesa más importante del fútbol estadounidense, progresó en las selecciones juveniles y el 17 de noviembre de 2007 debutó con la selección absoluta. No obstante, cuando dio el salto a Europa tuvo problemas de adaptación y su carrera se ha quedado estancada. La última convocatoria internacional fue en 2011 para la Copa de Oro.
Arrate es un monte que está situado sobre la ciudad de Éibar ( Guipúzcoa), en el País Vasco ( España), y enmarcado en el extremo occidental de su territorio municipal. Cuenta con una altitud de 556 metros. La etimología de su nombre procede de arr(i) ('piedra') y arte ('entre'), por lo que su nombre significa 'entre piedras'. Junto a la cima, coronada por una gran cruz de piedra, hay una zona de recreo que rodea el Santuario de la Virgen de Arrate, que alberga a la patrona de Éibar. La zona de esparcimiento tiene, además de los consabidos asadores y mesas, varios bares y restaurantes, así como un hotel de dos estrellas e instalaciones de tiro de pichón y al plato, y una colonia para niños; todo ello rodeado de un bosque de hayas mochadas.
Un pangrama (del griego: παν γραμμα, «todas las letras») o frase holoalfabética es un texto que usa todas las letras posibles del alfabeto de un idioma. Los pangramas más llamativos son por lo general los que usan el menor número de letras; construir un pangrama que repita letras lo menos posible puede ser una tarea desafiante. Sin embargo, los pangramas que son largos, extremadamente adornados, cómicos o excéntricos son igualmente llamativos. En cierto sentido, los pangramas son lo opuesto a los lipogramas, donde el objetivo es omitir una o más letras. Los pangramas son comúnmente utilizados para mostrar fuentes tipográficas.Ejemplos de pangramas perfectos en español (que usan todas las letras del idioma, con y sin marcas diacríticas) son:
El 1-butino o etilacetileno conocido también como butino o UN 2452, es un gas alquino (hidrocarburos caracterizado por poseer un grupo funcional del tipo triple enlace carbono-carbono) y que es extremadamente inflamable y reactivo. Su fórmula molecular es C4H6:Posee un código de identificación CAS 107-00-6. Este gas se emplea frecuentemente en la síntesis de otros compuestos orgánicos debido a su alta reactividad, en estado puro es incoloro y en concentraciones relativamente altas suele presentar un olor a ajos (a bajas concentraciones es inodoro). Existen dos isómeros del butino: el 1-butino y el 2-butino. Si al referirse al butino no se menciona nada más se suele entender que nos referimos al 1-butino.
El coronel Fei Junlong (chino simplificado 费俊龙; chino tradicional 費俊龍), nacido en 1965, se convirtió en el segundo taikonauta chino en viajar al espacio como parte del programa Shenzhou. Nacido en Suzhou, en la provincia de Jiangsu, fue reclutado por las Fuerzas Aéreas del Ejército Popular de Liberación en 1982 con 17 años. El coronel Fei fue seleccionado como astronauta el año 1998. Era uno de los cinco posibles candidatos para tripular la misión Shenzhou 5, aunque finalmente fue elegido Yang Liwei. El 12 de octubre de 2005 voló como comandante de la misión Shenzhou 6, acompañado por el ingeniero de vuelo Nie Haisheng. Se casó en 1991 y tiene un hijo. Durante su tiempo libre se interesa por las bellas artes. Véase también:
La gastronomía de Venezuela es muy variada, y es el resultado de la mezcla cultural y gastronómica procedentes de Europa (especialmente de España, Italia, Francia, Portugal) y África (a través de las poblaciones de esclavos llevados por los españoles) con la gastronomía de los pueblos indígenas de Venezuela. En su conjunto ha recibido influencias notables de la gastronomía mediterránea. Quizás el plato más conocido es la arepa, una especie de bollo asado circular de masa de maíz que se consume rellena con otros alimentos o se utiliza como acompañante. Otros platos muy conocidos también son el pabellón criollo, la hallaca, el sancocho, la carne a la parrilla, el asado negro, el mondongo, la cachapa y el pollo en brasas.
Esnob es un anglicismo derivado de la palabra «snob» con el cual se denomina a una persona que imita con afectación las maneras, opiniones, etc. de aquellos a quienes considera distinguidos o de clase social alta para aparentar ser igual que ellos. Su plural es «esnobs». Deseosos de pertenecer a la élite, los esnobs tienden a reproducir el comportamiento de una clase social o intelectual a la que consideran superior. Muchas veces imitan las características de esta clase, ya sea en el lenguaje, los gustos, las modas y estilos de vida. Al mismo tiempo tratan con desprecio a los que consideran inferiores. Esta forma de mimetismo social, definida por primera vez por William Makepeace Thackeray, fue analizada por sociólogos como Thorstein Veblen o Norbert Elias.
Dai Sijie (戴思杰 nacido en 1954) es un cineasta y novelista chino que vive en Francia. Se le conoce sobre todo por su novela Le complexe de Di (El complejo de Di) que recibió el Premio Femina en 2003. Hijo de médico, entró en un colegio en 1969 con la Revolución Cultural para que lo enviaran más tarde a un centro de reeducación escolar de 1971 a 1974. En 1974 ingresó en la universidad para cursar Historia del Arte y cuatro años después en una escuela de cine, donde obtiene una beca para estudiar en el extranjero. Trabajó en un instituto de provincias hasta la muerte del presidente Mao Zedong. Escogió Francia para proseguir sus estudios y se instaló allí en 1984. Descubrió el cine europeo y quedó muy impresionado por Luis Buñuel, de quien adquirió el gusto por lo surreal.
Paul, es el nombre de un municipio situado en la nordeste de isla de Santo Antão, en Cabo Verde. La capital del municipio es la localidad de Vila das Pombas, situada en la costa. Es un municipio esencialmente agrícola, especialmente el Valle de Paul, frondoso y rico, donde se concentra la mayor parte de la población. Territorialmente corresponde con las cuencas hidrográficas de los ríos Paul, Janela y Penedo, más la línea de costa que une las mismas. Aparte de la capital, las principales localidades del municipio son Janela, Eito, Passagem (conocida también como Cabo da Ribeira), Rocha Grande y otras de menor entidad. El municipio contiene una única freguesía o parroquia, subdivisión territorial inferior, llamada de Santo António das Pombas.
En la clasificación biológica, el nombre Biota es usado a veces para referirse al grupo taxonómico superior al superdominio que reúne a todos los seres relacionados con la vida. El término " biota" tiene un uso más extendido en Ecología, donde indica el conjunto de especies presentes en una región geográfica. Biota deriva del griego «βίος» bíos = vida, y son sus sinónimos Vitae, Eobionti, Terrabiota  y Bionta. El concepto incluye tanto a los seres celulares como a los no celulares (como los virus). No hay un acuerdo sobre si se debe denominar "ser vivo" únicamente a los celulares o a todas las entidades biológicas. En todo caso se usa a veces la división en dos grandes superdominios radicalmente diferentes:
Istarú es un pueblo indígena de Costa Rica, que en el otorgamiento de encomiendas efectuado en 1569 por el Gobernador Pero Afán de Ribera y Gómez fue adjudicado a Cristóbal de Alfaro, junto con los pueblos de Xarixaba y Aquiay. El documento correspondiente indica que Istarú se encontraba "arriba de Coo" ( Cot), pero sin duda desapareció poco después, ya que no es mencionado en ningún otro texto posterior. Se ha querido encontrar en Istarú el origen del nombre del volcán Irazú, a pesar de que la idea semánticamente no es muy probable. Otras versiones consideran que el nombre del volcán deriva de la palabra euskera irazú, que signfica lugar de helechos, por la abundancia de éstos en las faldas del Irazú.
Ricardo Monreal Ávila (n. Plateros, Fresnillo, Zacatecas. 19 de septiembre de 1960) es un político mexicano, miembro del Movimiento de Regeneración Nacional, se desempeñó como gobernador del estado de Zacatecas entre 1998 y 2004. Fue Coordinador del Grupo Parlamentario del Partido del Trabajo en el Senado (2006-2012), Coordinador del Grupo Parlamentario de Movimiento Ciudadano en la Cámara de Diputados (2012-2014) y Coordinador de la Agrupación Política Morena en el mismo recinto (2015). En 2012 fue coordinador de campaña de Andrés Manuel López Obrador, candidato de la Coalición Movimiento Progresista a la Presidencia de la República.Actualmente es candidato de Morena a Jefe Delegacional en Cuauhtémoc, y ha declarado su intención de ser candidato al Gobierno del Distrito Federal en 2018.
La Alianza Corporativa es una corporación ficticia perteneciente a las películas de la Guerra de las Galaxias. La Alianza Corporativa tenía su sede en el planeta Koorivar y su líder era Passel Argente. La Alianza Corporativa se unió a la Confederación de Sistemas Independientes en los años de las Guerras Clon. Entre sus más importantes contribuciones en droides de batalla destacan los tanques de la Alianza Corporativa, unos tanques que se asemejan a caracoles, de 6 metros. que fueron puestas a prueba en los planetas Geonosis y en Kashyyyk. La Alianza Corporativa perdió la guerra al igual que las demás empresas separatistas y sus líderes fueron asesinados en el planeta Mustafar a manos de Darth Vader.
Un modelo linguiístico se refiere principalmente al tipo de modelo propuesto por Ferdinand de Saussure en su "Curso de Lingüística general". La literatura en el periodo anterior al formalismo se reduce a una taxonomía de las grandes literaturas en la historia. En oposición a esta tendencia y motivados por el positivismo de August Comte se empieza a buscar los elementos que pudieran hacer de la literatura una ciencia. Saussure y su teoría del signo lingüístico, al igual que Jakobson aportan las bases donde se apoyarán las ideas de literariedad, extrañamiento y motivación; ya que todo esto gira en torno a la función estética que se le atribuye al lenguaje; tal como lo afirmó Jakobson en una de sus conferencias: "La poesía es el lenguaje en su función estética"
Arleta es un distrito en el nordeste del Valle de San Fernando, sección de Los Ángeles, California. Está rodeado por los distritos de Mission Hills y North Hills en el oeste, Sun Valley en el este, Pacoima en el sudeste, Panorama City en el sur, y la ciudad de San Fernando en el norte. Pertenece al Ayuntamiento del Distrito séptimo, representado por el concejal Álex Padilla. Según el censo de 2000, hay 32.092 personas en Arleta. La población se distribuye de la siguiente manera en el distrito: 37.88% blancos, (13.39% blancos no latinos), 1.96% afroamericanos, 1.07% nativo americanos, 11.72% asiáticos, 0.16% del pacífico, 42.41% de otras razas, and 4.80% de dos o más razas. El 71.41% de la población es hispana o latina de cualquier raza.
Los pelicosaurios (Pelycosauria), también llamados teromorfos, son un orden extinto de amniotas sinápsidos, lejanamente emparentados con los mamíferos. De modo tradicional han sido considerados reptiles, pero dado que están más emparentados con los mamíferos que con el resto de reptiles, hoy se los excluye de los saurópsidos ("reptiles"). Se trata de una agrupación parafilética, es decir, que no incluye a todos los miembros de la misma rama evolutiva y no comparten ninguna apomorfía (no comparte ninguna novedad evolutiva) que permita agruparlos. En realidad, son una colección de géneros basales de sinápsidos sin caracteres derivados en común.El término pelicosaurios se sigue usando de manera informal para denominar a los sinápsidos basales ("primitivos") que no son terápsidos.
Torre Entel es una torre de telecomunicaciones ubicada en la comuna de Santiago, en el centro de la ciudad homónima, capital de Chile. La Torre Entel es propiedad de Entel Chile y es su centro de operaciones.Con una altura de 127.35 metros de altura y 19 pisos, fue luego del fin de su construcción en 1974 la estructura arquitectónica más alta del país, título que mantuvo hasta la inauguración de la Torre Telefónica Chile en 1996. Pese a ya ser superada en altura por otros edificios, sigue siendo la estructura de mayor prominencia en el casco histórico de la ciudad, estando ubicada junto a la Avenida Libertador Bernardo O'Higgins y a una cuadra del Palacio de La Moneda, por lo que se ha mantenido como un ícono de la ciudad hasta la fecha.
Aunque al principio las cifras oficiales llegaron a contar 202 asesinados en los atentados del 11 de marzo, el análisis posterior de los restos mortales redujo este número hasta 190. En homenaje a las víctimas mortales se construyó el Bosque del Recuerdo, un monumento conmemorativo que contiene 192 árboles, uno por cada fallecido (en las notas, más abajo, se explica el motivo de que haya 192 árboles en lugar de 190). Los familiares de los fallecidos recibirán un total de 76.400.000 euros en concepto de indemnización. Así, se ha fijado una cifra orientativa de 400.000 euros que recibirán las familias por fallecido tanto en los atentados del 11-M como en la explosión del siguiente 3 de abril en Leganés, en referencia al GEO Francisco Javier Torronteras.
Sahelanthropus tchadensis es una especie de homínido extinto cuyos fósiles fueron hallados en el desierto del Djurab por un equipo franco-canadiense. El único espécimen, apodado Toumaï, se ha datado en 6 a 7 millones de años de antigüedad (Messiniense, Mioceno final). Se dio a conocer públicamente en Yamena, capital del Chad.Su descubrimiento se realizó el 19 de julio de 2001 por el equipo dirigido por Alain Beauvilain en la región de Toros Menalla de la actual república de Chad, cerca del lugar donde en 1995 halló el Australopithecus bahrelghazali. Se descartó su parentesco con los simios, ya que sus rasgos no se corresponden con ningún simio anterior y sí está mucho más cerca de los homininos.
Makinavaja: el último choriso, es una serie de historietas desarrollada por el dibujante español Ivà entre 1986 y 1994 para la revista El Jueves. En la misma, Ivà refería las cómicas andanzas del delincuente homónimo, medio filósofo, medio justiciero, que vive en la Barcelona de los años 80 y 90, acompañado de sus cómplices, y tiene como centro de operaciones el bar "El Pirata", situado en el Barrio Chino de la ciudad. Incorporaba, además, lo que podía ocurrir en el barrio donde vivía y la actualidad política del momento: los Juegos Olímpicos de Barcelona '92, la comunión de su sobrino, o las manifestaciones estudiantiles de los 80. La serie gozó de gran éxito y fue objeto de adaptaciones a otros medios.
Vicálvaro es un antiguo municipio de la provincia de Madrid que en la actualidad conforma un distrito situado en el sureste de la ciudad de Madrid. Limita al oeste con el distrito de Moratalaz (a través de la carretera M-40), al norte con el de San Blas-Canillejas (a través de la M-40, la avenida de Canillejas a Vicálvaro, la radial R-3 y la carretera de Vicálvaro a Coslada), al sur con Puente de Vallecas y Villa de Vallecas (a través de la autovía A-3) y al este con los municipios de Coslada, San Fernando de Henares y Rivas-Vaciamadrid.El mayor yacimiento de sepiolita que se explota en el mundo está en Vicálvaro a los pies del cerro de Almodóvar, lugar donde se ha encontrado un rico yacimiento de utensilios de sílex tallados del paleolítico, de más de 200 000 años.
Sueño de una noche de verano (A Midsummer Night's Dream) es una comedia escrita por William Shakespeare alrededor de 1595. Está considerada como uno de los grandes clásicos de la literatura teatral mundial. Al parecer fue escrita con motivo de la conmemoración de la boda de Sir Thomas Berkeley y Elizabeth Carey, en febrero de 1596. Felix Mendelssohn escribió una obertura y otras piezas musicales inspirado en esta obra que se utilizaron como acompañamiento musical de la obra a lo largo del siglo XIX. Ya en el siglo XX, en 1960, Benjamin Britten compuso una ópera sobre el mismo tema con libreto del propio Britten y del tenor Peter Pears. La obra teatral ha sido adaptada en numerosas ocasiones al cine y su influencia ha sido notable en la cultura anglosajona.
Incubus es una banda de rock alternativo estadounidense formado por el vocalista Brandon Boyd, guitarrista Mike Einziger y batería Jose Pasillas cuando estudiaban juntos y después expandienron con la inclusión del bajista Alex "Dirk Lance" Katunich,y Gavin "DJ Lyfe" Koppell; ambos reemplazados finalmente por Ben Kenney y DJ Kilmore respectivamente. Para el 2001 tuvieron un enorme éxito con el sencillo "Drive", seguido de su álbum Morning View. Hoy permanecen como una de las bandas más populares del mundo con el lanzamiento de su último álbum If Not Now, When? y su penúltimo álbum Monuments and Melodies alcanzando disco de oro.En 2003, la banda establece la fundación "Make Yourself Foundation" para donar dinero a fundaciones de beneficencia.
Radio City (también conocida como City FM, Radio City 96.7) es una estación de radio comercial, basada en Liverpool, Reino Unido y transmitida en Merseyside y áreas aledañas. Lanzada en 1974, esta estación transmite principalmente música pop y dance, en la frecuencia 96.7 MHz en FM. La estación es transmitida por internet a través de su sitio web. Originalmente basada en la calle Stanley en el centro de la ciudad de Liverpool, en el 2001 la estación fue trasladada a la torre de St. John's Beacon. La señal de 96.7 FM proviene del transmisor de Allerton Park en el sureste de Liverpool, el cual también transmite Radio Merseyside en el 95.9 FM. También existe otro transmisor en el túnel de Mersey. Es estación hermana de Magic 1548
Los mercheros son un grupo social de España tradicionalmente nómada y de costumbres en muchos aspectos similares a las de los gitanos aunque no compartan su origen étnico. Se les llama también caldereros o quinquis, de quincalleros o vendedores de quincalla (cosas de metal barato), palabra que ha pasado a la lengua común como sinónimo de delincuente o de persona de mal aspecto, razón por la cual ellos la consideran despectiva. Se estiman aproximadamente unas 150.000 personas. Muchos de ellos parecen haber usado una lengua criolla, o tal vez un pidgin, llamada idioma quinqui, que tiene elementos procedentes del caló y del erromintxela.Su modo de vida y parte del léxico usado por ellos es similar al de los kalderash de Europa oriental que hablan una forma de romaní valaco.
Un centro comercial (también conocido como mall o shopping) es una construcción que consta de uno o varios edificios, por lo general de gran tamaño, que albergan servicios, locales y oficinas comerciales aglutinados en un espacio determinado concentrando mayor cantidad de clientes potenciales dentro del recinto. Un centro comercial está pensado como un espacio colectivo con distintas tiendas; además, incluye lugares de ocio, esparcimiento y diversión, como cines o ferias de comidas dentro del recinto. Aunque esté en manos privadas, por lo general los locales comerciales se alquilan y se venden de forma independiente, por lo que existen varios dueños de dichos locales, que deben pagar servicios de mantenimiento al constructor o a la entidad administradora del centro comercial.
Gonzalo de Palma fue gobernador interino de la Provincia de Costa Rica de 1593 a 1595. Era vecino de la ciudad de Nombre de Dios, Panamá. Fue nombrado como Gobernador interino de Costa Rica el 8 de marzo de 1592 y tomó posesión de su cargo en enero de 1593. Por encargo del Licenciado Pedro Mallén de Rueda, Presidente de la Real Audiencia de Guatemala, efectuó la residencia de su antecesor el licenciado Juan Velázquez Ramiro de Logrosán. Su administración se prolongó hasta el 30 de marzo de 1595, fecha en que entregó el mando al nuevo Gobernador desigando por Felipe II, Fernando de la Cueva y Escobedo. Mediante el obsequio a éste de un esclavo logró salir bien librado de su juicio de residencia.
El traje en la antigua Roma constaba de dos tipos de piezas como el griego, llamadas indutus (las interiores) y amictus (las exteriores).En los primeros tiempos, se reducían las prendas a la túnica, semejante al quitón de los griegos y a la toga propia y exclusiva de los ciudadanos romanos que por ello, se llamaban gens togata, mientras ellos decían de los griegos gens paliata. A veces, llevaban otra túnica interior, denominada subúcula, equivalente a nuestra camisa, y la superior solía ceñirse con un cinturón llamado cingulum o cinctus, cerrado con broche o fíbula. La toga era una amplia vestidura de lana, de corte elíptico, cerrada por abajo y abierta por arriba hasta la cintura. Al llevarla, se recogía por los pliegues del lado derecho y se echaban terciados hacia el hombro izquierdo.
Atabey fue el nombre de una divinidad femenina de los taínos, pueblo casi extinto, de origen arahuaco que ocupó una gran parte del archipiélago de las Antillas, ribereño del mar Caribe. En la mitología taína, Atabey era el principio femenino del mundo, y fue madre de Yúcahu, el principal dios de los taínos que, entre otros atributos, era la divinidad de la yuca. La concepción de Yúcahu en Atabey se realizó sin mediación de ninguna potencia masculina, por lo que Yúcahu no tuvo padre y Atabey es el principio de los demás dioses. Además de ser diosa madre, Atabey fue divinidad de la Luna, el mar, la fertilidad y el nacimiento. Los taínos rendían honores a esta diosa, personificada por las ranas, para que protegiera a las parturientas y facilitara el alumbramiento.
El sacaleches es un aparato manual o eléctrico para extraer la leche materna. Hay veces en que es conveniente extraer la leche sin que el bebé la consuma, bien manualmente, o por medios mecánicos. La extracción es adecuada cuando se tiene una sensación de tener exceso de leche, o la madre no puede estar presente siempre durante la lactancia, y aun así quiere seguir con la lactancia materna. En algunos casos, la leche se dona para las madres que no producen suficiente leche para sus bebes. La leche se puede congelar a -20 °C y conservar por un periodo de hasta 6 meses. La leche descongelada no se debe volver a congelar de nuevo.A temperatura ambiente (19-22 °C), la leche se puede conservar unas 10 horas. Y en nevera de 2-4 días.
Antonio Lara de Gavilán, también conocido por Antonio de Lara, o sobre todo como Tono ( Jaén, 22 de septiembre de 1896 – Madrid, 4 de enero de 1978), fue un relevante humorista, dibujante y escritor español perteneciente a la Generación del 27 o más exactamente a la llamada Otra generación del 27. Trabajó en diferentes revistas humorísticas: Buen Humor, Gutiérrez (junto con el humorista español K-Hito), La Ametralladora, La Codorniz y Don José, entre muchas otras. Se le conoce, aparte de por el humor gráfico publicado, cuentos y viñetas, como autor teatral. Sus comedias tienen un cierto toque astracanesco, con la influencia (y tutela) de Ramón Gómez de la Serna, el ultraísmo y el surrealismo, con una fuerte tendencia a la subversión lingüística.
Edgar Cervantes Villalta ( San José, Costa Rica, 5 de diciembre de 1931 - 11 de mayo de 2002) fue presidente de la Corte Suprema de Costa Rica. Hijo de Gonzalo Cervantes Guerrero (de Alajuelita) y Cenobia Villalta Campos (de Hatillo). Graduado en Leyes en la Universidad de Costa Rica. Empezó a laborar en el Poder Judicial en 1951, como meritorio de la Alcaldía Segunda Civil de San José. Posteriormente desempeñó numerosos cargos judiciales, y en 1971 fue elegido como Magistrado de la Corte Suprema de Justicia, cargo para el que fue reelegido en 1979, 1987 y 1995. Fue Presidente de la Corte Suprema del 13 de diciembre de 1990 hasta el 15 de mayo de 1999. En 1999, aunque su período como Magistrado concluía en 2003, decidió acogerse a la jubilación. Murió en San José el 11 de mayo de 2002.
Alan Greenspan (nacido en Nueva York el 6 de marzo de 1926) es un economista estadounidense de origen judío que fue presidente de la Reserva Federal de EE.UU. entre 1987 y 2006. Obtuvo la licenciatura en economía en 1948, la maestría en economía en 1950 y su doctorado en economía en 1977, todos por la Universidad de Nueva York. En 1968 Greenspan se convirtió en asesor en economía del entonces candidato Richard Nixon, pero Greenspan no confiaba en Nixon, y se distanció aún más de él cuando Nixon inició su política de control de precios y salarios, que horrorizó a Greenspan. Fue presidente de la Reserva Federal desde el 11 de agosto de 1987 hasta el 1 de febrero de 2006. Fue nominado al puesto por los presidentes Ronald Reagan, George H. W. Bush, Bill Clinton y George W. Bush.
John Cassin ( 6 de septiembre de 1813 - 10 de enero de 1869) fue un ornitólogo y algólogo estadounidense. Está considerado como uno de los ornitólogos estadounidenses más importantes, puesto que describió 198 aves que no habían sido previamente mencionadas por Alexander Wilson ni por John James Audubon. Las obras más conocidas de Cassin son Illustrations of the Birds of California, Texas, Oregon, British and Russian America (1853-56), y Birds of North America (1860), escrito junto con Spencer Fullerton Baird y George Newbold Lawrence. Su salud se vio muy alterada por los días de la Guerra civil. Además el arsénico, manipulado para conservar los especímenes de aves, y como a otros ornitólogos de su época, con terribles consecuencias : muere con 55 años.
Domenico Alberti ( Venecia, alrededor de 1710 - Roma, 1740) fue un cantante, clavecinista y compositor italiano cuyo trabajo media entre el Barroco y el Clasicismo. Alberti estudió música con Antonio Lotti. Escribió óperas, canciones y sonatas para instrumentos de teclado. Es conocido por el uso frecuente de un tipo de acompañamiento llamado bajo de Alberti, aun cuando no fue el primero en utilizarlo. En su propio tiempo, Alberti fue conocido como cantante y frecuentemente se acompañaba a sí mismo con el clavecín. Hoy, Alberti es considerado un compositor menor y sus obras son muy raramente ejecutadas, pero el bajo de Alberti fue muy empleado posteriormente por los compositores para teclado en la era clásica de la música.
La perífrasis o circunloquio es una figura retórica que consiste en utilizar más palabras de las necesarias para expresar una idea o concepto. Su función es evitar una expresión estereotipada o común utilizando palabras que la evocan sin citarla expresamente. La perífrasis pertenece al grupo de las figuras de pensamiento, es una de las figuras oblicuas consistente en designar de forma indirecta un concepto a través de un conjunto de sus características. Fundamentalmente se trata de dar un rodeo para evitar una expresión estereotipada o común más usual, utilizando para ello varias palabras que la evocan sin citarla de forma expresa. Ejemplos: El rey de la selva (El león). La cima del mundo (La cumbre del Everest).
Campos es una localidad y municipio español situado en la parte meridional de Mallorca, en las Islas Baleares. A orillas del mar Mediterráneo, este municipio limita con los de Llucmajor, Porreres, Felanitx, Santanyi y Ses Salines. El municipio campanero comprende los núcleos de población de Campos, sa Ràpita, Dalt de sa Ràpita, sa Vinyola, ses Covetes, sa Sorda y es Palmer.El pueblo se fundó a principios del siglo XIV, derivado de las Ordenaciones de Jaime II de Mallorca, cuando se establecieron los principales pueblos de la isla. El origen del topónimo del municipio es anterior a la conquista musulmana. El escudo del pueblo está formado por un oso levantado con tonalidades rojizas sobre un fondo plateado.
Leo Strauss David (Kirchhain, Hesse, Alemania, 20 de septiembre de 1899 - Annapolis, Maryland, Estados Unidos, 18 de octubre de 1973) fue un filósofo político y clasicista germano-estadounidense. Nacido en una familia judía, posteriormente emigró a Estados Unidos. Pasó la mayor parte de su carrera como profesor de ciencias políticas en la Universidad de Chicago, donde enseñó a varias generaciones y publicó 15 libros.Originalmente educado en la tradición neo-kantiana con Ernst Cassirer e inmerso en el trabajo de los fenomenólogos Edmund Husserl y Martin Heidegger, Strauss posteriormente enfocó sus estudios en los textos griegos de Platón y Aristóteles, recorriendo sus interpretaciones mediante la filosofía judía e islámica, y animando a la aplicación de sus ideas a la teoría política contemporánea.
Julián Marías Aguilera ( Valladolid, 17 de junio de 1914 – Madrid, 15 de diciembre de 2005), doctor en Filosofía por la Universidad de Madrid, fue uno de los discípulos más destacados de Ortega y Gasset, maestro y amigo con quien fundó en 1948 el Instituto de Humanidades (Madrid). Ensayista y filósofo, fue conferenciante en numerosos países de Europa y América y profesor en varias universidades de Estados Unidos. Su presencia en el mundo intelectual español ha sido constante: colaborador de relevantes periódicos, fue miembro de la Real Academia desde 1964 y senador por designación real entre 1977 y 1979. Presidió la Fundación de Estudios Sociológicos (FUNDES)  desde su creación en 1979 hasta que falleció. En 1996 se le concedió el Premio Príncipe de Asturias de Comunicación y Humanidades, compartido con Indro Montanelli.
Iruraiz (en euskera Iruraitz) es el nombre de un antiguo municipio de la provincia de Álava, País Vasco ( España), que fue fusionado en 1967 con el municipio de Gauna para dar lugar al actual municipio de Iruraiz-Gauna. Iruraiz tiene su origen en la hermandad del mismo nombre que aparece por primera vez documentada en 1417. Estaba ésta hermandad dividida a su vez en tres cuadrillas: la de Elburgo, que incluía las aldeas de la hermandad situadas más al oeste, la de Alegría-Dulantzi, que agrupaba las aldeas de la parte central y la de Acilu o Iruraiz, que agrupaba las aldeas de la parte más oriental. Estas tres cuadrillas se encuentran a su vez en el origen de los municipios de Elburgo, Alegría-Dulantzi e Iruraiz. Formaban el municipio los pueblos de Azilu, Alaitza, Arrieta, Erentxun, Ezkerekotxa, Gazeo, Gereñu, Jauregi, Langarika y Trokoniz.
Leatherface (traducido literalmente como Cara de cuero) es el villano principal de la película The Texas Chain Saw Massacre y sus respectivas secuelas. Es un hombre robusto y alto, pero sus características principales son la máscara que lleva y la motosierra que utiliza como arma. Su historia y familia han ido cambiando a lo largo de las películas. Lleva una máscara hecha de piel humana para ocultar una desfiguración. A diferencia de los asesinos de otras películas, Leatherface no es de naturaleza sádica o maligna; al padecer un retraso mental severo es fácilmente manipulado por sus hermanos para cometer los crímenes.La familia de Leatherface está compuesta por sus hermanos Drayton Sawyer, Nubbins y Chop-Top (Robert), y sus dos abuelos. El Sheriff Hoyt también es Charles Hewitt, tío de Leatherface.
Willie Mae Thornton (Montgomery (Alabama), 11 de diciembre de 1926-Los Ángeles, 25 de julio de 1984) –más conocida como Big Mama Thornton–, fue una cantante estadounidense de blues y rhythm and blues. Tocó también la armónica y la batería. Estereotipo de vocalista de blues, su voz era apasionada y exuberante, tendente a los desplazamientos de volumen. Su fuerte sentido de la independencia la privó probablemente de haber conseguido más contactos que hubiesen impulsado una carrera no excesivamente exitosa. Entre las influencias que se le pueden apreciar están las de Bessie Smith, Ma Rainey, Mahalia Jackson y Julia Lee. Fue la primera en obtener un gran éxito con la canción "Hound Dog", una canción escrita para ella por Jerry Leiber y Mike Stoller en 1952. El tema fue número uno en Billboard charts durante siete semanas.
Los Tri-Fighters son unos droides del universo de la Guerra de las Galaxias. Estos enormes cazas de la Federación de Comercio, que en potencia y tamaño equivalen perfectamente a doce cazas droide, fueron puestos en servició por los separatistas bastante avanzadas las Guerras Clon. Poseían como armamento tres cañones secundarios y uno primario entre los dos fotoreceptores. Era sumamente ágil y un enemigo ejemplar para los cazas de la República Galáctica. Fue diseñado y construido por los colicoids, una especie manufacturadora de androides de batalla, los mismos que crearon a los droidekas. En la batalla de Coruscant se vieron muchos de estos, así como en la invasión a Orto y muchos otros planetas que sufrieron los embates de las Guerras Clon.en:List of Star Wars starfighters#Droid_tri-fighter
Un quiste ovárico es cualquier concentración de fluido dentro del ovario. Algunos de ellos, llamados quistes funcionales son parte del proceso normal de menstruación. Cualquier folículo ovárico mayor de 2 centímetros se denomina quiste ovárico. Tipos concretos de quistes ováricos incluyen los folículos de Graaf (que pueden romperse a mitad del ciclo y provocar dolor menstrual) y los quistes del cuerpo lúteo (que pueden romperse sobre el final del ciclo y tardar hasta tres meses en desaparecer del todo). Otros quistes son patológicos, como los debidos al síndrome de ovario poliquístico. Una de las formas más comunes para la detección es mediante un examen pélvico. Los quistes se forman durante el ciclo menstrual, y son llamados quistes funcionales y no son lo mismo que los quistes causados por cáncer u otras enfermedades.
Justa Grata Honoria ( Ravena, 419- Constantinopla, 457?) era hija del augusto Constancio III, Emperador de Occidente, y de su esposa Gala Placidia, hija del augusto Teodosio I, Emperador de Roma. Su hermano Valentiniano III, heredó el gobierno del Imperio Romano de Occidente, del tío de ambos Honorio. Honoria, fue educada en Constantinopla con sus primas Pulqueria, Arcadia y Marina, hijas del augusto Arcadio. Desde allí, disconforme con su vida devota y pía, le envió una carta a Atila para proponerle matrimonio, aprovechando la crisis política que se había producido por la muerte de su primo Teodosio II y de su madre. El rey de los hunos reclamó su mano pero como Valentiniano se la negó, Atila saqueó Aquilea ( 451). Las monedas acuñadas con su imagen atestiguan que a ella le concedieron el título de augusta.
El Gran Premio de Plouay (oficialmente: G. P. Ouest-France-Plouay) son varias carreras ciclistas de que se disputan en Plouay ( Francia) y sus alrededores, a finales de agosto o primeros de septiembre. La profesional masculina creada en 1931 es una clásica inscrita en el calendario del UCI WorldTour y sus antecesores, desde el 2005. También ha pertenecido a la Copa de Francia de Ciclismo. Desde el 2007 se disputa por un circuto con inicio y final en Plouay de 19,1 km, llamado Circuito Jean-Yves Perron, con tres pequeñas cotas, al que se le dan más de 10 vueltas, mismo circuito que se utilizó en el Campeonato Mundial de Ciclismo en Ruta de 2000 disputado en Plouay. En 2012 se amplió ese circuito hasta los 27 km dándose 9 vueltas.Es la única carrera ciclista francesa de máximo nivel que no está organizada por Amaury Sport Organisation.
El poder político es una consecuencia lógica del ejercicio de las funciones por parte de las personas que ocupan un cargo representativo dentro de un sistema de gobierno en un país. El poder es lo que influye en el comportamiento de algo o alguien mayor o "con más poder" del que ya ejerce. El poder político es legítimo cuando es elegido conforme a las leyes del país (constitución). En países democráticos tiene como sustento la legitimidad otorgada por el pueblo por medio del voto popular (elecciones). El poder político es abusivo cuando se excede en el ejercicio de sus funciones, avanzado en materias que están dentro del ámbito de los otros poderes (intromisión de poderes). El poder político es ilegítimo cuando utiliza mecanismos no autorizados por las leyes y se adueña del poder gubernamental (ejecutivo-legislativo) sin tener la legitimidad del pueblo, otorgada por el voto popular.
La sombra del viento ( 2001) es una novela de Carlos Ruiz Zafón que mezcla intriga, suspense, historia y amor. A través de la historia, los personajes caminan por las calles de la Barcelona de la primera mitad del siglo XX. La novela se ha convertido en un best-seller mundial, con más de diez millones de ejemplares vendidos en 36 idiomas diferentes. La crítica la tildó como «una de las grandes revelaciones literarias de los últimos tiempos». La sombra del viento es la primera entrega de un ciclo de cuatro novelas interconectadas y ambientadas en una Barcelona misteriosa y gótica que va desde la era de la revolución industrial hasta los años posteriores a la guerra civil española. Los cuatro relatos, independientes y autosuficientes en sí mismos, compartirán algunos personajes y escenarios. Su precuela es El juego del ángel (2008) y su secuela, El prisionero del cielo (2011).
Target Corporation (NYSE: TGT) es una cadena de grandes almacenes, fundada en Minneapolis, MN, Estados Unidos, en 1962. Es la sexta empresa de retail más grande de Estados Unidos, por detrás de Wal-Mart, The Home Depot, Kroger, Sears Holdings Corporation y Costco, y está listado en posición 27th en la 2005 Fortune 500. También está ubicada en el tercer lugar dentro de las tiendas con más ventas de música en Estados Unidos.Tiene cientos de almacenes por las localidades de los 50 estados estadounidenses, como también en Canadá. Para 2015 Target Canadá tenía 133 tiendas, pero el 15 de enero de ese año, Target anunció que estaría cerrando todas ellas. Con planes de expandirse a Europa Occidental, Japón, y México. Hasta el año 2004 fue dueño también de la cadena de venta de ropas, Mervyn's California que se vendió.
Cicerone  es un término antiguo para definir a un guía de turismo, alguien que dirige a turistas y visitantes por museos, galerías y similares, explicándoles aspectos de interés arqueológico, histórico o artístico. Se cree que la palabra proviene de la facundia y el tipo de enseñanza practicados por Marcus Tullius Cicero, Cicerón.A pesar del aspecto italiano de la palabra, el New English Dictionary encuentra ejemplos de su uso antes en inglés que en italiano, siendo la cita más antigua de la que se dispone el Dialogue on Medals (Diálogo sobre medallas) de Joseph Addison, publicado póstumamente en 1726. Parece que la palabra se utilizó en primer lugar para describir a anticuarios con conocimientos que mostraban y explicaban a los foráneos las antigüedades y curiosidades del país (según la definición del New English Dictionary de 1762).
La aceleración centrípeta (también llamada aceleración normal) es una magnitud relacionada con el cambio de dirección de la velocidad de una partícula en movimiento cuando recorre una trayectoria curvilínea. Dada una trayectoria curvilínea la aceleración centrípeta va dirigida hacia el centro de curvatura de la trayectoria. Cuando una partícula se mueve en una trayectoria curvilínea, aunque se mueva con rapidez constante (por ejemplo el MCU), su velocidad cambia de dirección, ya que esta es un vector tangente a la trayectoria, y en las curvas dicha tangente no es constante. La aceleración centrípeta, a diferencia de la aceleración centrífuga, está provocada por una fuerza real requerida para que cualquier observador inercial pudiera dar cuenta de como se curva la trayectoria de una partícula que no realiza un movimiento rectilíneo.
El Mariscal Jorge Robledo ( Úbeda, Jaén, España, 1500 (aprox.) - La Merced, Caldas, Colombia, 5 de octubre de 1546), fue un militar y conquistador español de origen Andaluz. Era de familia noble, aunque pobre, recibió la educación correspondiente a los hidalgos sin fortuna, destinados a servir en los ejércitos reales, figura en la historia de Colombia como el "Conquistador de Antioquia". Pedro de Heredia lo acusó de usurpar sus fueros, lo encarceló y lo envió a España con un proceso de rúbrica. Allí Robledo fue absuelto de los cargos de usurpación de jurisdicción. El 5 de octubre de 1546, en una vereda del corregimiento de San Bartolomé (actualmente Pácora), fue capturado y condenado a muerte por Sebastián de Belalcázar, con quien mantenía una fuerte rivalidad por el control de los territorios descubiertos.
Los Crab Droid son una unidad droide de las películas de la Guerra de las Galaxias. Los Crab Droids, son unas poderosas máquinas inteligentes que nacen en medio de las Guerras Clon, fabricados por la Tecno Unión. Los LM-432 Crab Droid tenían un cuerpo recubierto por placas color bronce y cuatro patas traseras que les daban estabilidad, junto con dos delanteras más grandes. Debajo de sus foto receptores tenían un par de cañones que resultaban devastadores para cualquier enemigo. Estos androides separatistas sirvieron en numerosos campos de batalla, como por ejemplo en Utapau. Una vez acabaron las Guerras Clon, fueron desactivados por Darth Vader obedeciendo las órdenes de Palpatine. No obstante, el Imperio se basó en su diseño para crear al MT-AT, momento en el cual estos droides volvieron a luchar.
Ermengol II de Urgel, también denominado Armengol (Hermenegildo en castellano), llamado el Peregrino (? - Jerusalén, 1038), fue conde de Urgel entre 1011 y 1038.Hijo del conde Ermengol I de Urgel, sucedió a su padre siendo aún niño. Su tío, Ramón Borrell de Barcelona, ejerció de tutor hasta el año 1018. Con la ayuda de su tío, Ermengol II consiguió reconquistar una buena parte de las tierras del sur: Montmagastre, Alós, Malagastre, Rubió y Artesa. Recibió también ayuda del obispo de Urgel, Ermengol, que reconquistó y repobló la zona de Guissona hacia el año 1015. También le ayudó Arnau Mir de Tost, que ocupó el castillo y el valle de Áger en 1034. De los reyes de Lérida y Zaragoza recibió diversas parias; una parte de ellas las cedió a la iglesia de Urgel. Como muchos de sus coetáneos, Ermengol II viajó a Tierra Santa, lugar en el que encontró la muerte en 1038.
El Municipio de Centro es uno de los 17 municipios que conforman el estado mexicano de Tabasco, localizado en la región del río Grijalva y en la subregión del Centro. La cabecera municipal es la ciudad de Villahermosa, que también es capital del Estado, encontrándose ubicada entre los paralelos 17 grados 59 minutos de latitud norte y 92 grados 56 minutos de longitud oeste. La extensión territorial del municipio es de 1,612.11 kilómetros cuadrados, los cuales corresponden al 6.59 respecto del total del estado y ocupa el séptimo lugar en la escala de extensión municipal. Colinda al norte con los municipios de Centla y de Nacajuca, al sur con los municipios de Jalapa y de Teapa y con el estado de Chiapas, al este los municipios de Centla, Jalapa y Macuspana y al oeste, con los ya citados municipios del estado de Chiapas y los municipios tabasqueños de Cunduacán y Nacajuca.
Rodrigo Arenas Betancourt (El Uvital, área rural de Fredonia, Antioquia, 23 de octubre de 1919 - 14 de mayo de 1995) fue un escultor colombiano. Muchas de sus obras son monumentos públicos. Fue uno de los artistas colombianos más prolíficos y apreciados nacional e internacionalmente. Sus bronces se caracterizan por ser gigantes, melodramáticos y espectaculares; se encuentran en ciudades a lo largo y ancho de la geografía colombiana. Fue un escultor en serie. El 18 de octubre de 1987 fue secuestrado en Caldas, Antioquia, cuando viajaba junto a su esposa y sus hijos. Fue liberado el 1.° de enero de 1988, tras 81 días de cautiverio. Falleció en 1995 en Envigado por muerte de cirrosis a la edad de 76 años. Sus exequias reposan en la ciudad de Medellín. Ejemplos destacados de sus trabajos son:
John Doe es una serie de televisión estadounidense, emitida por la FOX en EE. UU. y en España por Antena 3 desde principios de 2002-2003. La serie fue cancelada tras su primera temporada, sin resolver el misterio de quién es John Doe, dejando a los seguidores de esta serie con muchos cabos sueltos, pues el personaje principal logra rescatar a un ser querido de una organización que lo utiliza para un fin desconocido. La serie está protagonizada por el actor Dominic Purcell ( Prison Break) y varios de los episodios están dirigidos por Mimi Leder, directora de Deep Impact o The Peacemaker y de numerosos capítulos de la serie ER. El guion es de Mike Thompson. El título de la serie podría traducirse al castellano como N.N. Sin nombre o Fulano de tal, pues esa es la connotación que tiene el nombre John Doe en inglés.
En el Ecuador, una provincia es una división político-administrativa conformada por la unión de dos o más cantones. A 2014, este país cuenta con veinticuatro (24) provincias. De acuerdo con la Constitución del 2008, las provincias pueden agruparse para conformar regiones autónomas. Cada una tiene un prefecto elegido por votación popular y un gobierno provincial conformado por todos los alcaldes de la provincia (o un concejal delegado). Estas son las autoridades ejecutivas y legislativas de la provincia; generan y ejecutan políticas públicas así como ordenanzas provinciales en su ámbito territorial El Presidente escoge un representante personal denominado gobernador para cada provincia exceptuando Pichincha, pues ahí esta el despacho presidencial. El gobernador controla que los ministerios hagan su trabajo en la provincia a su cargo a través de las direcciones provinciales.
The Voyage of the Dawn Treader (traducido como La travesía del Viajero del Alba o La travesía del Explorador del Amanecer) es la tercera novela en orden de publicación, y la quinta en orden cronológico de la heptalogía de libros infantiles Las Crónicas de Narnia, publicada por el escritor Clive Staples Lewis en 1952. El libro relata las aventuras vividas por Edmund y Lucy Pevensie, junto a su primo Eustace Scrubb a bordo del barco El Viajero del Alba o Explorador del Amanecer (perteneciente al rey de Narnia Caspian X), en su búsqueda de los 7 caballeros expulsados del reino por Miraz, tío de Caspian y usurpador del trono de Narnia. Los tres niños y los narnianos se enfrentan a muchas maravillas y peligros durante el viaje, incluyendo su partida hacia el país de Aslan, que se encuentra al extremo oriental del mundo.
Juan Díaz Porlier (Cartagena de Indias, 1788 - La Coruña, 1815), militar español perteneciente a una importante familia afincada en la América española. Su abuelo, don Antonio Porlier y Sopranis, nacido en La Laguna, aunque oriundo de Flandes, fue fiscal pretorial de la Real Audiencia de Lima, siendo nombrado en 1773 para el mismo cargo en el Consejo de Indias en Madrid. Su abuela María Pereyra de Hoyos estuvo casada con el virrey de Nueva Granada, Juan de Torrezar Díaz Pimienta.Hijo natural del coronel don Esteban Porlier Asteguieta, su tío, el célebre oficial de la Armada, Rosendo Porlier y Asteguieta se hace cargo de él en La Habana el 20 de febrero de 1802. A su lado participa en calidad de voluntario en la batalla del Cabo Finisterre el 22 de julio de 1805 y en la Batalla de Trafalgar el 21 de octubre de ese mismo año, embarcado en el navío Príncipe de Asturias.
Paradox es una base de datos relacional para entornos MS Windows, anteriormente disponible para MS-DOS y Linux, desarrollada actualmente por Corel e incluida en la suite ofimática WordPerfect Office. En los tiempos del MS-DOS, era una base de datos de bastante éxito, compitiendo con dBase, Clipper y FoxBase. Pasó al control de Borland después de la compra de Ansa Software en 1987. Aunque Borland la rediseño para Windows, su cuota de mercado es mucho menor que la de Microsoft Access, pero su lenguaje de programación (ObjectPAL) es Pascal, lo que le hace más potente que Access, que usa Visual Basic y esto limita bastante sus prestaciones si se compara con otras bases de datos que usan lenguajes más avanzados. Con su Runtime se puede desarrollar una aplicación usando una sola licencia sin limitación de puestos.
El río Dordoña (Dordogne en francés; Dordonha en occitano) es un río del suroeste de Francia que nace en Auvernia a 1.680 metros de altura en Puy de Sancy (lo Puèi de Sancí en occitano). Tiene 483,3 kilómetros de longitud. Es navegable en 117 km de su curso. Su régimen es pluvio-nival. El 11 de julio del 2012, el río Dordoña así como el conjunto de la cuenca fueron designados por la Unesco como Reserva de Biosfera. Fluye en dirección NE-SW, atravesando los departamentos franceses de Puy de Dôme, Corrèze, Lot, Dordoña, y Gironda, hasta desembocar en el estuario de la Gironda, que se forma al confluir con el río Garona, formando el mayor estuario de Europa, de 72 km de longitud, al norte de la ciudad de Burdeos. El estuario desemboca en el océano Atlántico. Es el quinto río de Francia después del Loira, el Garona, el Ródano y el Sena. Tiene cinco presas hidroeléctricas:
La Universidad Autónoma de Entre Ríos es una universidad argentina en régimen provincial; fundada por la ley provincial Nº 9250 del 8 de junio de 2000 en el mandato del gobernador Sergio Montiel. Absorbió varias instituciones destinadas a la enseñanza superior no universitaria, reformulando sus planes de carrera para adaptarlos a la normativa de la CoNEAU. Aunque la reconversión de muchas de ellas está aún en proceso, hoy la UADER cuenta con cuatro facultades en activo (Humanidades, Artes y Ciencias Sociales; Ciencias de la Gestión; Ciencia y Tecnología; Ciencias de la Vida y la Salud), en las que imparte varias carreras. Las mismas están descentralizadas, encontrándose distribuidas en las cuatro sedes: Paraná, Concepción del Uruguay, Concordia, y Gualeguaychú. Pertenecen a la universidad escuelas situadas en Oro Verde, La Picada, Paraná y Concepción del Uruguay.
Cinemark USA, Inc. es una cadena de cines de propiedad de Cinemark Holdings, Inc. con operaciones en Estados Unidos, Centro América, Chile, Colombia, Argentina, Ecuador, Perú, Bolivia y Taiwan. Su sede coorporativa está localizada en Plano, Texas, Estados Unidos. Desde el 31 de marzo de 2012, la cadena Cinemark es la tercera más grande de Estados Unidos con 298 complejos cinemátograficos y 3.895 pantallas en 40 estados. Esta cadena de cines y la segunda de América Latina con 161 complejos de cine y 1.286 pantallas en 13 países; fue la cuarta cadena de cines más grande en México antes de su fusión con la cadena Cinemex. Cinemark también es la segunda cadena de cines más grande del mundo.Cinemark opera teatros de cine usando varias marcas, incluyendo su marca principal Cinemark, Century Theatres, Tinseltown USA, CinéArts, y Rave Cinemas.
El algoritmo de Prim es un algoritmo perteneciente a la teoría de los grafos para encontrar un árbol recubridor mínimo en un grafo conexo, no dirigido y cuyas aristas están etiquetadas. En otras palabras, el algoritmo encuentra un subconjunto de aristas que forman un árbol con todos los vértices, donde el peso total de todas las aristas en el árbol es el mínimo posible. Si el grafo no es conexo, entonces el algoritmo encontrará el árbol recubridor mínimo para uno de los componentes conexos que forman dicho grafo no conexo. El algoritmo fue diseñado en 1930 por el matemático Vojtech Jarnik y luego de manera independiente por el científico computacional Robert C. Prim en 1957 y redescubierto por Dijkstra en 1959. Por esta razón, el algoritmo es también conocido como algoritmo DJP o algoritmo de Jarnik.
El yacimiento de Ediacara es un yacimiento paleontológico que ha proporcionado una de las principales pistas sobre la vida de los últimos tiempos del Precámbrico, y que por su riqueza fósil fue tomado como representativo de la biota del período geológico Ediacárico. Fue descubierto en 1946, cuando el geólogo australiano Reginald C. Sprigg estaba explorando una zona montañosa en la ciudad de Adelaida, Australia, conocida como Ediacara Hills (colinas Ediacara). El conjunto de organismos que dio lugar a los fósiles allí encontrados se conoce como «fauna de Ediacara».El Ediacárico fue aceptado oficialmente como periodo geologico desde el 2004 por la Unión Internacional de Ciencias Geologicas (IUGC, International Union of Geological Sciences). Es parte de la era Neoproterozoico, que a su vez es la parte final del Eón Proterozoico. Abarca desde 635 a 542 Ma.
Patricia Davies Clarkson (29 de diciembre de 1959) es una actriz estadounidense que nació en Nueva Orleans como hija de Jacquelyn Brechtel (apellido de soltera ), una política y concejal local de Nueva Orleans, y de Arthur Clarkson, un administrador de escuela que trabajaba en el Departamento de Medicina de la Universidad Estatal de Louisiana. Patricia tiene raíces españolas y lituanas puesto que uno de sus bisabuelos era de Barcelona (España) y una de sus bisabuelas de Lituania. Estudió arte dramático en las universidades de Yale y Fordham antes de debutar en Los intocables en 1987. Desde entonces ha participado en numerosas películas y series. Ganó el premio Emmy en 2002 y en 2006 por su papel en la serie Six Feet Under, en la que daba vida al personaje de Sarah O'Connor, la hermana pequeña y hippie de la matriarca de la familia Fisher, Ruth Fisher.
Los apinos (Apinae) son una subfamilia de abejas, que comprende varios miles de especies en 18 tribus, entre las que se cuentan las Apini o abejas melíferas comunes y los Bombini o abejorros. Se caracterizan por la posesión de una corbícula, es decir, una adaptación de la tibia posterior diseñada para el almacenamiento y transporte de polen, ausente sólo en los machos y las reinas de algunas especies, y un rastellum, una hilera de cerdas rígidas ubicada junto al ápice de la tibia con la que recolectan el polen en la corbícula. Los miembros de las tribus Apini, Bombini y Meliponini son sociales, pero la mayoría de las otras tribus tienen abejas solitarias o que presentan rudimentos de socialización. La clasificación de las Apinae ha variado mucho en época reciente, sobre todo por la constante reclasificación producida por el descubrimiento de nuevas especies.
Un temazcal (del náhuatl temazcalli, 'casa / templo de vapor', de temaz, 'vapor', y calli, 'casa') es un baño de vapor empleado en la medicina tradicional y religión azteca. El término se refiere tanto al espacio físico como al ritual que en él se lleva a cabo. El temazcal pertenece a la extendida práctica de los baños de sudor que, bajo diferentes denominaciones, ha sido practicada por diversas culturas indígenas de Mesoamérica y Norteamérica con propósitos religiosos y terapéuticos. El nombre equivalente en maya es zumpul-ché y en mixteco, ñihi. El relativo de esta práctica entre los indígenas de Estados Unidos y Canadá es la llamada cabaña de sudar (sweat lodge), en sus distintas formas, como el inipi de los Lakota.En el siglo XVI, Alonso de Molina lo definía, en su diccionario de lengua náhuatl, como "casilla como estufa, adonde se bañan y sudan".
OpenCola es una bebida de cola única en la que las instrucciones para realizarla están disponibles libremente y se pueden modificar. Cualquiera puede hacer la bebida, modificar y mejorar la receta siempre que, además, registren sus propias recetas bajo la GNU General Public License. Aunque originalmente se lanzó como una herramienta promocional para explicar el software de código abierto, la bebida ha continuado creciendo (hasta el momento se han vendido 150.000 latas).[cita requerida] La compañía OpenCola, con sede en Toronto, se ha dado a conocer más por la bebida que por el software que pretendía promover. Laird Brown, el directivo de estrategia de la compañía, atribuye su éxito a la desconfianza que se ha extendido ante las grandes empresas y "patentadores de casi todo". La estrategia de mercadotecnia ha dado un giro y ya no promocionan el refresco en su página web.
Mbandzeni, también conocido como Dlamini IV ( 1855 - 7 de octubre de 1889), fue el Rey o Jefe Supremo de Suazilandia entre 1875 y 1889. Fue hijo de Mswati II, elegido como sucesor de su padre tras la muerte de su hermano Ludvonga II, quien murió antes de convertirse en Rey. Durante su reinado tuvieron lugar los conflictos previos a las guerras de los Bóer y la posterior anexión del reino al Imperio Británico. Todos estos conflictos comenzaron con el descubrimiento de filones de oro en el cercano Transvaal, en el Piggs Peak y en Forbes Reef, hecho que atrajo a muchos europeos. Mbandzeni concedió grandes extensiones de terreno en estas zonas a los nuevos colonos, de forma que animaba a los británicos a ignorar sus demandas sobre la soberanía del resto del país. Aun así, Suazilandia se convirtió en Protectorado británico en 1894.
Tru64 es un sistema operativo de HP para plataformas Alpha, anteriormente conocido como Digital UNIX (1995-98) y antes aun (1992-95) como DEC OSF/1 AXP. Está basado en un Mach kernel actualmente más asociado a Mac OS X o NEXTSTEP. Digital UNIX pasó a llamarse Tru64 cuando Compaq adquirió Digital en 1998, para hacer énfasis en su naturaleza de 64 bits. Este sistema operativo era famoso por sus bondades para clustering (tecnología TrueCluster) y sus capacidades NUMA empleando interfaces Memory Channel. Era de esperar que toda esta tecnología se heredara por parte de su sucesor HP-UX sobre plataformas IA64 (Itanium 2) y HP PA-RISC,tras la fusión HP-Compaq en 2001. Pero la reducción de presupestos y personal de HP parecen haber cancelado dicha integración; en cambio se empleará un desarrollo con Veritas Software en futuras versiones de HP-UX 11i.
El Parque Nacional Nitmiluk es un parque nacional del Territorio del Norte ( Australia), ubicado a 244 km al sureste de Darwin. Fue creado alrededor de una serie de gargantas del Río Katherine y las cataratas Edith. Las gargantas que se observan en el paisaje tienen gran significación ceremonial para el pueblo Jawoyn, considerados los custodios del parque. Las gargantas pueden ser exploradas en canoa y en botes de fondo plano. En la época de sequía, las gargantas se separan a medida que disminuye el flujo del río. En época de lluvia están interconectadas. Hay un centro para visitantes en la Garganta Katherine, ubicado a unos 30 km al este del pueblo de Katherine. Hay información disponible sobre la geología, los paisajes y la historia aborigen de esta parque nacional. Se pueden reservar visitas guiadas en el parque o en el centro de visitantes de Katherine.
Parliament House se encuentra en Canberra, la capital de Australia. Fue inaugurado el 9 de mayo de 1988 por la Reina Isabel II del Reino Unido y de Australia. Su costo de construcción fue de más de $ 1.1 mil millones. En el momento de su construcción fue el edificio más caro en el hemisferio sur. Antes de 1988, el Parlamento de Australia se reunieron en el Parlamento provisional, que ahora es conocido como "Casa Vieja del Parlamento". El Parlamento de Australia ostenta el poder legislativo en Australia. De acuerdo con la Sección Primera de la Constitución, el Parlamento está compuesto por la Reina de Australia, la Cámara de Representantes (la cámara baja) y el Senado (la cámara alta). El Gobernador General suele ejercer las funciones de la Reina en su representación. Aunque la seguridad se ha visto muy reforzado en los últimos años, gran parte del edificio se abre al público.
Vicente Balbino Nebreda Arias, conocido como Vicente Nebrada (Caracas, 31 de marzo de 1930 - ibídem, 26 de mayo de 2002) fue un coreógrafo y bailarín venezolano, parte de la generación que inició la actividad dancística en el país en los años 1940. Formó parte de la Cátedra de Ballet del Liceo Andrés Bello, primer intento de escuela formal en el país, hasta el Ballet Nacional de Venezuela, primera compañía profesional de largo recorrido; también fue uno de los primeros bailarines venezolanos que hizo carrera internacional. Con una extensa trayectoria como coreógrafo, que inició en 1958 cuando estaba comenzando su carrera profesional y finalizó con la creación de su versión de El cascanueces en 1996, creó 61 coreografías originales y adaptaciones de ballets del repertorio clásico universal, para diversas compañías del mundo.
El río Tunguska Pedregoso (en ruso: Подкаменная Тунгуска o Podkámennaya Tunguska; literalmente, «Tunguska bajo las piedras») es un largo y caudaloso río asiático, localizado en el norte de la Siberia rusa, un afluente del curso inferior del río Yeniséi. Su longitud total es de 1.865 km y su vasta cuenca drena una superficie de 240.000 km² (similar a países como el Reino Unido, Ghana o Rumania). El nombre del río deriva del hecho de que en varios tramos discurre de forma subterránea, bajo campos de guijarros. Es conocido por que en la región tuvo lugar en 1908 el conocido como Evento de Tunguska, una gran explosión causada probablemente por un meteorito. Administrativamente, el río discurre íntegramente por el krai de Krasnoyarsk de la Federación de Rusia, aunque sus fuentes nacen en el óblast de Irkutsk.
Árchez es un municipio español de la provincia de Málaga, Andalucía, situado en las estribaciones de la sierra de Tejeda y Almijara a 530 msnm. Árchez es uno de los 31 pueblos que conforman la comarca de la Axarquía.Su población en 2014 era de 444 habitantes. Sus habitantes se denominan archeros. Limita: al N y O con el municipio de Canillas de Albaida al E con Cómpeta y al S y O con el municipio de Sayalonga. El núcleo de población está situado junto al río "Turvilla" y sobre la falda de las sierras Tejeda y Almijara, a 435 msnm. Dista 21 km de Vélez-Málaga y 52 km de Málaga. Baña el término el río "Turvilla", el arroyo Cortijuelo y la acequia de Corumbela, que hasta mediados del s.XIX fue un municipio independiente.La actividad económica principal es la agricultura ( olivos, viñas.... )
Una pala es una herramienta de mano utilizada para excavar o mover materiales con cohesión relativamente pequeña. Consta básicamente de una superficie plana con una ligera curvatura que sirve para cavar en la tierra y transportar el material y de un mango de metal o madera con el que se maneja. La parte lisa suele ser metálica y el mango remata en un asidero que puede ser recto o curvo para poder ejercer mayor fuerza con una de las manos. La pala fue empleada desde la más remota antigüedad en labores agrícolas y de construcción. Su evolución ha dado lugar a las máquinas excavadoras y cargadoras, muy importantes en las tareas de movimiento de tierras para remodelacion y acondicionamiento de terrenos, construcción de infraestructuras urbanas, conformación de sótanos, preparación de cimentaciones de edificios, etc.
Pérdicas III ( griego antiguo Περδίκκας, Perdikkas) rey de Macedonia de 365 a 359 a. C., tras suceder a su hermano Alejandro II. Hijo de Amintas III y de Eurídice, princesa iliria, era de corta edad cuando su hermano Alejandro II fue asesinado por Ptolomeo de Aloros en 369 a. C., que desde entonces gobernó como regente. Perdicas lo mató y tomó el trono en 365 a. C. En 361 a. C., entró a su servicio el político ateniense en el exilio, Calístrato, que le ayudó a reorganizar su reino. Durante su reinado se alía con la ciudad de Tebas en Grecia, entregándola rehenes para mostrar su amistad y fidelidad. Su reino fue de corta duración. Pérdicas murió con 4000 de sus hombres en una batalla contra los ilirios de Bardilis I, que había invadido la Alta Macedonia en 359 a. C.Fue sucedido por su joven hijo, Amintas IV. El trono fue usurpado muy pronto por su hermano Filipo II.
MaxDB es un sistema de administración de bases de datos adquirido por la compañía SAP para usarse como un repositorio de datos para las aplicaciones de SAP. Desde su adquisición fue nombrado SapDB y, posteriormente, renombrado a MaxDB por MySQL AB. Antes de SapDB, la base de datos pasó por otros nombres. Originalmente, se llamaba Adabas D, una base de datos pre- relacional. MaxDB fue liberado desde la versión SapDB 7.2 y es de uso gratuito en ambientes no SAP. Como consecuencia de su adquisición por parte de MySQL AB, MaxDB está bajo licencia GPL y las interfaces de programación están bajo licencia LGPL. Desde la versión 7.5 en adelante SapDB fue adquirido por MySQL AB, la misma compañía que desarrolla la base de datos de código abierto MySQL, aunque el desarrollo todavía está a cargo de SAP AG.
Ahuízotl (de náhuatl Āhuizōtl 'Espinas del agua' ā- 'agua'; huitz- 'espina'; -(y)ōtl suf. calidad, esencia). Su nombre y el símbolo que le distingue en los códices provienen de la criatura homónima.)(13 de abril de 1486-2 de septiembre de 1502) Tlatoani que llevó a los Mexicas en un tiempo relativamente corto, a dominar prácticamente todo el centro y sur de México (Guatemala incluida, desde el Golfo de México hasta el océano Pacífico). Los guerreros Mexicas eran acicateados por la figura de su Tlatoani, un gobernante verdaderamente guerrero que no dudaba en ir al frente de las batallas.Ahuízotl no solo fue un gran guerrero, sino también un fuerte líder religioso, un buen diplomático y hasta un reputado economista, ya que además de ampliar su imperio por la fuerza, supo convencer y comerciar con los pueblos vencidos, abriendo las puertas del imperio a pueblos más alejados.
Drawa es un pueblo bereber o amazigh del valle del río Draa en el sur de Marruecos. Su sistema social es complejo. Los poblados son regidos por una familia que habita en una residencia fortificada, mientras que el resto de los habitantes se agrupan alrededor. Su economía es agrícola, basada en dátiles y cebada. También se cosecha trigo y maíz. Además se crían ovejas, cabras, caballos y camellos. Se complementa la dieta con la pesca en el río Draa. Esta economía de subsistencia ha obligado a muchos a trasladarse a las ciudades (por ejemplo, a Casablanca) o a las minas de fosfato. La herencia es patrilineal. La propiedad y los conflictos locales se resuelven mediante el kanun, conjunto convencional de leyes ancestrales. Son musulmanes, conservando algunas creencias animistas anteriores a la invasión árabe.
Villa Alemana es una comuna ubicada en la Provincia de Marga Marga, en la Región de Valparaíso, en Chile. Ubicada en la zona oriente del área metropolitana del Gran Valparaíso. y fue creada por ley (Nº 5199, publicada en el Diario Oficial Nº16621) el 11 de julio de 1933. Hasta el 11 de marzo de 2010, formaba parte de la Provincia de Valparaíso. Las unidades territoriales son el mismo Villa Alemana y Peñablanca, área que ha mostrado un rápido crecimiento inmobiliario de clase media-alta, lo que ha llevado a cabo la instalación de supermercados, colegios y otros servicios. Es conocida como la "Ciudad de la Eterna Juventud" o como la "Ciudad de los Molinos", por la gran cantidad de casas quintas que necesitaban sacar agua de esta forma.Se encuentra hermanada con la ciudad de Belén, acuerdo suscrito el año 2006.
La República Argentina es uno de los países con mayor cantidad de ecorregiones y por ello cuenta con parques y reservas naturales que pertenecen al Estado Nacional Argentino y que, por tanto, son patrimonio de todos los ciudadanos argentinos, formando un sistema nacional de áreas protegidas por ley nacional.Aunque la cantidad de parques nacionales, reservas naturales y monumentos naturales es numerosa, la cifra aún puede incrementarse dado que existen sitios de gran valor paisajístico natural, o de gran valor ecológico natural, o ambas cuestiones a la vez, que les ameritan para ser integrados dentro del Sistema Nacional Argentino de Áreas Protegidas. Incluso este sistema puede involucrar áreas culturales (con más precisión: arqueológicas —como la Cueva de las Manos—, históricas, o de otro tipo).
Terra Natura Murcia es un zoológico situado en Murcia, España. Forma parte de un complejo más amplio que incluye un parque de atracciones acuáticas, restaurantes y otros servicios. Fue inaugurado el 27 de abril de 2007. La empresa es propiedad de la empresa alimentaria ElPozo.  El complejo cuenta con una superficie de más de 165.000 metros cuadrados en el que se pueden observar a más de 500 animales de 400 especies diferentes, algunas de ellas en peligro de extinción. [cita requerida]Entre las especies en exhibición se encuentran hipopótamos, leones, lémures, osos pardos, linces europeos, lobos ibéricos, jirafas, etc. [cita requerida]La construcción del recinto permite recrear el hábitat natural de los animales disimulando las barreras entre público y animales. Entre las instalaciones se recrean parajes naturales y enclaves arquitectónicos de distintos puntos del planeta.
Yerbas Buenas es el nombre de una comuna de la Provincia de Linares, ( VII Región del Maule), Chile, y del pueblo que sirve de cabecera de comuna, ubicado a 12 km al nordeste de la ciudad de Linares, la capital provincial. Posee un patrimonio arquitectónico e histórico muy destacado y es un real ejemplo de la villa rural colonial chilena, conservando la atmósfera de entonces y enriqueciendo el patrimonio cultural de la provincia, la región y el país. La comuna, una de las más pequeñas de la región, tiene 262 km² y se ubica en su totalidad dentro de la depresión intermedia. Limita al norte con San Clemente (Provincia de Talca); al sur, con Linares; al oeste, con Villa Alegre y San Javier, y al este, con Colbún.Integra junto con las comunas de Colbún, Linares, San Javier y Villa Alegre el Distrito Electoral N° 40 (Diputados), y pertenece a la 11.ª Circunscripción Senatorial (Talca).
Alonso de Arellano fue un explorador español del siglo XVI, que navegó en la flota que trazó la primera ruta práctica para la navegación a las Filipinas. De acuerdo con algunas fuentes, Arellano fue el primer español en divisar el archipiélago de las islas Filipinas, tras separarse del resto de la flota en el patache San Lucas, pilotado por Lope Martín, poco después de salir del puerto de Navidad. Después de descubrir varias islas en enero de 1565, volvió sobre sus pasos y se dirigió a Acapulco; fue así el primero en recorrer lo que luego se llamaría la "ruta de Urdaneta", en honor a Andrés de Urdaneta, otro capitán de la misma flota que la recorrería poco después. La superioridad de las cartas y la documentación de Urdaneta le aseguró el crédito, pese a la prioridad histórica de Arellano.
En informática, las operaciones de coma flotante por segundo son una medida del rendimiento de una computadora, especialmente en cálculos científicos que requieren un gran uso de operaciones de coma flotante. Es más conocido su acrónimo, FLOPS, por el inglés oating point perations er econd. FLOPS, al ser un acrónimo, no debe nombrarse en singular como FLOP, ya que la S final alude a second (o segundo) y no al plural. Las computadoras exhiben un amplio rango de rendimientos en coma flotante, por lo que a menudo se usan unidades mayores que el FLOPS. Los prefijos estándar del SI pueden ser usados para este propósito, dando como resultado megaFLOPS (MFLOPS, 106 FLOPS), gigaFLOPS (GFLOPS, 109 FLOPS), teraFLOPS (TFLOPS, 1012 FLOPS), petaFLOPS (PFLOPS, 1015 FLOPS), exaFLOPS (EFLOPS, 1018 FLOPS).
Un google bomb (en español literal bomba google) es un anglicismo que define un método mediante el cual es posible colocar ciertos sitios web en los primeros lugares de los resultados de una búsqueda en Google utilizando un texto determinado. Este método explota el modo en que trabaja el algoritmo de búsqueda de Google, PageRank, ya que una página obtendrá un lugar superior si es enlazada por otras páginas ya conocidas. Se consigue incluyendo enlaces a la página objeto del «google bomb» en el mayor número de páginas distintas posibles, de manera que el texto del enlace sea el criterio de búsqueda deseado. El 25 de enero de 2007 los ingenieros de Google incorporaron un pequeño algoritmo para minimizar el efecto de las 'google bombs', con el que la mayoría de las alteraciones provocadas por este tipo de campañas han desaparecido.
Sofía Margarita Vergara Vergara ( Barranquilla, Colombia, 10 de julio de 1972) es una actriz y modelo colombiana, que también posee nacionalidad estadounidense. Ganadora de múltiples premios SAG, nominada al Globo de Oro, al Emmy, a los Premios Satellite y poseedora de un Kids' Choice Awards, entre otros. La revista ASKMen.com la considera una de las chicas más sensuales del mundo.Gracias a su trabajo en la serie televisiva Modern Family, es considerada una de las mejores actrices cómicas de la televisión estadounidense.Es la actriz mejor pagada en la televisión estadounidense por tres años consecutivos sumando 37 millones de dólares por sus numerosas campañas con Pepsi y Covergirl. En el año 2014, la revista Forbes da a conocer las 100 mujeres más poderosas del mundo, donde Sofía Vergara se ubica en el puesto 32.
Uchuraccay es una comunidad altoandina de la provincia de Huanta ( Ayacucho) en la puna peruana. Está situada a unos 4.000 metros sobre el nivel del mar. El último censo, del año 1981, dio como resultado 470 habitantes. Sin embargo, la antigua Uchuraccay ya no existe, puesto que desapareció en el año 1984 debido al régimen de terror instaurado por Sendero Luminoso y el propio gobierno peruano. Unas quince familias han vuelto y han construido casas cerca de la ubicación original. A pesar de ser un pueblo muy pequeño de la puna peruana, Uchuraccay trascendió en los medios peruanos y mundiales debido a las brutalidades cometidas. Algunos dicen que Uchuraccay es el mayor ejemplo de los graves destrozos, sociales, humanos y económicos que provocó la guerra entre Sendero Luminoso y el Estado del Perú.
El metaarchivo de Windows (Windows Metafile, WMF) es un formato de archivo gráfico en sistemas Microsoft Windows, diseñado originalmente a principios de la década de 1990 y que no se utiliza tan frecuentemente desde la aparición de la World Wide Web y formatos más comunes como GIF, JPEG, PNG y SVG. Es un formato de gráficos vectoriales que permite también la inclusión de mapas de bits. Esencialmente, un archivo WMF almacena una secuencia de llamadas a funciones que son enviadas al nivel gráfico de Windows GDI para regenerar la imagen. Es similar en propósito y diseño al formato PostScript usado en los sistemas operativos Unix. WMF es un formato de 16 bits introducido en Windows 3.0 del que existe una versión más reciente de 32 bits, con comandos adicionales, denominada Enhanced Metafile (EMF). EMF también es utilizado como un lenguaje de gráficos para dispositivos de impresión.
El Club Deportivo Atlético Huila  es un club de fútbol colombiano, de la ciudad de Neiva en el departamento de Huila.  Fue fundado en 1990 y juega en la Categoría Primera A del fútbol profesional colombiano. El Atlético Huila es más conocido como un club de fútbol, no obstante también compite en otras disciplinas como el futsal. En su rama de fútbol profesional, ha obtenido los títulos en la Categoría Primera B colombiana 1992 y 1997 convirtiéndolo en el cuarto club más ganador de la Categoría Primera B colombiana y en la Categoría Primera A ha obtenido dos subtítulos del Futbol Profesional Colombiano en el 2007 y 2009. Además, el Atlético Huila ha jugado torneos internacionales como son la Copa Conmebol y Copa Sudamericana.El club Opita mantiene una fuerte rivalidad con Deportes Tolima, denominado el clásico del Tolima grande.
Hippolyte Victor Collet - Descotils Químico francés, nació el 21 de noviembre de 1773 en Caen y murió en París el 6 de diciembre de 1815.Estudió química y minería en la École des Mines de París; fue estudiante y amigo del químico L. N. Vauquelin. Collet - Descotils ocupó el puesto de ingeniero en jefe y profesor de química del Cuerpo Real de Minas y comando una expedición a EgiptoSu mayor contribución fue confirmar la existencia del elemento químico cromo descubierto por Vauquelin y en 1803, descubrió independientemente el elemento iridioCollet - Descotils, en 1806, identificó incorrectamente como cromo el elemento eritronio descubierto en México por Andrés Manuel del Río, lo cual derivo en que Alexander von Humboldt rechazará el descubrimiento de Del Río. El mismo elemento fue re-descubierto 30 años después en Suecia y fue oficialmente llamado vanadio
Antiguo ducado de Alemania situado en el actual estado federado de Turingia, perteneciente a los llamados Ducados Ernestinos, ya que eran gobernados por duques de la línea Ernestina de la casa sajona de los Wettin. Se mantuvo de 1680 a 1707. Sajonia-Eisenberg era parte del Ducado de Sajonia-Gotha hasta que en 1680 los numerosos hijos de Ernesto I de Sajonia-Gotha se repartieron sus territorios. Eisenberg, Roda, Ronneburg y Camburg fueron las ciudades que le correspondieron en la herencia a Cristian, el quinto hijo de Ernesto e Isabel Sofía de Sajonia-Altenburgo. En su corto periodo de independencia (27 años), se construyó la hermosa iglesia del palacio de Christiansburg en estilo barroco, una de las más notorias de Turingia. Al morir el duque sin descendencia masculina, el ducado pasó a su sobrino Federico II de Sajonia-Altenburgo.
Torrenueva es una localidad y EATIM española perteneciente al municipio de Motril, en la provincia de Granada, comunidad autónoma de Andalucía. Está situada en la parte central de la comarca de la Costa Granadina. Cerca de esta localidad se encuentran los núcleos de El Varadero, La Chucha y Carchuna. En la costa, ocupa la parte occidental del cabo Sacratif.El nombre de Torrenueva se toma de una torre- atalaya defensiva del siglo XVIII situada en la localidad, en el margen sur de la carretera nacional N-340 entre Málaga y Almería, que atraviesa la localidad. Como emplazamiento eminentemente turístico, sus playas son pobladas por numerosos bañistas de muy diversa procedencia —principalmente del resto de la provincia granadina, de Jaén y de Ciudad Real— durante los meses de verano. En temporada baja la población local es muy reducida.
El mapeado topológico (en inglés, bump mapping) es una técnica de gráficos computacionales 3D creada por James F. Blinn en 1978. Consiste en dar un aspecto rugoso a las superficies de los objetos. Esta técnica modifica las normales de la superficie sin cambiar su geometría. Las normales originales de la superficie seguirán perpendiculares a la misma. El mapeado topológico cambia la perpendicularidad por otras normales para lograr el efecto deseado, todo ello sin modificar la topología ni la geometría del objeto. El resultado es razonablemente rico y detallado, y pueden lograrse grandes parecidos a elementos naturales (como la textura de una naranja).La diferencia entre mapeado por desplazamiento (displacement mapping) y mapeado topológico es que con éste último no se perturba la geometría, solo la dirección del campo normal.
En ecología y pedología se llama edafón a la biota específica del suelo. La palabra aplica al suelo (edaphos) el modelo de la palabra plancton. La parte fundamental del edafon consiste en microorganismos procarióticos, hongos y pequeños animales. Por su actividad biológica el suelo alcanza muchos de los rasgos de su composición e incluso de su estructura; y por la actividad metabólica del edafon el suelo es la sede de procesos fundamentales para los ciclos de los elementos, que los mantienen a disposición de la vida. Es posible diferenciar entre edafoflora, formada por componentes vegetales del edafon, y una edafofauna, formada por los organismos “animales”. Tal distinción es útil en la medida en que lo es la distinción entre vegetales y animales, ampliamente superada en el estudio de la diversidad biológica.
Luis II de Anjou ( Toulouse, 1377; Angers, 29 de abril de 1417) duque de Anjou, conde de Provenza y rey titular de Sicilia y Nápoles. Proclamado como Luis II, Rey de Sicilia en la catedral de Bari en 1384. Es coronado rey de Sicilia en Aviñón el 1 de noviembre de 1384, por el antipapa Clemente VII, en presencia de Carlos VI, rey de Francia. Fue hijo de Luis I de Nápoles (descendiente de la dinastía Valois) y de María de Blois-Châtillon. Dio protección a los papas de Aviñón y a Benedicto XIII. De su matrimonio con Yolanda de Aragón nacieron:Gracias a su matrimonio, en 1410, a la muerte de Martín I de Aragón, reclamó la Corona de Aragón, pero sus aspiraciones fueron defraudadas, pues fue elegido su rival, el infante castellano Fernando de Antequera. Igualmente durante los siete años que le restaron a su vida, siguió autoproclamándose "Rey de Aragón".
La crenacion es el fenómeno en donde la célula animal se somete a una solución hipertónica. Al estar en esta solución con gran cantidad de soluto, tiende a liberar su agua. La destrucción de la célula se produce por deshidratación. La crenación puede ser una característica de los glóbulos rojos de la sangre. Estos eritrocitos parecen tener proyecciones que se extienden desde una zona central más pequeña, como una bola de púas. Las crenaciones pueden ser o bien espículas de acantocitos grandes, irregulares, o proyecciones más pequeñas, irregulares de equinocitos. Acantocitos y equinocitos pueden surgir de anormalidades de los lípidos o proteínas de las membranas celulares, o de otros procesos de enfermedad, o como un artefacto ex vivo. En la célula vegetal, el fenómeno es llamado plasmólisis y en este caso la deshidratación ocurre debajo de la pared celular.
Peio Ruiz Cabestany (nacido el 17 de marzo de 1962 en San Sebastián) fue un ciclista español, profesional entre los años 1984 y 1994, durante los cuales logró 23 victorias. Nacido en el País Vasco, hijo de padres catalanes, su hermano Jorge Ruiz Cabestany también fue ciclista profesional durante tres temporadas, logrando 2 victorias. Antes de pasar al ciclismo en ruta, Cabestany fue campeón de España en varias pruebas en pista; en concreto fue campeón de persecución en 1980 y 1982, de persecución por equipos de 1980 a 1983, de puntuación en 1983 y de contrarreloj por equipos también en 1983. Entre sus triunfos más destacados, se pueden citar victorias de etapa en la Vuelta a España y el Tour de Francia. En la Vuelta, su mejor posición fue la cuarta plaza obtenida en 1985 y 1990. Además, fue 6º en 1986 y 1991. En el Tour, su mejor posición fue un 12º lugar, en 1991.
Outlook Express es un cliente de correo electrónico y de noticias de red producido por Microsoft para sus plataformas Windows, también con versiones para otras plataformas. Outlook Express se distribuía sin costo adicional con Microsoft Internet Explorer, y formaba parte así de los últimos sistemas operativos de las familias Windows y Windows NT. Es un programa derivado de Microsoft Outlook (que forma parte de Office), pero especializado en correo electrónico y noticias de red, por lo que no incluye las características de groupware. En cambio, permite un mejor manejo de algunas características comunes en grupos de correo electrónico y noticias de red, como el manejo de texto. Desde el 1 de septiembre de 2009 dejó de ser operativo, fue reemplazado por el cliente Windows Mail (incluido en Windows Vista) y luego Windows Live Mail, parte del paquete de descarga Windows Live Essentials.
Una inferencia es una evaluación que realiza la mente entre proposiciones. En lógica formal, son expresiones bien formadas (EBF) de un lenguaje formal que, al ser relacionadas, permiten trazar una línea lógica de condición o implicación lógica entre las diferentes EBF. De esta forma, parte de lo verdadero a lo falso: posible (como hipótesis) o conocida (como argumento) de alguna o algunas de ellas, puede deducirse la verdad o falsedad de alguna o algunas de las otras EBF. Surge así lo que conocemos como postulado o transformada de una expresión original conforme a reglas previamente establecidas, que puede enmarcarse en uno o varios contextos referenciales diversos, obteniéndose en cada uno de ellos un significado como valor de verdad de equivalente.Es la operación lógica utilizada en los motores de inferencia de los sistemas expertos.
Jassa Mroon es un personaje perteneciente al universo de ficción de la Guerra de las Galaxias. Era un anciano Maestro Jedi que estableció un centro de entrenamiento en Truuine, unos cuatro mil años antes de la batalla de Yavin. Allí fue donde Kith Kark intentó convencer al maestro Jassa de que estaba listo para iniciar el entrenamiento Jedi. Jassa ignoró al Gotal en dos ocasiones, ya que éste sólo quería aprender la Fuerza como pasatiempo o prueba y no porque sintiera realmente su llamada. Casi un año después de su primera visita, Kith Kark volvió a Truuine por tercera vez. Por fin había descubierto que la Fuerza no era algo que simplemene se obtenía, sino que debía sentirse, obedecerse e interiorizarse. Jassa vio entonces que Kith Kark había sido por fin "tocado" por la Fuerza y lo entrenó.
Karafuto (樺太) es el nombre japonés para la parte sur de la Isla de Sajalín o toda la isla. A través del Tratado de Portsmouth, Karafuto se convirtió en una prefectura de Japón en 1907, con su capital en Toyohara. Sin embargo, el nombre de la oficina gubernamental no era to, dō, fu, o ken (都道府県, nombres para las prefecturas actuales) sino que chō (庁), de modo que el nombre prefectura quizás es inexacto. En 1945, con la derrota de Japón en la Segunda Guerra Mundial, la administración japonesa en Karafuto dejó de funcionar, y en 1951, en el Tratado de San Francisco, Japón renunció a sus derechos sobre Karafuto. Desde entonces, la parte sur de Sajalín ha sido una parte de Rusia (la cual era parte en 1952 y por cuatro décadas más parte de la Unión Soviética). A pesar de todo, como fue parte de Japón algunos partidos políticos japoneses la reclaman como parte de ese país.
Christian François Bouche-Villeneuve (conocido también con varios sobrenombres, pero sobre todo como Chris Marker) ( Neuilly-sur-Seine, Francia, 29 de julio de 1921 - París, Francia, 29 de julio de 2012)  fue un escritor, fotógrafo y director de cine francés, a quien se atribuye la invención del documental subjetivo.  Se dedicó, durante sesenta años de trabajo, a observar, con curiosidad meticulosa, con ironía cáustica y a menudo divertida, incluso con cólera, las vicisitudes de la historia mundial y también del individuo. En el centro de su reflexión se hallan la memoria, los recuerdos y la nostalgia del tiempo pasado reinventado pero jamás desaparecido. Philippe Dubois afirmó, en su Théorème 6: Recherches sur Chris Marker, una recopilación de artículos sobre aspectos de la obra de este director:
La privacidad puede ser definida como el ámbito de la vida personal de un individuo que se desarrolla en un espacio reservado y debe mantenerse confidencial. Aunque privacy deriva del latín privatus, privacidad se ha incorporado a nuestra lengua en los últimos años a través del inglés, por lo cual el término es rechazado por algunos como un anglicismo, alegando que el término correcto es intimidad, y en cambio es aceptado por otros como un préstamo lingüístico válido. Según el Diccionario de la lengua española de la Real Academia Española - DRAE, privacidad se define como:  e intimidad se define como:El desarrollo de la sociedad de la información y la expansión de la informática y de las telecomunicaciones plantea nuevas amenazas para la privacidad que han de ser afrontadas desde diversos puntos de vista: social, cultural, legal, tecnológico.
Mamuka I Dadiani o Manushar I Dadiani fue mthavari de Mingrelia (en la actual república ex soviética de Georgia) de 1590 a 1611, hijo de Levan I Dadiani, sucedió en el trono a su hermano Mamia IV Dadiani. Se casó en 1591 con Nestan-Darejan hija del rey Alexandre II de Kakhètia, y más tarde con la hija de Kaikhushru II Djakeli, Atabek de [Samtskhé]. Murió de un accidente de caza en Zugdidi en 1611 y lo sucedió su hijo Levan II Dadiani. Su hermano, Iesse Dadiani, era ciego (pero un hijo suyo, Levan III Dadiani, será después mthavari). De los otros dos hermanos, Mamuka y Liparit, este último también será mthavari (Liparit III Dadiani). Entre las hijas, la princesa Mariami se casó con Simó Gurieli de Gúria, con el rey Rustam de Kartli y con el rey Vakhtang V de Kartli; y la princesa Anna se casó con el Shah Safi I de Persia.
José Luis Centella Gómez ( Córdoba, 31 de julio de 1958) es un político español, actualmente Secretario General del Partido Comunista de España (PCE). Fue elegido secretario general del PCE en el XVIII Congreso del partido, celebrado del 6 al 8 de noviembre de 2009, sustituyendo a Francisco Frutos. Fue elegido diputado al Congreso de los Diputados por Málaga en 1993, 1996 y 2000 por Izquierda Unida (IU), y en 2002 sustituyó a Felipe Alcaraz en la secretaría general del PCA, la mayor federación del Partido Comunista de España. Es actualmente secretario de Acción Política de IU en su Comisión Ejecutiva Federal. En las elecciones generales del 20 de noviembre de 2011 fue elegido diputado por Izquierda Unida Los Verdes-Convocatoria por Andalucía al Congreso de los Diputados por Sevilla con el 8.6% de los votos.
La comunidad de osos es una subcultura dentro de la comunidad gay. En el argot homosexual, se considera osos a los hombres gais de cuerpo fornido y con abundante vello facial y corporal. Los osos exhiben una actitud masculina, y generalmente rehúyen del estereotipo de homosexual afeminado. En la comunidad de los osos no todos cumplen con la definición de oso en todos sus términos, incluso algunos no poseen ninguno de sus rasgos físicos y simplemente se sienten atraídos por ellos y se identifican con su comunidad. Por ello existe una terminología propia para describir a sus miembros según sus características físicas y de edad. Los osos cuentan con sus propios lugares de ocio y se organizan numerosos eventos orientados a esta comunidad gay, en los que pueden entablar relaciones sociales con otros osos, con cachorros y chasers.
La Basílica de San Miguel (oficialmente, Basílica Pontificia de San Miguel) está ubicada en la calle de San Justo, en Madrid ( España). Se encuentra junto al Palacio Arzobispal, en el corazón de la zona conocida como Madrid de los Austrias. Está adscrita a la Nunciatura apostólica en España, que la ha confiado al Opus Dei desde 1960, y es la sede de la Hermandad de los Estudiantes (Madrid). A pesar de sus pequeñas dimensiones, se trata de una de las construcciones arquitectónicas más relevantes del Barroco español, por la singular forma convexa de su fachada y su original planta, poco habitual en el país y única en el Barroco madrileño. El templo, que empezó a construirse en el año 1739, posee una notable influencia italiana. La basílica fue declarada Monumento Histórico Artístico Nacional el 28 de noviembre de 1984, según Real decreto.
Chris Amon (n. Bulls, Nueva Zelanda; 20 de julio de 1943) fue piloto de Fórmula 1 durante las décadas de 1960 y 1970. Es considerado como uno de los mejores pilotos de entre los que nunca consiguieron ganar una carrera. Su reputación de mala suerte era tan fuerte que Mario Andretti bromeó sobre él diciendo que "si fuera un enterrador, la gente dejaría de morir". Se desplazó hasta Inglaterra en 1963 para participar en su primer Gran Premio a la edad de 19 años. Durante el periodo de 1963 a 1966 corrió para Lola, Lotus, Brabham y Cooper, pero su trabajo consistía en llenar los huecos sobrantes. Al mismo tiempo, compitió en otras modalidades y consiguió atraer una gran atención sobre él al ganar, en 1966, las 24 horas de Le Mans, al volante de un Ford GT-40, junto con su compatriota Bruce McLaren. Corrió su última carrera en 1976.
Macizo del Mampodre, situado al NE de la provincia de León y dentro de la cordillera Cantábrica forma un conjunto bien definido por 6 cumbres principales. La más alta la Peña La Cruz (2196 m.), con su cima gemela conocida como La Uve desde Maraña. Al SE la Peña El Convento (2156 m.), tras el que se esconde el Pico Cervunal (2173 m.), también conocido por algunos como Valcerrao. Cerrando el circo se sitúan la Peñas del Mediodía (2181 m.) y al final del mismo el Valjarto (2046 m.). Al oeste del Cervunal y fuera de la cresta que forma el circo glaciar del Mampodre, se sitúa la hermosa Peña de La Polinosa (2160 m.). El río Mampodre es un corto río del norte de España que discurre por la zona centrooriental del Principado de Asturias, un afluente por la derecha del río Piloña, a su vez, el principal afluente del río Sella.
El Cuerpo de Policía Local (también denominado en algunos municipios Policía Municipal o Guardia Urbana) es un instituto armado, de naturaleza civil con estructura y organización jerarquizada, rigiéndose, en cuanto a su régimen estatutario, por los principios generales de los Capítulos II y III del Título I y por la sección cuarta del Capítulo IV del Título II de la Ley Orgánica 2/86 de 13 de marzo de Fuerzas y Cuerpos de Seguridad, con adecuación que exija la dependencia de la administración correspondiente, las disposiciones dictadas al respecto por las Comunidades Autónomas y los reglamentos específicos para cada cuerpo y demás normas dictadas por los correspondientes ayuntamientos.Desde 2010 a 2015 España cuenta con entre 61.867 y 66.400 agentes de policia local repartidos entre todas las Comunidades Autonomas.
Tierras Altas es un programa de televisión que desde la temporada 2001-2002 se ha emitido en la televisión autonómica andaluza, Canal Sur, y cuya temática principal es la divulgación de la montaña en sus diferentes aspectos, deportivos, medioambientales, etnográficos, culturales y científicos. Desde sus primeras emisiones se ha producido en el Centro territorial de Granada de la RTVA y ha centrado gran parte de sus contenidos en la actividad de Sierra Nevada tanto los relacionados con la estación de esquí como los propios del Parque Natural y Nacional. El programa ha contado históricamente con diferentes secciones relacionadas con la sierra andaluza, servicios de información meteorológica, actividades deportivas, turismo rural, senderismo, pueblos de montaña, medio ambiente y divulgación científica. Premios
Angus McKinnon Young, (Glasgow, Escocia, 31 de marzo de 1955), es un músico australiano nacido en Escocia, conocido por ser uno de los miembros fundadores y el principal guitarrista del grupo AC/DC, aparte de ser el único miembro que ha permanecido en la banda desde su inicio.Fue introducido en el Salón de la fama del Rock and Roll junto a los miembros actuales de la banda en el 2003. Es conocido por sus salvajes y enérgicos movimientos en el escenario, y su peculiar uniforme de colegial. Además, en el año 2014 se sitúa en el puesto número 96 de "los 100 mejores guitarristas de todos los tiempos", concedido por la revista Rolling Stone, y en el puesto 24 en una nueva edición de 2011 de "los 100 mejores guitarristas de todos los tiempos", también por la revista Rolling Stone, y en el puesto número 20 de la lista "los 100 mejores guitarristas", de la revista Total Guitar.
La Carrera Panamericana, también llamada la Carrera (the Carrera, en inglés), la Panamericana o solamente la Pana, es un evento deportivo de automovilismo tipo rally organizado anualmente a través de la República Mexicana. Su historia se divide en dos etapas, la antigua u original, que se efectuó de 1950 a 1954, y la moderna, que se organiza desde 1988 hasta esta fecha. En la etapa actual la participación de modelos de automóviles se divide en 4 grupos y 9 categorías.El piloto alemán Alfred Neubauer llegó a considerar la Carrera como como una mezcla de las 24 Horas de Le Mans, la Mille Miglia, el Gran Premio de Trípoli y el autódromo Nürburgring. La prueba atrajo la participación de las principales marcas de autos deportivos europeos como Ferrari, Porsche, Lancia, Talbot, Mercedes-Benz, Pegaso y Alfa Romeo.[cita requerida]
Juan Montalvo es una de las tres parroquias de la ciudad de Cayambe en Ecuador, con aproximadamente 6.000 habitantes. Se encuentra al sur de la ciudad y además comprende los alrededores del sur de la ciudad, desde el volcán Cayambe hasta el río Guachalá. La parroquia es uno de los principales centros de ganadería y de plantaciones de flores para exportación (especialmente rosas) de Ecuador. Las principales escuelas de la parroquia son la Escuela Nasacota Puento, la Unidad Educativa Monseñor Leonidas Proaño y el Colegio Nacional Técnico Cayambe (CONTEC).Hay dos Iglesias, la de santa catalina es (católica), y la Iglesia "Emanuel" es (Evangélica). Juan Montalvo también cuenta con una de las fiestas más largas las octavas de juan montalvo. estas duran seis semanas en las cuales grupos de danza folklorica acuden a la parroquia a bailar y disfrutar de su explendor.
Próspero es el protagonista en La tempestad, obra de teatro de William Shakespeare. Próspero era el legítimo Duque de Milán, quien (con su hija Miranda) fue enviado a morir en un bote por su hermano usurpador Antonio, con el fin de convertirse en Duque. Próspero y Miranda sobrevivieron en el bote y encontraron exilio en una pequeña isla. Él había aprendido magia, la cual usa para controlar a los otros personajes. En la isla, se convirtió en el amo de Calibán y Ariel. Por fortuna, Antonio navega cerca de la isla y Próspero conjura la epónima tempestad que fuerza a él (y a otros) a desembarcar. Próspero recupera su ducado de Antonio en el transcurso de la obra. Al final, Próspero ahoga sus libros y renuncia a la magia. Algunos sostienen que Próspero representa un colonizador, por su tratamiento hacia Calibán y Ariel y su uso general del poder.[cita requerida]
La Dinastía I de faraones egipcios forma parte, juntamente con la Dinastía II, del Periodo Arcaico o Tinita, porque tienen su origen en Tinis (en griego, Tis en egipcio), próxima a Abidos, en el Alto Egipto. El periodo coincide con el final del periodo denominado Naqada IIId (final del Semaniense), y transcurre desde el 3100 a. C. hasta el 2900 a. C., aproximadamente, variando esta cronología en las fuentes bibliográficas en función de los métodos de datación adoptados. Los primeros faraones consolidan la unificación del Alto y Bajo Egipto bajo su poder, comenzando la Historia del Antiguo Egipto faraónico y por tanto de la Primera Dinastía de Egipto. A pesar de la unificación, se mantuvieron a efectos administrativos los estados locales, origen de los futuros nomos: son anteriores a la tercera dinastía 16 nomos del Alto Egipto y 10 del Bajo Egipto.
Álvaro de Mendaña y Neira o Neyra ( Congosto, comarca de El Bierzo, provincia de León, actual comunidad autónoma de Castilla y León, 1541 – Isla de Santa Cruz ( Islas Salomón), octubre de 1595), Adelantado, fue un navegante español que llevó a cabo dos expediciones al Pacífico descubriendo las islas Salomón y las Islas Marquesas. Se saben muchas cosas de los primeros años de su vida. Embarcó hacia el Perú con el nombre de Álvaro Rodríguez y Neira y en ocasiones se lo denomina Mendaña y Castro. En sus tiempos se lo identificaba como gallego, posiblemente de Neira. Según la investigación documental posterior, era de Congosto, en la comarca de El Bierzo. Su padre, Rodríguez, era de la familia Mendaña, y su madre, Ysabel de Neira, de la de Castro, hermana de Lope García de Castro. Mendaña acompañó a su tío Lope en 1567 cuando éste fue nombrado presidente de la Real Audiencia de Lima.
Los abugidas (a veces abúgidas), también llamados alfasilabarios o alfabetos silábicos, son sistemas de escritura que cuentan con caracteres vocálicos y consonánticos. A diferencia del alfabeto o de los abyads, las consonantes llevan una vocal inherente, generalmente 'a'. Para cambiar esta combinación se recurre a los signos diacríticos que denotan cambio de vocal o ausencia de ésta. El término abugida fue acuñado por Peter T. Daniels. Deriva de los cuatro primeros caracteres de un orden de la escritura etiópica usada en algunos contextos (este orden parece corresponder al orden ancestral de los caracteres semíticos). El mayor grupo de abugidas es el de la familia bráhmica, que incluye casi todas las escrituras usadas en India y Sudeste Asiático. También podemos contar entre los sistemas alfasilábicos el silabario Cri o la escritura etiópica.
Dyet o Uadye "serpiente", fue el cuarto faraón de la dinastía I de Egipto, c. 2927-2914 a. C.  Manetón le denomina Uenefes y le atribuye 23 años ( Sexto Julio Africano) o 42 años ( Eusebio de Cesarea) de reinado. Según la versión armenia de Eusebio, Vavenefis reinó 42 años. Su reinado estaba incluido en la parte dañada (y por tanto perdida) de la Piedra de Palermo.  En tiempos de Dyet vivía un personaje, Merytneith, conocido por su tumba en Abidos. Posiblemente Meritneith era la esposa del faraón Dyer y la madre de Dyet y Den. Así ella sería regente en el primer período del reinado de Den. Manetón comenta que en su época una gran hambruna habría asolado a Egipto. Hizo expediciones fuera de Egipto y se han encontrado huellas de su paso por el desierto arábigo, en el camino que conduce al mar Rojo. Durante su reinado se hicieron grandes avances en el arte y la artesanía.
Ocean's Eleven (conocida también como La gran estafa o Gran estafa: Ocean's Eleven en Hispanoamérica y Ocean's Eleven: Hagan juego en España) es una película estadounidense de acción y comedia estrenada en 2001, dirigida por Steven Soderbergh y protagonizada por George Clooney, Brad Pitt, Matt Damon, Andy García y Julia Roberts. Es una remake de la película homónima de 1960 dirigida por Lewis Milestone. El guion firmado por Ted Griffin está basado en el escrito por Harry Brown y Charles Lederer para la película de 1960 y éstos, a su vez, se inspiraron en una historia original de George Clayton Johnson y Jack Golden Russell. La película fue todo un éxito de crítica y de taquilla (la quinta mayor recaudación de 2001), y generó dos secuelas que sucesivamente añaden un miembro más al grupo original: Ocean's Twelve (2004) y Ocean's Thirteen (2007), ambas dirigidas por Soderbergh.
El Museo del Oro del Banco de la República de Colombia es una institución abierta al público cuya finalidad es la adquisición, conservación y exposición de piezas de orfebrería y alfarería del periodo precolombino de culturas en el territorio de la actual Colombia. Está ubicado en la esquina de la calle 16 con carrera 5ª, en el costado oriental del parque Santander, en el centro histórico de Bogotá. Posee la colección de orfebrería prehispánica más grande del mundo con aproximadamente treinta y cuatro mil piezas de oro y tumbaga, cerca de veinticinco mil objetos en cerámica, piedra, concha, hueso y textiles. Expone piezas de diferentes culturas indígenas asentadas en la actual Colombia antes de la llegada de los europeos, entre las que destacan la Calima, los muiscas, la Nariño, la quimbaya, la sinú, la tairona, la San Agustín, la Tierradentro, la Tolima, entre otras cosas.
David Gahan [deɪvɪd ˈɡɑːn] (nacido el 9 de mayo de 1962), es un cantante barítono brítanico, conocido por ser el vocalista líder del grupo de música electrónica Depeche Mode desde su debut en 1980. Se ha desarrollado también como solista y ha publicado dos discos, Paper Monsters en 2003 y Hourglass en 2007, además de haber colaborado íntegramente en 2012 con el grupo Soulsavers para el cuarto álbum de éstos. Aunque Martin Gore es el principal compositor de Depeche Mode, Gahan ha contribuido con temas propios en los últimos álbumes de la banda, Playing the Angel, Sounds of the Universe y Delta Machine, los tres producidos por Ben Hillier, es decir, en la etapa tardía del grupo. Tres de sus canciones han sido publicadas como sencillos de Depeche Mode, "Suffer Well" en 2006, "Hole to Feed" en 2009 y "Should Be Higher" en 2013.
Los monos capuchinos gráciles son los miembros del género Cebus de primates platirrinos de América Central y del Sur. Deben su nombre a los monjes capuchinos, cuya capucha tiene un color similar a los pelos que rodean la cara de estos monos. Los capuchinos son pequeños, típicamente de unos 45 cm de largo, con una cola prensil que enrollan alrededor de las ramas para ayudarse en el movimiento alrededor de los árboles. Se cree que el mono capuchino es el más inteligente de los monos del Nuevo Mundo, le gusta explorar y cuando es observado en cautiverio, a menudo reduce a piezas las cosas que halla.En general el mono joven es más claro que el adulto, su cola es de la misma longitud que el cuerpo.Normalmente vive en manada, por eso cuando se liberan capuchinos cautivos se hace siempre en grupo.
Pierre Jacques Étienne, vizconde Cambronne ( Nantes, 1770- Nantes, 1842) fue un general francés. Luchó durante las guerras de la Revolución y en las guerras napoleónicas. Fue herido en la Batalla de Waterloo. Dos frases célebres son atribuidas a Cambronne durante la batalla de Waterloo. Cuando fue conminado a rendirse por tropas británicas, contestó: "la Guardia muere, pero no se rinde" ("La garde meurt mais ne se rend pas"). Posteriormente, y ante la insistencia de los ingleses habría añadido lo que hoy se conoce como "la palabra de Cambronne", es decir, "¡ Mierda!" (Merde!). Las cartas publicadas en el registro de The Times, redactadas cuando era prisionero, no menciona que dijera allá ninguna de estas palabras, pero pudieron ser dichas por el General Claudio-Etienne Michel, muerto en Waterloo. Más tarde se casó con una mujer escocesa. Fue nombrado vizconde en 1822.
El Kebariense es una cultura arqueológica englobada en el Mesolítico del Próximo Oriente, concretamente es la primera cultura mesolítica de esta región, anterior al Natufiense. Podría proceder de la fase Ahmariense identificada con el Paleolítico superior. Se extiende hasta el desierto de Negev y por la costa hasta el Líbano. Cronológicamente, se inicia entre el 16.000 y el 13.000 a.C, cuando las condiciones ambientales de la zona mejoraron, pues se pasó a una fase más cálida y húmeda, y terminó aproximadamente en el año 11.220 a. C. Dicha mejora ambiental permitió expandirse a los cazadores-recolectores por la zona.El utillaje lítico comienza por la presencia de pequeñas láminas de borde abatido, denominadas puntas de Kebarah, y, en su fase final, destacan las laminillas y microlitos geométricos.
[truncated: 164,140 more chars]
