# Supplementary material for: Learning-based short text compression using BERT models
Source: PeerJ Comput Sci. 2024 Oct 18;10:e2423. doi: 10.7717/peerj-cs.2423 (PMC11623065; doi:10.7717/peerj-cs.2423)
Supplement: Supplemental Information 1 — Each line with different length in raw data for given dataset is used for obtaining compression ratio, compression and decompression times for different languages and algorithms. [file peerj-cs-10-2423-s001.zip › TestCorpus/fr1000.txt]

L'acide kaïnique est un acide présent dans certaines algues. C'est un analogue du glutamate.
Abraxas est un genre de papillons de la famille des géométridés.
Le canton de Capestang est situé dans l'Hérault, dans l'arrondissement de Béziers.
Gahard est une commune française située dans le département d'Ille-et-Vilaine, en région Bretagne.
Cul-de-sac est un film britannique de Roman Polanski, sorti en 1966.
Mélanie Thierry, née le  à Saint-Germain-en-Laye, est un mannequin et une actrice française.
Le Forfar Athletic Football Club est un club écossais de football basé à Forfar.
Le HNK Rijeka est un club de football croate basé à Rijeka.
Routot est une commune française située dans le département de l'Eure en région Haute-Normandie.
Chibchanomys est un genre qui regroupe deux espèces de rongeur d'Amérique du Sud.
Désentubages cathodiques est un film documentaire français de 2005 réalisé par Zaléa TV.
Cressat est une commune française située dans le département de la Creuse en région Limousin.
Bayac est une commune française située dans le département de la Dordogne, en région Aquitaine.
Voici une liste de points extrêmes de l'Italie.
L'oaristys est un genre poétique.
Gunzgen est une commune suisse du canton de Soleure, située dans le district d'Olten.
Maria-João Pires, née à Lisbonne le , est la plus célèbre pianiste portugaise.
Échevannes est une commune française située dans le département du Doubs en région Franche-Comté.
La prison des Saintes-Claires était une prison de Nantes sous la Révolution.
Le Jianghuai est une région de Chine, entre le Yangzi ou Chang Jiang et la rivière de Huai.
Sue perdue dans Manhattan (Sue) est un film américain réalisé par Amos Kollek, sorti le .
Scomberomorus est un genre de poissons de la famille des Scombridae.
Le Longford Town Football Club est un club de football irlandais basé à Longford.
Épieds est une commune française située dans le département de l'Eure en région Haute-Normandie.
Limeyrat est une commune française située dans le département de la Dordogne, en région Aquitaine.
La toute-puissance désigne un fantasme d'omnipotence, la croyance d'un pouvoir illimité, magique.
Le Boulevard Latil est une voie située dans le 8e arrondissement de Marseille.
Le genre Antheraea regroupe des papillons appartenant à la famille des Saturniidae.
Ectropis est un genre de papillons de la famille des géométridés.
Biras est une commune française située dans le département de la Dordogne, en région Aquitaine.
Listes de plantes d’eau douce utilisées en aquariophilie.
Ardops nichollsi est une espèce de chauve-souris, l'unique du genre Ardops.
Marta Randall, né en 1948 à Mexico, est une auteur de science-fiction américaine.
Voici une liste de points extrêmes du Mexique.
Henry J. Heimlich (né le  à Wilmington (Delaware)) est un médecin américain.
Voudenay est une commune française située dans le département de la Côte-d'Or en région Bourgogne.
Une élection primaire permet à un parti de désigner son candidat à une élection.
Les Gadilida sont un ordre de Mollusques scaphopodes.
Człopy i Człopki est un village de Pologne qui se situe dans la commune d'Uniejów.
Cette page donne les armoiries (figures et blasonnements) de communes de la Mayenne.
Squaliformes est un ordre de poissons cartilagineux sélachimorphes.
Cromwell Stone est une série de bande dessinée.
John Doe ! est une série de bande dessinée.
Brave New World est le douzième album de Iron Maiden, sorti le .
Liste, par ordre alphabétique, des bâtiments actuels de l'Université McGill, à Montréal.
Clausinella est un genre de mollusques bivalves.
Le Clubul de Fotbal Sportul Studențesc Bucarest est un club roumain de football basé à Bucarest.
Eko Eko Azarak 3: Misa the Dark Angel est un film japonais réalisé par Katsuhito Ueno, sorti le .
Cisticola est un genre de petits passereaux à l'allure de fauvettes. Il comprend 51 espèces.
L'Académie royale des sciences de Suède est une des académies royales de Suède.
Civières est une commune française située dans le département de l'Eure en région Haute-Normandie.
Cogny est une commune française située dans le département du Cher en région Centre-Val de Loire.
Graomys est un genre d'animaux de l'ordre des rongeurs.
Ma sorcière bien-aimée (Bewitched) est un film américain réalisé par Nora Ephron, sorti en 2005.
Servin est une commune française située dans le département du Doubs en région Franche-Comté.
Arcenant est une commune française située dans le département de la Côte-d'Or en région Bourgogne.
Julia Morgan, née le  et morte le  (à 85 ans), est une architecte américaine.
Pommerol est une commune française située dans le département de la Drôme en région Rhône-Alpes.
Le Sport Club Jiul Petroșani est un club roumain de football basé à Petroșani.
Legend est un film américano-britannique réalisé par Ridley Scott, sorti en 1985.
La province Centrale est une province de la Zambie.
Le FC Fastav Zlín est un club de football tchèque, fondé en 1919 et basé à Zlín.
Nantoux est une commune française située dans le département de la Côte-d'Or en région Bourgogne.
La Coupe de Macédoine de football (en tant qu'État indépendant) est une compétition créée en 1992.
Jean Bousquet, né le  à Nîmes (Gard), est un entrepreneur et homme politique français.
Washing Machine est un album du groupe Sonic Youth sorti en 1995 sur DGC/Geffen.
Ce genre de rongeurs comprend une seule espèce :
L’Alsace possède trois drapeaux :
Jacek Roman Wszoła (né le  à Varsovie) est un athlète polonais, spécialiste du saut en hauteur.
Le poney australien est une race de poney récente élevée en Australie.
Voici une liste de liste d'espèces endémiques des Mascareignes.
Bryan Ezra Tsumoru Clay (né le  à Austin) est un athlète américain spécialiste du décathlon.
Le Stenhousemuir Football Club est un club écossais de football basé à Stenhousemuir.
Andrew dit Andy Gibb est un chanteur britannique, né le  à Manchester et mort le  à Oxford.
Malouy est une commune française située dans le département de l'Eure en région Haute-Normandie.
Jacques de Larosière de Champfeu, né le  à Paris, est un haut fonctionnaire français.
Les Cossidae forment une famille d'insectes de l'ordre des lépidoptères (papillons).
Red Eye est un film américain réalisé par Wes Craven, sorti en 2005.
Une stuga est une maison en bois sans confort (à l'origine) en Suède.
Arator est un poète chrétien latin du VIe siècle, né en Ligurie.
Ukunda est une ville du Kenya, située dans le comté de Kwale, en bordure de l'océan Indien.
Rajidae est une famille de raie.
Baby-Sittor ou Le Pacificateur au Québec (The Pacifier) est un film américain, sorti en 2005.
Le Sporting Club albigeois est un club de rugby à XV français basé à Albi évoluant en Pro D2.
La Charce est une commune française située dans le département de la Drôme en région Rhône-Alpes.
La chasse-galerie est une légende québécoise, du genre Chasse fantastique.
Borrèze est une commune française située dans le département de la Dordogne, en région Aquitaine.
La seigneurie de Boucherville était une seigneurie de la Nouvelle-France.
Blarinomys est un genre d'animaux de l'ordre des rongeurs.
Liste des primats de l'Église orthodoxe bulgare
Le Danio bleu (Danio kerri) est une espèce de poisson de la famille des Cyprinidae.
Le Myllykosken Pallo-47 est un club de football finlandais basé à Kouvola.
Mesodesma est un genre de mollusques bivalves de la famille des Mesodesmatidae.
Rouvray est une commune française située dans le département de l'Eure en région Haute-Normandie.
Le FC Banants Erevan est un club arménien de football basé à Erevan.
Alexander Bain est un philosophe écossais, né et mort à Aberdeen (1818-1903).
Le climat du Val-de-Marne est un climat océanique dégradé avec des nuances semi-continentales.
Le plateau de Lannemezan est un plateau du sud de la France où vivent environ 10 000 personnes.
Jan-Marc Lavergne (né le  à Asbestos, province de Québec) est un comédien québécois.
Plesiopenaeus est un genre de crustacés de la famille des Aristeidae.
Bruguières est une commune française située dans le département de la Haute-Garonne, en région Midi-Pyrénées. Ses habitants sont appelés les Bruguiérois.
Friedrich Martin Josef Welwitsch est un botaniste autrichien, né le 25 février 1806 à Maria Saal en Carinthie, province d'Autriche et mort le 20 octobre 1872 à Londres.
Les Autels-Villevillon est une commune française située dans le département d'Eure-et-Loir en région Centre-Val de Loire.
Bois-Arnault est une commune française située dans le département de l'Eure en région Haute-Normandie.
Le canton de Saint-Étienne-de-Lugdarès est une ancienne division administrative française située dans le département de l'Ardèche et la région Rhône-Alpes.
Pierre Akendengué est un chanteur, musicien et poète gabonais, né le 25 avril 1943 à Aouta (Gabon). Il a fait ses études en France.
Kanyama, aussi écrit Kaniama, est un territoire et une localité de la province du Katanga en République démocratique du Congo.
Grassac est une commune du sud-ouest de la France, située dans le département de la Charente (région Poitou-Charentes).
Yûgi Muto (武藤 遊戯 Mutō Yūgi) est le héros du manga et du dessin animé Yu-Gi-Oh!, ainsi que du manga spin-off Yu-Gi-Oh! R'.
Les 24 Heures Moto sont une compétition d'endurance moto se déroulant sur le circuit Bugatti du Mans.
Notre prison est un royaume est un roman de Gilbert Cesbron paru en 1948 aux Éditions de la Jeune Parque. Ce roman obtient le Prix Sainte-Beuve.
Vaudreuille est une commune française située dans le département de la Haute-Garonne en région Midi-Pyrénées. Ses habitants sont appelés les Vaudreuillois.
Marie France, dont le nom complet est Marie-France Garcia, née à Oran le 9 février 1946, est une chanteuse et une actrice française, ainsi qu'une égérie du Paris des années 1970.
Franxault est une commune française située dans le département de la Côte-d'Or en région Bourgogne.
Mas-de-Londres (en occitan Lo Castèl) est une commune française située dans le département de l' Hérault en région Languedoc-Roussillon. Ses habitants sont appelés les Castelains.
Boucoiran-et-Nozières est une commune française située dans le département du Gard, en région Languedoc-Roussillon.
Carcharodus baeticusL’Hespérie de la ballote (Carcharodus baeticus) est un insecte lépidoptère de la famille des Hesperiidae, de la sous-famille des Pyrginae et du genre Carcharodus.
La Selle-en-Coglès est une commune française située dans le département d' Ille-et-Vilaine en Région Bretagne, peuplée de 612 habitants .
Villette-lès-Arbois est une commune française située dans le département du Jura en région Franche-Comté.
Mignières est une commune française située dans le département d'Eure-et-Loir, en région Centre-Val de Loire.
Saint-Aquilin est une commune française située dans le département de la Dordogne, en région Aquitaine.
Le Championnat de Norvège de volley-ball masculin est une compétition de volley-ball masculin créée en 1973 opposant les meilleurs clubs de Norvège.
Brenas est une commune française située dans le département de l'Hérault et la région Languedoc-Roussillon.
Nicolas Bonis est un footballeur français né le  à Wissembourg. Il évolue au poste de gardien de but.
Saint-Léger-de-Balson (  en gascon) est une commune du sud-ouest de la France, située dans le département de la Gironde ( région Aquitaine). Ses habitants sont appelés les Léodegariens ou Lugariens.
Pouylebon (Poilobon en gascon) est une commune française située dans le département du Gers en région Midi-Pyrénées. Ses habitants sont dénommés Pouylebonnais et Pouylebonnaises.
Moulins-sur-Yèvre est une commune française située dans le département du Cher en région Centre-Val de Loire.
Nuits-Saint-Georges est une commune française située dans le département de la Côte-d'Or en région Bourgogne. Les habitants sont appelés les Nuitons (Nuitonnes).
Le FC Twente (parfois abusivement appelé « Twente Enschede ») est un club de football des Pays-Bas, situé à Enschede et évoluant en Première Division néerlandaise.
Birdy est un film américain réalisé par Alan Parker et sorti en 1984. Il remporte le Grand prix du Festival de Cannes en 1985.
Jules Pierre Rambur, né le  à Ingrandes près de Chinon et mort le  à Genève, est un médecin et entomologiste français.
Lwalaba, aussi écrit Lualaba, est un district de la province du Katanga en République démocratique du Congo.
Felix Bryk est un anthropologue, un entomologiste et un écrivain suédois, né le 21 janvier 1882 à Vienne et mort le 13 janvier 1957 à Stockholm.
L'abbaye de Villemagne fut fondée, au VIIe siècle, par Clarinus, un moine de l'ordre de saint Benoît à Villemagne-l'Argentière (à l'époque Cogne).
La famille Lécapène est une famille byzantine, d'origine modeste et probablement arménienne qui donna à l'empire byzantin quatre empereurs, durant la période des empereurs macédoniens.
François Dalle (né le  à Hesdin - mort le  à Genève en Suisse) est un chef d'entreprise. Il a transformé L'Oréal alors PME fondée par Eugène Schueller en numéro un mondial des produits cosmétiques.
Radio Ici & Maintenant ! (RIM) est une station de radio française fondée le  à Paris par Didier de Plaige, Guy Skornik, Gérard Lemaire.
Clion   est une commune du sud-ouest de la France située dans le département de la Charente-Maritime ( région Poitou-Charentes). Ses habitants sont appelés les Clionnais et les Clionnaises.
Coulanges est une commune française située dans le département de Loir-et-Cher en région Centre-Val de Loire.
Michel Magne, né le  à Lisieux (Calvados) et mort le  à Cergy (Val-d'Oise), est un compositeur, musicien français et interprète.
Mondry (VIe siècle) était un confesseur. Considéré comme saint par les églises chrétiennes, il est fêté par certains fidèles le 12 mai.
Milan Biševac (cyrillique : Милан Бишевац, se prononce Milane Bichèvats), né le  à Kosovska Mitrovica, est un footballeur international serbe qui évolue au poste de défenseur à l'Olympique lyonnais.
Philipp Christoph Zeller est un entomologiste allemand, né le 9 avril 1808 à Steinheim an der Murr dans le Württemberg et mort le 27 mars 1883 à Stettin.
Villettes est une commune française située dans le département de l'Eure en région Haute-Normandie.
Thierry Vigneron, né le 9 mars 1960 à Gennevilliers, est un ancien athlète français, pratiquant le saut à la perche.
Le terme saint-pierre est un nom vernaculaire qui peut désigner en français trois espèces différentes de poissons appartenant à l'ordre des Zéiformes.
La BMW Z3 est un modèle de roadster et de coupé du constructeur automobile allemand BMW construit entre 1995 et 2003.
Jouet-sur-l'Aubois est une commune française située dans le département du Cher en région Centre-Val de Loire. Ses habitants sont les Jouettois.
Siecq est une commune du sud-ouest de la France, située dans le département de la Charente-Maritime ( région Poitou-Charentes). Ses habitants sont appelés les Siecquois et les Siecquoises.
Le Football Club Aurillac Arpajon Cantal Auvergne ou FC2A est un club français de football fondé en 1953 et basé à Aurillac dans le Cantal.L'équipe fanion évolue en Championnat CFA 2 (D5).
Turanana panagaeaL’Azuré d'Anatolie (Turanana panagaea) est un insecte lépidoptère de la famille des Lycaenidae, de la sous-famille des Polyommatinae et du genre Turanana.
Melasmothrix naso est la seule espèce du genre Melasmothrix. C'est un rongeur de la sous-famille des Murinés, localisé à Sulawesi.
Le Cassenoix moucheté (Nucifraga caryocatactes) est une espèce de passereau de la famille des Corvidae.
Étrelles est une commune française située dans le département d' Ille-et-Vilaine en région Bretagne, peuplée de 2 580 habitants  (les Étrellais).
Le scolyte américain de l'orme, ou scolyte de l'orme (Hylurgopinus rufipes (Eichhoff, 1868)) est un insecte nord-américain de la famille des Scolytidae, unique représentant du genre Hylurgopinus.
Le taxon des Rhizobiales est un ordre d'Alpha Proteobacteria. Les rhizobia, qui fixent l'azote et sont des symbiotes des racines végétales, apparaissent ci-dessous dans différentes familles.
Les Gonds est une commune du sud-ouest de la France, située dans le département de la Charente-Maritime (région Poitou-Charentes). Ses habitants sont appelés les Gontais et les Gontaises.
Jean-Baptiste Du Hamel, ou Duhamel, né à Vire le  et mort à Paris le , est un homme de sciences, philosophe et théologien français.
Souday est une commune française située dans le département de Loir-et-Cher en région Centre-Val de Loire. Ses habitants s'appellent les Soudaysiennes et les Soudaysiens.
Le château des Adhémar se situe dans la ville de Montélimar, dans la Drôme. Il abrite aujourd'hui un centre d'art contemporain.
Cadillac-en-Fronsadais est une commune du sud-ouest de la France, située dans le département de la Gironde, en région Aquitaine.
Monthou-sur-Cher est une commune française située dans le département de Loir-et-Cher en région Centre-Val de Loire.
Israël Silvestre, né à Nancy le  et mort à Paris le , est un dessinateur, graveur et collectionneur d’art lorrain.
Cristinacce est une commune française située dans le département de la Corse-du-Sud en région Corse. Le village appartient à la microrégion du Seve in grentu.
Sainte-Gemme (  en gascon) est une commune du sud-ouest de la France, située dans le département de la Gironde ( région Aquitaine). Ses habitants sont appelés les Saint-Gemmois.
Frederikshavn est une ville du Danemark, chef-lieu de la commune homonyme dans la région du Jutland du Nord.
Pouze est une commune française située dans le département de la Haute-Garonne en région Midi-Pyrénées. Pouze est une commune du Sicoval. Ses habitants sont appelés les Pouzains.
Saint-Marc-sur-Couesnon est une commune française située dans le département d' Ille-et-Vilaine en région Bretagne, peuplée de 553 habitants .
Urban Legend est un film d'horreur américain réalisé par Jamie Blanks sorti le  aux États-Unis et le  en France. Il s'agit du premier film de la trilogieUrban Legend.
Bowil est une commune suisse du canton de Berne, située dans l'arrondissement administratif de Berne-Mittelland.
Tomokazu Seki (関 智一, Seki Tomokazu, né le 8 septembre 1972) est un seiyū très populaire au Japon et aussi acteur de théâtre.
Lou Ferrigno, de son vrai nom Louis Jude Ferrigno, est un culturiste et acteur américain, né le  (63 ans) à Brooklyn (État de New York) aux États-Unis.
Le Vicoin est une rivière française qui coule dans le département de la Mayenne (53). C'est un affluent de la Mayenne en rive droite, donc un sous-affluent de la Loire par la Mayenne et la Maine.
Flaux est une commune française située dans le département du Gard, en région Languedoc-Roussillon.
La Maison Diocésaine Saint-Conrad de Bitche était à l'origine une partie de l'ancien Collège Saint-Augustin.
Lauret est une commune française située dans le département de l'Hérault et la région Languedoc-Roussillon. Ses habitants sont appelés les Laurétains.
Gsteigwiler est une commune suisse du canton de Berne, située dans l'arrondissement administratif d'Interlaken-Oberhasli.
Le district de Bremgarten est un district du canton d' Argovie. Le district compte 22 communes pour une superficie de 117,46 km² et une population de 77 728 habitants (fin 2014).
Marie de France, née à Saint-Germain-en-Laye le 18 septembre 1344, morte le 15 octobre 1404, est duchesse de Bar et fille de Jean II le Bon, roi de France, et de Bonne de Luxembourg.
Pascal Arbez-Nicolas, alias Vitalic, est un artiste français de musique électronique né en 1976 à Dijon.
Saint-Christol-de-Rodières est une commune française située dans le département du Gard, en région Languedoc-Roussillon.
Le Rabodeau est une rivière française de Lorraine qui coule dans le département des Vosges. C'est un affluent de la Meurthe en rive droite, donc un sous-affluent de la Moselle.
Monteaux est une commune française située dans le département de Loir-et-Cher en région Centre-Val de Loire. Le nom des habitants est Montéhaubaldiens.
Le Mikraot Gedolot (Grandes Lectures), est une édition du Tanakh comprenant au moins quatre éléments distincts:1992).
Le Rhum Charrette est la marque de rhum la plus connue de l'île de La Réunion et la plus vendue en France. Son taux d'alcool est de 49°.
Delbert Mann (né le  à Lawrence, États-Unis et mort le  à Los Angeles, États-Unis), est un réalisateur américain.
Toulx-Sainte-Croix est une commune française située dans le département de la Creuse, en région Limousin.
Jû-Belloc (Ju e Bethlòc en gascon) est une commune française située dans le département du Gers en région Midi-Pyrénées.
Le Championnat de Yougoslavie de volley-ball féminin s’est disputé de 1945 à 1991, soit durant l’existence de la Yougoslavie.
Le chien est le onzième sur douze animaux dans l'ordre d'arrivée qui apparaît dans le zodiaque chinois, lié au calendrier chinois.
Reignac est une commune du sud-ouest de la France, dans le département de la Gironde (région Aquitaine).
Calabar est la capitale et principale ville de l'État de Cross River, au sud est du Nigeria. La population de cette ville est estimée à 1,2 million d'habitants.
Servon est une commune française, située dans le département de la Manche en région Basse-Normandie, peuplée de 258 habitants  (les Servonnais).
La communauté d’agglomération du Val d’Orge (CAVO) est une structure intercommunale française située dans le département de l’Essonne et la région Île-de-France.
Effroyables Jardins est un film français réalisé par Jean Becker, adapté du roman éponyme de Michel Quint, publié en 2000. Le film sort sur les écrans en 2003.
Châtelblanc est une commune française située dans le département du Doubs en région Franche-Comté. Châtelblanc possède un vaste domaine skiable connecté à la GTJ.
Auge-Saint-Médard est une commune du sud-ouest de la France, située dans le département de la Charente ( région Poitou-Charentes). Ses habitants sont appelés les Médardais et Médardaises.
Crécy-Couvé est une commune française située dans le département d'Eure-et-Loir en région Centre-Val de Loire.
Noyant-de-Touraine est une commune française du département d'Indre-et-Loire, en région Centre-Val de Loire.
Saint-Denis-des-Puits est une commune française située dans le département d'Eure-et-Loir en région Centre-Val de Loire.
Doomsday est le deuxième album studio de Boo-Yaa T.R.I.B.E., sorti en 1994.Cet album regorge d'influences funk, mais quelques vrais instruments sont ajoutés pour donner une touche rock à tendance metal, voie que le groupe exploitera sur les albums suivants.
L'Énigme de Kaspar Hauser (titre original : Jeder für sich und Gott gegen alle, littéralement « Chacun pour soi et Dieu contre tous ») est un film allemand réalisé par Werner Herzog, sorti le , dont l'idée de départ provient de l'histoire d'un personnage réel, Kaspar Hauser.
La Côte d'Albâtre est située sur la Manche. Elle correspond au littoral du Pays de Caux et constitue la quasi-totalité du littoral de la Seine-Maritime. Depuis 2009, une partie est classée site Natura 2000 sous la dénomination littoral cauchois.
Tharon-Plage est une station balnéaire de la commune de Saint-Michel-Chef-Chef, située dans le département de la Loire-Atlantique et la région Pays de la Loire. Cette station, l'une des plus importantes de la côte de Jade, est reconnue comme Pavillon bleu.
Pierre Louis Frédéric Sauvage ( à Boulogne-sur-Mer en France - 17 juillet 1857 dans le quartier de Picpus à Paris en France) est un mécanicien et ingénieur, inventeur français, en particulier de l'hélice à spirale, du physionomètre, du réducteur de statue et du soufflet hydraulique.
Le goyavier de Chine (Psidium littorale Raddi ou P. cattleianum Sabine), également appelé goyavier-fraise, est un arbuste fruitier de la famille des Myrtaceae originaire d'Amérique du Sud (contrairement à ce que son nom français pourrait faire croire).
Danièle Thompson, née le 3 janvier 1942 à Monaco, est une scénariste, dialoguiste, réalisatrice et écrivain française. Elle est la fille du réalisateur Gérard Oury et de l'actrice Jacqueline Roman, et la belle-fille de Michèle Morgan.
Hermes est une commune française située dans le département de l'Oise en région Picardie. L'abbaye cistercienne de Froidmont, dépendant du diocèse de Beauvais, se trouvait sur le territoire de cette commune.
Un quatre-mâts (four-masted ship ou four-mast ship en anglais) est un navire à voiles, doté de quatre mâts soit le mât de misaine, le grand mât avant, le grand mât arrière et le mât d'artimon. Les quatre-mâts se subdivisent en :
Le borough londonien de Sutton (« London Borough of Sutton ») est un district du Grand Londres. Cette circonscription, fondée en 1965 par fusion des districts de Sutton and Cheam avec ceux de Beddington et Carshalton du Surrey, compte plus de 178 000 habitants. Ce district est composé de :
Saint-Aulaire (Senta Aulària en occitan) est une commune française située dans le département de la Corrèze en région Limousin. Les habitants de Saint-Aulaire sont des "Saint-Aulairiens, Saint-Aulairiennes".
Saint-Félix est une commune du sud-ouest de la France située dans le département de la Charente-Maritime (région Poitou-Charentes). Ses habitants sont appelés les Saint-Féliciens et les Saint-Féliciennes.
La norme ISO/CEI 10646, intitulée Technologies de l'information — Jeu universel de caractères codés (JUC), tente de définir un système de codage universel pour tous les systèmes d’écriture. Cette norme est le fondement du standard Unicode.
La France possède, en Europe l'une des côtes maritimes les plus longues. Ainsi, le monde maritime a occupé une place importante dans l'histoire de France. Que ce soit pour le commerce ou pour les guerres, de nombreux bateaux ont été construits, dans beaucoup de chantiers navals.
Les Omeyyades d'Espagne, ou Omeyyades de Cordoue sont d'abord à la tête d'un émirat en 756 dans al-Andalus puis fondent une dynastie califale en 929. Le dernier calife de cette dynastie qui régna à Cordoue, Hicham III, fut déposé en 1031.
Gala Dalí, née Elena Ivanovna Diakonova (Елена Ивановна Дьяконова), à Kazan (Russie) le 26 août 1894 et morte à Figueres, Espagne, le 10 juin 1982, a eu pour époux Paul Éluard, pour amant Max Ernst puis s'est finalement mariée avec Salvador Dalí.
Norman Osborn alias Le Bouffon vert (The Green Goblin en version originale) est un personnage de comics appartenant à Marvel Comics, apparu pour la première fois en juillet 1964 dans Amazing Spider-Man n°14. C'est l'un des ennemis emblématiques de Spider-Man.
La fontaine de Jouvence, fontaine de vie, ou fontaine d'immortalité est un symbole d' immortalité ou de perpétuel rajeunissement. Cette fontaine mythique semble dériver de la mythologie biblique et classique, et évoque les notions de purification et de régénération.
L’os hamatum ou os crochu est un os de la deuxième rangée du carpe. Le crochet à la face ventrale de l'os, qui lui donne son nom d'os crochu, est appelé hamulus. Sa fracture est fréquente chez les golfeurs.
Colorado (Centennial) est une mini-série américaine en 2 épisodes de 150 minutes et 10 épisodes de 100 minutes, créée par John Wilder d'après le roman Colorado saga de James A. Michener et diffusée entre le  et le  sur le réseau NBC. En France, elle a été diffusée à partir du  sur Antenne 2.
L'autoroute A132 est une autoroute reliant Deauville- Trouville-sur-Mer ( Calvados) à Pont-l'Évêque (Calvados), commune où elle se connecte à l' A13 via l' échangeur de Pont-l'Évêque - Lisieux. Elle permet de desservir la Côte Fleurie.
Lucien-Anatole Prévost-Paradol (né à Paris le 8 août 1829 et mort à Washington (district de Columbia) le 20 juillet 1870) est un journaliste et essayiste français. Son livre, La France nouvelle (1868), fut une référence majeure de l'orléanisme, courant libéral français.
La mémoire génétique est un concept utilisé dans de nombreuses fictions selon lequel un nouveau-né viendrait au monde avec toute la mémoire et les expériences de ses ancêtres, contenues dans son ADN.
Kalisz  (en latin Calisia, en allemand Kalisch, en russe Калиш) est une ville de Pologne qui compte 110 000 habitants (au 30/12/2005). La ville est chef-lieu du district de Kalisz (powiat) dans la voïvodie de Grande-Pologne.
Un scalpel est un instrument tranchant à lame fixe, fine et acérée, d'ordinaire pointue, utilisé pour la dissection et dans divers métiers artisanaux. Il est souvent confondu avec le bistouri utilisé en chirurgie, dont la lame est amovible.
Alix de Lorraine, née en 1145, morte en 1200, fille de MathieuIer, duc de Lorraine, et de Judith de Hohenstaufen, aussi appelée Berthe, ( 1123- 1195). Elle épousa en premières noces en 1165, Hugues III (1148-1192), duc de Bourgogne, dont elle eut trois enfants :Hugues la répudia en 1183.
La Venturi 600 SLM (Super Le Mans) est une voiture de course créée en 1995 par Venturi. Une seule et unique Venturi 600 SLM est construite, mais certaines 600 LM se sont vues modifiées ; elles se nomment alors 600LM-S
Hormizd VI est un souverain perse de la dynastie des Sassanides ayant régné vers 630-632. Ce souverain est le plus souvent considéré comme Hormizd V par les généalogies qui ne prennent pas en compte l'usurpateur « Hormizd V » de 593.
Dante Amaral est un joueur de volley-ball brésilien né le  à Itumbiara (Goiás). Il mesure 2,01 m et joue réceptionneur-attaquant. Il totalise 162 sélections en équipe du Brésil. Il présente l'un, si ce n'est le, des palmarès les plus riches et les plus diversifiés du volley-ball mondial.
Michel Larionov (en russe : Михаил Фёдорович Ларионов, Mikhaïl Fiodorovitch Larionov), né le  à Tiraspol, gouvernement de Kherson (Empire russe) et mort le  à Fontenay-aux-Roses, France, est un peintre et décorateur russe, naturalisé Français.
Richard Morton Sherman () forme, avec son frère Robert ( - ), les Frères Sherman, un duo de compositeurs et parolier ayant travaillé principalement pour les studios Disney et pour certaines attractions. Ils se font parfois interprètes.
Seven Swords (Chat gim) est un film hong-kongais réalisé par Tsui Hark, sorti en 2005. Ce récit épique de chevalerie est inspiré d'un classique de la littérature chinoise. Il souffre de certaines incohérences, dues à ses conditions de réalisation : le projet a en effet été modifié plusieurs fois.
Léguillac-de-Cercles est une commune française située dans le département de la Dordogne, en région Aquitaine. Elle est intégrée au parc naturel régional Périgord-Limousin, dont elle est la commune la plus méridionale.
Montreuil-en-Touraine est une commune française du département d' Indre-et-Loire, dans la région Centre-Val de Loire. C'est l'une des dix communes viticoles de l'aire d'appellation d'origine contrôlée (AOC) « Touraine-amboise ».
Luke Rhinehart (de son vrai nom George Powers Cockcroft), né le  à Albany dans l’État de New York, est un écrivain américain. Son livre le plus connu est L'Homme-dé, roman semi-autobiographique racontant l’histoire d’un homme jouant le destin de sa vie aux dés.
Charles Sheffield, né le  à Hull en Angleterre et décédé le  (à 67 ans) à Rockville dans l'état du Maryland aux États-Unis, est un mathématicien, physicien et écrivain de science-fiction et de fantasy britannique.
Jean Maridor (24 novembre 1920 à Graville, faubourg du Havre-3 août 1944 au-dessus de Benenden dans le Kent, en Angleterre) est un aviateur français libre de la Seconde Guerre mondiale, mort en héros en service aérien commandé au-dessus de la Manche.
Le canton de Valence-3 est une division administrative française située dans le département de la Drôme en région Rhône-Alpes, dans l'arrondissement de Valence.À la suite du redécoupage cantonal de 2014, les limites territoriales du canton sont remaniées.
La Cam est une rivière de 65 km de long dans l'est de l'Angleterre, au Royaume-Uni. Elle prend sa source à Ashwell dans l'Hertfordshire et se jette dans la rivière Great Ouse à 4 km au sud de la ville d'Ely.
La bataille d'Uclès se déroule le 13 janvier 1809 à Uclès, en Espagne, et oppose le 1er corps d'armée français commandé par le maréchal Victor aux forces du général espagnol Venegas. La bataille se solde par une victoire française.
Léonce de Lambertye est un botaniste français, né à Montluçon le 14 février 1810, mort à Chaltrait (arrondissement d’ Épernay) le 30 août 1877. Il est l’auteur du Catalogue raisonné des plantes vasculaires qui croissent spontanément dans le département de la Marne (1846).
La Communauté de communes de la Côte des Mégalithes est une ancienne structure intercommunale française, située dans le département du Morbihan et la région Bretagne. La communauté de communes a été dissoute le 31 décembre 2013 et ses communes membres ont rejoint Auray Quiberon Terre Atlantique.
La Coupe d'Israël de football a été créée en 1928. Il s'agissait toutefois d'un championnat de Palestine, l'État d'Israël n'ayant pas encore été fondé. C'est donc en 1951 que débuta officiellement la première Coupe d'Israël.
La Coordination antirépressive de Bretagne (CARB) est un regroupement de comités dans plusieurs villes de Bretagne, puis à Paris et à Toulouse, créés après la vague d'arrestations commencée le 30 septembre 1999 suite au vol d'explosifs de Plévin.
La famille des Atyidae qui a été créée par Willem de Haan (1801-1855) en 1849 regroupe divers genres de crevettes . L'espèce type est Atyopsis moluccensis, connue sous le nom de crevette bambou ou crevette cuivrée.
Lorica : nom des défenses corporelles (souvent nommées armures) dans la Rome antique. Squamata : Ayant l’apparence d’une peau écailleuse, recouvert « d’écailles ». Les lorica squamata sont donc des broignes ou des corselets d’écailles dont l’apparence fait penser à une peau écailleuse.
Le district de Willisau est un ancien district du canton de Lucerne en Suisse, jusqu'au 31 décembre 2012. Le district comptait 23 communes pour une superficie de 336,99 km2 et une population de 48 643 habitants (fin 2009).
Paris-l'Hôpital est une commune française, située dans le département de Saône-et-Loire en région Bourgogne. Depuis le 1er janvier 2007 Paris-l'Hôpital adhère à la Communauté d'agglomération Beaune Côte et Sud.
Le canton de Joyeuse est une ancienne division administrative française située dans le département de l' Ardèche et la région Rhône-Alpes. Il a cessé d'exister en mars 2015, à l'occasion des élections départementales pour être rattaché au canton des Vans.
Naftule Brandwein (né à 1889 à Przemyślany, en Ukraine - mort en 1963 à New York aux États-Unis), aussi connu sous le nom de Naphtule ou Naftuly Brendvein était un clarinettiste juif ukrainien et l'un des plus importants interprètes de l'histoire de la musique klezmer.
Don Cheadle est un acteur et producteur de cinéma américain né le  à Kansas City (Missouri). Il est particulièrement connu pour son rôle de Marty Kaan dans la sitcom House of Lies, grâce auquel il a remporté un Golden Globe et un NAACP Image Award du meilleur acteur en 2013.
International Metal Service est une entreprise de distribution et de transformation d'aciers spéciaux fondée en 1980 et cotée à la bourse de Paris et membre de l'indice CAC Small 90. Elle appartient au groupe Jacquet Metal
Nicolae Titulescu, né le  à Craiova et mort le  à Cannes, inhumé au cmetière du Grand Jas (Cannes), est un diplomate et homme politique roumain. Il fut deux fois président de l'Assemblée nationale de la Société des Nations avant la Seconde Guerre mondiale.
FestiGays est une association loi 1908, créée en 2001 au Tribunal d'Instance de Strasbourg. Elle a pour but premier d'organiser la Marche des Visibilités homosexuelle, bisexuelle et transgenre chaque année à Strasbourg.
La Place du Marché-Sainte-Catherine est une place située dans le 4e arrondissement de Paris. Elle est tracée par les rues Caron, Necker, d'Ormesson et de Jarente. Le site est desservi par la station Saint-Paul de la ligne 1 du métro de Paris.
L'arrondissement de Rhin-Palatinat est un arrondissement ("Landkreis" en allemand) de Rhénanie-Palatinat (Allemagne).Son chef lieu est Ludwigshafen am Rhein.Sur une surface de 304,88 km2 avec une population de 148 860 habitants, la densité de population est 488 personnes au km².
Denis Bouchard (9 octobre 1953 - ) est un acteur, un metteur en scène et un directeur artistique québécois. Sa participation à la série télévisée Annie et ses hommes lui a valu un prix Gémeaux et trois prix Métrostar.
La réserve faunique de Matane fait partie du réseau des réserves fauniques du Québec gérées par la Société des établissements de plein air du Québec. Elle fut créée en 1962 par le Gouvernement du Québec lors de l'achat de son territoire auprès d'une compagnie d'exploitation forestière.
Grossa (en corse A Grossa, prononcé [a ˈgro.sa]) est une commune française située dans le département de la Corse-du-Sud et la région Corse. Le village appartient à la microrégion de la Bisogène dont il est historiquement le chef-lieu, à l'extrémité sud-occidentale de l'île.
Télé-Philatélie, devenue Philatélie-Club en 1974, était une émission de télévision française consacrée à la philatélie diffusée sur RTF Télévision, la première chaîne de l'ORTF, puis sur TF1 de 1961 à 1983. Jacqueline Caurat la présentait et la produisait avec son mari Jacques Mancier.
Daffy Duck dans le rôle de Duck Dodgers (Duck Dodgers Starring Daffy Duck) est un jeu de plates-formes, développé par Paradigm Entertainment pour la Nintendo 64 en 2000. Le joueur y incarne Daffy Duck, célèbre canard des Looney Tunes.
Le terme d'apothéose (en grec ancien ἀποθέωσις / apothéosis) renvoie au thème de la divinité et reçoit deux acceptions principales : l'une liée à la , et l'autre, son prolongement, dans le domaine de l'.
Alixan est une commune française située dans le département de la Drôme en région Rhône-Alpes. Alixan est la capitale des villages circulaires de la Drôme. Le village s'enroule en trois anneaux autour d'un piton central en molasse. Ses habitants sont appelés les Alixannais et les Alixannaises.
Le syndrome de Robinow est une ostéochondrodysplasie avec un faciès caractéristique et des anomalies des organes génitaux et urinaire. Cette pathologie est reconnue dès la naissance ou rapidement chez le nourrisson.
MV Agusta (Meccania Verghera Agusta S.p.A.) est une marque de motos italienne, créée en 1948 par Domenico Agusta à Verghera, une frazione de Samarate, dans la province de Varèse, en Lombardie. Le siège social de la société se trouve aujourd'hui à Varèse.
Till l'Espiègle, op. 28 (Till Eulenspiegels lustige Streiche, également traduit par Les Plaisantes Farces de Till l’Espiègle ou Les Joyeuses Facéties de Till l'Espiègle) est un poème symphonique composé par Richard Strauss en 1894-95.
Voici la liste d'îles du Japon.Le Japon est un archipel composé de 6 852 îles de plus de 100 m2, dont 430 sont habitées, les quatre principales étant Honshū, Hokkaidō, Kyūshū et Shikoku. Toutes ne sont pas représentées ici.
Le Cégep de Sherbrooke est un collège d'enseignement général et professionnel d'environ 6 500 étudiants. Le Cégep est situé à Sherbrooke, au Québec, sur la rue du Cégep (anciennement nommée rue du Parc), et est divisé en huit pavillons.
Le palmier sang-dragon (Daemonorops draco) est une espèce de palmiers (famille des Arecaceae). Ce palmier grimpant est originaire des régions tropicales du sud-est asiatique. Autres noms communs : Sang-dragon, palmier sang de dragon, palmier à résine rouge, rottang sang-dragon, palmier rotin.
Gabriel Serres, né en 1899 à Toulouse, est un joueur de rugby à XV ayant évolué dans les années 1920 au Stade toulousain, au poste de pilier. Il remporte cinq titres de champion de France pour quatre finales jouées avec le club toulousain. Il est boulanger de profession.
Dejan Savićević (en serbe cyrillique : Дејан Савићевић) est un ancien footballeur monténégrin né le 15 septembre 1966 à Podgorica (Monténégro). Il est actuellement président de la Fédération du Monténégro de football.
Chauffour-lès-Étréchy  (  [ ʃofuʁ lɛ et̪ʁeʃi ]  ) est une commune française située à quarante-deux kilomètres au sud-ouest de Paris dans le département de l' Essonne en région Île-de-France. Ses habitants sont appelés les Calidusiens.
Polyommatus thersites L’Azuré de l'esparcette ou Azuré de Chapman ou Argus bleu roi (Polyommatus thersites) est un insecte lépidoptère de la famille des Lycaenidae, de la sous-famille des Polyommatinae, du genre Polyommatus.
Nasser-al-Din Shah Qajar (en persan : ناصرالدین شاه), également transcrit Nassereddin Chah, Nassiruddin Shah ou Nasir al-Dîn, né le 16 juillet 1831 à Tabriz et mort le 1er mai 1896 à Téhéran fut Chah d'Iran du 13 septembre 1848 jusqu'à sa mort. Il était le fils de Mohammad Shah Qajar.
Evanston est une ville située sur les rives du lac Michigan en banlieue nord de Chicago dans l'Illinois, aux États-Unis. Elle partage ses frontières municipales avec Chicago (Howard Street) au sud. Lors du recensement de 2010, sa population s’élevait à 74 486 habitants.
Lee Ranaldo (né le 3 février 1956) est un chanteur, guitariste compositeur et producteur américain, cofondateur du groupe de rock indépendant Sonic Youth. Il est classé au numéro 33 des 100 meilleurs guitaristes de tous les temps selon le magazine Rolling Stone.
Le cannelier de Chine (Cinnamomum aromaticum) est une espèce d'arbre de la famille des Lauraceae, originaire de Chine. Il est aussi nommé casse, cannelier casse, cassia, cannelle de Cochinchine, fausse cannelle.
Vers-Pont-du-Gard, anciennement Vers, est une commune française située dans le département du Gard en région Languedoc-Roussillon. Elle est jumelée avec la commune suisse de Palézieux et la commune italienne de Santa Vittoria d'Alba.
L’île de Chypre fit partie de l’empire romain à partir de 58 avant notre ère. La christianisation de l’empire romain d'orient le transforme en empire byzantin auquel l’île continue d’appartenir jusqu’en 649 et de 965 à 1192.
Les Chordeilinae étaient une sous-famille traditionnelle des Caprimulgidae constituée de 3 genres et 10 espèces. Les analyses phylogéniques des Caprimulgidae ont montré que c'était un taxon polyphylétique, et qu'il n'avait donc aucune raison d'exister.
Soisy-sur-École  (  [swazi syʁ ekɔl ]  ) est une commune française située à quarante-quatre kilomètres au sud-est de Paris dans le département de l' Essonne en région Île-de-France. Ses habitants sont appelés les Soiséens.
La Marmaronette marbrée (Marmaronetta angustirostris) (aussi appelée sarcelle marbrée) est une espèce d'oiseau de la famille des Anatidés. Elle est la seule espèce du genre Marmaronetta et est maintenant concernée comme vulnérable
La saison NFL 1937 est la 18e saison de la National Football League. Elle voit le sacre des Washington Redskins. La franchise des Cleveland Rams rejoint la NFL. Les Redskins déménagent de Boston vers Washington.
Sougé est une commune française située dans le département de Loir-et-Cher, en région Centre-Val de Loire. Ses habitants peuvent être appelés Sougéens ou Sougeois. Les deux termes peuvent être utilisés.
Pierre Gaspard-Huit, né Jean Michel Pierre Gaspard-Huit à Libourne (Gironde), le  est un réalisateur et scénariste français (parfois sous le pseudonyme de Michel Clermontet).Il est marié à la comédienne Marie-Christine Desmarets.
Les Acipenseriformes sont un ordre d' Actinopterygii primitifs qui comprennent les esturgeons et les poissons-spatule ainsi que quelques espèces disparues. Le squelette des acipenseriformes est en grande partie cartilagineux. Ils possèdent une mâchoire et leurs corps possèdent des écussons osseux.
Philippe de France, né le 29 août 1116 et mort à Paris le 13 octobre 1131, est le fils ainé de Louis VI le Gros et d'Adèle de Savoie. Il est sacré et associé à son père en 1129 mais décède accidentellement deux ans plus tard.
Guy-Manuel de Homem-Christo, de son nom complet Guillaume Emmanuel Paul de Homem-Christo, et de son surnom Guy-Man né le  à Neuilly-sur-Seine, est un musicien français, qui a fondé, avec Thomas Bangalter, le duo de musique électronique Daft Punk en 1993.
Séderon est une commune française située au sud-est du département de la Drôme et dans la région Rhône-Alpes. La commune ne fait pas partie du Parc naturel des Baronnies provençales créé en 2014 bien que située à l'intérieur de son périmètre.
William Bruce Davis est un acteur canadien né le 13 janvier 1938 à Toronto, en Ontario au Canada, principalement connu en France pour son rôle de l'homme à la cigarette dans la série télévisée . Il est doublé en français par Jacques Brunet.
Bertrand Ballouard, né le  à Sartrouville, est un arbalétrier français, licencié au club Pro Patria Montesson (Yvelines). Professeur de sport depuis 1995, il était jusqu'en 2008 entraîneur national de la carabine et de l'arbalète. Son ex-épouse était également une excellente tireuse.
La route nationale 118, ou RN 118, est une route nationale française reliant Sèvres aux Ulis, en région parisienne. Il existait avant les déclassements de 1972, une RN 118 reliant Albi à Mont-Louis. Elle a été déclassée en RD 118, sauf entre Albi et Castres où elle est reprise par la RN 112.
Le décret de création du Tribunal révolutionnaire est édicté par la Convention nationale le 10 mars 1793, malgré les protestations des Girondins, et institut ce tribunal extraordinaire qui prend le nom de Tribunal révolutionnaire.
Le temple de Banteay Srei (la citadelle des femmes, ou de la fortune ou de Lakshmi les deux mots sanskrits strī et śrī devenant homonymes en khmer) est situé sur le site de l'ancienne ville d'Iśvarapura (la cité du seigneur, c'est-à-dire la cité de Shiva) à 20 km au nord-est d'Angkor.
Nicole Antibe (née le  à Paris) est une joueuse de basket-ball française, évoluant au poste d’intérieure.Après un début de carrière en France, elle joue à l'étranger, principalement en Italie. Après deux saisons à Parme, elle signe à l'été 2012 à Tarante.
Monique Éwanjé-Épée ou Monique Tourret (née le  à Poitiers) est une athlète française, spécialiste du 100 mètres haies. Elle a battu de nombreux records de France et est devenue championne d'Europe en 1990 à Split. Elle est la sœur de Maryse Éwanjé-Épée.
La reine Noor al-Hussein de Jordanie, née Elizabeth Najeeb Halaby le 23 août 1951, est la quatrième épouse et la veuve du roi Hussein de Jordanie, dont elle a eu quatre enfants. Elle est américaine d'origine syro-libanaise. Elle est depuis 1995 présidente du mouvement United World Colleges.
Larrey est une commune française située dans le département de la Côte-d'Or en région Bourgogne. Larrey se trouve sur la Route du Crémant et se trouvera près du futur Parc national des Forêts de Champagne et Bourgogne.
Brognard est une commune française située dans le département du Doubs en région Franche-Comté. Ses habitants sont appelés les Brognardais et les Brognardaises. Ils ont également pour surnom les Renards.
Paul Siefert est un organiste et compositeur allemand, baptisé le  à Dantzig, aujourd'hui Gdańsk en Pologne et décédé dans la même ville le . Il a pour élèves Christoph Bernhard et Andreas Neunhaber.
Kōichi Tōhei (藤平 光一, Tōhei Kōichi), né en janvier 1920 à Shitaya au Japon et mort le 19 mai 2011, est un maître d'aïkido (10e dan) et le fondateur de la Ki no Kenkyukaï, « Société de recherches sur le Ki » et de son style le Shin Shin Toitsu Aikido (aïkido avec le corps et l'esprit unifié, parfois appelé « Ki Aïkido »). La Ki no Kenkyukaï est aussi connue sous le nom de Ki Society.
La péninsule du Québec-Labrador, aussi connue sous le nom Péninsule du Labrador est une péninsule du Canada couvrant administrativement la majeure partie du Nord du Québec (Saguenay–Lac-Saint-Jean, Côte-Nord et Nord-du-Québec) ainsi que le Labrador, une région constituant la majorité de la superficie de Terre-Neuve-et-Labrador.
Isabelle de Charrière, surnommée dans sa jeunesse Belle de Zuylen, née Isabella Agneta Elisabeth van Tuyll van Serooskerken au château de Zuylen, à Oud-Zuilen près d’Utrecht (Pays-Bas), le , et morte au Pontet à Colombier, dans le canton de Neuchâtel appartenant à la Prusse (Suisse), le , est une femme de lettres hollandaise d’expression française.
Voici une liste des lauréats du Prix du Gouverneur général dans la catégorie poésie ou théâtre de langue anglaise.Ce prix fut décerné pour la première fois en 1959, en même temps que les autres prix de langue anglaise, jusqu'en 1981, quand la catégorie poésie ou théâtre de langue anglaise fut scindée en deux.
Xylocopa est un genre d'insectes hyménoptères de la famille des Apidae (abeilles), le seul genre de la tribu des Xylocopini. En français, on les appelle des xylocopes ou parfois des abeilles charpentières car elles creusent leur nid dans le bois (espèces Xylocopa iris, Xylocopa valga, Xylocopa violacea et Xylocopa virginica).
Po-khun Ban Muang est un roi de Thaïlande qui règne de 1257 à 1279Il est le fils survivant le plus âgé du roi Po-khun Sri-Indrathit et de son épouse Nang Suang. Son frère aîné étant mort très jeune, il est couronné à la mort de son père en 1257. Il a régné dix-huit ans, consolidant Sukhothaï et les bases du royaume thaï. À sa mort en 1279, son frère Po-khun Ramkhamhaeng lui a succédé.
Parnassius phoebusLe petit apollon ou phoebus (Parnassius phoebus) est un papillon appartenant à la famille des Papilionidae, à la sous-famille des Parnassiinae et au genre Parnassius. Il porte son nom en référence à l'apollon, le plus connu des Parnassius, qui a lui-même reçu le nom du dieu grec de la lumière et des arts, Apollon.
La rétroactivité est une notion de droit qui envisage qu'un acte juridique puisse avoir des effets sur des cas antérieurs à sa date de mise en application. Elle est en principe contraire aux droits de l'homme, nul ne pouvant être jugé au nom d'une loi établie postérieurement aux faits commis. Exceptions notables :L'Église catholique se positionne de façon similaire.
Les « marching cubes » sont un algorithme d' infographie publié à la conférence SIGGRAPH 1987 par Lorensen et Cline. Ils permettent de créer un objet polygonal à partir d'un champ scalaire en trois dimensions (son unité élémentaire est souvent appelée voxel), en principe créé par approximation d'une isosurface. Il est le pendant 3D de l'algorithme des « marching squares ».
Arnaud Tournant, né le  à Roubaix, est un coureur cycliste français spécialiste de la piste. Membre de l'équipe Cofidis pendant dix ans, il a remporté durant sa carrière 14 titres de champion du monde, dont trois en 2001 et un titre olympique en 2000. Il a arrêté sa carrière après les Jeux olympiques de Pékin de 2008, et a été promu Commandeur de l'ordre national du Mérite le .
La route nationale 31, ou RN 31, est une route nationale française reliant Rouen à la commune de Reims. Elle fait partie du grand contournement de Paris et de la route européenne 46. Transformé progressivement en 2×2 voies, en particulier dans l'Oise et dans l'Aisne, cet axe poursuit encore de nos jours sa transformation en voie rapide et ses déviations de villages.
Sir William Watson (3 avril 1715 à Londres – 10 mai 1787 à Londres) est un physicien et botaniste britannique. Les premiers travaux de Watson en histoire naturelle le conduisent à promouvoir la classification de Linné en Grande-Bretagne. Ce sont toutefois ses contributions à la connaissance de l'électricité qui ont assuré sa renommée.
Speak white (en français : « Parlez blanc ») est une injure proférée aux Canadiens français par les Canadiens anglais lorsqu'ils parlaient français en public. Cette expression péjorative est rarement utilisée de nos jours. L'invective a également inspiré un poème écrit par Michèle Lalonde en 1968 et un film réalisé par Pierre Falardeau et Julien Poulin en 1980.
Le département de la Gironde compte une métropole, deux communautés d'agglomération et 34 communautés de communes soit 37 établissements publics de coopération intercommunale (EPCI) ainsi que sept syndicats mixtes de pays, et deux autres syndicats mixtes intercommunaux (à vocation environnementale).
Une âme en peine, en tant que créature fantastique, est un défunt ayant eu une mort par suicide. Son âme continue d'errer dans le monde des vivants sans avoir conscience d'être mort.L'expression "errer comme une âme en peine" s'emploie pour qualifier le comportement d'une personne qui paraît seule, triste, désœuvrée, sans but.
Nicklas Erik Lidström (né le  à Västerås en Suède) est un joueur professionnel de hockey sur glace. Il annonce sa retraite le 31 mai 2012 après 20 années passées avec les Red Wings de Détroit de la Ligue nationale de hockey ce qui fait de lui le joueur ayant joué le plus de matchs pour une seule équipe de cette ligue.
Le château de Vitré est un puissant château-fort situé à Vitré, en Ille-et-Vilaine. Le château appartenant à la commune de Vitré fait l’objet d’un classement au titre des monuments historiques depuis le . La prison fait l’objet d’un classement au titre des monuments historiques depuis le .Une partie subsistante fait l’objet d’un classement au titre des monuments historiques depuis le .
Castildelgado est une commune située au nord de l’ Espagne, comarque de Montes de Oca, dans la Communauté autonome de Castille-et-León, province de Burgos. C'est aussi le nom du chef-lieu de la commune. Sa population était de 83 habitants en 2004, puis de 56 habitants en 2010. Le Camino francés du Pèlerinage de Saint-Jacques-de-Compostelle passe par cette localité.
Jean-Luc Tricoire (23 mars 1953 Châlons-sur-Marne - 23 juin 2010) est un tireur français (Tir Sportif) spécialiste de la cible mobile, discipline anciennement appelée sanglier courant. Il est le meilleur tireur Français et également l'un des meilleurs mondiaux de cette discipline durant les années 1980 et 90.
Charles Ceccaldi-Raynaud, né le 25 juin 1925 à Bastia, est un avocat et homme politique français.Il fut maire de Puteaux de 1969 à 2004, député de 1993 à 1995, puis sénateur des Hauts-de-Seine de 1995 à 2004. Il est conseiller général honoraire des Hauts-de-Seine, secrétaire général de la SFIO dans les Hauts-de-Seine, puis secrétaire général du RPR dans le même département.
Le chemin de fer Bière–Apples–Morges, abrégé BAM, est une ligne de chemin de fer de 30 kilomètres à voie unique à écartement métrique, qui relie la gare de Morges à Bière via Apples, et Apples à L'Isle par une ligne secondaire. Le BAM a fusionné dans les Transports de la région Morges-Bière-Cossonay (MBC) en juin 2003.
Le RWDM Brussels FC est un ancien club de football belge basé à Bruxelles. Porteur du matricule 1936, le club a évolué durant quatre saisons en Division 1. Après sa rétrogradation administrative en Division 3 en mai 2014, le président du club, Johan Vermeersch, annonce sa mise en liquidation le 24 juin 2014. Le club est donc radié par la Fédération belge.
L’ordolibéralisme (Ordoliberalismus en allemand) est un courant de pensée libéral apparu en Allemagne dès les années 1930 selon lequel la mission économique de l'État est de créer et maintenir un cadre normatif permettant la concurrence libre et non faussée entre les entreprises. L’ordolibéralisme est crédité d'avoir donné naissance au système d’économie sociale de marché.
Virgin 17 était une chaîne de télévision française commerciale privée, à dominante musicale, créée le  par le Groupe MCM sous le nom d'Europe 2 TV pour la TNT, avant d'être renommée en même temps que la radio Europe 2 en 2008. La chaîne est cédée au printemps 2010 au groupe Bolloré qui la remplace par Direct Star. La chaîne a arrêté sa diffusion le  à 23h59.
Atriplex est le nom d'un genre de plantes de la famille des Chenopodiaceae, ou des Amaranthaceae selon la classification phylogénétique, comprenant environ une centaine d' espèces des régions tempérées et chaudes. Ils sont également appelés arroche (nom vernaculaire). Selon les auteurs, quelques espèces de Atriplex sont placées dans le genre Halimione.
Bleury est une commune française déléguée, située dans le département d'Eure-et-Loir et la région Centre-Val de Loire. Par arrêté préfectoral du 27 décembre 2011, avec effet au 1er janvier 2012, elle forme avec la commune déléguée de Saint-Symphorien-le-Château, la commune nouvelle de Bleury-Saint-Symphorien, dont le siège se situe au chef-lieu de Saint-Symphorien-le-Château.
Ron McGovney est un musicien américain né le 2 novembre 1962. Il fut le premier bassiste du groupe de heavy metal Metallica, et ami de longue date du leader du groupe James Hetfield.Il participa au premier enregistrement du groupe sur la compilation « Metal Massacre » (Hit the lights).Il quitte le groupe en 1983, simplement parce qu'il en avait marre.
Nicolas Gessner est un réalisateur et scénariste suisse, d'origine en partie hongroise, né le 17 août 1931 à Budapest. Ses films se caractérisent souvent pas des atmosphères étranges, pesantes, mêlant dans la distribution des acteurs français et étrangers. Depuis les années 1980, il tourne essentiellement des téléfilms.
L'histoire postale du Mali (cf. Histoire postale (Données générales)) est liée à l'histoire postale de l'Empire colonial français. Lors de son accession à l'autonomie, en 1959, le pays constitue une administration postale commune avec le Sénégal au sein de l'éphémère Fédération du Mali avant d'émettre, à la suite de la rupture de cette fédération, ses propres timbres-poste.
The Division Bell est le nom d'une cloche qui sonne au Palais de Westminster, au Parlement ( Londres, Royaume-Uni). La cloche indique aux parlementaires que les débats vont reprendre. Le nom de l'album du groupe de rock progressif Pink Floyd The Division Bell, sorti en 1994, vient du nom de cette cloche.
L'avenue Laurier est une avenue commerciale et résidentielle de Montréal qui traverse les arrondissements d'Outremont, du Plateau-Mont-Royal et de Rosemont–La Petite-Patrie. Elle est connue pour ses cafés, restaurants, et boutiques spécialisées, surtout autour des pôles de l'avenue du Parc et à l'est du parc Sir-Wilfrid-Laurier. Montréal possède aussi une station de métro qui se nomme Laurier.
Echinacea (échinacée) est un genre de plantes qui comprend 11 taxons (9 espèces et 2 sous-espèces) tous originaires d'Amérique du Nord. Ce genre de la famille des Astéracées comprend trois espèces très connues pour leur réputation en herboristerie et leur usage ethnobotanique : Echinacea angustifolia, Echinacea purpurea et Echinacea pallida.
La Pierre-Saint-Martin est un lieu-dit et une station de sports d'hiver des Pyrénées françaises. Elle est située dans le département des Pyrénées-Atlantiques sur la commune d' Arette. C'est une station familiale, un village de chalets situé dans une forêt de pins. Le domaine propose 55 hectares, à 2 200 m d'altitude. Elle fait partie du regroupement de stations N'PY.
Balzac et la Petite Tailleuse chinoise est le premier roman de l'écrivain franco- chinois Dai Sijie, paru en 2000 aux éditions Gallimard et en collection Folio. Écrit en français, le livre a été traduit en plus de 25 langues, incluant le chinois, malgré la position délicate de la Chine communiste vis-à-vis de cette période de son histoire.
La pinasse est une sorte de pirogue traditionnelle sur le fleuve Niger, et sur ses affluents. C'est l'embarcation de prédilection du peuple Bozo, et des agriculteurs vivant sur les rives du Niger. Elle sert aux agriculteurs qui travaillent au bord de ce fleuve. Il existe trois catégories de pinasse :
Ghislain Lebel (né le  à Lévis) est un politicien québécois et ancien député du Bloc québécois à la Chambre des communes du Canada. Il  en 2002. Il vit maintenant à Richelieu et est père de 5 enfants, Harold, Guylaine, Marie-Ève, Marie-Pier et Alexis. En 2005, il se présente, sans succès, à la tête du Parti québécois.
Hermann Carl Vogel (  à Leipzig, Saxe, Allemagne -  à Potsdam, Brandebourg, Allemagne) est un astronome allemand. Il fut l'un des pionniers dans l'utilisation du spectromètre en astronomie, et utilisa cet instrument pour analyser l'atmosphère des planètes du système solaire. Il fut le premier à déterminer la période de rotation du Soleil à l'aide de l'effet Doppler.
Hétérocyste : [du grec heteros, différent, et cystis, sac]: cellule fixatrice d'azote, transparente, à paroi épaisse, qui se forme dans les filaments de certaines cyanobactéries. La paroi est épaisse pour limiter la diffusion de l'oxygène, car la nitrogénase (complexe fixant l'azote) y est sensible.
Gui de Montlhéry, dit le Rouge, connu comme Gui Ier de Rochefort (né v. 1055, mort en 1108) était un seigneur français du Moyen Âge, qui exerça des charges importantes sous Philippe Ier. Il était comte de Rochefort, seigneur de Chevreuse, de Châteaufort, de Gournay-sur-Marne et de Crécy-en-Brie. Il était le fils de Gui Ier de Montlhéry et d'Hodierne de Gometz.
Le Monastir del Camp (Monestir del Camp en catalan, ce qui signifie « Le monastère du Camp ») est un ancien monastère qui aurait été fondé, selon la légende, à la fin du VIIIe siècle ou au début du IXe siècle, à la demande de Charlemagne à Passa, près de Thuir, dans les Pyrénées-Orientales, après sa victoire sur les Sarrasins. C’est l'un des joyaux de l’art roman catalan.
Dans la mythologie égyptienne, l'Amenti désigne l'occident, et comme c'est vers le couchant que l'on situait la demeure des morts, il désigna aussi celle-ci. À l'époque Ptolémaïque, l'Amenti apparaît comme la demeure des justes, de ce qui est sans péché. Néanmoins, ce fut le terme utilisé pour désigner l’enfer dans la traduction ancienne de la Bible en langage copte.
Nathaniel dit Nat Turner, né le  et mort le , est un esclave afro-américain. En 1831, il conduit une brève révolte dans le comté de Southampton en Virginie. Cet épisode de violence extrême de la part d'esclaves noirs mène à une répression sanglante et à l'émergence de nouvelles lois dans les États du Sud, plus restrictives encore vis-à-vis des esclaves.
Le district de Kabinda est un district du sud de la province du Kasaï-Oriental en République démocratique du Congo. Le district se situe au centre du pays sur la rivière Lomami. La province du Lomami (qui correspond à l'actuel district de Kabinda) est l'une des provinces prévues par la Constitution de 2005.
Le lycée Victor-Duruy (nommé en l’honneur de Victor Duruy) à Paris est le seul lycée public du 7e arrondissement. Il comprend également un collège. Cet établissement public a été créé sous le Second Empire. Il accueille principalement les élèves du « district Ouest » (7e, 15e et 16e arrondissements de Paris).
Da Ali G Show est une série télévisée britannique en 6 épisodes de 30 minutes, créée par Sacha Baron Cohen et diffusée entre le 30 mars et le  sur Channel 4. Une deuxième série, américano-britannique, en 12 épisodes de 30 minutes a été diffusée entre le  et le  sur HBO. En France, les deux séries ont été diffusées sur Jimmy.
Cyprien de Carthage, de son vrai nom Thascius Caecilius Cyprianus, né vers 200 et décédé en martyr le  lors de la persécution de Valérien, est évêque de Carthage, Père de l'Église. Après saint Augustin, il est l'un des plus grands témoins de la doctrine de l'Église latine des premiers siècles.C'est un saint chrétien, fêté le 14 septembre ou le 16 septembre en Occident et le 31 août en Orient.
L' E3 2004 est la 9 ème édition de ce salon exclusivement consacré aux jeux vidéo. Il s'est tenu du 15 au 18 mai au Los Angeles Convention Center (LACC) à Los Angeles. Voici la liste des nommés : Note : MP signifie Multi Plates-formes et indique que le jeu sort sur plusieurs supports parmi : PC, PlayStation 2 (PS2), GameCube (NGC), Xbox ou autres.
Windows Small Business Server 2011 (SBS 2011) (anciennement Windows Small Business Server 2008) est une famille de serveurs Microsoft préconfigurée et permettant la mise en réseau des PC, le partage de fichiers et imprimantes, la sauvegarde automatique des données et l’accès à une messagerie et des outils collaboratifs.
Les Taïnos, ou Tainos, sont une ethnie amérindienne considérée comme distincte du groupe des Arawaks, qui occupait les grandes Antilles lors de l'arrivée des Européens au XVe siècle. Malgré leur quasi disparition au XVIe siècle, beaucoup d'Antillais, plus particulièrement des Cubains, Haïtiens, Portoricains et Dominicains continuent de se considérer comme Tainos.
Grzegorz Lato, né le  à Malbork, était un footballeur international polonais. Il a joué au poste d’ attaquant pour l' équipe de Pologne et essentiellement le Stal Mielec. Il a été meilleur buteur de la Coupe du monde de 1974 avec sept réalisations. Le , il est élu président de la Fédération polonaise de football (PZPN).
Le Deutsches Institut für Normung (DIN) est un organisme allemand de normalisation. Créé en 1917, son siège social est à Berlin. Depuis 1975, il a été reconnu par le gouvernement allemand comme l'organisme national de normalisation et représente les intérêts allemands aux niveaux international et européen.
Mokona (née le 16 juin 1968 à kyoto) est un membre du collectif de création de manga CLAMP, composé uniquement de femmes . Son nom d'artiste était autrefois Mokona Apapa, mais elle a récemment réduit son nom en Mokona (もこな) tout court. Son nom a aussi été donné aux mascottes de Magic knight Rayearth, de xxxHOLiC et de Tsubasa Reservoir Chronicle.
Le F Virtual Window Manager (anciennement Feeble Virtual Window Manager) est un gestionnaire de fenêtres virtuelles pour le système X Window. Au départ un dérivé de twm, FVWM a évolué en un environnement pour système Unix hautement configurable. C'est un logiciel libre distribué selon les termes de la licence GNU GPL.
Joseph Duchauchix est un écrivain et un religieux breton qui utilisait comme pseudonymes, Ronan de Kerméné et Ar Meneziad. Né à Laurenan (Côtes-d'Armor) le 24 octobre 1882, il est décédé à Saint-Pierre-de-Curtille (Haute-Savoie) le 24 mars 1957. Il s'engage dans le mouvement nationaliste breton en 1911, puis dans l'Ordre de Saint-Benoît en 1921.
La Plaine-sur-Mer est une commune de l'Ouest de la France, dans le département de la Loire-Atlantique ( région Pays de la Loire). Ses habitants s'appellent les Plainais et les Plainaises. La Plaine-sur-Mer comptait 3 929 habitants au recensement de 2012, et comprend également les villages du Cormier et de Port-Giraud.
Alexandra Mikhaïlovna Kollontaï (en russe : Александра Михайловна Коллонтай), née le  à Saint-Pétersbourg et morte le  à Moscou, est une femme politique socialiste, communiste et militante féministe soviétique. Elle est la première femme de l'Histoire contemporaine à avoir été membre d'un gouvernement et ambassadrice dans un pays étranger.
Korçë ( albanais : Korçë ou Korça, grec : Κορυτσά, italien : Corizza, langues slaves méridionales : Корча, Korcha ou Корче, Korče, aroumain : Curceaua, turc : Görice, en français parfois Koritza) est une ville du sud de l' Albanie comptant 63 600 habitants. La région de Korçë produit des vins de bonne qualité essentiellement à partir de cépage merlot.
Hit the Lights est le premier titre du groupe Metallica. La chanson parle des concerts du groupe qui, quand les fans sont là, se donne à fond, et qui, une fois qu'ils ont commencé « ne s'arrêtent plus jamais ». La chanson a été enregistrée sur la compilation Metal Massacre en 1982 et sur le premier album du groupe, Kill 'Em All, en 1983.
Pour situer l'Art asturien il suffit de prendre deux références, l'une spatiale (la péninsule ibérique adjacente à la mer cantabrique, libérée de l'occupation musulmane) et l'autre temporelle (de la fin du VIIIe siècle jusqu'au début du Xe siècle). Mais si on veut le définir un peu plus, on doit exposer certaines de ses caractéristiques, comme :
Outre le brocciu, forme de brousse, les fromages traditionnels corses sont usuellement classés en cinq types caractéristiques, qui tiennent leur nom de leur aire de production (Bastelica, Calenzana, le Niolu, Sartène et le Vènacu). Les fromages produits ailleurs sur l'île sont des variantes intermédiaires entre ces cinq catégories de fromages.
Le massif des Grandes Rousses est un massif des Alpes françaises situé sur les départements de l'Isère et de la Savoie. L'Oisans couvre une partie du massif.Il abrite des glaciers relativement importants, seulement dépassés en termes de taille dans la région par ceux des massifs des Écrins et plus loin de la Vanoise.
En France, l'Inspection technique de la Gendarmerie nationale change de nom et s'appelle désormais « Inspection générale de la Gendarmerie nationale ». L'IGGN est chargée des enquêtes internes intéressant les militaires de la Gendarmerie et se trouve désormais compétente pour des enquêtes internes concernant les polices municipales. L'IGPN remplit un rôle identique pour la Police Nationale.
DKW est une firme allemande d' automobiles et de motocyclettes fondée en 1917 par Jörgen Skafte Rasmussen ( 1878- 1964), danois d'origine. Les usines sont à Zwickau en Saxe et le siège social à Zschopau, en Saxe. DKW qui signifiait à l'origine : « Dampf-Kraft-Wagen » (« véhicules mus par la vapeur ») fut rapidement popularisé sous le slogan : « Das kleine Wunder » (« La petite merveille »).
Voir aussi : Liste des millénaires, Chiffres romainsAu sens strict, le CCLe millénaire av. J.-C. commença en 250 000 av. J.-C.Toutefois, les dates n'étant pas précises à cette échelle, cet article couvre une période de cinquante millénaires : du CCLe (250e) au CCIe (201e) millénaire inclus, soit jusqu’en 200 001 av. J.-C. compris.
La rébellion des Zanj est une révolte d’esclaves noirs contre le pouvoir des Abbassides entre 869 et 883 dans le sud de l'Irak, dans la région de Bassorah. Le mot « Zanj » vient du persan زنگبار, Zanji-bar signifiant depuis l'Antiquité la « Côte des Noirs » (c'est aussi l'origine du nom Zanzibar). La révolte prit beaucoup d'ampleur, avant d'être écrasée en 883 par le vizir Al-Muwaffaq.
Tara Kristen Lipinski, née le 10 juin 1982 à Philadelphie en Pennsylvanie, résidant à Sugar Land (Texas), est une patineuse artistique accomplie et une célébrité médiatique. Elle est championne olympique aux Jeux olympiques d'hiver de 1998 à Nagano au Japon. Elle a obtenu le titre olympique à l'âge de 15 ans tout comme Sonja Henie.
Zeev Zrizi (né en 1916 en Pologne - mort le 13 aout 2011), est le second maire de la ville de Beer-Sheva en Israël, après David Tuviahu.Il arrive à Beer-Sheva en 1949, y est élu en tant que membre du conseil municipal en 1951, avec l'appui de Mapam. En 1961, à la faveur de quelques changements politiques, il devient maire jusqu'en 1963.
François de Scépeaux de Vieille-Ville (1509-1571) seigneur de Vieilleville (étymologie : "Ville des Levieux" ou "Levieil"), 1er comte de Durtal, est un gouverneur, diplomate, ambassadeur, conseiller du roi et maréchal de France du roi François Ier, et un des acteurs importants des guerres entre François Ier et Charles Quint et des guerres de religion entre huguenots et catholiques.
La cathédrale Sainte-Marie d'Oloron est une cathédrale située à Oloron-Sainte-Marie, dans le département français des Pyrénées-Atlantiques. Elle est classée monument historique le  et inscrite au patrimoine mondial par l'UNESCO en 1998 au titre des chemins de Saint-Jacques-de-Compostelle en France.
Glory est un film américain réalisé par Edward Zwick, sorti le  qui raconte l'histoire des volontaires du 54e régiment du Massachusetts pendant la guerre de Sécession. Le 54e fut le premier régiment constitué uniquement d'enrôlés Afro-Américains dans un État du Nord (sans les officiers) bien que l'Histoire ait plutôt retenu les Buffalo Soldiers.
Le Vairon de Chine, Cardinal ou Néon du pauvre (Tanichthys albonubes) est une espèce de poissons de la famille des Cyprinidae. Il est originaire des Montagnes du Nuage Blanc situées au sud de la Chine (région de Canton). Son appellation de néon du pauvre vient de sa ressemblance avec le néon bleu (ou Tétra Néon), ajoutée à des conditions de maintenance faciles.
Odyssey 5 est une série télévisée de science-fiction canadienne en 20 épisodes de 42 minutes, créée par Manny Coto et diffusée aux États-Unis entre le  et le  sur Showtime et au Canada sur Space. En France, la série a été diffusée à partir du  sur TPS cinéstar puis sur W9 en 2005 et NRJ 12 en 2006.
Le Prêt locatif intermédiaire est un financement aidé distribué par la Caisse des dépôts et consignations (uniquement pour les OPH, SAHLM, SEM) et par des établissement de crédit ayant signé une convention avec elle.Il est ouvert à tout investisseur, personne physique ou morale qui souhaite réaliser une opération locative.
Né un 4 juillet (Born on the Fourth of July) est un film américain réalisé par Oliver Stone et sorti en 1989. Il est adapté du livre autobiographique éponyme de Ron Kovic, vétéran de la guerre du Viêt Nam. Sélectionné pour huit récompenses il obtient les Oscars du meilleur réalisateur et du meilleur montage lors de la 62e cérémonie des Oscars.
La phase biopharmaceutique comporte les étapes de la mise à disposition des principes actifs dans l'organisme. Pour une formulation destinée à la voie orale, elle se compose de deux phases successives : libération et dissolution. Elle précède la phase pharmacocinétique, qui décrit ce qui se passe une fois que le produit est prêt à pénétrer dans l'organisme.
Jean-Paul Delevoye, né le  à Bapaume (Pas-de-Calais), est un homme politique français. Ancien parlementaire, ministre, médiateur de la République, il a été maire de Bapaume et président de la Communauté de communes du Sud Artois jusqu'en 2014. Depuis 2010, il préside le Conseil économique, social et environnemental.
Hans-Jörg Butt est un ancien footballeur allemand né le  à Oldenbourg, en Basse-Saxe. Il évoluait au poste de gardien de but.Ce gardien international allemand, célèbre pour souvent tirer les penalties de son équipe a été deux fois finaliste de la Ligue des champions en 2002 et 2010 avec deux clubs différents, le Bayer Leverkusen et le Bayern Munich et finaliste de la Coupe du monde 2002.
Rita Hayworth (née Margarita Carmen Cansino le  à New York -  à New York) est une actrice américaine. Elle fut le sex symbol féminin des années 1940. Surnommée « la déesse de l’amour », elle devient une légende vivante avec son rôle principal dans le film mythique Gilda. Elle fut l’épouse d’Orson Welles, du prince Ali Khan et de Dick Haymes.
Une radio rock est une station diffusant des programmes basés sur la musique rock. Avant la mise en place des premières stations spécialisées dans le rock, Alan Freed fut le pionnier du rock à la radio dès les années 1950. KOMH à Omaha (États-Unis), qui possédait un format « Pop » depuis 1949 devint, de fait, la première station formatée rock dès la fin des années 1950.
Le duché d'Athènes était l'un des États des Chevaliers croisés mis en place en Grèce après la quatrième croisade au détriment de l'Empire byzantin.Le duché s'étendait sur l'Attique et la Béotie, mais il est difficile de restituer ses frontières avec précision. L'acropole d'Athènes était le symbole du pouvoir ducal, mais le centre réel du duché était la ville de Thèbes.
La dilution est un procédé consistant à obtenir une solution finale de concentration inférieure à celle de départ, soit par ajout de solvant, soit par prélèvement d'une partie de la solution et en complétant avec du solvant pour garder le même volume. La dilution se caractérise par son taux de dilution. Cette notion présuppose que le corps dilué soit soluble dans le solvant utilisé.
Sauvagney est une commune française située dans le département du Doubs en région Franche-Comté. Sa spécificité assez méconnue est d'être appelée le "village aux trois châteaux", de par les trois plus grosses bâtisses situées sur son sol, malgré le fait que certaines ne ressemblent guère à l'image que l'on peut se faire des châteaux.
Jacques Bertin est un chanteur, poète et journaliste français, né à Rennes le . C'est un chanteur à texte qui s'est placé à contre-courant de la variété en plein développement à partir de la seconde moitié des années 1960 et des modes de promotion de cette variété : émissions de télévision, diffusion massive dans les radios, magazines s'adressant aux adolescents, etc.
A.-H. Aascow, médecin danois, mort vers 1780. Il a publié un Journal d'observations sur les maladies qui règnèrent à bord de la flotte danoise chargée de bombarder Alger en 1770.« Urbain Bruan Aascow », dans Charles Weiss, Biographie universelle, ou Dictionnaire historique contenant la nécrologie des hommes célèbres de tous les pays, 1841 .
Le canton de Bourdeaux est un ancien canton situé dans la Drôme, dans l'arrondissement de Die. Suite au nouveau découpage territorial du département de la Drôme entré en vigueur à l'occasion des élections départementales de mars 2015, toutes les communes du canton se retrouvent rattachées au nouveau canton de Dieulefit.
L'hôtel de ville est un édifice dont l'apparition au Moyen Âge correspond au déclin du pouvoir seigneurial et à l'octroi de privilèges aux municipalités. C'est là que la bourgeoisie émergente établit avec une certaine ostentation le siège du gouvernement de la cité dont le beffroi symbolise le pouvoir.
Hotan (ou Khotan), en mandarin Hetian (和田 ; pinyin : Hétián ; ouïghour : خوتەن / Hoten), est une ville de la région autonome du Xinjiang en Chine. C'est une ville-oasis située entre Yarkand (Shache) et Minfeng sur la branche de la route de la soie qui contournait le désert du Taklamakan par le sud.
Mouans-Sartoux (Moans-Sartós en occitan provençal de norme classique) est une commune française située dans le département des Alpes-Maritimes en région Provence-Alpes-Côte d'Azur. Ses habitants sont appelés les Mouansois. La commune de Sartoux a été réunie à la commune de Mouans, qui a pris le nom de Mouans-Sartoux à cette occasion, par décret impérial du 28 mars 1858 signé par Napoléon III.
Le Moulin de Boly (du nom d'un de ses anciens propriétaires) est un lieu-dit de la ville de Lourdes, en France, célèbre pour être la maison natale de Bernadette Soubirous (1844-1879).La famille maternelle de Bernadette Soubirous, les Castérot, a exploité ce moulin à eau de 1786 à 1854. On peut à présent visiter l'endroit, situé au 12, rue Bernadette-Soubirous.
La Renault Wind est un modèle d'automobile fabriqué en Slovénie (usine de Novo Mesto) par le constructeur français Renault. Faisant suite au Renault Wind Concept, un concept car présenté au Salon international de l'automobile de Genève en 2004, le modèle de production a été dévoilé au Salon international de l'automobile de Genève 2010.
Le style Henri II était le nom donné au XIXe siècle aux arts décoratifs et à l'architecture de la Seconde Renaissance française, puis aux créations modernes qui imitaient ce style. Il est d'ailleurs aujourd'hui plutôt utilisé pour désigner ce style néo-Renaissance du mobilier français qui s'est énormément diffusé durant la seconde moitié du XIXe siècle et qui a perduré bien dans le XXe.
Béatrice d'Angleterre (25 juin 1242 à Bordeaux - † 24 mars 1275 à Londres) est une princesse d'Angleterre et l'épouse du duc de Bretagne Jean II. Elle est la fille du roi Henri III Plantagenêt et d'Éléonore de Provence et la sœur d'ÉdouardIer d'Angleterre, de Marguerite d'Angleterre, et d'Edmond de Lancastre.
Les noms de Grande révolte arabe, ou de Révolte arabe, désignent la rébellion menée entre 1916 et 1918 par Hussein ben Ali, chérif de La Mecque, afin de libérer la péninsule Arabique de l’Empire ottoman qui en occupait alors la plus grande part.Inspiré de nationalisme arabe, il voulait ainsi créer un État arabe unifié allant d’Alep en Syrie à Aden au Yémen.
Fernand-Léonce Émile Pelloutier, né à Paris le  et mort le  à Sèvres (Seine-et-Oise), est un militant syndicaliste révolutionnaire socialiste et libertaire.Secrétaire général, en 1895, de la Fédération des Bourses du travail, il est une des grandes figures du syndicalisme et de l'anarchisme français au XIXe siècle.
La Cité des Abeilles est un musée vivant créé en 1986 par de jeunes apiculteurs sur la commune de Saint-Faust dans le département des Pyrénées-Atlantiques. La Cité des Abeilles est à la fois un musée et un parc de promenade consacrés à l'abeille et à son environnement, dans lesquels le visiteur peut découvrir les techniques utilisées pour élever les abeilles.
Lorica est le nom des défenses corporelles (souvent nommées, en français, « armures ») dans la Rome antique.Hamata est une cotte de mailles en mailles annulaires. C'était généralement des cottes de mailles de type dit 1/4 (1 anneau est relié à 4 autres) fermées par une rivure à grains d'orge (voir cotte de mailles et cotte de mailles annulaire).
La sous-famille des Riodininae est un rang taxinomique qui regroupe plus de 1 300 espèces de lépidoptères de la famille des Riodinidae et comprenant 35 genres. Les imagos de certains genres sont des papillons de nuit, mais la seule espèce du seul genre résidant en Europe, la Lucine est un papillon diurne.
Le Cavalier de bronze ou Le Cavalier d'airain est une statue équestre monumentale de Pierre le Grand qui se trouve à Saint-Pétersbourg. C'est une commande de Catherine II de Russie à laquelle le sculpteur français Étienne Maurice Falconet travailla durant douze ans. La statue est érigée sur un monolithe de granite à peine travaillé, l'une des plus grosses pierres jamais déplacées par l'homme.
Dalil Boubakeur (né le 2 novembre 1940 à Philippeville (aujourd'hui Skikda) en Algérie) est une personnalité de la communauté musulmane en France. Recteur de la Grande Mosquée de Paris depuis 1992, il a été le premier président du Conseil français du culte musulman (2003-2008), poste auquel il a été élu une seconde fois le .
Cette page dresse la liste des ministres des Affaires étrangères actuellement en fonctions. Les quatre premières sections regroupent les 193 États-membres de l’Organisation des Nations unies ONU , le Vatican (observateur à l’ONU), Taïwan et le Kosovo. La cinquième section, « Autres », regroupe différentes entités politiques indépendantistes, autonomes ou en construction.
Christian V, né à Flensburg le 15 avril 1646 et mort le 25 août 1699 à Copenhague, fut roi de Danemark et de Norvège du 9 février 1670 à sa mort. Il est le fils aîné de Frédéric III de Danemark et de Sophie-Amélie, princesse de Brunswick-Lunebourg.Il épouse Charlotte-Amélie, fille de Guillaume VI de Hesse-Cassel, le 14 mai 1667 à Nykøbing. Enfants nés de cette union :Christian V eut un fils illégitime :
Wolfgang Overath est un ancien footballeur allemand né le 29 septembre 1943 à Siegburg. Il évoluait au poste de milieu de terrain (1,76 m - 71 kg). Vainqueur de la Coupe du monde en 1974, après avoir été second en 1966 et troisième en 1970, Overath est l'un des meilleurs milieux de terrain allemands de tous les temps et l'une des figures principales du football allemand de la fin des années soixante et du début des années soixante-dix.
La térébenthine est une oléorésine, de couleur jaune ou brunâtre selon l'origine de l' arbre (le plus souvent une espèce de résineux d' Asie, d' Europe et d' Amérique) dont elle est extraite. Après purification et distillation, la térébenthine se sépare en deux parties : l'une solide et inodore, c'est la colophane ; l'autre liquide et odorante, c'est l'essence de térébenthine.La laque est aussi obtenue à partir d'oléorésines d'arbres asiatiques.
Teglath-Phalasar III ou Tiglath-Pileser ou Tiglatpileser ou Theglathphalasar ou Tukulti-Apil-Esharra ou Tukulti-apil-escharra ou Tukulti-apil-esarra ou Tukulti-apil-Ešarra ou Tukulti-pal-Esarra ou Tukultī-apal-ešarra fut roi d'Assyrie de 745 à 727 av. J.-C. (on trouve aussi -744/-727 et -744/-726). Son nom, Tukultī-apil-Esharra, signifie "l'héritier de l'Esharra est mon secours" ou "Ma confiance est dans le fils de l'Esharra".
Korvatunturi (« La Montagne de l'Oreille ») est une colline de 483 mètres d'altitude, dans la commune de Savukoski en Laponie finlandaise. Un tunturi, terme finnois d'origine lapone (same) qui veut dire toundra, désigne une élévation de roche dure dégagée par l'érosion glaciaire. Cette colline possède trois sommets et, depuis la Seconde Guerre mondiale, la frontière avec la Russie passe par le sommet central ; le chemin qui y mène part d'un ancien poste des garde-frontières.
Émanation de la générale industrielle d' Air France, Air France Industries (ou AFI) est la marque commerciale de la branche de la compagnie responsable de la maintenance et de la réparation des avions. Elle intervient aussi bien pour le compte du groupe que pour des compagnies aériennes clientes.AFI est le troisième métier d'Air France avec le transport de passagers et le fret. Depuis 1933 et sa création, la compagnie a toujours assuré elle-même l'entretien et la réparation de ses avions.
Kafroun est un village de Syrie, son altitude est de 450m. Il est situé à 80 km de Homs, 60 km de Tartous, à 2 km de Mashta al helou (un des lieux les plus importants de la Syrie pour le tourisme). Sa population est chrétienne. Il y a plusieurs hôtels, plusieurs couvents (pour les pères salésiens don Bosco, des sœurs des Saints Cœurs (jésuites)). Il y a plusieurs églises dont la plus ancienne est sur la montagne de Jabal el Saide, qui surplombe le village.
Taufik Hidayat, né le  à Bandung en Indonésie, est un joueur professionnel de badminton. Champion olympique en 2004 et champion du monde en 2005 en simple masculin, il a également remporté l'Open d'Indonésie à six reprises (1999, 2000, 2002, 2003, 2004 et 2006). Il est réputé pour son excellent revers main haute et notamment son smash revers. Il a pris sa retraite après l'Open d'Indonésie de 2013.
Fantasio est un personnage de fiction créé par Jean Doisy dans Le Journal de Spirou en 1942. Son apparence définitive a été établie par Jijé en 1944. Il est apparu pour la première fois sous forme de marionnette, réalisée par André Moons selon les instructions de Jean Doisy, et avait alors une apparence différente. Il est l'un des personnages principaux de la série de bande dessinée Spirou et Fantasio.
L'adjectif mésophile (Du grec  μέσος, mésos (« milieu »), phile, aimer).se réfère à un organisme qui croît dans des conditions de température modérée. Classiquement, on parle de bactéries mésophiles lorsqu'elles croissent à des températures comprises entre 20 et 40 °C (entre 68 et 113 °F).On parle de bactéries psychrophiles lorsqu'elles vivent dans des milieux froids, et de bactéries thermophiles, lorsqu'elles vivent dans des milieux chauds.
Le Dictionnaire filmographique de la littérature mondiale est un répertoire encyclopédique en 3 volumes établi en 1971 par Johan Daisne. Cette publication met en relation les films et les œuvres littéraires qu'ils adaptent. Elle recense les titres de films, le titre original du livre, le pays et l'année de production, le nom des réalisateurs, des acteurs et des photographes. L'ouvrage est épuisé.
Lord William Henry Beveridge (  à Rangpur –  (à 84 ans) à Oxford), 1er baron Beveridge de Tuggal, est un économiste et homme politique britannique. Il est surtout connu pour son rapport de 1942, Social Insurance and Allied Services (connu sous le nom de « Premier rapport Beveridge »), qui fournit les bases de réflexion à l’instauration de l'État-providence par le gouvernement travailliste d’après-guerre.
La Gare de Perpignan, appelée aussi Pop, op, yes-yes, pompier, est une huile sur toile de Salvador Dalí, datant de 1965 et mesurant 296 × 406 cm. Exposée au Musée Ludwig à Cologne, elle est considérée comme une des œuvres représentatives du surréalisme. Dans la chronologie des œuvres majeures de Dalí, La Gare de Perpignan s'intercale entre L'Apothéose du dollar (1965) et La Pêche aux thons (1966-1967).
Anisakis est un genre de nématodes parasites, qui au cours de leur vie passent par des poissons et des mammifères marins. Ils peuvent infecter les êtres humains et provoquent l'anisakiase. La consommation de poisson cru infecté par Anisakis spp. peut provoquer une réaction avec un choc anaphylactique chez les personnes sensibilisées dont l’organisme produit des immunoglobulines E (IgE) spécifiques.
Arnhem (en bas-saxon : Ernem, en allemand Arnheim) est la capitale de la province de Gueldre, dans l'est des Pays-Bas. Arnhem est située sur le Rhin inférieur. Cette province compte 1 966 955 habitants sur une superficie de 5 156 kilomètres carrés. Arnhem compte 150 000 habitants (agglomération Arnhem-Nimègue : 722 181), au 1er janvier 2012, et fait partie des 10 villes les plus importantes des Pays-Bas.
Élisabeth Baume-Schneider est une femme politique suisse du canton du Jura. Elle est née à Saint-Imier le 24 décembre 1963 et a passé son enfance aux Bois. Elle est membre du Parti socialiste jurassien. Elle a étudié les sciences économiques et sociales à Neuchâtel avant d’exercer la profession d’assistante sociale. Elle a été élue au Gouvernement jurassien en 2002. Elle dirige le Département de la formation, de la culture et des sports (DFCS).
Le Collège régional Champlain a été fondé en 1971 et nommé en l’honneur de Samuel de Champlain, le père de la Nouvelle-France. Il s’agit d’un collège de langue anglaise situé au Québec et qui regroupe trois établissements différents : le Collège Champlain de Saint-Lambert situé à Saint-Lambert sur la rive sud de Montréal, le Collège Champlain de Lennoxville, situé à Lennoxville dans l’agglomération de Sherbrooke et le Collège Champlain St. Lawrence situé à Québec.
Les glandes salivaires produisent la salive qui est le liquide qui baigne la bouche. La salive a pour rôle d'humidifier les muqueuses du système digestif supérieur, de participer aux premières étapes de la digestion et de faciliter la progression des aliments du pharynx à l'œsophage et à l'estomac (voir éventuellement comme moyen de défense). Les glandes salivaires sont des glandes à mode de sécrétion exocrine.
Le groupe École supérieure de commerce de Pau est un établissement d'enseignement supérieur français en management. Il fait partie de la Conférence des grandes écoles et forme des futurs cadres et dirigeants d'entreprise. Le diplôme de l'ESC Pau est de grade master (BAC+5) et reconnu par le ministère de l'Enseignement supérieur et de la Recherche et l'EFMD (European Foundation for Management Development).
Le Collège de sociologie est un collectif qui s'est constitué à l'initiative de Georges Bataille de novembre 1937 à juillet 1939 pour constituer une communauté savante et morale ayant pour objet l'étude et la propagation des sciences sociales. Le collège donnait des conférences publiques ; il a contribué à enrichir la vie intellectuelle française de l'entre-deux guerres et il a laissé des traces dans les travaux de nombreux chercheurs.
Yoann Gourcuff, né le  à Plœmeur dans le Morbihan, est un footballeur international français qui évolue au poste de meneur de jeu à l'Olympique lyonnais. Son père est Christian Gourcuff, entraîneur de football de l'équipe d'Algérie et ancien joueur professionnel.Il a obtenu le titre de meilleur joueur de Ligue 1 en 2009, ainsi que le titre du plus beau but de la saison grâce à sa réalisation contre le Paris Saint-Germain lors de la 20e journée avec les Girondins de Bordeaux.
ItAli Airlines est une compagnie aérienne italienne basée à Pescara, dans les Abruzzes. Elle a été fondée le . C'est le nouveau nom commercial de TAI - Trasporti Aerei Italiani et d' Air Columbia. Elle a acquis des jets, en plus de ses précédents turbopropulseurs (deux anciens McDonnell Douglas MD-82s d' Eurofly) (pour des vols charters). Elle a commandé 10 Sukhoï Superjet 100 pour développer son réseau régional.L'âge moyen de la flotte de la compagnie est 3,6 ans.
Musée Archipel Breton est une association bretonne dont le but est la sauvegarde de la mémoire et des lieux de la bataille de Saint-Aubin du Cormier. Elle organise le festival des Libertés Bretonnes et a un projet de mémorial-musée. Elle projette de réaliser progressivement sur un terrain acheté sur l'endroit de la bataille, un mémorial artistique sous la forme d'un parc de sculptures ouvert au public. Son président est Jean-Loup Le Cuff, de Gosné.
À la SNCF, le chef de service est un agent chargé d'assurer sur le terrain la direction, la surveillance et, s'il y a lieu, l'exécution du service. Il peut assurer notamment la fonction d'agent-formation, l'expédition des trains et, à la demande d'un agent-circulation, certaines opérations relatives à la sécurité telles que la vérification de la libération d'une partie de voie, l'immobilisation d'un appareil de voie...
L'acronyme informatique anglais CRUD (pour Create, Read, Update, Delete) (parfois appelé SCRUD avec un "S" pour Search) désigne les quatre opérations de base pour la persistance des données, en particulier le stockage d'informations en base de données. Soit : Plus généralement, il désigne les opérations permettant la gestion d'une collection d'éléments. Ce terme est aussi un jeu de mot en anglais sur l'adjectif crude (en français brut ou rudimentaire).
Le château de Bazoches, dont la première construction remonte au XIIe siècle, est situé sur la commune de Bazoches à l'extrême nord du département de la Nièvre, en Bourgogne. Du château, on découvre les premiers reliefs du Morvan au sud d' Avallon. Au-delà du village de Saint-Père se profile la colline de Vézelay. Son plus célèbre propriétaire fut le maréchal de Vauban.Le château fait l’objet d’un classement au titre des monuments historiques depuis le .
Veendam est une commune des Pays-Bas, située dans la province de Groningue. Elle compte 28 000 habitants sur une superficie de 79 km². La ville est très récente, la majorité fut construite durant la 2 e moitié de XX siècle, quand les habitants des grandes villes migrèrent vers des villes plus tranquilles. Veendam possédait sa propre gare jusqu'en 1953. Depuis lors, il y a des liaisons par bus à partir la ville de Groningue.
Situé à Tarbes, en France, le 35e régiment d'artillerie parachutiste est l'unique régiment d'artillerie parachutiste de l'armée française. Sa devise est : « Droit devant ». Le 35e RAP possède la faculté de s'engager dans l'urgence sur tous les théâtres d'opération par aérolargage, aérotransport, héliportage ou par voie terrestre.Totalement modulable, sa puissance de feu est en mesure de répondre graduellement ou brutalement.
Le département des Basses-Pyrénées a été créé à la Révolution française, le 4 mars 1790, en application de la loi du 22 décembre 1789, à partir du Béarn, des trois provinces basques ( Labourd, Basse-Navarre et Soule), auxquelles on peut ajouter les villes de Bayonne et de Bidache et une vingtaine de communes gasconnes ( Soubestre). Les Basses-Pyrénées prirent le nom de Pyrénées-Atlantiques le 10 octobre 1969.
La Toyota Matrix est un modèle compact qui est disponible dans les catalogues nord-américains, uniquement, de la marque Toyota. Basée sur la célébrissime Corolla, mais pensée et produite en collaboration avec Pontiac, une marque du géant américain GM, qui la vend sous le nom de Vibe; elle est en quelque sorte la version monospace. En Amérique du Nord, elle est l'une des seules représentantes de la catégorie des monospaces compacts.
Ashikaga Takauji (足利尊氏, Ashikaga Takauji) (1305–) est le premier shogun de la lignée des shoguns Ashikaga. Son règne commence en 1338, commençant la période Muromachi de l'histoire du Japon, et se termine à sa mort en 1358. Il appartient à une lignée de samouraïs qui descend de la lignée Seiwa Genji du clan Minamoto, descendant de l'empereur Seiwa, qui se sont installés dans le territoire Ashikaga de la province de Shimotsuke, qui constitue de nos jours la préfecture de Tochigi.
Ernest Denis, né le  à Nîmes ( Gard), mort à Paris le , est un historien français, spécialiste de l' Allemagne et de la Bohême. Il a joué un rôle important dans la fondation de l'État tchécoslovaque en 1918. Avec Louis Léger il peut être considéré comme le meilleur historien français du monde slave au début du XXe siècle. À sa mort, le gouvernement tchécoslovaque a acheté son domicile parisien de la rue Michelet afin d'y installer l'Institut d’études slaves nouvellement créé.
Un hydroptère (du grec udor (υδορ), eau, et ptèré (πτερη), aile), hydrofoil boat en anglais, est un type de bateau dont la coque s’élève et se maintient en équilibre hors de l’eau à partir d'une certaine vitesse grâce à la portance d'un ensemble d'ailes immergées ou foils, qui fonctionnent selon le même principe qu’une aile d'avion. En supprimant la traînée de frottement et de vague de la coque, cette technique permet d’augmenter la vitesse des bateaux.
Mayte Michelle Rodríguez née le  à Bexar County, Texas, est une actrice américaine, d'origine dominicaine et portoricaine. Elle est célèbre pour ses rôles dans des films d'action ou de science-fiction, notamment Fast and Furious, S.W.A.T., Resident Evil et Avatar, et pour avoir incarné Ana-Lucia Cortez dans Lost : Les Disparus. Elle prête également sa voix dans les versions originales des jeux vidéo True Crime: Streets of LA (2003), DRIV3R et Halo 2 (2004).
La consonne fricative pharyngale voisée est un son consonantique assez peu fréquent dans les langues parlées. Le symbole dans l' alphabet phonétique international est [ʕ]. Quoique toujours placée dans les fricatives, cette consonne peut parfois être considérée comme une spirante, et écrite [ʕ̞]. On notera toutefois que la distinction entre fricatives et spirantes ne s'applique pas à ce point d'articulation.
Le goban est l'appellation japonaise, également utilisée en occident, du qipan ( chinois : 棋盤 ; pinyin : qípán), tablier sur lequel on joue au jeu de go, mais aussi à des jeux d'alignement comme Pente. La grille 19 × 19 est la taille officielle pour le jeu de go. Les grilles 9 × 9 et 13 × 13 sont cependant beaucoup utilisées par les débutants ou pour des parties rapides, même entre professionnels.
La mer d'Okhotsk (en russe : Охотское море, Okhotskoïe More) est une mer de l'océan Pacifique, située entre la péninsule du Kamtchatka à l'est, les îles des Kouriles au sud-est, l'île d'Hokkaidō à l'extrême sud, l'île de Sakhaline à l'ouest et une longue côte de la Sibérie orientale au nord comprenant les îles Chantar et la péninsule de Kamtchatka au nord-est. Elle tire son nom de la ville d'Okhotsk, la première colonie russe de la région.
Arjeplog (en same de Pite : Arjepluovve), est une localité suédoise, chef-lieu de la commune d'Arjeplog dans le comté de Norrbotten, située à quelques dizaines de kilomètres au sud du cercle polaire. Elle compte 1 947 habitants (2005).Depuis les années 1980, la petite localité accueille de nombreux constructeurs et équipementiers automobiles qui profitent de la proximité de lacs gelés pour faire des essais de comportement sur sol à basse adhérence.
Vingt-quatre heures de la vie d'un clown est un film français de Jean-Pierre Melville tourné en 1946 (ou 1947 ), avec pour acteurs principaux les fameux clowns Béby et Maïss, alors vedettes du cirque Medrano à Paris. Le film nous fait partager l'univers et l'intimité de ces artistes célèbres à l'époque (années 1940) et aujourd'hui oubliés.Son titre est un clin d’œil au roman de Stefan Zweig, Vingt-quatre heures de la vie d'une femme.
La saison NFL 1930 est la 11e saison de la National Football League. Elle voit le sacre des Green Bay Packers. La franchise des Dayton Triangles est transférée à Brooklyn et rebaptisée Broolyn Dodgers. La franchise des Portsmouth Spartans rejoint la NFL. George Halas stoppe sa carrière de joueur et devient entraîneur principal des Chicago Bears. L'entraîneur assistant des Bears, Ralph Jones, redéfinit l'alignement en T en introduisant des wide ends et un halfback en mouvement.
La gencive est la partie des muqueuses buccales qui assure le rôle de manchon étanche autour de chaque dent. Elle recouvre également l' os alvéolaire. Elle est la partie visible du parodonte. Elle est plus rose que les autres muqueuses de la bouche car elle contient (comme la peau mais dans une moindre mesure) de la kératine.Aspect de la gencive saine : couleur rosée ; texture « en peau d'orange » ; ne saigne pas au simple contact.
Rubis est une entreprise française spécialisée dans le stockage de produits liquides (produits pétroliers, chimiques et agroalimentaires) à travers Rubis Terminal, et dans la distribution de produits pétroliers (réseaux de stations-service, fioul aviation, marine, GPL, bitume, lubrifiants, négoce) à travers Rubis Energie et sa marque commerciale Vitogaz. L'entreprise est cotée sur Euronext dans le compartiment A.
Depuis le 4 septembre 1870, les armoiries de la France ne font plus l'objet d'aucun texte juridique et aucun acte du pouvoir n'a véritablement sanctionné les essais des différents services qui ont voulu faire revivre une héraldique républicaine changeante. L'emblème représenté ici est officieux : à l'heure actuelle, la République française n'a pas d'armoiries officielles (son seul symbole officiel est le drapeau tricolore).
SunExpress Güneş Ekspress Havacılık A.Ş.(code AITA XQ ; code OACI : SXS) est une compagnie aérienne turque fondée en 1989 et ayant son siège à Antalya, en Turquie.À partir de ses bases Antalya, Istanbul-Sabiha Gökçen et Izmir, SunExpress opère des vols charter, mais également quelques vols réguliers, entre l'Europe de l'Ouest et les stations balnéaires en Turquie et autres destinations sur le bassin méditerranéen, notamment en Égypte.
Dans le contexte des bases de données transactionnelles, rollback est un terme anglais qui désigne une méthode permettant dans un contexte défini, d'annuler l'ensemble des requêtes que l'on vient pourtant de réaliser (le fait inverse du commit). On parle alors de transaction : un ensemble de requêtes réalisées en une seule opération atomique. Les traitements réalisés durant cette transaction ne seront pas pris en considération.
Henri Auguste Duval, né le  à Alençon et mort le , est un médecin et un botaniste français. Sa mort prématurée interrompt une carrière qui s'annonçait brillante. Il est l'auteur des Démonstrations botaniques, ou analyse du fruit, considéré en général (Paris, 1808) et Essai sur le pyrosis ou fer-chaud (Paris, 1809). Il enrichit la Double flore parisienne ou Description de toutes les plantes qui croissent naturellement aux environs de Paris (1813) de J.-D. Dupont.
Wayne Gould (né le  en Nouvelle-Zélande - ) est un juge à la retraite de Hong Kong. Il est surtout connu pour ses efforts de popularisation du puzzle Sudoku en Grande-Bretagne. Sa société logicielle a développé un programme qui permet de générer des grilles de Sudoku. Cet effort a incité différents journaux britanniques à s'intéresser au Sudoku. Il a rédigé plusieurs ouvrages sur le Sudoku et est aussi éditeur littéraire d'une collection d'ouvrages sur ce puzzle.
Les White Sox de Chicago (Chicago White Sox en anglais) sont une franchise de baseball basée à Chicago évoluant dans la Ligue majeure de baseball. Elle correspond plutôt aux quartiers sud de la ville par opposition aux Cubs, du nord. Trois fois vainqueurs des Séries mondiales (1906, 1917, 2005), les White Sox furent à l'origine du plus grand scandale de l'histoire du baseball. En 1919, huit joueurs des Sox acceptent des pots de vin pour perdre les Séries mondiales. Ils sont radiés à vie.
Brisa est une entreprise portugaise. Elle gère entièrement 15 autoroutes au Portugal: A1 - A2 - A3 - A5 - A6 - A9 - A10 - A12 - A13 - A14 - A20 (CRIP) - A33 - A38 - A39 - A43.Elle gère également partiellement 5 autres autoroutes portugaises: A4 - A17 - A28 - A41 (CREP) - A44. Elle est actionnaire de la CCR (entreprise), la compagnie qui gère autoroutes et métros au Brésil. Elle est également membre de l'indice Euronext 100.
Fei Guan (?-214) Cousin et beau-fils de Liu Zhang. Quand Liu Bei partit à la conquête de l’Ouest, il fut envoyé, avec Li Yan, renforcer la défense de la ville de Mianzhu en tant que Protecteur de l’Armée. Il livra toutefois la ville à Liu Bei, lorsque son ami Li Yan se fit prendre captif et lui ait suggéré de se rendre. Par la suite, Liu Bei lui conféra le titre de Grand Administrateur du district de Ba, lorsqu’il assuma le titre de Protecteur Impérial de la province de Yi.
52° 00′ 35″ N5° 03′ 13″ E / 52.009722, 5.053611La tour Gerbrandy (en néerlandais : Gerbrandytoren) est une tour de radio et télédiffusion située entre les villes de Lopik et IJsselstein, aux Pays-Bas. Avec une hauteur totale de 375 m, il s'agit de la 3 eplus haute structure d'Europe occidentale (après les émetteurs de Hellisandur en Islande et de Belmont au Royaume-Uni). Elle porte le nom de Pieter Gerbrandy, premier ministre des Pays-bas pendant la Seconde Guerre mondiale.
La Ligue des Champions 1993-1994 a vu la victoire du Milan AC. La compétition s'est terminée le  par la finale remportée par le Milan AC contre le FC Barcelone au Stade Olympique à Athènes. Le club français de l'Olympique de Marseille, tenant du titre, est exclu par l'UEFA à la suite de l'affaire VA-OM et est remplacé par l'AS Monaco troisième du championnat, le Paris SG, dauphin, ayant refusé de jouer la compétition.
Bankinter est une entreprise bancaire espagnole cotée à l'Ibex 35. La Banque a été fondée en 1965, en coentreprise, par Bank of America et Grupo Santander. En 1972 cette banque est introduite en bourse et est devenu indépendante des deux groupes qui l'avaient créée. Actuellement, la Banque est le 6e réseau du secteur en Espagne. En novembre 2007, le Crédit agricole est monté à hauteur de 20 % dans le capital de la banque.
Futakoi alternative  (フタコイ オルタナティブ, futakoi olutanatibu) est un anime de treize épisodes réalisé par Hina Futaba et Mutsumi Sasaki, produit par les studios ufotable, MediaWorks et feel. Il est diffusée au Japon en 2005 sur Aichi Television Broadcasting. L'histoire n'a rien à voir avec celle de la première saison de Futakoi, même si elle en reprend les personnages principaux (un garçon et plusieurs jumelles).
Monstre du Valais est le surnom d'un animal mystérieux qui attaque de nombreux troupeaux dans le canton du Valais, en Suisse, à partir de mai 1946. En partant de troupeaux dévorés sur les alpages, la rumeur enfle et la presse suisse alimente une psychose en utilisant le nom de « monstre ». Parmi de très nombreuses identités supposées, c'est celle d'un lynx qui domine, soutenue par de nombreux témoignages. Cependant, le monstre du Valais semble avoir été un grand loup, abattu à Eischoll le .
Le Pélican Frisé est un groupe de ska français de la région parisienne. Fondé à Nanterre en 1992, Le Pélican Frisé a su se faire remarquer lors de ses nombreux concerts sur grandes scènes, cafés-concerts, bars, notamment en France (l’Européen, la Flèche d’Or, Le Fahrenheit...), en Suisse (Montreux Jazz Festival Off, Le Moods, le Abart, Le Chat Noir...), en Allemagne, en Italie (Mondiali Antirazzisti)... Il est apprécié aussi bien des publics rock, ska, punk...
Gongsun Zan (? – printemps 199) était un seigneur de guerre chinois lors de la fin de la dynastie Han en Chine antique. Recevant les enseignements de Lu Zhi, il se lia d’amitié avec Liu Bei, avec qui il entretint une bonne entente. Connu surtout par ses fonctions de grand administrateur de Beiping, au Nord de la Chine, il combattit plusieurs tribus barbares et entra en guerre avec le puissant Yuan Shao.
La route nationale 108, ou RN 108, était une route nationale française reliant Marvejols à Barjac via le col de Vielbougue. Le décret du 5 décembre 2005 a entraîné son transfert au département de la Lozère. Elle est désormais la RD 808. Avant la réforme de la numérotation des routes nationales de 1972, la RN 108 reliait Montpellier à Agde. Ce tracé est devenu l'un des tronçons de la nouvelle RN 112, aujourd'hui rétrocédée aux départements.
Les plantes potagères comprennent principalement les légumes et les herbes aromatiques cultivées dans les jardins potagers. Quatre familles jouent un rôle primordial pour les légumes : les Fabaceae (tous les légumes secs), les Solanaceae (tomates et pommes de terre), les Brassicaceae, (choux, navets et radis), et les cucurbitaceae (courges et courgettes), tandis que trois familles apportent la plupart des herbes aromatiques : Apiaceae, Lamiaceae et Liliaceae.
Santok ( prononciation polonaise: [ˈsantɔk]) est un village polonais de la gmina de Santok dans la powiat de Gorzów de la voïvodie de Lubusz dans l'ouest de la Pologne. Le village est le siège administratif ( chef-lieu) de la gmina appelée gmina de Santok. Il se situe à environ 12 kilomètres à l'est de Gorzów Wielkopolski (siège de la powiat), près du point de confluence des rivières Noteć et Warta. Le village comptait approximativement une population de 966 habitants en 2011.
John W. Randall est un médecin et un carcinologiste américain, né en 1813 et mort en 1892. Ce médecin de Boston devient membre de l’Academy of Natural Sciences of Philadelphia en 1837 où il présente en 1840 son unique communication. Il y décrit 36 nouvelles espèces de décapodes rapportées par Thomas Nuttall (1786-1859) et John Kirk Townsend (1809-1851) de la côte ouest des États-Unis d'Amérique et des îles Sandwich.
Soyouz TM-14 est la première mission Soyouz lancée après la dissolution de l'Union soviétique. L'un des membres de l'équipage de cette mission, Klaus-Dietrich Flade, un aviateur formé en RFA, est le deuxième Allemand à visiter une station spatiale, après Sigmund Jähn qui avait passé quelques jours sur Saliout 6 pour le compte de la République démocratique allemande en 1978. Flade retourne peu après sur terre à bord de Soyouz TM-13, un véhicule lancé l'année précédente.
Le point d'inflammation est la température la plus basse à laquelle un liquide émet suffisamment de vapeurs pour former avec l’air ambiant un mélange inflammable dont la combustion une fois débutée puisse s’entretenir d’elle-même après retrait de la source d’allumage. Il est supérieur au point d’éclair (ou point d'inflammabilité) de quelques degrés. Entre le point d’éclair et le point d’inflammation, les vapeurs s’enflamment mais ne peuvent continuer à brûler sans apport extérieur d’énergie.
Marguerite-Thérèse d'Autriche, infante d'Espagne ( - ), fille du Philippe IV, roi d'Espagne et de sa seconde épouse Marie-Anne d'Autriche, demi-sœur de Marie-Thérèse d'Autriche, reine consort de France, femme de Louis XIV et sœur du dernier Habsbourg roi d'Espagne Charles II, fut par son mariage avec LéopoldIer du Saint-Empire, impératrice consort du Saint-Empire, reine consort de Germanie, de Bohême et de Hongrie et archiduchesse consort d'Autriche.
La Fédération internationale de philatélie (FIP) regroupe les fédérations nationales d'associations de collectionneurs de timbres. Parmi ses compétences, elle détermine les règlements des compétitions d'expositions philatéliques et des collections associés (traditionnelle, aérophilatélie, maximaphilie philatélie fiscale, par exemple). Elle est membre de l'Association mondiale pour le développement de la philatélie.
Milon Ier, dit le Grand était seigneur de Montlhéry, mort vers 1102 et fils de GuiIer de Montlhéry et d'Hodierne de Gometz. Sa première épouse est inconnue. Il épousa en secondes noces Lithuise de Soissons, fille de Guillaume d'Eu, comte de Soissons, et de Adélaïde de Soissons (on la confond à la fille d' Étienne-Henri de Blois, comte de Blois, de Chartres et de Meaux). Milon sera à l'occasion fait vicomte de Troyes. Il avait eu pour enfants :
La province de Sienne est une province italienne, située dans la région de la Toscane. Sa capitale provinciale est Sienne. Dans cette province habitent environ 260 000 personnes. elle est limitrophe au nord avec la province de Florence, au nord-est avec la province d'Arezzo, au sud-ouest avec différentes provinces de la région de l'Ombrie, au sud-est avec la région du Latium, au sud avec la province de Grosseto et enfin au nord-ouest avec la province de Pise.
Soyouz 20 ( russe : Союз 20, Union 20) était un vaisseau Soyouz non habité lancé par l' Union soviétique. C'était un test de longue durée de la capsule Soyouz, qui s'est amarrée à la station spatiale Saliout 4. Soyouz 20 a effectué la vérification complète de l'amélioration des systèmes embarqués du vaisseau sous diverses conditions de vol. Il a également emporté une charge utile biologique. Les organismes vivants ont été exposés à trois mois dans l'espace. Il a été récupéré le .
Anthonomus est un genre d'insectes de l'ordre des coléoptères et de la famille des Curculionidae.Ce genre comprend plusieurs ravageurs importants des plantes cultivées, tels que le Anthonomus grandis, le charançon du coton, Anthonomus pomorum, l'anthonome du pommier, Anthonomus rubi, l'anthonome du fraisier, et Anthonomus eugenii, le charançon du piment, ainsi que des auxiliaires prometteurs en lutte biologique, tels que Anthonomus santacruzi.
Aiserey est une commune française située dans le département de la Côte-d'Or en région Bourgogne. C'est une petite commune qui compte aux alentours de 1300 habitants. Elle est traversée par le Canal de Bourgogne. Elle est principalement connue pour accueillir la seule sucrerie de Bourgogne, et à cette occasion pour accueillir la traditionnelle Fête du Sucre, qui se déroule le 2e dimanche de chaque mois de septembre.
Gérard Lelièvre est un athlète français, né le 13 novembre 1949 à Laval. Sa spécialité est la marche. Ses clubs successifs furent l'USM Mayenne de Laval (1966 à 1970), l'ALCL de Grand-Quevilly (1971 à 1985) (le CO d' Harfleur en 1973), et de nouveau le CA Mayenne de Laval (à partir de 1986). Il est membre du Comité directeur de la Fédération française d'athlétisme, et entraîneur national des marcheurs.
L'Étoile nord-africaine (ENA) est une association fondée en France en 1926 par un noyau de travailleurs émigrés, devenue par la suite un parti politique dont les membres les plus connus sont : Salah Bouchafa, Messali Hadj, Amar Imache, Hadj Ali Abdelkader, Mohammed Djefel, Si Djilani Mohammed, Belkacem Radjef, Ahmed Belghoul, qui en jouèrent les principaux rôles. L'émir Khaled El-Hassani Ben El-Hachemi, petit-fils de l'émir Abd El-Kader, exilé en Égypte en fut le président d'honneur.
Le courant calcique de type T est un courant transitoire rapidement inactivé et à faible seuil d'activation. Il est en particulier impliqué dans la génération de rythme, dans le cœur, mais aussi dans le thalamus. Ses caractéristiques sont telles qu'il ne peut être activé qu'après une hyperpolarisation de la cellule. Il participe à la génération de rythme en "collaboration" avec le courant Ih: Grâce à la cinétique du courant Ih, la période du cycle est très précise.
La culture espérantophone désigne l'ensemble des éléments culturels portés par la langue internationale équitable espéranto et engendrés par la communauté espérantophone. La culture espérantophone est par nature une culture internationale. Il existe cependant un débat au sein du mouvement espérantophone pour savoir s'il s'agit d'une culture propre ou d'une inter-culture composée d'une mosaïque de cultures reflétant la diversité d'origine des espérantophones.
Les Yellow Jackets de Frankford (en anglais : Frankford Yellow Jackets) étaient une franchise de la NFL ( National Football League) basée à Frankford, un quartier de Philadelphie. Cette franchise NFL aujourd'hui disparue fut fondée en 1924 et fut championne de la NFL en 1926. La crise économique obligea la franchise à cesser ses activités le 26 octobre 1931. Deux ans plus tard, les Eagles de Philadelphie sont créés.
Genis-Vell est un personnage de fiction et un superhéros appartenant à l' univers de Marvel Comics. Il a été créé par Ron Marz et Ron Lim dans Silver Surfer Annual # 6 (1993). Fils du premier Captain Marvel, il a été créé artificiellement après la mort de son père dont il possédait les puissants pouvoirs. Il s'est d'abord appelé Legacy (héritage) en hommage à son père, puis Captain Marvel (III) et Photon (II).
Une fajita est un mets de cuisine tex-mex constitué d'une tortilla généralement de farine de maïs pliée et remplie de viande (le plus souvent, de poulet, ou bien aussi de bœuf, de porc et même parfois remplacée par des crevettes), et de crudités diverses ( salade, tomates, avocat, oignons, courgettes), salsa, etc.) et condiments. La fajita n'est pas un plat mexicain, mais américain, et diffère du burrito.
Cubitus (Dommel en néerlandais) est une série de bande dessinée franco-belge humoristique créée par Dupa en 1968 dans Tintin. 39 albums ont été publiés de 1972 à 2002 par Le Lombard. À la suite de la mort de Dupa en 2000, Le Lombard a confié la reprise de la série à Michel Rodrigue. Celui-ci réalise depuis 2005 avec l'aide du scénariste Pierre Aucaigne et depuis 2012 avec Erroc Les Nouvelles Aventures de Cubitus.
José Miguel González Martín del Campo (né le  à Madrid, Espagne), surnommé Míchel, est un ancien footballeur espagnol qui a joué au poste de milieu offensif droit. Doué d'une qualité de centre remarquable, il a aussi marqué un nombre important de buts. Au cours de sa carrière, il a principalement joué sous les couleurs du Real Madrid, son club formateur, remportant de nombreux titres et devenant par la suite entraîneur.
Andronic III Paléologue ( grec : Ανδρόνικος Γ' Παλαιολόγος), dit le Jeune, empereur byzantin de 1328 à 1341, né le 25 mars 1297, mort le 15 juin 1341, fils de Michel IX Paléologue, empereur associé, et de Rita d'Arménie. Les historiens le décrivent comme ayant plus de goût pour le combat que pour l'administration, aimant à mener ses hommes au combat et aimant particulièrement la chasse et les joutes équestres, divertissement importé à Constantinople par l'entourage de Jeanne de Savoie.
Soria est une ville d' Espagne sur le Duero, dans la communauté autonome de Castille-et-León. Elle est la capitale de la province de Soria. Située au bord de la rivière Duero, dans son cours haut, Soria compte 35 178 habitants (2003). Malgré ce nombre modeste, cela représente 40 % de la population de la Province de Soria. Celle-ci est la moins peuplée d'Espagne, voire de l'Union européenne « continentale »avec seulement 9 habitants au km².
La crème de cassis est une liqueur couleur rouge sang arômatisée au cassis. Elle est un ingrédient essentiel du kir qui essentiellement l'associe au vin blanc sec (la recette traditionnelle se fait seulement avec du Bourgogne Aligoté ; les proportions conseillées auparavant étaient 1/3 de crème de cassis pour 2/3 de Bourgogne Aligoté mais aujourd'hui on conseille plutôt 1/5 de crème de cassis pour 4/5 de Bourgogne Aligoté).
Alp Arslan (Persan : آلپ ارسلان ālp arslān, Arabe : الب ارسلان alb arslān ou آلب آرسلان ālb ārslān, né le  et mort le  à Amou-Daria) fut le deuxième sultan de la dynastie Seldjoukide, et arrière-petit-fils de Seldjouk, fondateur éponyme de la dynastie.Son véritable nom est Muhammad bin Da'ud Chaghri, mais ses prouesses militaires, ses talents de guerrier, sa ténacité et sa bravoure lui ont valu le surnom آلپ ارسلان Alp Arslan, soit "Lion Héroïque" en turc.
Pierre Chaux de Champeaux, né en 1755, décédé le 26 novembre 1817 à Doulon. Capitaine à la Compagnie des canonniers, membre du Comité révolutionnaire de Nantes, (11 octobre 1793-1794), membre de la Compagnie Marat, il fut un révolutionnaire actif dans cette ville sous la Terreur. Il prit une part active dans l'Affaire des 132 modérés nantais. Il comparut devant le tribunal en , condamné, il fut néanmoins amnistié et libéré le 26 octobre 1795.
Henri Donnedieu de Vabres (Nîmes,  - Paris, ), est un professeur de droit français.En 1914, il était un simple agrégé, chargé d’un cours de procédure civile à l’université de Montpellier. Après la Grande guerre, il fut nommé professeur à la Faculté de droit de Paris où il occupa pendant trente ans la chaire de droit criminel. Parallèlement, il s’oriente vers la Cour pénale internationale ce qui l’amène à participer à de nombreuses réunions à Paris, en Europe et aux États-Unis.
Stone Gossard (né le 20 juillet 1966 à Seattle, Washington) est un guitariste américain, connu pour être le guitariste rythmique de Pearl Jam. Il fut auparavant membre de Green River, Mother Love Bone, Temple of the Dog, et il officie parallèlement dans le groupe Brad. Il sort son premier album solo en 2001. Stone Gossard a fondé son propre label Loose Groove et est propriétaire du studio Litho à Seattle.
Dans la musique de jeu vidéo, un programmeur du synthétiseur assiste un compositeur en s'occupant de la programmation de la musique pour les consoles de jeu vidéo. Habituellement musiciens eux-mêmes, les programmeurs du synthétiseur ont pour tâche de choisir les bons instruments de musique conformément aux pistes réalisées par les compositeurs. Une bonne ou mauvaise qualité sonore découle le plus souvent du programmeur du synthétiseur plutôt que du compositeur.
Ghislain Lemaire, né le 7 août 1972 à Lure dans la Haute-Saône, est un judoka français, d'origine haut-saônoise. Après avoir débuté au club du Judo Club Saint Germain, il est actuellement licencié à l'ASMB belfort. Il concourait dans la catégorie des moins de 100 kg. Ambidextre, sa technique de prédilection était Yoko tomoe nage. Il est ceinture noire 6 e dan. Il est Médaille d'or de la jeunesse et des sports (Promotion du 14 juillet 2009).
Philippe Ier d'Anjou, né le 10 novembre 1278, mort à Naples le 26 décembre 1332, prince de Tarente et d'Achaïe, «despote de Romanie» par son premier mariage, et empereur titulaire de Constantinople par son second mariage, fils de CharlesII d'Anjou, roi de Naples, et de Marie de Hongrie. Il aurait dû hériter par mariage du despotat d'Épire et prit le titre de «despote de Romanie» à la mort du despote Nicéphore I Doukas.
Le morgon  est un vin rouge français d' appellation d'origine contrôlée produit dans le département du Rhône. L'appellation couvre la commune de Villié-Morgon, dans le vignoble du Beaujolais.Elle est l'un des dix crus de ce vignoble, qui sont du nord au sud : le saint-amour, le juliénas, le chénas, le moulin-à-vent, le fleurie, le chiroubles, le morgon, le régnié, le brouilly et le côte-de-brouilly.
La fiole à vide, ou fiole Büchner, est une verrerie utilisée en chimie lors d'une filtration sur Büchner. La fiole à vide est reliée, par des tuyaux à vide, au flacon laveur puis par exemple à une trompe à eau. On pose dans l'encolure de cette fiole un entonnoir Büchner et, pour maintenir l'étanchéité, un joint conique épais en élastomère. Après la filtration, le filtrat est recueilli dans la fiole, tandis que le résidu solide reste dans l'entonnoir Büchner.
Le Parlement de Catalogne (en catalan: Parlament de Catalunya, en occitan: Parlament de Catalonha, en espagnol: Parlamento de Cataluña) est l'une des institutions qui forment la Généralité de Catalogne, avec la présidence de la Généralité de Catalogne et le conseil exécutif ou gouvernement. Il représente le peuple de Catalogne, vote le budget de la Generalitat, contrôle et impulse l'action du Gouvernement.
Le grand port maritime de La Réunion, Port Réunion ou port de la Pointe des Galets est le principal port de La Réunion, département d'outre-mer français dans l'océan Indien. Situé sur le territoire communal du Port, dans le nord-ouest de l'île, il est le seul port de France à cumuler les cinq fonctions de gare maritime, port de commerce, base navale, port de plaisance et port de pêche. Il est géré par la Chambre de commerce et d'industrie de La Réunion.
Le patriarcat est « une forme d’organisation sociale et juridique fondée sur la détention de l’autorité par les hommes ». Pour une partie de l’anthropologie évolutionniste du XIXe siècle, le patriarcat aurait historiquement succédé à une période de domination des femmes, désignée sous le terme de matriarcat.Dans les années 1970, le concept de patriarcat est utilisé par le féminisme radical pour désigner ce qu’il estime être le système social d’oppression des femmes par les hommes.
Robert Bréard, né à Bois-Guillaume le  et mort le  à Paris, est un musicien français. Second Grand Prix de Rome (composition) en 1923. Il enseignera la musique à de nombreux élèves particuliers (au nombre desquels Yvette Horner) mais refusera toujours de diriger un conservatoire, par refus de la « culture cultivée » ; il disait en effet de la rue : « C’est là que se reflète l’âme d’un peuple, scrutez la rue et allez ensuite dans les musées, mais jamais le contraire. »
GNU RCS (en anglais « Revision Control System ») est un logiciel de gestion de versions développé en 1982 par Walter F. Tichy.Cet outil de première génération est aujourd'hui remplacé par des systèmes de contrôle des versions centralisés comme CVS et SVN, ou plus récemment par des systèmes distribués comme Git, Darcs, monotone ou Mercurial, tous plus adaptés à la gestion du code source. RCS reste cependant utile dans des scénarios de révisions plus classiques.
Le Digital Light Processing (abrégé en DLP, qu'on pourrait traduire par « traitement numérique de la lumière ») est une technologie de projection d'images reposant sur l'utilisation d'une puce contenant des miroirs orientables. À l'origine, cette technologie a été mise au point par l'entreprise américaine Texas Instruments (TI) en 1987 et plus particulièrement par le Dr Larry Hornbeck.Texas Instruments est le principal fabricant de cette technologie.
Jacques Peletier du Mans ou Pelletier, né au Mans, le 25 juillet 1517, mort à Paris en 1582, est un mathématicien et un poète humaniste français, membre de la Pléiade. Il est un des premiers avec Guillaume Gosselin à user de lettres en algèbre pour résoudre les systèmes d'équations linéaires. Préfigurant la logistique spécieuse, ses notations et ses exigences de fonder de façon abstraite les mathématiques font de lui un précurseur immédiat de François Viète.
Tribeca Productions (stylisé TriBeCa Productions) est une société américaine de production audiovisuelle fondée par Robert De Niro et Jane Rosenthal en 1989. Le nom vient du quartier newyorkais Tribeca où vit l'acteur-producteur. Le but initial de la société était de relancer l'intérêt de tourner des œuvres à New York. La société est implantée dans le Tribeca Film Center, fondé également par Robert De Niro en 1989.
La Java des Bons-Enfants est une chanson anarchiste de Guy Debord pour les paroles et Francis Lemonnier pour la musique. Chanson figurant dans le disque Pour en finir avec le travail. Chansons du prolétariat révolutionnaire — Vol. 1 chez RCA elle fut attribuée par détournement situationniste à Raymond Callemin, dit Raymond la Science, célèbre membre de la bande à Bonnot, la réédition de l'album chez EMP crédite à la chanson les vrais auteurs.
La Fête de la Réformation (aussi appelée Fête de la Réforme) est une fête religieuse célébrée le 31 octobre en commémoration de la Réforme protestante, particulièrement par les communautés protestantes luthériennes et certaines églises réformées. C'est un jour férié en Slovénie car la Réforme a contribué profondément à son développement culturel, bien que les Slovènes soient en majorité catholiques romains et dans les Länder allemands du Brandebourg, Mecklembourg-Poméranie-Occidentale, Saxe, Saxe-Anhalt et Thuringe. C'est également une fête nationale au Chili depuis 2008 .
La Gaule narbonnaise désigne pour des historiens du XIXe siècle une province de l'Empire romain fondée à partir de la première colonie créée par les Romains sur le territoire méridional de l'actuelle France, entre Alpes et Pyrénées dès 118 avant J.C. En réalité, l'administration proconsulaire puis impériale romaine a identifié  :Enfin, la Provence ou Provincia romana n'apparaît que fort tardivement. L'embryon de gestion territoriale au début du Ve siècle n'obtient cette appellation qu'à la suite de l'occupation ostrogothique, et surtout la captation franque en 523/24.
Ingénierie sans frontières (ISF) est un projet qui existe depuis 1991. Ce groupe, composé d'étudiants en génie de l'université de Sherbrooke, organise chaque année une mission de développement économique international dans divers pays en émergence. Elle a notamment visité la Chine, le Mexique, l'Argentine, le Brésil, la Malaisie et l'Afrique du Sud. Cette corporation a pour objectif de venir en aide au développement économique des PME du Québec par la croissance de sa notoriété à l'étranger et par la promotion de ses compétences sur la scène internationale.
L'Hôpital de la Sainte-Trinité dit Hospice de la Charité de Beaune est un ancien établissement hospitalier, situé 3 rue Rousseau Deslandes et 20 rue Marie Favart à Beaune, construit en 1645 par Antoine Rousseau et Barbe Deslandes.La chapelle et la sacristie, le bureau de réception, le réfectoire des sœurs ont été classés « monument historique » par arrêté du 12 décembre 1975 ; les façades et toitures des bâtiments des XVIIe et XVIIIe siècle sur la cour principale, deux portails d'entrée de la cour ont été inscrits à l'inventaire des « monuments historiques » à la même date.
Les neuf jours (hébreu : תשעת הימים tish'at hayamim) sont les neuf premiers jours du mois d’av, y compris sa néoménie. Comme les deux Temples de Jérusalem ont, selon la tradition, été détruits au neuvième jour de ce mois, un strict niveau de deuil est observé, en particulier chez les juifs ashkénazes. Outre les interdictions en vigueur depuis le 17 tammouz, viande et vin sont définitivement interdits, les draps et habits ne sont pas lavés et, de façon générale, tout est fait pour alourdir les cœurs en vue du 9 av.
Alias Systems Corp. Leader technologique mondial en solutions graphiques 3D, Alias développe des logiciels primés destinés aux marchés du cinéma et de la vidéo, des jeux, de l’Internet, des médias interactifs, du design industriel et de l’automobile, de l’éducation et de la visualisation. Le siège social d’Alias se situe à Toronto, avec un Centre de Développement Clients à Santa Barbara. Le 4 octobre 2005, Autodesk annonce qu'ils ont racheté Alias pour 181 millions de $. Leur principaux produits sont:
La futurobiologie est l'étude scientifique de la vie future, telle qu'elle pourrait exister sur la planète Terre dans quelques ou plusieurs millions d'années. C'est une science biologique spéculative, faisant partie de la futurologie. La principale charnière de cette science est la disparition ou non de l' espèce humaine, et dans ce dernier cas, l'étude des évolutions humaines possibles. Toutes les études s'arrêtent à 500 Millions d'années après aujourd'hui, car le Soleil sera tellement gros qu'il chauffera notre planète au-delà de ce qui est actuellement considéré comme favorable à la vie.
Charles Barr (  - ) est un navigateur et skipper professionnel écossais, naturalisé américain en 1893et le premier triple vainqueur de la coupe de l'America en 1899, 1901 et 1903. Il restera également, pendant 75 ans, détenteur du record de la traversée de l'Atlantique à la voile, qu'il établit en 1905, en remportant la "Kaiser's Cup" avec la goélette Atlantic.Il doit à ses nombreuses victoires en course, relatées dans la presse américaine de l'époque (1888-1911),le nom sous lequel il est le plus connu : "Captain Charlie Barr" .
L'Union Financière de France (UFF) est une banque conseil en gestion de patrimoine, créée en 1968. Aviva est actionnaire à 74 % de l'UFF. Les autres actionnaires sont : 20 % particuliers, 4 % salariés, 2 % titres autodétenus. L'UFF dispose d'un réseau de 27 agences régionales. Sa gamme de produits comprend l'immobilier d'investissement, les valeurs mobilières, l'assurance vie, la prévoyance ainsi qu'un large éventail de produits destinés aux entreprises et à leurs dirigeants (plan d'épargne retraite, plan d'épargne salariale, gestion de liquidités à moyen terme, ...).
La Fédération Générale Autonome des Agents de Conduite (FGAAC) est un syndicat français des Conducteurs de trains. La FGAAC est affiliée à la Fédération internationale des ouvriers du transport et est aussi ouverte aux conducteurs des entreprises ferroviaires privées. La FGAAC a recueilli près de 13,76 % des voix aux Élections professionnelles de 2011. Le syndicat place son action sous la devise “ Ni politique, ni religion. Pour le droit. Pour la Justice”. Sa nature de syndicat catégoriel lui donne une place particulière dans le paysage syndical de la SNCF.
Les Groupes antiterroristes de libération ( espagnol : Grupos Antiterroristas de Liberación, GAL) étaient des  para-policiers et para-militaires espagnols, actifs de 1983 à 1987, ayant comme objectif la lutte contre ETA, principalement sur le territoire français. Tenant compte de ces visées antiterroristes, les GAL ont constitué, au moins dans l'esprit de ceux qui les ont créés et dirigés, une forme de lutte étatique antiterroriste clandestine, quand ses détracteurs les dénonçaient comme un véritable terrorisme d'État.
Les Sonderkommandos (initialement Krematoriumskommandos, les commandos du crématoire) étaient des unités de travail dans les camps d'extermination, composées de prisonniers, Juifs dans leur très grande majorité, forcés à participer au processus de la solution finale. Le mot vient de l'allemand et signifie unité spéciale. Ce terme est parfois rencontré dans une autre acception car il a également été utilisé auparavant pour qualifier les Einsatzgruppen qui, eux, étaient allemands et participaient à ce qu'on appelle désormais la « Shoah par balles » sur le front de l'Est.
Snatcher (スナッチャー Sunatchā) est un jeu vidéo d'aventure (un roman graphique interactif) conçu et réalisé par Hideo Kojima pour la société Konami. Édité sur plusieurs machines, depuis le PC-8801 et le MSX 2 en 1988 jusqu'aux consoles 32 bits Saturn et PlayStation en 1996, seule la version Mega-CD a été traduite et distribué en dehors du Japon. Jeu culte pour certains joueurs, ce jeu d'aventure reprend les thèmes de divers œuvres de science-fiction et de cyberpunk comme Blade Runner et Terminator.
Gaetano Scirea (né le  à Cernusco sul Naviglio en Lombardie et mort le  à Babsk en Pologne) est un joueur international de football italien, qui évoluait au poste de libéro ou défenseur central. Il a effectué l'essentiel de sa carrière avec la Juventus, avec qui a remporté de nombreux trophées, notamment la coupe du monde 1982 (en sélection), une Ligue des champions Européens et sept titres de champion d'Italie. Il est considéré comme l'un des plus grands défenseurs de tous les temps (il a notamment la particularité de n'avoir jamais été expulsé pendant toute sa carrière).
L'Hymne national de la République d'Ouzbékistan (en ouzbek : O‘zbekiston Respublikasining Davlat Madhiyasi) est l'actuel hymne national de l'Ouzbékistan.Le chant a été écrit juste après l’indépendance par Abdullah Aripov, sur la musique de l'hymne de la république socialiste soviétique d'Ouzbékistan composé par Mutal Burkhonov. Il devient l'hymne national par la loi du 10 décembre 1992 sur l'hymne national de la République d'Ouzbékistan. Il vante les mérites du pays et de ses habitants, fiers d’y être nés et d’y vivre dans la paix.
La route nationale 85, ou RN 85, est une route nationale française reliant Le Pont-de-Claix sur l' autoroute A480 à La Saulce via Gap et Aubignosc à Barrême via Digne-les-Bains. Par le passé, elle commençait à Bourgoin-Jallieu, en se détachant de la RN 6, pour se terminer sur la Côte d'Azur, d'abord à Cagnes-sur-Mer, puis à Golfe-Juan. Entre Grenoble et Vallauris, elle suit une partie du trajet qu'emprunta NapoléonIer à son retour de l'île d'Elbe, au début des Cent-Jours. La RN 85 constitue une partie de la route Napoléon.
Meat Loaf (littéralement pain de viande), né Marvin Lee Aday à Dallas au Texas le 27 septembre 1947, est un chanteur de rock et un acteur américain. Son album Bat Out of Hell sorti en 1977 fut l'une des meilleures ventes d'albums de tous les temps. On y trouve notamment le titre Paradise by the Dashboard Light. Figurant dans la distribution de la comédie musicale de Broadway The Rocky Horror Show, il fait une apparition dans le film culte en tant qu'Eddie. En 2001, il change officiellement d'état civil, pour se faire désormais appeler Michael Lee Aday.
Patrick Ivonne Hugo Dewael est un homme politique belge flamand, né le  à Lierre, membre du VLD ; il fut successivement ministre-président de Flandre, ministre au sein du gouvernement fédéral et président de la Chambre des représentants de Belgique.Il est licencié en droit (1977) et en notariat (1978) de la VUB. Il a exercé la profession d'avocat de 1977 à 1985 et a été attaché au cabinet du Ministre Vanderpoorten (1980). Il a été marié avec Marleen Van Doren et a trois enfants. Patrick Dewael est également Grand officier de l'Ordre de Léopold.
Ennahdha  ( arabe : النهضة ) ou mouvement Ennahdha ( حركة النهضة soit ḥarakat an-nahḍa), signifiant Mouvement de la Renaissance ( Nahda en arabe), est un parti politique tunisien islamiste. Il est fondé le 6 juin 1981 sous le nom de Mouvement de la tendance islamique et change de nom en février 1989.Longtemps interdit, il est légalisé le 1er mars 2011 par le gouvernement d'union nationale instauré après la fuite du président Zine el-Abidine Ben Ali. Il obtient 89 députés au sein de l'assemblée constituante de 2011, ce qui en fait la première force politique du pays en 2011.
Le syndrome de Troyer fait partie du groupe des paraplégies spastiques familiales. Outre la paraplégie, les manifestations cliniques sont les troubles du langage, une amyotrophie distale, une petite taille et des troubles de l'apprentissage. Les enfants atteints ont un retard d'acquisition de la marche et de la parole suivis par une lente détérioration de la marche et de la parole. La labilité émotionnelle comme des rires ou des pleurs sont fréquents. Des petits signes d'atteinte cérebelleuses sont habituels. Une choréeathètose affectent la plupart des patients.
Jules de Gaultier (1858, Paris — 1942, Boulogne-sur-Mer, Pas-de-Calais), né Jules Achille de Gaultier de Laguionie, était un philosophe français. Fortement influencé par Arthur Schopenhauer et par Nietzsche, il a lui-même influencé Georges Palante, avec lequel il eut, en 1922-1923, une violente polémique qui faillit se conclure par un duel. L'on peut résumer la pensée de Gaultier par le bovarysme, cette espèce d'échappatoire à la réalité qui pousse l'homme à créer de lui une image faussée, embellie, mensonge tragique nécessaire à l'acceptation de son destin.
Le Kem's (parfois appelé Quem's, ou à tort Klem’s ou Clem’s) est un jeu de société utilisant un jeu de 32 ou 52 cartes, très convivial et simple à apprendre. Il repose sur la rapidité des joueurs à échanger leurs cartes mais aussi à observer les réactions des partenaires et des adversaires. Enfin il faut également une grande inventivité pour trouver des signes secrets (usage unique ou pas). Il se joue normalement à 4 mais peut aussi être joué à 6, 8 parfois même 9 ou 12 joueurs (équipes de 2 ou 3 joueurs).
Le commerce de proximité désigne les commerces pratiquant la vente au détail dans lesquels le consommateur se rend fréquemment, voire quotidiennement ; il inclut également des commerces implantés dans certaines rues ou quartiers commerçants des villes. On parle par exemple de commerce de proximité concernant les boulangeries, épiceries, drogueries ou cordonneries.C'est un commerce qui a fortement régressé avec l'avènement de la grande distribution (supermarchés et hypermarchés), mais qui selon certain scénarios prospectifs pourraient être amenés à se renouveler et se (re)développer
Gerd Aretz (né le  à Wuppertal et mort vers le ) est un artiste allemand connu pour avoir dessiné des timbres-poste, dont les portraits de la série d' usage courant « Femmes de l'histoire allemande ». Né à Wuppertal, en Rhénanie-du-Nord-Westphalie, il y est professeur à l'Université de Wuppertal . Il dessine des timbres pour la Deutsche Bundespost depuis 1960. Trois jours avant sa mort, est émis, début juillet 2009, son timbre au portrait de Martin Luther.Son fils, Oliver Aretz, est designer à Berlin et a participé à l'élaboration de quelques-uns des timbres de son père.
Les Karakalpaks constituent un peuple turc dont le nom signifie « bonnets noirs » (qara : noir + qalpaq : bonnet), installé principalement en République autonome de Karakalpakie (Qoraqalpog‘iston Respublikasi) à l’ouest de l’ Ouzbékistan, au sud de la mer d’Aral. Les Karakalpaks sont quasi-exclusivement musulmans sunnites, suivant la doctrine hanafite.En 2000, on dénombre environ 505 000 Karakalpaks en Ouzbékistan. On retrouve également les Karakalpaks en plus petits nombres au Turkménistan (environ 3 800) et au Kazakhstan (environ 1 400).
Le pays de France ou Plaine de France, est une région naturelle située dans la région administrative Île-de-France au nord de Paris. C'est essentiellement une plaine limoneuse consacrée à la grande culture céréalière, dont la partie méridionale est englobée dans la banlieue nord de Paris et est fortement urbanisée. On y trouve également l' aéroport Roissy-Charles-de-Gaulle. Sur le plan administratif, elle correspond approximativement à l'est du département du Val-d'Oise, à une partie de la Seine-Saint-Denis et à la frange nord-ouest de la Seine-et-Marne.
Serge Huo-Chao-Si, né en 1968 sur l'île de La Réunion, est un artiste contemporain et dessinateur de bande dessinée. Il fait partie des membres fondateurs de la revue Le Cri du Margouillat, dont il a été l'un des auteurs les plus actifs. Outre la bande dessinée, il s'intéresse à l'art contemporain - peinture, dessin, photographie - et plusieurs expositions à La Réunion et en France métropolitaine lui ont été consacrées. Il a fait ses études à Saint-Denis de la Réunion et à Lille, et enseigne le génie mécanique dans un lycée de son île natale.
Tiémé est une sous-préfecture de la région du Denguélé, au nord-ouest de la Côte d'Ivoire, en Afrique de l'ouest. Elle se situe entre les villes de Boundiali et Odienné. La ville de Tiémé abrita René Caillié lors de son voyage de Conakry à Tombouctou au début du XIXe siècle. Il y restera pendant cinq mois, victime du scorbut, et efficacement soigné par les villageois, selon leur méthode traditionnelle. Dans la région, l'indigo pousse spontanément sans culture et sert surtout à teindre les fils de coton puis à fabriquer des étoffes de couleur.
En archéologie, une taula (mot catalan signifiant « table ») est un mégalithe en forme de « T » que l'on trouve sur l'île de Minorque, dans les Baléares. Les taulas peuvent mesurer jusqu'à 3,7 m de haut et sont constituées d'un pilier vertical (un orthostat ou plusieurs pierres placées l'une au-dessus de l'autre) et d'une pierre horizontale qui le chapeaute. Souvent, un mur en forme de « U » entoure la structure. Les taulas furent construites par la civilisation des talayots entre 1000 et 300 av. J.-C.
Le test Acid2 vise à valider la mise en œuvre d'un choix de fonctionnalités liées à différents standards du web dans un navigateur, jugées prioritaires par ses promoteurs. Lancé par Håkon Wium Lie et supporté par le Web Standards Project (WASP), il a été nommé ainsi en référence à un premier acid test historique, créé par Tod Fahrner, qui concernait le modèle de boîte CSS1, et qui avait été par la suite intégré dans les « Test suite for Cascading Style Sheets (CSS) Level 1 » du W3C. Le test Acid3 lui a succédé.
Fernando Quejas, né en 1922 et décédé le 28 octobre 2005 était un chanteur cap-verdien. Fernando Quejas fut l'un des pionniers du morna, style musical typique des îles du Cap-Vert. Il fut également à l'origine de la première station de radio (Radio Praia) implantée dans l'île (1945). Il s'installa ensuite au Portugal (1947) et enregistra 22 albums pour le label portugais Alvorada entre 1953 et 1960. Il poursuivit ses tournées à travers le monde jusque dans les années 1970. Il retourna chanter sur son île natale en 1990 à l'invitation du parlement.
L'île Amsterdam (également appelée île de la Nouvelle-Amsterdam) est une petite île française située dans le sud de l'océan Indien. Elle forme avec l'île Saint-Paul, distante de 85 km plus au sud, le district des îles Saint-Paul et Nouvelle-Amsterdam, l'un des cinq districts des Terres australes et antarctiques françaises (les quatre autres sont les îles Crozet, les îles Kerguelen, la Terre Adélie et les îles Éparses).Il y a à peu près trente personnes pendant l’hiver austral et soixante personnes l’été à Amsterdam.
Cette liste recense les principales personnalités engagées dans la lutte contre l'esclavage et la traite des Noirs. Cette liste cite sans les différencier les noms d'antiesclavagistes et d'abolitionnistes. Notons cependant que l'abolitionnisme ne se confond pas avec l'anti-esclavagisme, dans la mesure où il ne se contente pas de s'opposer à la réduction en esclavage, mais envisage les stratégies pour parvenir à sa disparition, y compris en dégageant les bases d'une organisation économique et sociale alternative.
Un écovillage (ou éco-village, éco-lieu, éco-hameau), est une agglomération, généralement rurale, ayant une perspective d'autosuffisance variable d'un projet à l'autre et reposant sur un modèle économique alternatif. L'écologie y a également une place prépondérante. La priorité est en effet de redonner une place plus équilibrée à l'homme en harmonie avec son environnement, dans un respect des écosystèmes présents.Le principe de base est de ne pas prendre à la terre plus que ce qu'on peut lui retourner. Les modes de culture alternative, comme l'agroécologie y sont mis en pratique.
Disney's Ambassador Hotel (ディズニーアンバサダーホテル) est un hôtel du Tokyo Disney Resort, œuvre de l'architecte Robert A.M. Stern. Il est situé dans le prolongement de la zone commerciale d'Ikspiari. L'hôtel compte 504 chambres et suites et a ouvert en juillet 2000.C'est le premier hôtel ouvert au Japon portant le nom de Disney et avec un thème. Cette tentative a prouvé à Oriental Land Company que le marché japonais accueillerait avec enthousiasme les hôtels à thème. Ainsi la société devient de plus en plus un groupe de loisirs à l'image de la Walt Disney Company.
Un berger (ou une bergère) est une personne chargée de guider et de prendre soin des troupeaux de moutons (quand il n'y a pas de complément de nom, il s'agit toujours de troupeaux de moutons), ou par extension de bétail (ex : berger à vaches), dans les prairies ou les zones montagneuses ; elle est souvent aidée par un chien de berger. Le mot est issu d'un latin vulgaire *vervecarius (attesté sous les formes birbicarius « pâtre, berger » vers 600 et berbicarius en 698). Ce mot est dérivé du latin vervex, signifiant brebis.
Le tramway du Cap-Ferret, appelé aussi petit train du Cap-Ferret, est un chemin de fer touristique et historique français situé sur le territoire de la commune de Lège-Cap-Ferret en Gironde. Son origine remonte aux tramways hippomobiles apparus en 1879 et plus récemment au « petit train » mis en service en 1952 par Jacques Millet. Repris depuis en régie municipale, il assure pendant la saison, d'avril à septembre, un service régulier entre le débarcadère de Bélisaire, sur le bassin d'Arcachon, et le terminus de la plage de l'Horizon, dite aussi du petit train, sur l'océan.
Le FC Viktoria Plzeň est un club tchèque de football basé à Plzeň. Les joueurs et fans du club donnent au FC Viktoria Plzeň le surnom Viktorka, qui est en fait le diminutif de Viktoria en tchèque. Les commentateurs de football donnent aux joueurs de la Viktorka le surnom de "Viktoriáni" (Victoriens) en allusion au nom du club et pas du tout à l'époque victorienne en Grande Bretagne. Le club peut se vanter d'avoir le plus âgé des capitaines d'équipe, car leur meneur de jeu Pavel Horváth est âgé de 38 ans (en 2013) sans pour autant perdre de son savoir-faire en football.
Mihails Zemļinskis est un footballeur letton né le 21 décembre 1969 à Riga. Zemļinskis n'a pratiquement connu qu'un seul club, celui du Skonto Riga. Il a joué aussi en Hongrie et en Israël, mais seulement pour quelques mois. Zemļinskis évolue avec l'équipe de Lettonie depuis l'indépendance de son pays en 1991/92 (comme le capitaine de l'équipe, Vitālijs Astafjevs) et compte aujourd'hui 105 sélections et 12 buts. Mihails Zemļinskis est un défenseur très expérimenté et sûr dans ses interventions. Il faisait partie de l'équipe lettonne à l'Euro 2004 et portait le maillot numéro 4.
Le championnat de la PGA (ou US PGA ou PGA Championship) est un tournoi de golf professionnel masculin, créé en 1916, se déroulant chaque année aux États-Unis, organisé par l'association des golfeurs professionnels américains (PGA of America). Il s'agit de l'un des quatre tournois majeurs, qui composent le grand chelem (avec le Masters, l'Open américain et l'Open britannique), qui annuellement en est le dernier volet. Longtemps organisé avec la formule du match play (1916-1957), il est aujourd'hui disputé en stroke-play. Le champion actuel est le nord-irlandais Rory McIlroy.
Christophe Laussucq, né le  à Bordeaux, est un ancien joueur international français de rugby à XV, évoluant au poste de demi de mêlée. Après avoir été remercié de son poste d’entraîneur des avants à Brive en novembre 2010, il fut nommé entraîneur des 3/4 du Stade Français en juin 2011. En avril 2013, il signe au Stade Montois pour être manager général et entraineur des lignes arrières à partir de la saison 2013-2014 suite au départ annoncé de Stéphane Prosper. Son grand-père, Gilbert Laussucq, a fait les beaux jours du Stade Montois dans les années 1950.
Them or Us est un album rock de Frank Zappa sorti en octobre 1984. C'est le dernier album studio de Frank Zappa avec un groupe de rock. Them and Us est marqué par la présence de Steve Vai qui signe les solos de Ya Hozna, Stevie's Spanking (premier solo) et la réécriture de Sinister Footwear II et de Marqueson's Chicken. À noter la présence de Dweezil Zappa, guitare solo sur Stevie's Spanking et Sharleena, mais aussi d'anciens musiciens ayant joué avec Zappa : Napoleon Murphy Brock (chœurs sur In France et Be in My Video) et George Duke (piano sur Planet of My Dreams).
Otto Warburg est un botaniste allemand, né le 20 juillet 1859 à Hambourg et mort en 1938. Il est professeur au séminaire oriental de Berlin à partir de 1897. Il devient membre de la Royal Society en 1934. Il est spécialiste de la taxinomie végétale ainsi que de la culture des plantes tropicales. Otto Warburg, de confession juive, adhère aux idées du sionisme. En 1908, il crée en collaboration avec le docteur Arthur Ruppin (1876-1943), la société Hahsharat Hayishouv, responsable de l'acquisition de terrains en Palestine, en vue de l'installation des pionniers de l'époque.
John Smeaton ( 8 juin 1724 - 28 octobre 1792) est un ingénieur britannique, souvent surnommé le père du génie civil britannique dans la littérature anglo-saxonne,il est réputé pour sa dextérité et son sens de l'analyse. Il est responsable de la construction de ponts, canaux, ports et de phares. Il est aussi ingénieur en mécanique et physicien. Son nom est associé avec la Lunar Society. Il naît à Austhorpe près de Leeds. Après avoir étudié à la Leeds Grammar School il travaille dans le cabinet juridique de son père.
Les Texans de Dallas (en anglais : Dallas Texans) étaient une franchise de la NFL ( National Football League) basée à Dallas. Attention à ne pas confondre cette franchise avec ses homonymes de football américain Texans de Dallas, ancien nom des Chiefs de Kansas City de 1960 à 1963 et la franchise de baseball de MLB : Texans de Dallas. Cette franchise NFL aujourd'hui disparue fut fondée en 1952 à partir d'éléments de l'ancienne franchise des Bulldogs de New York. Elle cessa ses activités après une seule saison en NFL.
Vostok 2 était une mission spatiale soviétique qui a emmené le cosmonaute Guerman Titov en orbite pour un jour complet, afin d'étudier les effets d'un manque de gravité prolongé sur le corps humain. À l'inverse de Youri Gagarine, Titov a brièvement pris le contrôle manuel de l'appareil. Le vol a été un succès quasi complet, légèrement terni par une période de mal de l'espace, un dysfonctionnement de la climatisation qui a laissé retomber la température à 6,1 °C, et un problème de rentrée quand le module de retour n'a pas réussi à se séparer proprement du module de service.
Henrietta Lacks (1er août 1920 – 4 octobre 1951), parfois appelée à tort Henrietta Lakes, Helen Lane ou Helen Larson, est une femme morte d'une tumeur cancéreuse à développement très rapide. Ses cellules sont les premières à avoir pu être cultivées in vitro et ont pour cette raison été utilisées dans le monde entier sous le nom de « HeLa ». Elles ont permis en particulier la mise au point du vaccin contre la poliomyélite et à une meilleure connaissance des tumeurs et des virus, ainsi qu'à des avancées comme le clonage ou la thérapie génique.
Le Bonhomme Carnaval est la mascotte-emblème du Carnaval de Québec.Bonhomme est né en 1954, année décisionnelle de la relance du Carnaval de Québec. Il est nommé représentant de l'événement et participe à son premier vrai carnaval en 1955 (année du premier carnaval sous sa forme actuelle). C'est un ambassadeur de la joie-de-vivre des Québécois et les touristes associent directement son image aux festivités de l'événement. L'identité de ses personnificateurs est jalousement gardée secrète par le Carnaval.
En informatique, sous Linux (et Unix), un fichier tgz est un fichier archive créé avec tar et ensuite compressé généralement avec gzip. Souvent, il s'agit d'une archive d'un fichier source, c'est-à-dire des sources d'un logiciel libre (ensemble des lignes de codes générées par l'être humain dans un langage compréhensible par lui) qu'il faudra préalablement compiler (rendre compréhensible par la machine) pour obtenir un binaire, c'est-à-dire un fichier exécutable. La méthode la plus rapide pour décompresser l'ensemble et recréer l'archive avec l'arborescence adéquate est :
La largeur d’un objet représente sa dimension perpendiculaire à sa longueur, soit la mesure la plus étroite de sa face. En géométrie plane, la largeur est la plus petite des deux mesures d'un rectangle, l'autre mesure de taille plus importante est nommée longueur. Le symbole de la largeur est « l » ( lettre « l » minuscule). Notons qu'à la différence, le symbole de la longueur est « L » ( lettre « L » majuscule). La largeur peut aussi s'appliquer, au sens figuré, à des sentiments (par exemple : largeur d'esprit).
Le courant potassique rectifiant activé par les protéines G ou GIRK, pour l'anglais G-protein activated Inwardly Rectifying K+ current, appartient à la famille des courants potassiques rectifiant. Le terme rectifiant est ici utilisé en référence au composé électronique, le rectifieur, qui n'est conducteur que pour une polarité. La séparation du complexe trimèrique des protéines G active ce courant via les sous-unités "beta" et "gamma". Ce courant entraîne une hyperpolarisation du potentiel de repos qui inhibe le neurone.
Pascal Yoadimnadji, né en 1950 et mort le  à Paris, est un homme politique tchadien. Il a été Premier ministre du Tchad du  jusqu'à sa mort. Avocat de profession, Pascal Yoadimnadji a été ministre de l’Agriculture dans le gouvernement de Moussa Faki avant de devenir Premier ministre le , nommé par le président Idriss Déby Itno. Il meurt d'une hémorragie cérébrale dans la nuit du 22 au  à l'hôpital militaire du Val-de-Grâce à Paris où il avait été hospitalisé à la suite d'un accident cardio-vasculaire.
Padrón, anciennement nommée Iria Flavia, est une commune en Galice (Espagne) située en amont d'un estuaire galicien, la ría de Arousa, sur les rives de la Sar et de l'Ulla que borde une promenade ombragée souvent évoquée dans les poèmes de Rosalía de Castro, à vingt kilomètres au sud-est de Saint-Jacques-de-Compostelle, dans la province de La Corogne. Cette petite ville, au sud de Saint-Jacques-de-Compostelle a donné son nom à une variété de piments verts, les pimientos de Padrón, grillés, en tapas ou en apéritif, ils sont connus dans toute l'Espagne.
Le boulevard Auguste-Blanqui est un boulevard du 13e arrondissement de Paris. Il fait partie de l'axe qui relie la place d'Italie à la place Denfert-Rochereau. Long de 1 040 mètres et large de 70 mètres environ, il part de la place d'Italie et va jusqu'à la rue de la Santé, à la limite du 14e arrondissement, où il est prolongé par le boulevard Saint-Jacques. Il traverse l'ancienne vallée de la Bièvre. Le boulevard doit son nom au penseur et révolutionnaire socialiste français Auguste Blanqui (1805-1881).
Net.art (net dot art) est un terme inventé par Pitz Schultz en 1995 et repris par un petit groupe d'artistes pour désigner leurs pratiques artistiques sur internet. Ces artistes ainsi que Pit Schultz étaient présents sur la liste Nettime et partageaient un intérêt commun pour l'art. Ce groupe s'est rencontré physiquement en janvier 1996 lors du festival Next Five Minutes à Amsterdam. Ainsi Heath Bunting et Vuk Cosic ont rencontré Alexei Shulgin qui a rencontré Jodi (duo composé de Joan Heemskerk et Dirk Paesmans), rejoints, plus tard, par Olia Lialina.
Kenjiro Yoshigasaki (né en 1951) est un aïkidoka japonais, huitième dan de Ki Aïkido. Kenjiro Yoshigasaki est arrivé en Europe dans les années 1970 afin d'y représenter le Ki No Kenkyukai.Il a permis l'éclosion de nombreux dojos dans toute l'Europe. Il donne de nombreux stages.En 2002 maître Koichi Tohei cesse d'enseigner, son fils prend sa succession.Maître Yoshigasaki fonde alors sa propre école, le Ki No Kenkyukai Association Internationale regroupant des dojos dans toute l'Europe, l'Afrique du Sud et l'Amérique du Sud. Il vit actuellement en Belgique.
En 1796, Benjamin Thompson (comte de Rumford) fait don séparément à la Royal Society et à l'American Academy of Arts and Sciences de 5 000 dollars américains destinés à créer un prix scientifique décerné tous les deux ans pour des travaux de recherche exceptionnels dans les domaines de la thermique ou de l'optique. Depuis lors, la Royal Society décerne la Médaille Rumford, tandis que l'American Academy of Arts and Sciences décerne le Prix Rumford. La Médaille Rumford est seulement décernée à des scientifiques travaillant en Europe.
Au Japon, un minshuku (民宿, minshuku) est l'équivalent d'une chambre d'hôtes en France ou d'un Bed and Breakfast au Royaume-Uni. Le prix est généralement compté par personne, il faut le plus souvent compter au moins 6 500 à 9 000 ¥ par personne. Contrairement au ryokan, le minshuku est un établissement familial où le logement des hôteliers est situé dans le même bâtiment que les chambres. Celles-ci sont le plus souvent aménagées à la japonaise avec des tatamis et des futons, mais aussi parfois à l'occidentale avec des lits.
Les monts du Cantal (ou massif cantalien, ou volcan du Cantal) sont un massif montagneux au centre-ouest du Massif central constitué des vestiges du plus grand stratovolcan visible d'Europe, dont la mise en place a débuté il y a environ 13 millions d'années et dont les dernières éruptions sont datées d'environ 2 millions d'années. Ce volcan a été largement démantelé par des phénomènes d'effondrements massifs et érodé par les glaciers et par l'eau.Le massif a donné son nom à un département, à un fromage et au cheval que montait NapoléonIer lors de la bataille d'Austerlitz.
Métabief (  [me.ta.bje ]) est une commune rurale française de montagne, située dans le département du Doubs en région de Franche-Comté. Elle fait partie du Massif du Jura. Les habitants de la commune s'appellent les Chats Gris. Métabief est une station de montagne du Haut-Doubs qui s'étend sur 576 hectares, à 1 000 mètres d'altitude, et qui connaît une activité tant en hiver (ski alpin (avec 42 km de pistes de ski alpin situées autour du Massif du mont d'Or), ski de fond, raquettes de neige, etc.) qu'en été (randonnée, VTT, etc.).
Les Allemands de la Volga sont les descendants de colons allemands invités par Catherine II à s'installer près de la Volga et de la mer Caspienne. Ils furent déportés pendant la Seconde Guerre mondiale, après l'invasion allemande de l'URSS. Ils avaient conservé la culture, les traditions, la langue et les confessions allemandes : le luthéranisme, le calvinisme, le mennonisme et le catholicisme. Beaucoup d'Allemands de la Volga émigrèrent vers l'Amérique du Nord et l'Argentine au milieu du XIXe siècle, puis depuis 1991, lors d'une seconde vague, vers l'Allemagne.
Le Middlesex est un ancien comté traditionnel d'Angleterre, qui eut, de 1889 à 1965, un statut de comté administratif au Royaume-Uni, la capitale en était Brentford. Il était aussi abrégé Middx. Ce comté ayant été supprimé, la plus grande partie de son territoire a été rattachée, en 1965, à la région anglaise du grand Londres. Les exceptions sont Potters Bar, qui est allé au Hertfordshire ; et Staines et Sunbury-on-Thames, qui sont allées au Surrey, actuellement formant le district de Spelthorne. La Middlesex University se trouve maintenant dans le Grand Londres.
Le séisme de 2005 au Cachemire est un séisme qui s'est produit le 8 octobre 2005 à 3 h 52 UTC et à 9 h 52 heure du Pakistan, près de la ville de Muzaffarabad, au Cachemire pakistanais, près de la frontière disputée entre l' Inde et le Pakistan, au nord-est d' Islamabad avec une magnitude de 7,6. Le tremblement de terre a principalement frappé le Cachemire. Le Pakistan est le pays le plus frappé, ainsi que le nord de l' Inde, et l' Afghanistan. Le bilan final établit par le gouvernement pakistanais en novembre 2005 fait état de 79 000 morts.
Identity Crisis est le premier album studio du groupe américain Thrice, distribué en 2000 par le label discographique Sub City, une filiale de Hopeless Records. Une partie des profits esr versée à une œuvre de charité appelée Crittenton Services for Children and Families. L'album est ensuite réédité pour la première fois en format disque microsillon et paru en mars 2001. L'album est mal accueilli sur Allmusic, avec une note de 1,5 sur 5, tandis qu'il est bien accueilli sur Sputnikmusic avec une note de 3,5.
Aileen Quinn, née le 28 juin 1971, est une actrice américaine. En 1982, elle est choisie parmi 8000 autres petites filles pour interpréter le rôle de la petite orpheline Annie dans le film homonyme de John Huston, adapté de la pièce Annie dans laquelle elle avait déjà interprété plusieurs rôles. Comme de nombreux enfants stars, elle prend ensuite ses distances avec le show-business, étudie les langues et devient, un temps, interprète, avant de retrouver les planches avec Fiddler On The Roof, Dreamstuff, Yiddle With a Fiddle et Peter Pan.
Paul Devolant est l'auteur d'un important recueil d'arrêts parus au parlement de Bretagne compilé par thèmes classés en ordre alphabetique les différents us et coutumes du pays. On y trouve les lois régissant un grand nombre de corps de métiers, des médecins aux fermiers en passant par la fonction ecclésiastique, mais aussi de nombreux passage sur le droit de la famille : éducation, statut de la femme succession, cession rente etc. Cet ouvrage est suivi d'un recueil des plus importants actes de notoriété donné au parlement de Bretagne.
The Isley Brothers est un groupe de musique afro-américain, actif depuis le début des années 1950. Depuis leurs premiers enregistrements en 1955, les Isley Brothers ont continué à rester actifs dans des répertoires variés tels que le gospel, le doo-wop, le R&B, la soul, le funk, le rock 'n' roll et le disco. Le groupe possède le record d'avoir placé un titre dans le Top 100 du Billboard au moins une fois par décennie entre les années 1950 et les années 2000. Ils sont également l'un des groupes dont les titres sont les plus repris et samplés dans l'histoire de la musique.
Tank Girl est le personnage principal d’une série de bande dessinée britannique, créée par Alan Martin (scénario) et Jamie Hewlett (dessin). Elle est apparue pour la première fois dans le fanzine Atomtan, auto-édité par les auteurs, puis sa série a débuté dans Deadline Magazine en octobre 1988.En réaction au thatchérisme ambiant à l’époque de sa création, Tank Girl est influencée par la vague punk et en arbore les signes distinctifs : crête iroquoise, épingles à nourrice, batte de baseball. Ce comics pour adultes aborde également des thèmes féministes, sexuellement explicites et anarchistes.
La Carling est une bière canadienne avec un taux d' alcool de 4,9 %. 5 millions de tonneaux ont été brassés en 2004 puis vendus dans plus de 36 000 pubs et boîtes de nuit. Carling est une marque du groupe canadien Molson.La marque vedette Carling Black Label participe dans de nombreuses compétitions de boissons alcoolisées afin de prouver sa haute qualité et son bon goût au niveau mondial. Elle a gagné un label de qualité Grand Or aux Sélections Mondiales de la Qualité, organisées par Monde Selection.
Le primat de l' Église catholique copte, communauté autonome des Églises catholiques orientales, est en communion avec l' Église catholique romaine. En 1741 un vicariat apostolique est établi à Alexandrie pour les coptes chrétiens voulant être rattachés à l'Église catholique romaine. En 1895 le vicariat est élevé en patriarcat. En droit canon, les Patriarches sont au second rang de la hiérarchie des évêques catholiques, juste après le Pape. Le Patriarche d'Alexandrie et de toute l'Afrique des Coptes est l'un des trois patriarches d'Alexandrie.
Torigni-sur-Vire est une commune française, située dans le département de la Manche en région Basse-Normandie. Anciennement Thorigny, elle a été le fief de la famille de Matignon dont il demeure l'aile sud du château du XVIe siècle, restaurée après les bombardements du 12 juin 1944, qui ont détruit les deux tiers de la commune. Ancien centre laitier sur la vallée des Nonains, à une dizaine de kilomètres au sud-est de Saint-Lô, elle est chef-lieu de canton et siège de la communauté de commune. Elle est peuplée de 2 346 habitants  (les Torignais).
La résistine est une hormone dont le nom provient de son effet tissulaire, l’ insulinorésistance, induit par sa fixation sur les récepteurs à l’ insuline des adipocytes, du foie et des muscles. Elle est de ce fait également responsable d’un hyperinsulinisme réactionnel. Au niveau du tissu graisseux, la résistine accélère la différenciation des pré-adipocytes en adipocytes. La résistine est une adipokine qui appartient à la famille des protéines possédant un taux élevé de cystéines découverte en 2001 par l’équipe du Dr Mitchell A. de l’école de médecine de l’université de Pennsylvanie.
You Only Live Twice II est un scénario pour le jeu de rôle James Bond 007, écrit par Raymond Benson en 1986. Les scénarios pour ce jeu de rôle doivent s'inspirer des films, ou bien, pour les trames originales, prendre le titre d'une suite d'un des films. Celui-ci se déroule principalement en Australie. Il confronte les joueurs à un génie scientifique malade, tentant de se faire passer pour Uluru, la réincarnation d'un dieu aborigène. Quelques idées issues de ce scénario sont réutilisées par Raymond Benson dans son roman Jour J moins dix, écrit dix ans plus tard.
Venera 1, ou Station interplanétaire automatique Venus-1 (Avtomatitcheskaïa Mezhplanetnaïa Stantsia), est une sonde spatiale soviétique lancée vers la planète Vénus au tout début de l'ère spatiale. Lancée le 12 février 1961 la sonde devait recueillir des données scientifiques au cours d'un unique survol de la planète. Mais la sonde a été rapidement victime de défaillances de plusieurs de ses composants durant le transit entre la Terre et Vénus et tout contact a été perdu avant que l'objectif soit atteint.
Marcel-Paul Schützenberger (né le  à Paris, mort le  à Paris)est un scientifique français. Ses recherches ont d'abord porté sur la médecine et la biologie, mais il est surtout connu pour ses travaux en mathématiques, en informatique théorique et en combinatoire. Il est le fondateur de la combinatoire des mots et un pionnier de la théorie des codes en longueur variable. Il a joué un rôle déterminant dans la création de l'informatique théorique en France, comme en témoigne le nombre de ses disciples.
En électronique, le collecteur et l'émetteur sont les électrodes principales du transistor bipolaire (l'autre étant la base). Ils jouent un rôle analogue à l' anode et à la cathode pour un tube à vide, ou au drain et à la source pour un transistor à effet de champ. On utilise aussi généralement les appellations collecteur et émetteur pour l’ IGBT, l'électrode de commande étant alors nommée grille. Pour un transistor NPN, le courant entre par le collecteur et sort par l'émetteur ; pour un PNP, c'est l'inverse. Dans les deux cas, l'électrode de commande est référencée à l'émetteur.
Les Castors Juniors (The Junior Woodchucks en VO) sont dans l' univers des canards créé par les studios Disney, une troupe scoute. Les Castors Juniors ont été imaginés par Carl Barks et sont apparus pour la première fois en février 1951 dans Castors Juniors à la rescousse ! (Operation St. Bernard) , publiées dans Walt Disney's Comics and Stories # 125. Donald et ses neveux ont fait partie dès 1938 des scouts, comme l'atteste le court-métrage Bons scouts.Entre 1966 et 1984, une revue nommée Junior Woodchucks a été publiée aux États-Unis.
Un patent troll, (en français « chasseur de brevets » ou « troll des brevets ») est, dans le domaine de la propriété intellectuelle, et plus précisément dans celui de la concession de licences (Licensing), le nom donné à une société ou à une personne physique, qui utilise la concession de licence et le litige de brevets comme principale activité économique. Cette notion fait aujourd'hui l'objet de nombreux articles universitaires, ce qui s'accompagne d'un usage de plus en plus fréquent par les cours de justice.
Le Cyana est un sous-marin de poche habité de l' Ifremer. Il a été mis en service en 1969 et peut plonger jusqu'à 3 000 mètres de profondeur. Il est utilisé pour des missions d'observation, de mesures, de prélèvement d'échantillons, d'assistance aux sous-marins en difficulté et d'interventions sur épaves. Il peut opérer à partir des navires de surface le Nadir, L'Atalante ou Le Suroît. Le Cyana est armé par Genavir. Désarmée au printemps 2003 après plus de 30 ans d’activité et 1 300 plongées, la Cyana est visible, depuis janvier 2009, à La Cité de la Mer de Cherbourg.
Panayótis Yannákis (en grec Παναγιώτης Γιαννάκης), né le  à Nikaia, est un entraîneur et ancien joueur de basket-ball grec, évoluant au poste de meneur. Champion d'Europe avec la Grèce en 1987, équipe dont il est le joueur possédant le plus de sélections et le meilleur total de points, il remporte également ce même titre en 2005 en tant que sélectionneur. Parmi les autres titres de son palmarès, il est vainqueur de la Ligue des champions d’Europe, ancien nom de l'Euroligue, en 1996 avec le Panathinaïkos. En tant que sélectionneur, il est également vice-champion du monde 2006.
L'hypothèse de la dopamine dans la schizophrénie est une théorie selon laquelle la schizophrénie serait la conséquence d'un dérèglement des quantités de dopamine dans le système nerveux. La dopamine est un neurotransmetteur, par lequel les neurones communiquent. Selon cette hypothèse, il y aurait :D'où la difficulté de traiter la schizophrénie : il faudrait diminuer l'activité dopaminergique dans une voie et l'augmenter dans l'autre. C'est pour cette raison qu'on utilise les neuroleptiques atypiques.
La poudrerie impériale puis nationale de Sevran-Livry fonctionna tout juste un siècle, de 1873 à 1973. Elle compta jusqu'à 3 300 ouvriers et produisit jusqu'à 28 tonnes de poudre par jour. Aujourd'hui, l'ancienne poudrerie nationale de Sevran- Livry, est un parc urbain de 137 ha situé sur le territoire des communes de Sevran, Villepinte, Livry-Gargan et Vaujours ( Seine-Saint-Denis), ouvert au public à partir de 1973 et traversé par le canal de l'Ourcq. C'est le seul site classé du département de la Seine-Saint-Denis en 1994.
Ancré dans la propagande nazie qui prétendait à l’existence d’une race supérieure dite aryenne, le néologisme aryanisation désigne l’expropriation totale des Juifs en Allemagne ainsi qu’en Autriche pendant la période du nazisme, et par extension les spoliations endurées par les Juifs de toute l'Europe occupée pendant la Shoah.Dans un sens plus large, sont également rangés sous le terme « aryanisation » d’autres aspects de l’exclusion des Juifs par les nazis, tels que leur élimination de la vie culturelle ou scientifique.
Le reo māori, littéralement langue māori, est l'une des langues officielles de Nouvelle-Zélande. Elle appartient au sous-groupe des langues polynésiennes de la famille des langues austronésiennes. Ses plus proches parentes parmi les langues polynésiennes sont celles de Polynésie orientale et plus particulièrement le māori des îles Cook, le tahitien, le paumotu (langue des Tuamotu), l'hawaïen et le marquisien, et, dans une moindre mesure, le rapa Nui (langue de l'île de Pâques).C'est à l'origine une langue orale, transcrite par les missionnaires européens au XIXe siècle.
Vauvert est une commune française située dans le département du Gard en région Languedoc-Roussillon. Ses habitants s'appellent les Vauverdois et les Vauverdoises. On les appelle également « li roula code » soit « les pierres qui roulent », car à Vauvert, lors des fortes pluies, des galets plus ou moins gros (très abondants sur les Costières) sont entraînés par le ruissellement dans les rues de l'agglomération. Il s'agit d'un des nombreux sobriquets collectifs utilisés dans les villages méridionaux.
La National Football Conference (NFC) ou la Conférence nationale, ou au Canada francophone l'Association nationale est, avec l'AFC, une des deux conférences (associations) qui constituent la National Football League (NFL) de football américain. Les franchises sont groupées en quatre divisions.De 1984 à 1996, la victoire dans le Super Bowl, qui consacre la meilleure équipe de NFL, a été remportée systématiquement par des franchises de la NFC. Depuis 1997, le bilan est moins bon avec deux victoires seulement en neuf saisons.
L'Amiénois est le nom d'une partie de la Haute- Picardie, qui occupe aujourd'hui le milieu du département de la Somme. L'Amiénois formait sous les Carolingiens un comté qui contenait Amiens, Conty, Poix-de-Picardie, Doullens, Picquigny, Rubempré. Les comtes d'Amiens furent vassaux de l'évêque jusqu'en 1185. Philippe-Auguste unit alors le comté à la couronne, mais Charles VII le céda par traité à Philippe le Bon, duc de Bourgogne en 1435. La mort de Charles le Téméraire le rendit à Louis XI en 1477, et il lui fut assuré par le traité d'Arras de 1482.
La Fiat Uno est un modèle automobile du constructeur italien Fiat, fabriqué en Italie entre 1983 et 1997, mais aussi dans beaucoup d'autres pays étrangers, dont le Brésil où elle est toujours présente, en 2009, sous l'appellation Fiat Mille. Voiture révolutionnaire à bien des égards, elle utilisait de la fibre optique pour l'éclairage des satellites de son tableau de bord (la Citroën DS employant déjà ce procédé pour l'illumination du contacteur), elle a marqué son époque. Elle a remporté le trophée européen de la voiture de l'année en 1984, douze ans après la Fiat 127 qu'elle remplace.
Mage : l'Éveil (Mage: The Awakening en anglais) est un jeu de rôle contemporain fantastique, publié par White Wolf Publishing et édité en français par Hexagonal. Son univers de jeu est le Monde des ténèbres 2. À ce titre, il n'a aucun lien avec le Monde des ténèbres. Comme tout jeu du Monde des Ténèbres 2, le monde de Mage : l'Éveil est similaire au nôtre, à ceci près que les monstres et le surnaturel existent. Dans le cas de Mage : l'Éveil, les personnages sont capables de plier les règles de la réalité à leur volonté pour réaliser des actes magiques.
Un Index Tracker, ou fonds indiciel coté (également appelé ETF pour Exchange-Traded Fund) , est un type de fonds de placement en valeurs mobilières reproduisant un indice boursier (un « fonds indiciel »), un actif ou tout simplement une stratégie et négociable en bourse. En France, ces fonds gérés par des organismes de placement collectif en valeurs mobilières sont également désignés par OPCVM indiciels.Bien que la majorité des fonds négociés en bourse soient indiciels, d'autres fonds gérés activement sont également transigés en bourse mais ne constituent pas des trackers.
Le sautereau est un élément du clavier de la vielle à roue qui comprend des tiges coulissantes pour chaque note, les sautereaux sont fixés sur chaque tige par groupe de deux (s'il y a deux cordes en chanterelles, sinon, il y aura autant de sautereaux que de chanterelles - parfois trois ou quatre dans certaines vielles) et permettent comme le doigt du violoniste, de déterminer la partie de corde vibrante. Après appui sur la tige du clavier, celle-ci est rejetée par la vibration des cordes faisant ainsi reculer la paire de sautereaux.
Le Roi Soleil est une comédie musicale produite par Dove Attia et Albert Cohen, mise en scène et chorégraphiée par Kamel Ouali. Cette comédie musicale raconte la vie et les amours de Louis XIV, dit « le Roi Soleil ». La première du spectacle a eu lieu le  au Palais des sports de Paris. La dernière a eu lieu le  au Palais omnisports de Paris-Bercy après 2 saisons à Paris et 2 tournées en France, Belgique et Suisse. La comédie musicale du Roi Soleil a remporté à deux reprises le NRJ music awards du Groupe/duo francophone de l'année en 2006 et en 2007.
L’autoroute A77 commence au hameau de Rosiers en Seine-et-Marne, au demi-échangeur avec l' autoroute A6 ; elle se termine provisoirement au sud de Nevers dans la Nièvre, où elle rejoint la route nationale 7. Surnommée l’« autoroute de l’Arbre », elle fait l'objet d'un grand soin paysager. Chacune des aires de repos porte le nom d'une espèce. L'intégration paysagère a été très étudiée et des zooducs permettent le passage des animaux (sauvages ou bétail) d'un bord à l'autre de la chaussée (comme en forêt de Montargis), atténuant ainsi la coupure de l'infrastructure.
Montcalm est une municipalité rurale du Manitoba située à la frontière des États-Unis d'Amérique, à environ 60 km au sud de Winnipeg. Elle est traversée par la rivière Rouge, la rivière Roseau et la rivière Plum. Au recensement de 2006, on y a dénombré une population de 1 317  habitants. Elle est composée des villages de Saint-Joseph, Saint-Jean-Baptiste et Letellier. Elle fut fondée par des pionniers canadiens-français. Le français y est toujours parlé (50 %). Elle est nommée en l'honneur du marquis et général Louis-Joseph de Montcalm.
La sculpture sur bois est une technique que l'on pratique en retirant de la matière. Elle désigne également l’œuvre réalisée en bois. Bien que la pratique de la sculpture sur bois soit très ancienne (il n'en reste aucune trace, car le bois est une matière qui ne résiste pas aux outrages du temps), la sculpture en argile demeure la première technique et le premier matériau utilisé pour la sculpture. La sculpture sur bois constitue un savoir-faire reconnu par l'Inventaire du patrimoine culturel immatériel en France.
L'Unified Combatant Command (COCOM : « Commandement Interarmées de Combat ») est l'ensemble des Commandements des forces armées des États-Unis. Ce type de structure a été créé le 14 décembre 1946. Il existe, en 2013, neuf Commandements. Six ont des responsabilités géographiques (Area Of Responsibility, voir carte) et trois ont des responsabilités fonctionnelles (voir en bas). L'Unified Combatant Command est composé d'effectifs provenant d'au moins deux branches distinctes. Sa mission est permanente et géographiquement étendue.
Cet article est centré sur les mucines sécrétées sur des surfaces muqueuses et, chez les mammifères, dans la salive.Une mucine ou mucigène est une grande protéine fortement glycosylée et entrant dans la composition de nombreux mucus. Certaines mucines sont liées aux membranes cellulaires à cause de la présence d'un domaine hydrophobe autour de la membrane qui favorise la rétention dans la membrane plasmique, les autres sont sécrétées sur des surfaces muqueuses et, chez les mammifères, dans la salive.
La théorie de la bipédie initiale propose que les premiers mammifères auraient été originellement bipèdes et que ce caractère anatomique se serait maintenu dans la lignée humaine, tandis que la plupart des autres lignées, y compris celle des singes, développaient un mode de locomotion quadrupède. Selon les formulations, la bipédie remonte parfois jusqu'à l'« ancêtre commun » à tous les vertébrés ce que les données paléontologiques ne viennent pour l'instant pas confirmer.Cette théorie est aujourd'hui un concept radical que la plupart des scientifiques n'accepte pas.
Le Peñón de Vélez de la Gomera (ou rocher de Vélez de la Gomera, rocher de Badis ou simplement Badis pour les Marocains) est une île située en Afrique du Nord, à 260 km à l'ouest de Melilla et à 117 km au sud-est de Ceuta. Elle est possession de l'Espagne depuis 1564, après avoir déjà été occupée entre 1508 et 1522, mais est revendiquée par le royaume du Maroc qui ne reconnaît pas la souveraineté espagnole.Les militaires de la petite caserne du Cuerpo de Regulares de l'Armée de terre espagnole sont les seuls habitants de l'île.
Mia Farrow, née Maria de Lourdes Villiers Farrow le  à Los Angeles (Californie), est une actrice et chanteuse américaine, qui fut également mannequin. Elle a été l’interprète de plus de quarante films, et a reçu plusieurs récompenses, dont un Golden Globe.Elle est également connue pour ses engagements humanitaires, notamment en tant qu’ambassadeur de l’Unicef. Elle s’est récemment impliquée sur la question du Darfour. En 2008, elle est citée par le magazine américain Time comme étant l’une des personnes les plus influentes de la planète.
David Watson Mackie est un électricien et un arachnologiste britannique amateur, né le  à Irvine dans l’ Ayrshire et mort le . Il fait ses études à l’Irvine Royal Academy avant d’entrer comme apprenti électricien à l’Ayrshire Dockyard Company. Il travaille dans d’autres sociétés, ce qui lui permet de voyager notamment au Canada, en Afrique du Nord et de l’Ouest, et dans les îles Canaries. Passionné dès sa jeunesse par l’histoire naturelle, il participe à la création, en 1959 du Faltford Mill Field Centre qui deviendra plus tard la British Spider Study Group puis la British Arachnological Society. Il contribue grandement à la connaissance des araignées et des opilions de Grande-Bretagne.
Assistance publique – Hôpitaux de Paris (AP-HP) est l'établissement public de santé qui exerce le rôle de centre hospitalier régional pour Paris et l'Île-de-France. Elle emploie plus de 90 000 personnes, parmi lesquels un personnel médical, agent du service public, et un personnel paramédical, médico-administratif et médicotechnique relevant de la fonction publique hospitalière (FPH). Le siège de l'AP-HP est situé avenue Victoria dans le 4e arrondissement de Paris. L'AP-HP est l'héritière de la Direction générale de l'Assistance Publique, autrefois chargée de la gestion et de l'administration des hôpitaux franciliens.
La Rue Mosnier aux drapeaux est un tableau réalisé par le peintre Édouard Manet en 1878. Cette vue de Paris a été entreprise à l'occasion de l' Exposition universelle de la même année, lorsque les rues de la capitale ont été décorées de nombreux drapeaux français. Manet avait son atelier dans le quartier de la rue Mosnier (actuelle rue de Berne). Contrairement à La Rue Montorgueil de Claude Monet, réalisée le même jour sur le même sujet, la rue pavoisée, sur une autre voie parisienne, la toile de Manet frappe par son aspect austère et presque aride, dénotant une vision assez noire du Paris estival.
La route nationale 58, ou RN 58, est une route nationale française. De nos jours, elle relie La Moncelle à Bouillon en Belgique, via La Chapelle. Elle fait partie de la route européenne 46. C'est une voie express à chaussées séparées de type autoroutier, qui pourrait être intégrée à l' A 34 et sera, quoi qu'il advienne, conservée dans le réseau national. Mais ce tracé est très récent. En effet, à l'origine selon la numérotation de 1824, la RN 58 reliait Pont-à-Mousson à Saulx-en-Barrois via Commercy. Cette route a été déclassée en RD 958 dans les années 1970. Voir le tracé de l'ancienne RN58 sur GoogleMaps
Séqenenrê Taâ  est un roi égyptien de la XVIIe dynastie dont le règne se situe aux alentours de -1558 à -1554 . Comme ses obscurs prédécesseurs, il régnait sur la Haute-Égypte depuis Thèbes alors que les Hyksôs régnaient dans le delta du Nil depuis la cité d' Avaris. Formant la XVe dynastie, ces derniers faisaient valoir leur souveraineté sur toute l'Égypte. Sous son règne semble s'organiser la résistance face à l'occupant Hyksôs, qui mènera bientôt, sous ses deux successeurs Kamosé et AhmôsisIer, à la guerre de libération. Séqenenrê Taâ meurt de mort violente et est inhumé à Dra Abou el-Naga.
La route nationale 65, ou RN 65, est une route nationale française reliant la sortie N° 20 de l'autoroute A6 à Auxerre. Avant la réforme de 1972, la RN 65 reliait Neufchâteau à Bonny-sur-Loire. En dehors de la section entre l'autoroute A6 et Auxerre, une autre section de la RN 65 n'a pas été rétrocédée aux départements. Il s'agit du tronçon de Neufchâteau à Chaumont qui appartient désormais à la RN 74. Le reste du tracé a été déclassé en RD 65 dans la Haute-Marne et en RD 965 dans les autres départements traversés. Le décret du  ne prévoit pas le transfert au département du dernier tronçon subsistant de la RN 65.
Red Slate Mountain est le plus haut sommet de Sherwin Range, qui fait partie de la Sierra Nevada. Il est sur l'arête de la Sierra qui sépare les comtés de Fresno et de Mono, en Californie. Red Slate Mountain peut être atteint en partant de la McGee Pass ou du Bighorn Lake. La région au nord de Red Slate Mountain est une des zones sismiques les plus actives de Californie : ces tremblements de terre correspondent à la Caldeira de Long Valley. La Red Slate Mountain doit son nom au California Geological Survey de 1873. Cependant, il n'est pas sûr que ce soit la montagne actuelle ou la Red-and-White Mountain qui ait originellement été nommée ainsi.
Un canal à bief de partage relie deux vallées en franchissant une crête. Il porte souvent le nom des deux cours d'eau reliés. Le plus ancien canal à bief de partage est le canal de Briare. Commencé en 1605, sous Henri IV de France, à l'initiative de Sully, il a été mis en service sous le règne de Louis XIII de France. Exemples :Au niveau du bief de partage il doit être alimenté en eau par une dérivation, équipée en général par un ou des barrages réservoirs ou par pompage. Le canal du Midi est alimenté en partie par les réservoirs de la Montagne Noire, le canal de l'Aisne à la Marne est alimenté par un pompage dans la Marne.
Le montage vidéo consiste à sélectionner des images enregistrées sur un support électronique, non photochimique à la différence du film photographique et à les assembler en une suite cohérente ou d'expression artistique. Le montage vidéo figure parmi l'une des étapes de post-production pour la réalisation de documentaires, téléfilms, reportages, vidéo clips, films d'animation, etc. Le support exploité peut être la bande magnétique, le disque dur ou magnéto-optique. Depuis les années 2000 et avec l’avènement de la technologie numérique, ce type de montage est exploité pour le cinéma, dans une version spécifique, notamment en Haute Définition.
Images Doc est un magazine mensuel du groupe Bayard presse né en 1989. Il a pour ambition d'éclairer les enfants de 8 à 12 ans à travers quatre axes documentaires : la nature, le monde, l’histoire, la science. Il est en quelque sorte le descendant de l'Univers d' Okapi des années 1970-1980. L’écriture visuelle d’Images Doc est avant tout photographique avec l'acquisition de reportages photos auprès de photographes renommés. Des spécialistes sont sollicités pour apporter à l'équipe de rédaction leur relecture scientifique. L'enfant est également incité à tester des expériences amusantes et surtout à prendre soin de la planète avec un éveil aux problématiques du développement durable.
Le château de Drottningholm est une résidence privée de la famille royale suédoise. Il se situe à Drottningholm, sur une île du lac Mälar, dans la banlieue de Stockholm. Sa construction a débuté au XVIIe siècle sous la direction de l'architecte Nicodemus Tessin l'Ancien. Le château, ainsi que son théâtre, le pavillon chinois et les parcs et jardins attenants sont inscrits sur la liste du patrimoine mondial par l'UNESCO depuis 1991. Parmi les fabriques de jardin qui ornent la propriété, la « Tente tartare » a servi de modèle à celle du château de Groussay. Le Pavillon chinois, quant à lui, a inspiré le Village chinois du palais Alexandre à Tsarskoïe Selo.
Cette liste comprend la quasi-totalité des toponymes italiens qui existent sous une forme lexicalisée (exemple : Trieste, identique à l'écrit dans les deux langues mais qui donne Triestin) ou nettement francisée (exonymes), en Italie, en Suisse italienne et dans les zones où l'italien a eu une forte influence sur les toponymes (Suisse italienne, Carniole, Corse, Grèce insulaire et Chypre, Malte, Monténégro, Somalie notamment). Lorsque le nom francisé est d'usage courant, il constitue un lien avec le titre de l'article correspondant. Quand le nom est devenu désuet ou seulement historique, il ne constitue pas de lien.
Le petit rorqual de l'Antarctique ou Baleine de Minke (Balaenoptera bonaerensis) est une baleine étroitement apparentée à B. acutorostrata et qui se rencontre dans les mers et océans de l'hémisphère Sud. Cette espèce a été scientifiquement décrite en 1867. C'est une espèce qui a été abondamment chassée par la pêche baleinière japonaise, qui a dû en échange de dérogation au moratoire sur la chasse aux cétacés (« permis spécial ») proposer des méthodes plus "humaines" de mise à mort et fournir des données scientifiques sur l'espèce, dont sur leur santé et sur les teneurs de la chair et de certains organes en métaux lourds ou organochlorés.
Lech II le Noir (en polonais Leszek II Czarny), de la dynastie des Piasts, est né vers 1241 et décédé le  à Cracovie. Il est le fils aîné de CasimirIer de Cujavie et de Constance de Wrocław , fille d’ Henri II le Pieux. Il a été duc de Sieradz (à partir de 1261), duc de Łęczyca (à partir de 1267), duc d’ Inowrocław (de 1273 à 1278), duc de Cracovie et de Sandomierz (à partir de 1279). Lorsque sa mère est décédée en 1257, son père s’est remarié avec Euphrosyne d’Opole qui lui a donné trois fils et une fille. La belle-mère de Lech a essayé d’écarter de la succession les enfants du mariage précédent de Casimir. Certains chroniqueurs la soupçonnent d’avoir tenté de les empoisonner.
La première bataille de Raszyn a lieu le 19 avril 1809 entre les armées de l'Empire d'Autriche et celles du grand-duché de Varsovie, pendant la Cinquième Coalition. L'armée autrichienne y est défaite.Commandée par l'archiduc Ferdinand, l'armée autrichienne envahit le grand-duché de Varsovie en avril 1809. Les troupes polonaises sous le commandement du prince Józef Antoni Poniatowski résistent à l'attaque autrichienne sur Varsovie, leur infligeant une défaite à Raszyn et reconquièrent des parties de l'ancienne Pologne dont Cracovie et Lwów en battant les Autrichiens près des villages de Góra et Grochów.
Le Monde informatique est un magazine hebdomadaire français d' informatique professionnel créé en 1980 par le groupe IDG (basé à Boston), sans aucun lien avec le journal Le Monde. 44 numéros sont publiés par an. Il correspond en France à d'autres titres édités par IDG ailleurs dans le monde comme ComputerWorld, ComputerWoche… Son dessinateur caricaturiste était François Cointe.Les autres blogs des journalistes de l'hebdomadaire sont accessibles depuis la page d'accueil du site.L'hebdomadaire a publié son dernier numéro en octobre 2007, décision prise peu avant le rachat d'actifs du groupe IDG par le groupe AdThink Media. L'édition en ligne du même nom continue elle à exister.
Postal² est un jeu vidéo de tir à la première personne d'une très grande violence, développé par le studio Running With Scissors en 2003 sur PC. Interdit de vente dans de nombreux pays dont la France, de par la violence gratuite proposée aux joueurs, le jeu est devenu célèbre grâce à Internet. Il constitue la suite du jeu Postal sorti en 1997, lui-même ayant été très controversé. Le terme « postal » vient ici de l'expression américaine « Going postal  » qui signifie littéralement « commettre des meurtres en masse ». Cette expression fait référence à une série de massacre perpétrés dans les années 1970 par des employés des Postes aux États-Unis d'Amérique.
La ligne du Tonkin, ou ligne du Sud-Léman (portion de la Ligne de Longeray-Léaz au Bouveret, n°892 000 du RFN), est une ligne de chemin de fer reliant Saint-Maurice à Genève ( Suisse), en passant par Évian-les-Bains et Thonon-les-Bains. La ligne est encore exploitée dans le Chablais valaisan, ainsi qu'entre Évian-les-Bains et Genève, mais la section reliant Saint-Gingolph (France) à Évian-les-Bains, longue de 17,8 kilomètres, sur la rive sud-est du lac Léman, dans le Chablais français (Haute-Savoie), n'est plus circulée depuis 1998. Actuellement, l'association RER Sud-Léman milite pour sa réouverture.
Manderlay est un film danois de Lars von Trier sorti en 2005. Le film est la suite de Dogville, tournée avec la même idée d'un plateau au décor minimal. C'est le deuxième épisode de la trilogie USA - Land of opportunity. Le troisième volet, Wasington est toujours à l'état de projet sans date en 2011, notamment à cause de l'échec commercial du précédent. Nicole Kidman aurait dû reprendre le rôle de Grace mais, officiellement pour des raisons d'agenda, n'a pas pu se libérer.Le film s'inspirerait de la révolte d'esclaves contée dans la préface de Jean Paulhan au roman Histoire d'O de Pauline Réage.
Joanne Grogan Brackeen est une pianiste de jazz, compositeur et enseignante au Berklee College of Music à Boston. Elle est née à Ventura dans le sud de la Californie le . Elle est considérée comme l’une des pianistes les plus accomplies du jazz. En effet, on la compare souvent à Jessica Williams, pour son jeu ou encore, Andrew Hill pour son style percutant et à la fois lyrique. Cela représente donc une très grande palette. Joanne joue et compose souvent une musique très complexe mais toujours mélodieuse. Son assurance et son contrôle de la musicalité lui permettent une très grande expressivité et une absolue liberté mises en évidence lors de ses associations en trio, particulièrement.
Montpellier District était une structure de coopération intercommunale française. Fondée en janvier 1965, le district des communes de l' agglomération de Montpellier, dans l' Hérault. Le , elle a été remplacée par une communauté d'agglomération (Montpellier Agglomération), devenue métropole ( Montpellier Méditerranée Métropole) le . Le district a été créé par Montpellier et onze communes voisines pour « étudier et résoudre en commun les problèmes d'urbanisme soulevés par le développement de l'agglomération montpelliéraine » des années 1960. Progressivement, le district a reçu des communes membres de nouvelles compétences.
Les achards (étymologie du malais atchar ou du persan atchãrd) sont une spécialité culinaire créole qui accompagne les carris. Utilisée par les marins portugais pour conserver les aliments, la recette a essaimé dans tout l' océan Indien et même le Pacifique. On en retrouve par exemple en Nouvelle-Calédonie (notamment achards de légumes, de bambou, de citrons et de trocas). Elle se compose de menus morceaux de légumes (haricots verts, chouchou, carotte, chou palmiste, citron…) qu'on a fait blanchir puis macérer dans une sauce légèrement vinaigrée, salée et huilée, où entrent le gingembre, le piment et le curcuma.
Star Trek : Générations (Star Trek: Generations) est un film américain de science-fiction réalisé par David Carson et sorti en 1994. 7e film de la saga Star Trek, Star Trek : Générations constitue une transition entre l'équipage de la série originale et celui de . En effet, c'est la dernière apparition du capitaine Kirk, secondé par Scotty et Chekov. Le remaniement de l'équipe s'explique par le fait que les studios Paramount Pictures ont souhaité que le film soit compréhensible par les non-initiés, et donc simplifié sur de nombreux points et en particulier la rencontre entre le capitaine James Kirk et le capitaine Jean-Luc Picard.
Börte Üjin ou Börte (en mongol : Бөртэ үжин ou Бөртэ ; үжин, üjin : « dame »), née vers 1160, morte avant 1227, est une khatun, épouse principale de Gengis Khan et la mère de ses quatre fils Djötchi, Djaghataï, Ögödei et Tolui. Börte signifie « aux reflets bleutés », pour désigner un pelage d'animal. Cet adjectif est également utilisé pour désigner le Börte Cino (loup bleu), premier ancêtre mâle mythologique des Mongols. Dans l'édition française de l'Histoire secrète des Mongols, les auteurs ont choisi de traduire les noms mongols, et utilisent « Bleutée » ou « Dame Bleutée » pour nommer Börte.
Le Traité de Saint-Pétersbourg (ou Traité d'échange de l'île de Sakhaline contre les groupe des îles Kouriles) a été signé le  entre le Japon et la Russie et a été ratifié le 22 août de la même année à Saint-Pétersbourg. Ses termes stipulent que le Japon renonce à la partie de l'île de Sakhaline qu'il possède en échange de 18 Îles Kouriles. Le Traité de Shimoda de 1855 avait laissé le territoire de Sakhaline sans frontières claires, ce qui avait conduit à des incidents entre la Russie et des colons japonais. Pour remédier à cette situation, le gouvernement japonais envoya un ambassadeur Takeaki Enomoto à Saint-Pétersbourg pour définir clairement les limites territoriales de la zone.
Hidetoshi Nakata, né le  à Yamanashi ( Japon), est un ancien footballeur international japonais, évoluant au poste de milieu de terrain. Sélectionné à 78 reprises en équipe du Japon de 1997 à 2006, il réalise la majeure partie de sa carrière en Italie. Il est au cours de sa carrière un des joueurs d' Asie les plus célèbres. Le 3 juillet 2006, à 29 ans, Nakata met un terme à sa carrière de footballeur professionnel. Hidetoshi Nakata est nommé dans le FIFA 100, liste des 125 meilleurs joueurs de tous les temps établie par Pelé pour les 100 ans de la FIFA ; il est le seul joueur japonais de cette liste.
La maison d'Aviz ou « dynastie jeanine » est une branche cadette et bâtarde de la maison de Bourgogne qui règne sur le royaume de Portugal de 1385 à 1580. Lors de la crise portugaise de 1383-1385, Jean, grand-maître de l'Ordre militaire d'Aviz et fils bâtard du roi PierreIer, détrône sa nièce Béatrice et s'empare du pouvoir. Sa lignée mâle s'éteint en 1580, et au terme d'une nouvelle crise de succession, le trône passe par les femmes aux Habsbourg d'Espagne en la personne de Philippe II, le fils de Charles Quint. En 1640, après la révolution portugaise, la couronne passe, de nouveau par les femmes, à la maison de Bragance, issue d'un bâtard du roi Jean, Alphonse de Bragance.
Giuseppe Bergomi dit Beppe (né le  à Milan en Lombardie) est un footballeur international italien, ayant évolué au poste de défenseur. Il effectue toute sa carrière avec l’équipe de Inter Milan avec laquelle il remporte le championnat d’Italie en 1989 et trois Coupes de l'UEFA. C’est aussi un joueur important dans la défense de l’ équipe d'Italie avec laquelle il gagne la Coupe du monde 1982. Il est considéré comme l'un des meilleurs défenseurs de sa génération. En 2007, le quotidien anglais The Times le place à la 9e position du classement des joueurs les plus rudes de tous les temps.Il est actuellement commentateur sportif aux côtés de Fabio Caressa pour la chaîne télévisée Sky Sport.
Florent Piétrus, né le 19 janvier 1981 aux Abymes en Guadeloupe, est un joueur de basket-ball français de 2,02 m pour 107 kg, évoluant au poste d'intérieur. Avec l'Équipe de France, il obtient quatre médailles lors de compétitions internationales, l'or en 2013, l'argent en 2011 et le bronze en 2005 lors de championnat d'Europe, et le bronze lors de la Coupe du monde 2014 en Espagne. En club, il débute avec Pau-Orthez avant de faire l'essentiel de sa carrière en Espagne puis de revenir en France, à Nancy. Des titres de champion de France et de champion d'Espagne figurent à son palmarès, ainsi qu'un titre européen, l'EuroCoupe 2010 avec Power Electronics Valencia.
Le terme Caldoche désigne la population blanche essentiellement d'origine européenne (mais pouvant avoir connu un fort métissage) installée en Nouvelle-Calédonie depuis une ou deux génération au minimum, voire depuis la colonisation commencée au milieu du XIXe siècle. Ayant eu une connotation péjorative, elle a fait l'objet, à l'instar du terme canaque devenu kanak chez les Mélanésiens, d'une récupération identitaire et est parfois revendiqué par une partie des personnes concernées pour mettre en avant leur lien à la terre où ils sont nés et où leur famille a évolué. Beaucoup préfèrent toutefois le terme plus neutre, et plus générique, de « Calédoniens ».
Le Quinquina (Cinchona officinalis) est un arbuste ou un petit arbre sempervirent de la famille des Rubiacées, originaire de l' Équateur. Il est exploité pour son écorce dont on tire la quinine, fébrifuge et antipaludéen naturel. Le terme quinquina est polysémique : il peut aussi bien désigner l'arbre de l'espèce Cinchona officinalis que le genre Cinchona et donc servir de terme générique pour n'importe quelle espèce du genre. Par ellipse, il désigne aussi l'écorce de quinquina (une drogue) ou le vin de quinquina (un apéritif).Pour éviter tout risque de confusions, l'espèce Cinchona officinalis est aussi appelée Quinquina gris et son écorce l'écorce brune du Pérou.
Traian Vuia, né le  à Surducu Mic (rebaptisé Traian Vuia), alors en Autriche-Hongrie, depuis 1918 en Roumanie, et mort le  à Bucarest, était un inventeur roumain, pionnier de l'aviation. Le  il réalisa, un an avant Blériot, un vol mécanique avec un appareil plus lourd que l'air (aérodyne), autopropulsé par un moteur à combustion interne. Ce fut le premier vol d'un tel appareil connu par le public de l'époque, grâce aux articles parus dans plusieurs journaux et magazines tels que L'Aérophile d'avril 1906, L'Auto ou La Nature. Clément Ader avait déjà tenté de décoller ainsi en 1890 et en 1897. Pour mémoire, l'appareil des frères Wright était, lui, catapulté.
Dragan Mrđa en serbe cyrillique Драган Мрђа né le  à Vršac ( Serbie) est un footballeur serbe qui évolue au poste d' attaquant au FC Sion et en équipe de Serbie. Il était annoncé vers les Girondins de Bordeaux mais il décide de partir vers la Suisse, au FC Sion, en 2010. Il participe à l' Euro espoirs 2007, arrivant jusqu'en finale avec la Serbie. Le 13 mai 2013 il est évincé du groupe professionnel du FC Sion pour se retrouver dans un groupe de "bannis" ne disputant plus de matchs officiels. Les raisons de son éviction ne sont pas établies mais sembleraient liées au tempérament caractériel du joueur.
Le titre de Patriarche de Jérusalem est traditionnellement porté par l' évêque de Jérusalem. Ce diocèse est l'un des plus anciens et des plus prestigieux de la Chrétienté, du fait de sa situation en Terre sainte. Il fut érigé en patriarcat en 451, au concile de Chalcédoine. Aujourd'hui, trois chefs d'Église, dont un catholique, portent le titre de Patriarche de Jérusalem. Les Patriarches de Jérusalem actuellement en fonction sont :Le primat de l'Église grecque-catholique melkite, résidant à Damas en Syrie, porte le titre de Patriarche d'Antioche et de tout l'Orient, d'Alexandrie et de Jérusalem des Melkites.
Le Dartrier ou casse ailé, Senna alata (L.) Roxb,) est une plante arborescente de la famille des Caesalpiniaceae, ou des Fabaceae, sous-famille des Caesalpinioideae, selon la classification phylogénétique. Il appartient à la tribu des Cassieae. Il a un feuillage ornemental s’ouvrant le matin et se fermant le soir ; les feuilles sont composées-pennées. Les fleurs sont grandes, en longs épis jaune-orangé. Les gousses portent deux grandes ailes latérales et longitudinales. Les feuilles et fleurs ont une odeur fétide. Noms vernaculaires : dartrier, bois dartre, quatre épingles, épis d'or, fleurs de Saint-Christophe, n'gari (Gabon).
Les artères ulnaires (appelées artères cubitales dans l'ancienne nomenclature) sont des artères systémiques amenant du sang oxygéné vers la main. On compte une artère ulnaire droite dans le bras droit et une ulnaire gauche dans le bras gauche. L'artère ulnaire est issue de l'artère brachiale juste sous l'interligne articulaire du coude. Cette artère se dirige vers le bas. Elle donne naissance à l'arcade palmaire superficielle. Ces collatérales sont l'artère interosseuse, l'artère transverse antérieure du carpe, l'artère dorsale du carpe et un rameau superficiel de l'artère ulnaire (cubito-palmaire).
Jean-Marie Pillu, dit Jean-Marie Périer, est un photographe français, né le 1er février 1940 à Neuilly-sur-Seine. Il est le fils de l'acteur François Périer (1919-2002) qui l'a reconnu officiellement à sa naissance, son père biologique étant le musicien et chanteur Henri Salvador (1917-2008). Sa mère, l'actrice Jacqueline Porel (1918-2012), est la petite-fille de la comédienne Réjane (1856-1920). Il est le frère du cinéaste Jean-Pierre Périer (1943-1966) et de la journaliste Anne-Marie Périer-Sardou, et le demi-frère de l'acteur Marc Porel (1949-1983). Il est père de trois enfants : Arthur Pillu-Périer (animateur radiophonique), Paul Périer et Lola.
Un squelette est, dans les fictions, un mort-vivant qui a perdu toute sa chair putréfiée, ses os se maintenant par la magie ou autre phénomène surnaturel. Par défaut, le terme désigne un squelette humain. C'est une créature qui se retrouve fréquemment dans les histoires en rapport avec l'horreur, le surnaturel ou l'aventure fantastique. Le squelette occupe le plus souvent le rôle du méchant. Ils sont particulièrement courants dans le domaine de la fantasy, où ils sont des ennemis récurrents peu difficiles à vaincre. En général, ce sont des squelettes de personnes mortes qui sont animées par des nécromanciens.
Anne de Husson (1475-1540), était la fille de Charles de Husson, comte de Tonnerre, seigneur de Saint-Aignan, de Selles-sur-Cher, et d'Antoinette de La Trémoille. Elle se maria à Bernardin de Clermont (1440-1522), vicomte de Tallard, seigneur de Saint André de Royans, de Montrevel, de la Bastie, de Paladru, de Virieu, de Selles sur Cher. Elle apporta à son mari les seigneuries de Husson, d'Ancy-le-Franc, de Laignes, de Cruzy, de Chassignelles, de Ravières. Elle hérita du comté de Tonnerre de son neveu Louis de Husson vers 1537, puis le transmit à Louise de Clermont, sa fille, en 1540.Elle fut enterrée dans l'église de l'Hôpital de Tonnerre (Yonne).
L'encéphalite japonaise (日本脳炎, Nihon-nōen, auparavant appelée encéphalite japonaise de type B pour la différencier de l'encéphalite A de von Economo) est une maladie virale transmise par les piqûres de moustique. Un des plus importants vecteurs de cette maladie est le moustique Culex tritaeniorhynchus. Le virus de l'encéphalite japonaise appartient à la famille des Flaviviridae. Le porc et les oiseaux sauvages sont des réservoirs de ce virus à ARN dont la transmission à l'Homme peut entraîner l'apparition de graves symptômes. Cette maladie est très fréquente en Extrême-Orient et en Asie du Sud-Est.
Waterford United (en irlandais : Cumann Peile Phort Láirge Aontaithe) est un club de football irlandais participant au championnat d'Irlande de football en First Division, c'est-à-dire la deuxième division nationale. Le club est basé dans la ville de Waterford et a été créé en 1930 et a été choisi pour participer au championnat d’Irlande dès sa création. Historiquement, le club était à sa création basé dans le stade de Kilcohan Park avant de déménager et donc de jouer ses matchs à domicile dans le stade du Waterford Regional Sports Centre. Le club arbore le bleu et le blanc comme couleurs traditionnelles.
Guillaume de Vermandois, seigneur de Chaumont qui épousa, avant 1119, Isabelle de France (v. 1105-apr. 1175), fille du roi Louis VI de France et de Lucienne de Rochefort. Il existe un personnage, aussi appelé Guillaume de Vermandois et de Valois, né vers 1094, mort après 1096, fils de Hugues de France (vers 1053-1102) et de Adélaïde de Vermandois, ou Adelle, (vers 1064-vers 1120 ou 1124). Il s'agit peut-être du même et ne serait pas mort en 1096. Mais il s'agit plus probablement, de Guillaume III de Warenne ou William, né vers 1110 et mort en 1148, fils de Guillaume II de Warenne (vers 1065-11 mai 1138) et de Isabelle de Vermandois, ou Élisabeth, (v. 1085-1131).
Charles Rohlfs (* 1853 New York, † 1936 Buffalo, New York), concepteur de meubles, était à Boston depuis 1868. En 1884, il s'est marié avec l'auteur Anna Katharine Green. Avant de permettre le mariage, son futur beau-père, un avocat, a demandé à Rohlfs d'abandonner les représentations. Rohlfs a alors commencé la conception de meubles et obtenu une reconnaissance internationale. Après l'exposition de Turin, en 1902, Rohlfs fut nommé membre de la Royal Society of Arts à Londres et était commandité pour produire l'ameublement de Buckingham Palace. Rohlfs est un des représentants du mouvement Arts & Crafts.
eCTD est le sigle d' Electronic Common Technical Document et la version électronique du CTD ( Common Technical Document), format de dossier de demande d' autorisation de mise sur le marché pour un médicament. Le eCTD est le fruit du travail du groupe M2 au sein de l' ICH et a pour but d'être commun aux trois régions (Europe, États-Unis, Japon). À l'heure actuelle (06/2013), il est entré en vigueur dans les pays d'origine (Europe, États-Unis, Japon) avec quelques exceptions. D'autres pays comme la Suisse, le Canada, l'Australie, l'Afrique du Sud, les pays du golfe sont en phase de test et devraient passer à une mise en place dans les mois ou années qui viennent.
Le carburant E85 est un mélange constitué d'un biocarburant, l' éthanol et d' essence. C'est un vecteur énergétique majoritairement renouvelable qui permet de limiter la consommation en énergie fossile.Il permet de remplir les réservoirs des véhicules polycarburant (qui fonctionnent indifféremment à l’essence (SP95, SP95-E10, SP98) et au Superéthanol). Il est utilisé depuis des années au Brésil, en Suède et aux États-Unis. Il a été introduit en 2007 sur le marché français.Les végétaux contenant du saccharose ou « sucre » (betterave, canne à sucre…) ou de l’amidon (blé, maïs…) peuvent être transformés pour donner du bioéthanol par fermentation puis distillation.
La couche de valence (ou couche périphérique → électrons de valence) d'un atome est sa dernière couche électronique partiellement ou totalement remplie. Elle est caractérisée par le nombre quantique principal le plus élevé. Ce sont les électrons de la couche de valence, appelés électrons de valence, qui interviennent dans les liaisons chimiques. La configuration électronique d'un élément est donnée habituellement de façon condensée en ne faisant apparaître de façon explicite que les électrons dans la couche de valence. Les électrons de cœur, qui appartiennent aux couches pleines de nombre quantique principal inférieur, sont représentés par la configuration du gaz rare correspondant.
Crisis on Infinite Earths est une série en douze parties écrite par Marv Wolfman et dessinée par George Perez, publiée en 1985 par DC Comics à l'occasion des cinquante ans de la société. L'objectif principal de cette série était de réinventer complètement l' univers DC en se débarrassant du concept de terres multiples tel qu'il était utilisé depuis des années et considéré comme confus. Au cours de cette saga, on assista donc à la disparition de nombreux héros et à la mise en place des bases qui servirent à un redémarrage total de la chronologie de l'univers DC. La série a été publiée en français chez Semic en 185 volumes.
Chair de poule ( Goosebumps) est une série télévisée canadienne en 74 épisodes de 21 minutes, créée par Deborah Forte, adaptée de la série de romans Chair de poule de R. L. Stine et diffusée entre le  et le  sur YTV. Au Québec, la série fut doublée et diffusée sur Canal Famille. En France, la série a été re-doublée et diffusée à partir du  sur France 2 dans La Planète de Donkey Kong puis dans KD2A jusqu'en 2003 et rediffusée sur Fox Kids puis Jetix jusqu'à l'été 2008, en Belgique par la chaîne Club RTL au début des années 2000, et en Suisse, sur TSR2 dans l'émission Les Zap à plusieurs reprises.
L'Aérospatiale-Potez-Fouga CM170 Magister est un avion à réaction subsonique conçu en France au début des années 1950, et initialement destiné à l'entraînement des pilotes militaires. Reconnaissable à son empennage arrière en « V » (dit « papillon »), il a été fabriqué à un millier d'exemplaires et utilisé par une vingtaine de pays. De nombreux exemplaires sont toujours en service au début du XXIème siècle.Grâce à ses capacités, le Fouga Magister a été adopté comme avion de voltige de plusieurs patrouilles acrobatiques, dont la fameuse Patrouille de France qui l'a utilisé pendant 24 ans (de 1956 au ).
Pierre II de Beaujeu, né le , mort dans son château de Moulins le , fut duc de Bourbon et d'Auvergne de 1488 à sa mort. D'abord sire de Beaujeu, il reçut du roi une partie des biens des Armagnacs en 1472 (comté de la Marche, vicomté de Carlat et de Murat) puis devint, du fait de la mort de ses deux frères aînés, le chef de la maison de Bourbon et à ce titre duc de Bourbon et d'Auvergne, comte de Clermont, de Forez et de Gien et prince souverain de la principauté de Dombes. Il fut également grand chambrier de France, gouverneur du Languedoc et l'un des principaux conseillers des rois de France.
Y, le dernier homme (Y, The Last Man) est une série de comics créée par Brian K. Vaughan (scénario), et Pia Guerra (dessin). L'encrage est de Jose Marzan, Jr. et les couleurs de Pamela Rambo. La série est éditée aux États-Unis chez Vertigo, un label de DC Comics, et s'est achevée après sa cinquième année de publication. Soixante épisodes sont parus. En France, après deux albums publiés par Semic, c'est Panini qui continue la traduction, après l'attribution par DC Comics de la licence française à cet éditeur. Dargaud obtient les droits de publication de DC Comics et programme une réédition de la série en 2012 sous son label Urban Comics.
L'expression « galet aménagé » ou « galet taillé », encore plus neutre, désigne des objets de pierre taillée préhistoriques pouvant dater du Paléolithique inférieur. Le mot anglais « chopper » (littéralement : hachoir) est parfois employé en français pour désigner ce type d'objet mais il a toutefois une forte connotation fonctionnelle et il est difficile de déterminer si les choppers étaient tous eux-mêmes des outils ou si les outils étaient les éclats qui en étaient détachés : en effet, il pourrait s'agir dans de nombreux cas de nucléus, des blocs constituant des sous-produits du débitage d'éclats.
Canton Bulldogs était une franchise de la NFL (National Football League) basée à Canton dans l' Ohio. Cette franchise NFL aujourd'hui disparue fut fondée en 1920. Les Bulldogs sont champions de la NFL en 1922 et 1923 avec Jim Thorpe comme joueur vedette. En 1924, la franchise déménage à Cleveland, mais la NFL considère aujourd'hui que « Canton Bulldogs » et « Cleveland Bulldogs » sont deux franchises différentes. En 1925, Canton retrouve une équipe, nommée également Bulldogs. La NFL considère aujourd'hui que cette deuxième mouture des Canton Bulldogs est la suite de la première. Cette franchise cesse ses activités en 1927.
La brasserie Murphy's a été fondée à Cork, dans le sud de l'Irlande, par James J. Marphy en 1856. Deuxième plus grosse brasserie du pays après Guinness (propriété du groupe britannique Diageo), elle a été achetée par Heineken en 1983 . Murphy's brasse principalement deux bières : la Murphy's Irish Stout, une stout (bière irlandaise) aux grains fortement torréfiés, similaire à la Guinness) ; et la Murphy's Irish Red, une bière rousse, l'autre spécialité brassicole irlandaise.La Murphy's Irish Stout est une bière moins amère que la Guinness. Elle se trouve partout en Irlande mais sa notoriété est très inférieure à celle de sa concurrente, sauf à Cork.
La mer de Norvège est une mer de l'océan Arctique qui borde essentiellement la péninsule Scandinave à l'est et le nord-est de l'Islande à l'ouest. En 2008, la déclaration d'Ilulissat (uniquement signée par les cinq états circumpolaires: le Danemark, par le Groenland et les îles Féroé, la Norvège, la Russie, les États-Unis et le Canada) définissait comme limite sud de l'océan Arctique le cercle polaire arctique, ce qui placerait par conséquent une partie de la mer de Norvège dans l'océan Atlantique. En France, le Conseil National de l'Information Géographique a repris la classification des espaces maritimes choisie par l'Organisation Hydrographique Internationale.
Hugues de Chaumont, dit le borgne, connétable de France sous PhilippeIer et Louis VI (entre 1108 et 1138). Fils d'Enguerrand de Chaumont, il épousa une certaine Dame Luce, qui lui donna 2 fils. À savoir Guarin et Wallon, qui eut pour épouse une certaine Mathilde. Il signa diverses chartes en faveur des abbayes de Saint Denis et de Tiron, ainsi qu'en faveur des prieurés de Saint Sanson d'Orléans et de Saint Martin-des-Champs, entre les années 1108 et 1134. Il donna les dîmes de Doudeauville, de Fay, de Gagny, de Loconville et d'Ons-en-Bray, à l'abbaye de Saint Germer (avec le consentement de sa famille), pour financer le voyage en terre Sainte. Il mourut en 1138.
Franz de Paula Adam Norbert Wenzel Ludwig Valentin von Waldstein est un militaire, un explorateur et naturaliste allemand, né le 14 février 1759 à Vienne et mort le 24 mai 1823. Il est marié avec Karolina Ferdinandi (1777-1844). Ce militaire prend part à la guerre dans les Turcs et dans la campagne de Russie. Il se consacre, à partir de 1789 à la botanique et voyage avec Kitaibel à travers la Hongrie. Son herbier est déposé à Prague. Il est notamment l'auteur, avec Pál Kitaibel (1757-1817), de Francisci comitis Waldstein,… et Pauli Kitaibel,… Descriptiones et icones plantarum rariorum Hungariae (M.A. Schmidt, Vienne, trois volumes, 1802-1812).
La dynastie des Djaghataïdes est issue de Djaghataï, deuxième fils de Gengis Khan et de Börte. Leur fief, le khanat de Djaghataï, couvrait l’ Asie centrale. En 1334, à la suite de la conversion à l’ islam du khan Tarmachirin, le khanat éclata en deux parties : la Transoxiane musulmane et le Mogholistan (« pays des Mongols ») bouddhiste. Dans la seconde moitié du XIVe siècle et la première moitié du XVe siècle, les khans de Transoxiane n’eurent qu’un pouvoir nominal et furent nommés par leurs ministres ou par Tamerlan et ses descendants. La dynastie survécut au Turkestan chinois (Xinjiang) jusqu’à la fin du XVIe siècle.
Depuis l'assimilation de Neptune à Poséidon (voir Neptune), le premier a hérité de la plupart des attributs de son homologue grec. Communément, on en est venu à associer le nom de Neptune à des représentations qui ont en réalité pour objet le dieu grec Poséidon. Cependant, comme c'est le cas pour les divinités romaines, le dieu Neptune n'a pas, avant l'influence grecque, de représentation anthropomorphique. C'est pour cela que bien souvent, l'imagerie correspondant au dieu Poséidon sert à représenter la divinité romaine Neptune.Fils de Cronos, frère de Zeus et Hadès, Poséidon fait partie des douze grands olympiens, et commande à la mer et aux eaux en général.
Rick Rossovich (né Frederic Enrico Rossovich le  à Palo Alto en Californie) est un acteur américain, célèbre dans son pays. D'origine serbe, il a joué dans de nombreux films tels que Roxanne, Top Gun, [Terminator (film)|Terminator]]. Il a tenu également des rôles marquants dans des séries télévisées telles que Urgences, où il manque de peu de se marier avec Carol Hathaway, en fait amoureuse de Doug Ross (George Clooney), mais aussi dans Pacific Blue, une série mettant en scène des policiers à vélo déambulant dans les rues d'une ville de Californie, dans laquelle il incarne le lieutenant Palermo.
Pour un Québec lucide est un manifeste signé par douze personnalités québécoises, dont l'ancien premier ministre Lucien Bouchard. Publié le 19 octobre 2005, le texte se veut un « cri d'éveil » face aux problèmes qui guettent le Québec de demain, dont le déclin démographique et la concurrence asiatique, et dénonce l'omniprésence du . Ses conclusions ont soulevé une controverse dans la population québécoise et une farouche opposition de la part des milieux altermondialistes, écologistes et, plus largement, de la gauche québécoise qui ont, en guise de réponse, publié le Manifeste pour un Québec solidaire.
L'île de la Passe est un îlot rocheux de la baie de Grand Port, à l'est de l' île principale de la République de Maurice, à laquelle il appartient. Entre le 20 et le 25 août 1810, l'île de la Passe fut le théâtre d' opérations armées longues et très engagées opposant des frégates françaises et britanniques d'une valeur militaire à peu près comparable. Tout bien considéré, la bataille fut une défaite des Britanniques : ils y perdirent quatre frégates. Néanmoins, l'une d'elles fut tout de même reprise. Par ailleurs, l'escadron militaire français ne parvint pas à empêcher la prise de l'île Maurice, objectif plus large dans lequel s'inscrivait le débarquement britannique.
Soldier of Fortune (SoF) est un jeu vidéo de tir à la première personne créé par Raven Software et édité par Activision sorti le  pour Windows. Utilisant un moteur 3D dérivé de celui de Quake II c'est un des premiers jeux à utiliser une localisation des dégâts aussi poussée. C'est peut-être aussi ce qui lui a valu de défrayer la chronique lors de sa sortie, jugé comme une apologie de la violence dans les jeux vidéo. Il a dû se doter d'un système de contrôle parental prévenant l'apparition du sang dans le jeu. Il fut ensuite porté sur PlayStation 2 et sur Dreamcast en 2001. Loki Software l'a également adapté pour GNU/Linux.
Carterodon sulcidens est la seule espèce du genre monospécifique Carterodon, un genre de mammifères rongeurs de la famille des Echimyidae qui regroupe des rats épineux. C'est un animal terrestre, endémique du Brésil, qui vit en partie dans des galeries creusées dans le sol, entre forêt et herbages. Les populations sont rarement observées et ce rat est difficile à capturer, mais son habitat diminue, ce qui laisse penser que l'espèce est menacée. Ce genre a été décrit pour la première fois en 1841 par le zoologiste danois Peter Wilhelm Lund (1801-1880) et l'espèce en 1848 par le zoologiste britannique George Robert Waterhouse (1810-1888).
Les congrès Solvay (aussi appelés conseils Solvay et conférences Solvay, ou encore comités Solvay) sont des conférences scientifiques en physique et en chimie qui se sont tenues depuis 1911. Au début du XXe siècle, ces conseils, réunissant les plus grands scientifiques de l'époque, permirent des avancées importantes en mécanique quantique. Ils furent organisés grâce au mécénat d' Ernest Solvay, un chimiste et industriel belge. Les Conseils Solvay sont organisés depuis la Seconde Guerre mondiale selon un cycle de trois ans : conseil de physique la première année, aucune conférence la deuxième et conseil de chimie la troisième. Ce cycle a cependant été parfois perturbé.
Michaëlle Jean (; née Marie Michaëlle Eden Jean le  à Port-au-Prince, Haïti) est une femme d'État, diplomate, animatrice de télévision et journaliste canadienne qui fut de septembre 2005 à septembre 2010 gouverneure générale du Canada. Elle fut la troisième femme à occuper ce poste après Jeanne Sauvé et Adrienne Clarkson. Polyglotte, elle parle cinq langues (français, anglais, espagnol, italien et créole haïtien).Michaëlle Jean est désignée par consensus secrétaire générale de la Francophonie le  lors du XVe Sommet de la francophonie à Dakar, devenant ainsi la première femme nommée à ce poste.
Le manipulateur d'électroradiologie médicale, ou technologue en radiodiagnostic au Québec, ou technicien en radiologie médicale en Suisse ou technologue en imagerie médicale en Belgique, est le seul professionnel paramédical autorisé à utiliser les rayonnements ionisants. De ce fait, il joue un rôle important dans la radioprotection des patients tout comme les médecins radiologues et les physiciens médicaux (radiothérapie). Il s'agit d'une profession paramédicale assez peu connue. De façon anecdotique, on constate que le manipulateur est bien souvent confondu avec d'autres personnels médicaux, infirmière si c'est une femme et bien souvent radiologue si c'est un homme.
En droit français, le bloc de constitutionnalité désigne l’ensemble des normes constitutionnelles prises en compte lors du contrôle de la constitutionnalité des lois exercées par le Conseil constitutionnel et pour lequel il estime que le Parlement est lié dans l'exercice de son pouvoir législatif : le dispositif articulé de la Constitution ; les textes auxquels renvoie le Préambule (Déclaration des droits de l'homme et du citoyen de 1789, Préambule de la constitution de 1946, texte de la Constitution de 1958 et Charte de l'environnement de 2004) ; les principes et objectifs à valeur constitutionnelle qui en sont déduits et les Principes fondamentaux reconnus par les lois de la République.
Želimir Obradović dit Željko Obradović, né le 9 mars 1960 à Čačak, est un joueur et entraîneur serbe de basket-ball. En tant que joueur, il est international yougoslave et obtient un titre de champion du monde lors de l'édition de 1990, et une médaille d'argent lors des Jeux olympiques de 1988 à Séoul.Il devient l'un des meilleurs entraîneurs de l'histoire du basket-ball : en vingt ans il obtient dix titres européens, douze titres nationaux et huit coupes nationales. Parmi ses trophées européens figurent huit Euroligue, ce qui fait de lui l'entraîneur présentant le meilleur bilan dans cette compétition. Ces huit titres sont également obtenus avec quatre clubs différents.
La spectrométrie de mobilité ionique (ion mobility spectrometry, IMS) est une technique d' analyse chimique en phase gazeuse. Elle consiste à soumettre des molécules ionisées à un champ électrique dans un courant de gaz. Les ions se déplacent suivant le champ électrique à une vitesse qui dépendra de leur interaction avec le gaz, c'est-à-dire de leur masse, de leur taille et de leur forme : on parle de séparation suivant la mobilité. L'arrivée des ions sur une des plaques électriques produisant le champ provoque un courant électrique qui est enregistré. On peut relier le temps au bout duquel un pic se produit avec la nature de l'ion ayant provoqué ce pic.
John Michael Turturro (né le  à New York) est un acteur américain ayant remporté un Emmy Award et s'étant fait remarquer pour ses prestations dans Police fédérale Los Angeles (1985), La Couleur de l'argent (1986) ou encore The Big Lebowski en 1997. John Turturro a joué dans plus de 60 films et il est connu pour sa capacité à changer sa morphologie pour s'adapter à ses rôles. Il apparaît régulièrement dans les films de Spike Lee et de Joel et Ethan Coen. Il a été primé au Festival de Cannes à la fois comme acteur (Barton Fink, 1991) et comme réalisateur (Mac, 1992). Son second film est Illuminata (1998).
La renaissance timouride est une ère artistique, culturelle et scientifique brillante instaurée au XVe siècle par les Timourides, descendants de Tamerlan, dont les deux villes phares furent Hérat et Samarcande. Les principaux acteurs de cette ère furent, en particulier :L'originalité du mouvement culturel timouride est qu'il permet le développement du chagatay comme langue littéraire (Mir Alisher Navoï, fondateur de la littérature chagatay classique) à côté de grands auteurs en persan (Djami, les historiens Mirkhond (1433-1498) et Khondemir). Cela permettra plus tard à Babur, premier des Grands Moghols, d'écrire sa vie, le Baburnama, entièrement en turc chaghatay.
Le jeunisme est un néologisme généralement péjoratif qui décrit la volonté supposée de donner une place plus importante aux jeunes, ou aux notions liées à ces derniers. Le terme est utilisé dans des cadres professionnels pour décrire les discriminations par l'âge, mais également dans de nombreux corps de métier pour dénoncer le remplacement d'employés par de jeunes diplômés.On parle également de jeunisme pour désigner l'engouement pour les techniques de chirurgie esthétique, de soins du corps et de culte de la jeunesse en général. Un des livres parlant du jeunisme s'intitule "Rien ne nous survivra" de Maia Mazaurette.
La cathédrale de la Major ou cathédrale Sainte-Marie-Majeure est la cathédrale catholique de l' archidiocèse de Marseille. La Major a été construite en style néo-byzantin entre 1852 et 1893 sur les plans de l'architecte Léon Vaudoyer. Située dans le quartier de la Joliette dans le 2e arrondissement, elle se dresse sur une esplanade entre le Vieux-Port et le port de la Joliette, sur l'emplacement de l' ancienne cathédrale du XIIe siècle, d'où vient le nom occitan de « Major ». Son architecture et sa décoration intérieure, en marbre et porphyre, lui donnent un aspect particulier pour un édifice religieux. Elle été érigée en basilique mineure par Léon XIII le .
Obanos est une municipalité, ainsi que le nom de son chef-lieu, situé au nord de l’ Espagne, dans la Communauté forale de Navarre et à 21 km de sa capitale, Pampelune. En 1665 elle a été élevée au rang de villa se séparant ainsi de la mairie de Valdizarbe. Toutefois elle n'a pas reussi à avoir des sièges au Cortes de Navarre. Le Secrétaire de mairie est partagé avec : Adiós, Enériz, Legarda, Muruzábal, Tirapu, Úcar et Uterga. Les quartiers du chef lieu se nomment : San Juan, San Lorenzo, San Martín et San Salvador. Le Camino navarro du Chemin de Saint-Jacques-de-Compostelle passe par cette localité.
Pierre-Albert Jourdan, né à Paris le  et mort à Caromb (Vaucluse) le , est un essayiste et poète français.Encouragé par René Char et Henri Michaux, il fut aussi notamment l'ami de Claude Vigée, Gustave Roud, Yves Bonnefoy, Philippe Jaccottet, Lorand Gaspar, Kenneth White, Paul de Roux, Roger Munier, Anne Perrier etc. Il les accueillit dans la revue Port-des-singes qu'il créa en 1974 (huit numéros dont un posthume) et dont le titre fut choisi en écho au "Mont Analogue" de René Daumal. Après avoir été connue d'un cercle restreint, l'œuvre de ce poète secret est révélée après sa mort, rassemblée en deux tomes par le poète et écrivain Yves Leclair aux éditions du Mercure de France.
Le slalom est une spécialité du roller acrobatique selon l'appellation FFRS. Il existe sous forme de deux épreuves en compétition : le freestyle slalom, ou slalom figure en français, et le speed slalom, ou slalom vitesse en français, qu'on soit en quad ou en roller in-line, avec trois, quatre ou cinq roues.Une nouvelle discipline du freestyle slalom, sous forme de Battle, est apparue en 2007.L'association internationale qui organise les championnats du monde de slalom s'appelle la World Slalom Skaters Association (WSSA) avec le soutien et l'accord de la Fédération internationale de roller sports.
La mer des Wadden (Waddenzee en néerlandais, Wattenmeer en allemand, Vadehavet en danois) est une mer côtière qui s'étend sur 450 kilomètres le long du littoral de la mer du Nord du Helder aux Pays-Bas jusqu'à Esbjerg au Danemark en passant les zones d'estuaires de la côte allemande, couvrant une zone d'environ 10 000 km². Elle est limitée au nord et à l'ouest par les îles de la Frise. Depuis le 26 juin 2009, certains sites de la mer des Wadden en Allemagne, aux Pays-Bas et au Danemark sont inscrits sur la liste du patrimoine mondial de l'UNESCO. De plus, la mer des Wadden est reconnue au titre de réserve de biosphère par l'UNESCO depuis 1990.
Le BTR-60 est le premier d'une longue série de véhicules de transport de troupes à huit roues motrices, produite par l' Union soviétique. Il fut conçu à la fin des années 1950, pour prendre la relève du BTR-152. Il est pourvu d'un coque en forme de bateau, qui le rend amphibie, la propulsion étant assurée dans l'eau par un hydrojet. Il est aussi pourvu de deux moteurs GAZ-49B de six cylindres en ligne à essence, situés à l'arrière de la caisse, qui entraînent chacun deux essieux, les quatre roues avant sont directrices. La coque est blindée, avec une épaisseur de quelques millimètres, mettant à l'abri les occupants contre les éclats d'obus et les munitions d'armes légères.
Le Thommanon est un temple hindouiste situé à l’est d' Angkor Thom, au nord de la chaussée qui mène à la Porte de la Victoire. Avec Chau Say Tevoda placé au sud de cette voie, ils ont été construits tous les deux au XIIe siècle, probablement sous Sǖryavarman II. Une seule enceinte entourée d'un fossé-douve contient deux gopuras, des "bibliothèques" et la tour sanctuaire, sculptés d'images çivaïtes et vishnuïtes. La décoration en bas-relief et haut-relief de qualité remarquable, où le Râmâyana occupe une place importante, annonce le style d' Angkor Vat. À moins de 200 m vers l’est sur la Voie de la Victoire, on peut voir les ruines d’un pont angkorien appelé Spean Thma.
Gizmo5 (anciennement Gizmo Project) est un freeware client de téléphonie sur IP et de messagerie instantanée, basé sur les protocoles standards ouverts SIP et Jabber. Le 12 novembre 2009, Google a annoncé avoir acquis Gizmo5 . Gizmo5 est un logiciel multiplate-forme pour Mac OS X, Windows et Linux. Gizmo5 est financé par Michael Robertson et est une filiale de SIPPhone. Comme QuteCom, un concurrent libre, Gizmo5 est multi-IM. Il est possible d'envoyer des messages instantanés aux utilisateurs de MSN et AIM. On peut aussi discuter sur ICQ/AIM/YIM/MSNM par les passerelles Jabber.Depuis le rachat de Gizmo5 par Google, le service a été interrompu et le logiciel n'est plus disponible.
Les Fous du volant (Wacky Races, littéralement « Courses délirantes »), est une série télévisée d' animation américaine en 34 épisodes de 11 minutes, créée par William Hanna et Joseph Barbera d'après le film La Grande Course autour du monde (The Great Race) de Blake Edwards, et diffusée entre le  et le  sur le réseau CBS. En France, la série a été diffusée à partir du 3 juillet 1969 sur la deuxième chaîne de l' ORTF. Elle a été rediffusée en 1970 sur l'ORTF, en 1977 et 1979 sur TF1. Puis en 1987 dans l'émission Zappe ! Zappeur sur TF1, en 1990 dans l'émission Hanna Barbera Dingue Dong sur Antenne 2. Enfin sur Cartoon Network et Boomerang. Au Québec, la série a été diffusée sur Télétoon.
La Cantoria ou Tribune des chantres est un balcon d'orgue, un lieu élevé destiné aux chanteurs membres de la chorale. Dans les églises italiennes il est souvent situé au-dessus de la zone d'entrée dans un espace spécialement réservé. Les Cantorie adoptent la forme de balcon en porte à faux au-dessus du chœur, avec un parapet élevé, généralement en marbre, mais souvent en bois sculpté. (Dans les églises germaniques il est appelé « Chor » et est plutôt situé dans le sanctuaire, entouré des stalles de bois richement sculptés.) Deux exemples célèbres de la Renaissance italiennes sont exposés au musée de l'œuvre de la cathédrale de Florence :
Orphanet est un serveur d'informations sur les maladies rares et les médicaments orphelins en libre accès pour tous publics. L'objectif d'Orphanet est de concourir à l'amélioration de la prise en charge et du traitement des maladies rares, qu'elles soient d'origine génétique, auto-immune ou infectieuse, qu'il s'agisse de cancers rares ou de maladies sans diagnostic précis. Orphanet offre des services adaptés aux besoins des malades et de leur famille, des professionnels de santé et des chercheurs, des associations et des industriels. Les renseignements sont en français, anglais, italien, espagnol, portugais, allemand et néerlandais.
Schlumberger Limited est une multinationale de services dans le domaine des produits pétroliers. Elle fut fondée en France sous le nom de « Société de Prospection Électrique » en 1926 par deux Alsaciens, les frères Conrad et Marcel Schlumberger, grâce à leurs idées innovantes pour détecter différents types de roches par conductivité électrique.La société (105 000 employés dans le monde dont 1 500 en France) est désormais installée aux Antilles néerlandaises, mais ses principaux bureaux (sièges) sont situés à Houston, Paris, Montrouge et La Haye avec un centre de Recherche & Développement à Clamart.
La route nationale 141, ou RN 141, est une route nationale française reliant Saintes à Limoges, mais qui initialement continuait jusqu'à Clermont-Ferrand, constituant l'une des principales liaisons routières transversales entre le Massif central et la côte atlantique. Maillon occidental de la Route Centre-Europe Atlantique, la RN 141 est de ce fait très fréquentée par les convois de poids-lourds qui effectuent la traversée transversale de la France, et certaines de ses portions sont considérées comme particulièrement accidentogènes, notamment dans le département de la Charente, où plusieurs localités ne sont pas déviées en 2013.
Uddevalla est l'agglomération principale de la commune d'Uddevalla, en Suède, dans le comté de Västra Götaland, au centre de la province historique de Bohuslän, la plus occidentale des 25 provinces historiques de la Suède. Elle compte 30 513 habitants. Fondée en 1498 sous le nom d'Oddevold par le roi danois Hans, la ville d'Uddevalla devint suédoise en 1658 lorsque la province est cédée par le Danemark à la Suède au traité de Roskilde pour connaître un essor au XVIIIe siècle grâce à son port et à la pêche au hareng. Le constructeur automobile Volvo y assemble la Volvo C70. La fabrique de textile et la marque Tiger of Sweden y ont été fondées.
L’île du Levant, aussi appelée le Levant est une île française située au large du département du Var, face à la corniche des Maures en mer Méditerranée. Elle est la plus orientale des îles d'Hyères (appelées aussi les îles d'Or en raison du scintillement des micaschistes au soleil) et est voisine de l'île de Port-Cros. Comme les autres îles d'Hyères, l'île du Levant fait partie du territoire de la commune d' Hyères. De taille pratiquement égale à celle de Porquerolles, l'île du Levant se présente sur une longue arête rocheuse de 8 km de long et seulement 1 km de large mais seul un dixième de sa surface est accessible au public.
Le palmiste blanc (Dictyosperma album) est un palmier endémique des îles Mascareignes à grandes feuilles pennées. Il peut atteindre plus de 20 m de hauteur. Il résiste particulièrement aux cyclones, d'où l'un de ses noms en anglais "Hurricane palm". C'est une des espèces dont le cœur du bourgeon terminal est parfois, sous le nom de chou palmiste, consommé à l'île Maurice et à La Réunion. À La Réunion, le chou est cependant très rarement commercialisé, contrairement à celui du palmiste rouge.Le palmiste blanc a quasiment disparu du milieu naturel des îles Mascareignes, mais il est cultivé pour l'ornement dans les jardins et se propage facilement.
La Québécie est un roman « utopique » de Francine Lachance paru aux Éditions du Grand Midi en 1990. Selon Anne Staquet, la Québécie est une utopie d'un nouveau genre, qui, après les anti-utopies, tient compte de leur critique, qu'elle radicalise même : « La Québécie parvient donc à éviter les écueils des utopies traditionnelles en résolvant leurs difficultés. Elle parvient même à critiquer celles-ci bien au-delà de ce que font les anti-utopies. Elle est néanmoins une utopie dans la mesure où elle répond tout à fait aux deux fonctions de celles-ci, à savoir la critique de la société et l'instauration d'un monde idéal. »L'utopie ou les fictions subversives, p. 160.
L’étoile de David ✡ (en hébreu :  : maguen David ou maghen Dawid, littéralement « bouclier de David », en latin scutum Davidis) est le symbole du judaïsme. Elle se compose de deux triangles équilatéraux superposés : l’un dirigé vers le haut, l’autre vers le bas. Aujourd’hui, on le trouve notamment sur le drapeau de l’État d’ Israël et aussi dans les façades des synagogues du monde entier. On rencontre également les appellations de Sceau de Salomon (latin: sigillum Salomonis), double triangle, triangle de Salomon, étoile de Sion. Elle représente, selon la tradition juive, l’emblème du roi David et serait aussi bien symbole du Messie (de lignée davidique).
La photomosaïque est, dans le domaine de la photographie et de l' art numérique, un type de composition dans laquelle une image — la plupart du temps une photo — est reconstituée par la juxtaposition, à la manière d'une mosaïque, d'un grand nombre d'images beaucoup plus petites, choisies pour leur couleur moyenne adéquate. Ainsi, vue à une distance normale, on reconnaît l'image de départ, mais en s'approchant, on peut distinguer les centaines, voire les milliers de photos qui la composent. Une photomosaïque est en fait, une « image composée d'images ». Les photomosaïques sont produites grâce à des algorithmes exécutés par des ordinateurs.
Ferrière-sur-Beaulieu est une commune française du département d'Indre-et-Loire, dans la région Centre-Val de Loire. Les habitants de Ferrière-sur-Beaulieu s'appellent les : Ferrièrois et les Ferrièroises. Maitre Godasse, détient la majorité des terres du Ferrierois et du Lochois, il tire sa renommé de la fête qu'il organise tous les ans au premier mai, lors de laquelle les plus hauts responsables de la région sont présents pour admirer un spectacle dansant merveilleux. C'est aussi lors de ces soirées mondaines qu'il fait déguster son nouveau cru exceptionnel issu d'une terre sculptée par la Loire.
Le mouvement pour les droits et le respect des générations futures (MDRGF) est une association fondée en 1996 par Georges Toutain ( ingénieur agronome à l’ INRA), et François Veillerette (enseignant). Elle a pour but de soutenir une agriculture saine et non productiviste, respectueuse de l’ environnement et dénoncer les conséquences négatives de l’ agriculture intensive utilisant des pesticides et engrais de synthèse. Le MDRGF est impliqué dans de nombreuses actions contre des multinationales de l’ agrochimie et des organisations ou personnes responsables de pollution. Depuis 2006, le MDRGF est membre du collectif L'Alliance pour la planète.
L’autoroute A64 (La Pyrénéenne ou E80 sous son appellation européenne) est une autoroute à péage sur une partie de son tracé. Orientée est-ouest, elle relie Toulouse à Briscous via Tarbes et Pau, puis vers Bayonne de par le prolongement de l'autoroute par la route départementale 1. Sa longueur est d'environ 291 km à 2×2 voies et 2×3 voies à l'arrivée à Toulouse et double la route départementale 817 (ancienne route nationale 117). Elle est concédée à ASF sauf la section entre la sortie 36 et le périphérique toulousain gérée par la DIR Sud-Ouest Radio VINCI Autoroutes (107.7FM) fonctionne sur l'A64 secteur ASF. L'A64 fait partie sur le réseau ASF de la zone ouest.
L'European Synchrotron Radiation Facility, en abrégé ESRF (en français « Installation européenne de rayonnement synchrotron »), société civile de droit français créée le 12 janvier 1989, est l'un des trois plus importants synchrotrons actuellement en fonctionnement dans le monde avec l'APS à Argonne aux États-Unis et SPring-8  dans la préfecture de Hyōgo au Japon.Livré aux scientifiques début 1994 et inauguré sur le polygone scientifique de Grenoble le , cet accélérateur de particules de 844 mètres de circonférence est financé depuis 2013 par 21 pays membres et accueille chaque année plus de 6 000 chercheurs.
Pourceaugnac est le nom donné à une terre imaginaire inventé par l'auteur et acteur français Jean-Baptiste Poquelin dit Molière dans sa pièce de théâtre intitulée Monsieur de Pourceaugnac. La charge est féroce pour le héros de la pièce censé être un « Limousin », un inoffensif hobereau campagnard à l'esprit simple, et dont le nom fait référence aux pourceaux. Molière aurait eu l'idée d'écrire la pièce après le passage de sa troupe à Ambazac où il aurait reçu un accueil médiocre de la part des habitants. De fait, il existe de nombreux toponymes se terminant par -ac en langue d'Oc, correspondant au suffixe -(a / e)y en langue d'oïl, suffixe d'origine gallo-romaine -acum.
Grigori Aleksandrovitch Potemkine ou Potiomkine (prononcez "Patiômkine") (Григорий Александрович Потёмкин), né le  à Tchijovo et mort le  durant un voyage de Iaşi à Nikolaïev, est un militaire et homme de gouvernement russe du XVIIIe siècle. Beau et intelligent, il devint l'amant et le favori de Catherine II jusqu'à sa mort. Il est l'un des colonisateurs des steppes sous-peuplées du sud de l'Ukraine, qui deviennent russes avec le traité de Küçük Kaynarca (1774) et du sud du Don. Il fonde les villes de Kherson, Nikolaïev, Sébastopol et Iekaterinoslav qui étaient regroupées dans les territoires de la Nouvelle Russie.
Jean Massart est un botaniste belge, né le 7 mars 1865 à Etterbeek près de Bruxelles et mort le 16 août 1925 à Houx. Il est docteur en médecine et en sciences. Il étudie auprès de Paul Heger (1846-1925). Il est nommé professeur de botanique à l’ Université libre de Bruxelles en 1895. Il travaille ensuite à l’ Institut Pasteur de Paris. De 1902 à 1906, il occupe un poste de conservateur au Jardin botanique de l'État à Bruxelles. Massart effectue plusieurs voyages d’herborisation au Brésil, au Sahara, au Mexique et aux Indes néerlandaises. Il participe activement aux premières mesures de protection de l’environnement en Belgique. En 1922, il crée le Jardin botanique Jean Massart à Bruxelles.
Ronald Koeman est un ancien footballeur néerlandais reconverti en entraîneur, né le  à Zaandam ( Pays-Bas) . Il évoluait au poste de défenseur central ou de milieu défensif. Avec Ruud Gullit, Frank Rijkaard et Marco van Basten, il fut l'un des meilleurs joueurs hollandais de sa génération. Il a remporté avec l'équipe des Pays-Bas, le Championnat d'Europe de football 1988 ainsi que deux Ligues des champions avec le PSV Eindhoven en 1988 et le FC Barcelone en 1992. Fils du footballeur international hollandais Martin Koeman, son frère Erwin Koeman a également été footballeur professionnel et international hollandais.
Pierre Declercq, né à Halluin le 30 mai 1938 , est une personnalité politique française, partisan de l'indépendance de la Nouvelle-Calédonie. Enseignant au Sacré-cœur à Tourcoing, il arrive en Nouvelle-Calédonie en 1968, après un service militaire en coopération en 1965. Il devient secrétaire général de l'Union calédonienne en 1977 et siège à l'Assemblée territoriale de Nouvelle-Calédonie de 1977 à 1981 .Il est reçu par le président de la République François Mitterrand le 23 juillet 1981 avec une délégation de l'Union calédonienne. Il est assassiné le 19 septembre 1981 à son domicile à Robinson, près de Nouméa . Après une enquête, souvent jugée légère, ses assassins n'ont jamais été appréhendés.
Le Nemzeti Bajnokság I ou NBI (en français : « Championnat national »), appelé actuellement OTP Bank Liga, est le championnat de football professionnel de plus haut niveau en Hongrie, depuis sa création en 1901. Seize équipes s'y affrontent en matchs aller-retour. À la fin de la saison, le champion est qualifié pour les tours préliminaires de la Ligue des champions de l'UEFA, tandis que le second et le vainqueur de la coupe de Hongrie accèdent à la Ligue Europa. Les deux derniers du championnat sont quant à eux relégués en NB2 (la deuxième division), et sont remplacés par les vainqueurs du NB2-Nyugati csoport (conférence ouest) et du NB2-Keleti csoport (conférence est). En 2014, l'UEFA classe le championnat à la 28e position des championnats européens.
Jonathan Davies, OBE, né le 24 octobre 1962, est un joueur de rugby à XIII et rugby à XV gallois. Il commence sa carrière au rugby à XV à Neath puis devient international gallois. Après une défaite infamante contre la Roumanie dont on le rend responsable, il rejoint la ligue anglaise professionnelle de rugby à XIII chez les Widnes Vikings. Il devient international de rugby à XIII, pour la Grande-Bretagne et le pays de Galles. Il évolue également dans la ligue australienne avec les Canterbury Bulldogs. Avec le passage du rugby à XV dans le monde professionnel, il rejoint Cardiff, club avec qui il finit sa carrière, redevenant à nouveau international de rugby à XV. Actuellement, il commente des matchs de rugby pour la chaine de télévision publique de la BBC.
Hassane Kassi Kouyaté est un metteur en scène, conteur et acteur burkinabè, né en 1964 dans une famille de griots. Son père est l'acteur Sotigui Kouyaté et son frère le réalisateur Dani Kouyaté. Né au Burkina Faso d’une famille de griots, Hassane Kassi Kouyaté est conteur, comédien, musicien, danseur et metteur en scène ; son apprentissage est traditionnel. Il joue d’abord dans plusieurs compagnies africaines puis aborde le théâtre européen.Hassane Kouyaté est l'initiateur et le directeur artistique la compagnie « Deux Temps Trois Mouvements » et de Yeleen, un festival international de contes qui a lieu chaque année au Burkina Faso pendant les vacances de Noël. La 11e édition s'est tenue en décembre 2007.
Dans la théorie freudienne le travail du rêve est l'opération qui conduit du contenu latent - des pulsions et représentations inconscientes - au contenu manifeste du rêve, autrement dit le rêve tel qu'il se présente au rêveur. Le travail du rêve présente cette formation comme déterminée, donc non pas aléatoire mais bien modelée en fonction de la structure psychique et des expériences du rêveur. Ce travail s'observe d'abord dans le rêve, dont l'interprétation est la voie royale menant à l'inconscient, mais il s'observe dans d'autres formations. Par exemple, l'analyse des œuvres d'art gagne beaucoup à emprunter le chemin de l'interprétation des rêves (contes, mythes, légendes). L'inconscient ainsi mis à jour s'écrit, peut-on dire, sur le corps social du langage.
Le Rhinocéros indien (Rhinoceros unicornis) est un rhinocéros unicorne présent en Asie. C’est la plus grande et la moins rare des trois espèces que compte le continent. Ce mammifère vit plus particulièrement au nord de l’ Inde et au Népal. C'était jadis un animal très répandu, mais la chasse et le développement de l’agriculture ont entraîné l’effondrement de sa population, qui ne comptait plus que 100 à 200 animaux au début du XXe siècle. Protégé à partir de 1910, le rhinocéros indien a vu augmenter sa population qui comptait environ 2 500 individus en 2006 et 2 700 en 2010. Un cinquième des rhinocéros sont confinés dans dix petites réserves, dans le nord de l'Inde et au Népal. Presque tous les autres vivent dans les 860 km2 du parc national de Kaziranga.
Hubert Joseph Walthère Frère, dit Frère-Orban est né à Liège le 24 avril 1812 et est décédé le  à Bruxelles. Docteur en droit, avocat à la Cour d'appel et à la Commission des hospices civils de Liège, cet homme politique libéral belge a marqué de son empreinte le premier demi-siècle d'indépendance belge. Il put se consacrer à la vie politique grâce à la fortune de sa femme, Claire-Hélène Orban (1815-1890), riche héritière d' Henri Orban-Rossius. Fondateur du parti libéral en 1846 dont il restera président jusqu'à sa mort, il fut ministre des finances de 1848 à 1852 et de 1857 à 1870, et Premier ministre à deux reprises, la première de 1868 à 1870 et la seconde de 1878 à 1884. Conseiller communal dès 1840, puis député de Liège dès 1847, il resta à ce poste jusqu'en 1894.
La dynamique des populations s’intéresse au développement numérique de toutes les populations d’êtres vivants, et plus particulièrement de celles des animaux sexués. Les répartitions de poids, la composition par âge des individus, l'environnement, la biologie des groupes, et les processus qui influent sur ces changements font également partie de son champ d'étude. Ces études ont pour but, outre de prévoir les accroissements ou diminutions des populations, de comprendre les influences environnementales sur les effectifs des populations. Des études sur ces sujets sont incontournables par exemple pour la gestion de la pêche, la gestion cynégétique, le management des zones protégées, le contrôle des populations d'animaux dits nuisibles...
Sémiochimique qualifie une substance chimique émise par une plante ou un animal dans l'environnement et qui a valeur de signal entre les êtres vivants. Les substances sémiochimiques sont classées en phéromones, qui permettent la communication entre des individus de la même espèce, et les allomones, kairomones et synomones qui sont échangés entre des animaux ou des plantes appartenant à des espèces différentes. Les sémiochimiques peuvent être perçues par l'odorat pour les composés volatils, ou par le goût pour les composés non volatils. Les informations portées par les sémiochimiques peuvent permettre la localisation et la reconnaissance d'un partenaire sexuel, d'une proie ou d'une ressource alimentaire.
Un METAR (officiellement METeorological Aerodrome Report mais parfois défini par METeorological Airport Report) est un rapport d'observation (et non de prévision) météorologique pour l'aviation. Ce code international a été développé par les membres de l'Organisation de l'aviation civile internationale et est approuvé par l'Organisation météorologique mondiale. Les données de base sont communes à tous les pays mais certaines sections du code sont sujettes à des variantes locales. Contrairement à son titre, le code est non seulement utilisé dans les messages provenant des aérodromes mais également de toute station météorologique terrestre qui font partie d'un service météorologique national, comme les stations météorologiques automatiques en région.
Pour la saisie du chinois sur ordinateur, il existe de nombreuses méthodes de saisie, il n'y a pas une touche par caractère comme sur des claviers alphabétiques, car il existe plusieurs milliers de caractères en chinois. Il existe donc plusieurs méthodes selon les pays chinois (République de Chine, Singapour ou République populaire de Chine). Les claviers utilisés dans ces pays sont généralement des claviers QWERTY comportant des caractères alphabétiques latins et pour la version de Taïwan, les caractères bopomofo (utilisés pour l'apprentissage de la prononciation, et les radicaux (caractères pictographiques de base chinois) sont présents. En Chine continentale, seuls les caractères latins sont présents.
L'église Saint-Maurice est une église située rue de Paris, dans le centre historique de Lille. Située sur un habitat gallo-romain portant le nom de Fins et probablement sur les ruines d'un lieu de culte dédié à Mars. La première mention écrite de l'église et l'acte de création de la collégiale saint Pierre en 1066, ou les revenus de l'autel saint Maurice de Fins reviennent à celle ci. La construction de l'église actuelle, débutée à la fin du XIVe siècle et achevée à la fin du XIXe siècle, s'étend sur plus de quatre siècles. Église-halle de style gothique et néo-gothique, elle est classée monument historique depuis 1840.Ce site est desservi par les stations de métro Gare Lille-Flandres et Rihour.
L'équipe du Ghana de football est la sélection de joueurs ghanéens représentant le pays lors des compétitions internationales de football masculin, sous l'égide de la Fédération ghanéennee de football ( Ghana Football Association). Le Ghana a remporté la Coupe d'Afrique des nations à quatre reprises en 1963, 1965, 1978 et 1982, et détient en 2014 le record du nombre de finales disputées (8). Les Black Stars (en français : « Les étoiles noires ») ont participé à trois phases finales de Coupe du monde, en 2006, en 2010 où ils atteignent les quarts de finale, et en 2014.Parmi les joueurs de football ayant marqué l'histoire de la sélection, Abedi Pelé, trois fois vainqueur du Ballon d'or africain en 1991, 1992 et 1993, est généralement considéré comme le plus grand.
Rodolfo Emilio Giuseppe Pichi-Sermolli est un botaniste italien, né le 24 février 1912 à Florence et mort en 2005. Il est le fils de Giuseppe Pichi-Sermolli et de Maria née Del Rosso. Il est diplômé d’ histoire naturelle à l’université de Florence en 1935. Il se marie le 9 avril 1942 avec Clara Bernardini, union dont il aura deux enfants. De 1935 à 1958, il est assistant à l’Institut de botanique de l’université de Florence, de 1958 à 1959 professeur de botanique à l’université Sassarid en Sardaigne et, enfin, à partir de 1959, professeur à l’Institut botanique de l’université de Gênes et directeur du Jardin botanique. Il est spécialisé sur l’écologie et la phytogéographie de l’Afrique tropicale, on lui doit également des travaux en taxinomie végétale.
Les définitions du concept d' économie sociale varient au niveau international et selon les pays où le terme n'a d'ailleurs pas toujours une existence légale. Sur le plan pratique toutefois, les tentatives de coopération économique entre producteurs (agriculteurs notamment) ou consommateurs (achats en commun et systèmes d'entraide) ont eu lieu un peu partout au cours des siècles. Les premières implantations qui ont abouti à implanter durablement le mouvement coopératif et mutualiste viennent des initiatives des " Pionniers équitables de Rochdale" en Angleterre en 1844 et de Friedrich Wilhelm Raiffeisen en Allemagne en 1847. Il faut signaler par ailleurs le rôle du gallois Robert Owen pour théoriser les principes coopératifs.
Présente dans 135 pays, IMS Health est une entreprise américaine proposant des études et du conseil pour les industries du médicament et les acteurs de la santé. Selon le classement Vault 2012, IMS Health est la seconde  meilleure entreprise de conseil dans le secteur pharmaceutique, entre McKinsey et le Boston Consulting Group. Pour les laboratoires pharmaceutiques, de santé grand public, de parapharmacie, les principaux domaines d’expertise proposés sont :En juin 2014 IMS Health fait une proposition de rachat de plus de 50 % des activités du groupe Cegedim, soit toute la division « CRM et données stratégiques » et la majorité des services informatiques, pour un montant de 385 M€, la transaction a été finalisée le 1er avril 2015.
Geoff Bunn est un artiste conceptuel britannique né en 1963 à Birmingham (Angleterre) . Il vit et travaille maintenant en France, dans le Limousin, et aussi en Suède. Faire des efforts amène toujours la compréhension du public ; et, pour reprendre ses paroles, il essaie "de ramener l'art au peuple". Ses œuvres ont été exposées dans des galeries incontournables . La culture philosophique de Bunn domine son travail, et il est donc normalement considéré comme un conceptualiste . Mais en réalité, on peut dire que cette définition est trop superficielle. Dans un mélange souvent étrange de philosophie, d'art et d'environnementalisme, ses œuvres expriment aussi un appel plus direct et plus émotionnel, quelque chose qui est souvent au-delà du pur intellectualisme de l'art conceptuel.
Jin Kobayashi  (小林 尽, Kobayashi Jin) est un mangaka né le  à Chiba. Son premier manga, School Rumble, avec lequel il est devenu célèbre, était prépublié entre 2002 et 2008 dans le Weekly Shōnen Magazine. Il a reçu le « Prix Shōnen Magazine du meilleur mangaka débutant » en 2001. Il travaille actuellement sur son deuxième manga, Natsu no Arashi!, qui a commencé sa prépublication dans le magazine Monthly Gangan Wing de Square Enix en 2006. En 2005, il a déclaré qu'il ne réalisait toujours pas être considéré comme un mangaka à part entière.Il a de plus déclaré s'être inspiré à 30 % de lui-même pour créer le personnage de Kenji Harima, le reste étant inspiré de ses amis, et être étonné du succès de ce personnage auprès des fans.
Le Pascal Paoli est un des navires les plus récents de la flotte de la Société nationale maritime Corse Méditerranée (SNCM). C'est un navire mixte roulier pouvant accueillir 622 passagers et 130 véhicules. Il est en service depuis 2003. Il assure principalement une ligne vers le port de Bastia toute l'année de nuit depuis Marseille. Il assure tous les 15 jours en juillet et août une liaison vers Porto-Vecchio. Il porte le nom d'une importante figure historique corse en la personne de Pascal Paoli. En 2005, le navire est détourné par des marins syndicalistes du STC, menés par Alain Mosconi, dans le but de le ramener à Bastia son port d'attache, ce qui a donné lieu à une intervention du commando Hubert et du GIGN : un abordage héliporté.
En Suisse, le nom d'alliance est un double nom avec trait d'union, composé du nom de famille officiel qui a été transmis par le conjoint (en principe, mais pas nécessairement, du mari à la femme) d'une part, et du nom de naissance ou autre nom porté avant le mariage (qui n'est plus le nom officiel) d'autre part. Ainsi, le nom d'alliance est différent du nom de famille officiellement porté selon les dispositions du Code civil suisse. Son usage, dans la vie sociale, n'étant pas pour autant interdit, il est aussi permis de le mentionner sur le passeport et la carte d'identité, puisqu'il peut servir à identifier son porteur. L'article 14 de l'Ordonnance sur les documents d’identité reconnaît maintenant expressément cette possibilité.
Le palais des sports Robert-Oubron est une salle omnisports située à Créteil. Elle peut accueillir de 2 000à 2 500spectateurs selon sa configuration. C'est la salle qu'utilise le club de handball de l' US Créteil Handball. Ce palais des sports inauguré le  porte le nom d'un champion cycliste et de cyclo-cross, Robert Oubron. Cette salle accueille également nombres d'évènements sportifs (championnats du monde de lutte gréco-romaine en 2003, par exemple), culturels (concerts notamment) ou politiques (meetings électoraux). Parmi les artistes s'étant produits dans la salle, on peut citer Mano Negra, le 9 avril 1991, Cheb Khaled, le 30 octobre 1992, Yannick Noah, le 22 octobre 1993, et IAM, le 9 juin 1994.
Le Baksei Chamkrong est un temple hindouiste sur le site d'Angkor au Cambodge, près du Phnom Bakheng au sud-ouest de la porte Sud d'Angkor Thom.Ce temple pyramide, construit probablement par Harṣavarman Ier au début de Xe siècle et terminé par Rajendravarman II en 947, est dédié à Śiva dont il abritait une grande statue dorée. La pyramide à quatre niveaux est de dimension moyenne: hauteur de 15 m, base carrée de 27 m de côté niveaux de taille décroissante, le dernier formant une plate-forme de 15 m de côté. Elle est constituée principalement de latérite. Elle est surmontée d'une tour-sanctuaire (prasat) en brique et grès (pour les vraies et fausses portes) de taille imposante, presque égale à celle de la pyramide.
Le terme de white anglo-saxon protestant, abrégé par l' acronyme WASP et pouvant se traduire en français par anglo-saxon protestant blanc, désigne l'archétype de l' anglo-saxon, descendant des immigrants protestants d'Europe du nord-ouest, dont la pensée et le mode de vie ont structuré une partie de la nation américaine depuis les premières colonies anglaises du XVIIe siècle. Les théories autour de la suprématie auto-proclamée des WASP sont à l'origine de la création de mouvements anti-catholiques, anti-sémites, ségrégationnistes et racistes, comme le Ku Klux Klan aux États-Unis ou l'Ordre d'Orange en Irlande-du-Nord et au Canada. L'idéologie radicale de ces mouvements WASP prône la suprématie de la race blanche et développe des théories xénophobes.
Créée le , l'Association internationale de développement (AID) fait partie du Groupe de la Banque mondiale, basé à Washington, D.C., qui a comme objectif d'aider le développement économique des pays les plus pauvres. Elle est ainsi complémentaire de l’autre organe de prêt du Groupe de la Banque mondiale qu’est la Banque internationale pour la reconstruction et le développement (BIRD), laquelle dispense des prêts d’investissement et des services de conseil aux pays à revenu intermédiaire. L'AID (souvent nommée IDA du fait de son abréviation anglaise) accorde des crédits ne portant pas intérêt et des dons aux plus pauvres des pays en développement pour soutenir l’essor de leur économie et améliorer le niveau de vie de leurs habitants.
L'Arc de Germanicus est un arc de l' Antiquité romaine érigé à Saintes en l'an 18 ou 19 pour l'empereur Tibère, son fils Drusus et son neveu et fils adoptif Germanicus. L'arc de Germanicus fait l’objet d’un classement au titre des monuments historiques par arrêté du 5 juillet 1905 . Il ne s'agit donc pas d'un arc de triomphe. Sa construction a été financée par un riche et illustre citoyen de Saintes, C. Julius Rufus.Il s'agit d'un arc routier à deux baies initialement bâti à l’arrivée de la voie romaine Lyon-Saintes (Lugdunum – Mediolanum Santonum), au niveau du pont romain sur la Charente. Sur proposition de Prosper Mérimée en 1843 l'arc fut déplacé à quinze mètres de son emplacement pour des travaux sur les quais de la Charente. L'arc fut restauré en 1851.
William MacGillivray ( Aberdeen, 25 janvier 1796 - Aberdeen, 4 septembre 1852) était un naturaliste et ornithologue écossais. MacGillivray est né à Aberdeen mais a grandi à Harris. Il retourna à Aberdeen pour étudier la médecine au King's College. En 1823, il devint professeur assistant d'histoire naturelle à l' université d'Édimbourg. À partir de 1831, il fut conservateur du muséum de la Royal Society of Surgeons toujours à Édimbourg, puis depuis 1841, professeur d'histoire naturelle au Marischal College, à Aberdeen. Il mourut à Aberdeen et fut inhumé au cimetière d'Edinburgh's New Calton. MacGillivray était un ami de Jean-Jacques Audubon, et participa largement à son Ornithological Biographies de 1830 à 1839.
Le clan Fujiwara (藤原氏, Fujiwara-shi) est une famille de la noblesse japonaise qui a donné de nombreux régents aux empereurs Japonais pendant les périodes Nara (奈良時代, Nara jidai) et Heian (平安時代, Heian jidai), soit du VIIIe au XIIe siècles du calendrier grégorien. Le clan a existé de l’époque Kodai (古代, Kodai) à l’époque Kinsei (近世, Kinsei), mais des branches du clan ont continué à jouer un rôle important dans l'aristocratie japonaise jusqu'à l'époque contemporaine. À l’époque de Heian le nom de famille officiel était Fujiwara, mais après Kamakura (鎌倉時代, Kamakura jidai) chaque famille garda son nom originel, Fujiwara n’étant plus utilisé que pour des raisons officielles. Le nom Fujiwara signifie l’« enclos aux glycines ».
L'Aquitaine première (en latin : Aquitanica prima ou Aquitania prima) était une province de l'Empire romain, constituée, au IIIe siècle, sous la tétrarchie, quand la réforme de Dioclétien a décomposé la grande Gaule aquitaine en trois parties :toutes rattachées au diocèse de Vienne et à la préfecture du prétoire des Gaules. D'après la Notice des Gaules (Notitia Galliarum), l'Aquitaine première comprenait, au début du Ve siècle, huit cités : La cité des Bituriges Vivisques (Bituriges Vivisci) relevait de l'Aquitaine seconde. À l'effondrement de l'Empire romain d'Occident, l’Aquitaine seconde est conquise en 475 par les Wisigoths du roi Euric, malgré la résistance de Ægidius sur la Loire, et de Ecdicius et Sidoine Apollinaire à Clermont-Ferrand.
Torayasu Amari  (甘利虎泰, Amari Torayasu, 1498 - 23 mars 1548) était un samouraï et un général de la période Sengoku de l' histoire du Japon, vassal de Nobutora Takeda, puis de Shingen Takeda. Il était un des fameux 24 généraux de Shingen Takeda. Torayasu Amari a participé dans sa vie à de nombreuses batailles. En 1542, à la bataille de Sezawa, il est blessé en combattant les troupes de Murakami Yoshikiyo. À cette bataille, ses soldats tuent Kiyoshige Kasahara, commandant du château de Shiga, ce qui met le district de Saku sous la domination des Takeda.Il est mort au combat à la bataille d'Uedahara en 1548. Son fils de 13 ans, Masatada Amari, est nommé par Shingen à la tête des troupes de son père.
On nomme apostolat — du latin apostolatus, XVe siècle, du grec apostellô, envoyer — le ministère d'un apôtre et, par extension, la propagation de la foi, d'où la prédication. Dans les Églises multitudinistes, cet apostolat s'exerce le plus souvent à l'intérieur ou aux marges de l'Église. Le mot est alors seulement un synonyme de ministère. Là où la préoccupation de l' évangélisation hors les murs est présente, c'est un ministère spécifique, qui peut être exercé professionnellement ou non, par une personne consacrée ou non, mais toujours envoyée par son Église. En un sens dérivé, on parle d'apostolat pour tout essai de défendre ou diffuser une idée qui tient beaucoup à cœur. D'aucuns parlent alors, souvent négativement, de prosélytisme.
Philippe Vercruysse est un footballeur international français, né le  à Saumur. Il évolue au poste de milieu offensif du début des années 1980 au début des années 2000. Formé au RC Lens, il joue ensuite aux Girondins de Bordeaux, avec qui il remporte le titre de champion de France en 1987, puis à l' Olympique de Marseille où il remporte trois nouveaux titres de champion. Après des passages au Nîmes Olympique, de nouveau aux Girondins de Bordeaux puis au FC Metz, il évolue deux saisons dans le club suisse du FC Sion. Ses trois derniers clubs sont le RC Lens, Al Hilal Riyad et l' Étoile Carouge. Il compte douze sélections pour un but inscrit en équipe de France avec qui il remporte la Coupe intercontinentale des nations en 1985 et termine troisième de la Coupe du monde 1986.
François-Joseph Lestiboudois est un médecin et un botaniste français, né au XVIIIe siècle (sa date de naissance est inconnue) et mort en 1815 à Lille. Il est le fils de Jean-Baptiste Lestiboudois (1715-1804), professeur de botanique à la faculté des sciences de Lille et le père de Gaspard Thémistocle Lestiboudois (1797-1876), également botaniste. Il est médecin et professeur de botanique à Lille. Il publie le Botanographie Belgique en 1781 réédité en 1796, puis plus tard à nouveau par son fils. La première partie de l'ouvrage décrit les différents systèmes botaniques et donne un dictionnaire, la deuxième offre vingt-trois tableaux synoptiques ainsi que les usages et la description des plantes cultivées du nord de la France.
L’anémie de Fanconi est une maladie génétique rare faisant partie des syndromes d'insuffisance médullaire héréditaires (en anglais : Inherited Bone Marrow Failure syndromes). Elle touche les deux sexes et son diagnostic n'est souvent fait qu'au stade d'apparition de l'insuffisance médullaire ; l'évolution hématologique se fait vers une aplasie médullaire sévère ou une leucémie. Le seul traitement repose sur la greffe de moelle. Elle doit son nom au pédiatre suisse Guido Fanconi qui a décrit cette maladie. Le tableau clinique associe une petite taille, des malformations congénitales, des signes cutanés, l'apparition secondaire d'une insuffisance médullaire et un risque augmenté de leucémie et de cancer.
Les mérites nouveaux qu'on avait admirés dans les Méditations poétiques de Lamartine se retrouvèrent dans ses Nouvelles Méditations poétiques, avec plus de richesse dans la forme peut-être, avec plus de grâce voluptueuse. Essentiellement spiritualiste, religieux, avec une ardeur sentimentale qui est éminemment lyrique, Lamartine, a représenté la Nature largement, sans aucune préoccupation d'exactitude descriptive, mais comme une chose toute pénétrée d'âme, où sa sympathie se fond et s'anéantit.La forme des Méditations, souvent molle et fluide, atteint, quand elle est soutenue par un sentiment profond, la plus forte et la plus suave harmonie. Les poèmes les plus remarquables de ces Nouvelles Méditations sont : Ischia, la Sagesse, les Préludes et le Crucifix.
La marqueterie est un décor réalisé avec des placages découpés suivant un dessin et collés sur un support (meuble, boiserie, ou tableau). Les images ainsi obtenues peuvent être géométriques (on parle alors de frisage), figuratives ou abstraites. Par extension, ce terme désigne la technique et le métier qui réalisent ce décor spécifique. Elle désigne également les grandes compositions de pierre sur le sol mais se différencie de la mosaïque (et ses tesselles) par la dimension de ses grands aplats (souvent de marbre dans les pavements d'autels en Italie, par exemple à Pise ou à Sienne, de pierre dure ou semi-précieuse à Florence - voir l' Opificio delle pietre dure). Le marqueteur est l'artisan qui réalise la marqueterie.
Le matériel moteur de la SNCF, avec le matériel remorqué de la SNCF, fait partie du matériel roulant de la Société nationale des chemins de fer français (SNCF). L'entreprise étant en activité, cette liste est en constante évolution depuis sa création en 1938. En 2011 le parc comprend des : locomotives (Diesels - dont certaines de manœuvre, ou électriques) ; locotracteurs ; automotrices ; autorails ; éléments automoteurs Diesels ; éléments automoteurs électriques (comprenant les trains à grande vitesse) ; et éléments automoteurs bimodes. Depuis l'origine de l'entreprise en 1938, la technologie a mis au rebut certaines technologies et leur matériel : locomotives à turbine à gaz, à vapeur du type locomotives à tender indépendant ou locomotives-tender et de turbotrains.
L'aéroport d'Helsinki-Malmi est un aéroport dans la section Malmin lentokenttä du quartier de Malmi, situé à environ 10 km au nord-est du centre d' Helsinki en Finlande. Jusque 1952, c'était le principal terrain d'aviation d'Helsinki. Désormais, il est utilisé par l'aviation générale. Depuis longtemps, la Ville d'Helsinki projette de fermer l'aéroport de Malmi et de construire à la place des habitations. La fermeture de l'aéroport est cependant un projet très litigieux, et il n'est pas sûr qu'il soit mené à son terme. Il existe entre l'État finlandais et la Ville d'Helsinki un contrat de concession du terrain qui est valable jusqu'en 2034. En janvier 2005, la municipalité d'Helsinki a communiqué à l'État des arguments en faveur d'un retour prématuré du terrain à la ville dès la fin 2010.
Theodor Fontane ( 30 décembre 1819 à Neuruppin - 20 septembre 1898 à Berlin) est un écrivain allemand qui a célébré dans ses écrits le charme du Brandebourg provincial. C'est l'un des principaux représentants allemands du réalisme en littérature. Son talent se révèle surtout dans l'art de restituer les conversations privées (causeries) où les personnages de ses romans, tout en respectant les conventions sociales, dévoilent malgré eux leurs propres penchants et leurs ambitions personnelles. Derrière une critique apparente de ses personnages, transparaît une critique de la société bourgeoise du XIX e siècle. Günter Grass a fait de lui le personnage principal et une figure autant réelle qu'imaginaire dans son roman Toute une histoire.
Un institut de technologie est une institution éducative de haut niveau spécialisée dans l'apprentissage des techniques. Ces écoles existent au moins depuis le XVIIIe siècle mais deviennent de plus en plus répandues après la Seconde Guerre mondiale. Les écoles sont le plus souvent des écoles d'ingénieurs ( Arts et Métiers ParisTech, Supélec) ou des instituts technologiques. Plus rarement ils sont également une université ( Georgia Tech, MIT ou l' École polytechnique fédérale de Zurich), ils ont alors la possibilité de décerner les diplômes de maîtrise ou de doctorat et sont également une entité de recherche indépendante. Le terme institut de technologie est utilisé dans beaucoup de pays (par exemple le British Columbia Institute of Technology au Canada).
Le Baron perché (Il Barone rampante) est un roman écrit par Italo Calvino, publié en 1957 par Einaudi. Ce livre s'inscrit dans la trilogie intituée Nos ancêtres (I nostri antenati), entre Le Vicomte pourfendu et Le Chevalier inexistant. Il raconte la vie au XVIIIe siècle d'un jeune aristocrate de la Ligurie du nom de Côme Laverse du Rondeau qui décide, un beau jour, de grimper dans un arbre et de ne plus en descendre. Il passera toute sa vie dans les arbres, sans plus mettre pied à terre, afin de prouver à ses contemporains le vrai sens de la liberté et de l'intelligence, leur démontrer surtout qu'ils vivent dans la médiocrité tant au niveau de leur rapport à la nature que dans leurs amours, tellement dépourvues de folie, ou dans leur engagement historique.
Les colonies romaines étaient des établissements créés par l’État romain et destinés au contrôle d’un territoire récemment conquis, à la différence des colonies puniques, comptoirs commerciaux, ou des colonies grecques, colonies de peuplement. Elles mêlent dans le même cadre urbain, religieux et institutionnel les citoyens romains et les autochtones vaincus, esclaves, affranchis et pérégrins. D’abord garnisons militaires au IVe siècleav. J.-C., elles deviennent des colonies de peuplement offrant des terres aux prolétaires à partir du IIIe siècleav. J.-C., et aux vétérans démobilisés à partir de Sylla, qui leur offre les terres confisquées aux proscrits. L'action de fonder une colonie ou d'établir une garnison de colons était la deductio :
Barry Alan Crompton Gibb, OBE, né le 1er septembre 1946 à Douglas, Île de Man, est un chanteur, musicien et producteur. Avec ses frères Robin et Maurice, il a créé le groupe de musique Bee Gees. À la fin des années soixante, il fut le sex-symbol du groupe et faisait craquer les filles, si bien qu'en 1969 il fut nommé « le séducteur de l'année » en Angleterre. Mais il est surtout connu pour sa voix de fausset (timbre de voix haut perché), qui a donné son image aux Bee Gees lors de leurs années disco. Il a également participé à la bande originale du film Grease. Il est, depuis le , le seul membre des Bee Gees encore vivant après la mort de Maurice et de Robin et le seul garçon survivant de la famille, avec la mort antérieure d'Andy.
Gisela Dulko (née le  à Buenos Aires) est une joueuse de tennis argentine, professionnelle de janvier 2001 à fin 2012. À ce jour, elle compte quatre titres en simple dames sur le circuit WTA, dont les deux premiers acquis en 2007. En Grand Chelem, elle a atteint à trois reprises les huitièmes de finale, à Roland-Garros en 2006 et 2011 ainsi qu'à l' US Open en 2009. Victorieuse de huit tournois en double dames lors de la saison 2010 aux côtés de l'Italienne Flavia Pennetta, elle occupe la première place du classement WTA dans cette spécialité de novembre 2010 à avril 2011. Avec la même partenaire, elle décroche l' Open d'Australie en janvier 2011. Elle est mariée au footballeur argentin Fernando Gago.Gisela Dulko annonce en novembre 2012 la fin de sa carrière professionnelle.
L'équipe des Indes occidentales (en anglais West Indies) de cricket est une sélection qui représente au niveau international la confédération sportive des territoires des Caraïbes suivants : Anguilla, Antigua-et-Barbuda, la Barbade, Dominique, Grenade, Guyana, Jamaïque, Montserrat, Saint-Christophe-et-Niévès, Sainte-Lucie, Saint-Vincent-et-les-Grenadines, Trinité-et-Tobago. Elle dispute son premier test-match en 1928. L'équipe devient de plus en plus compétitive après la Seconde Guerre mondiale. Elle domine le cricket international du milieu des années 1970 au milieu des années 1990, et remporte les deux premières Coupe du monde de l'histoire, en 1975 et en 1979. Elle connaît un déclin significatif de ses performances après cette période.
Arnac-Pompadour (Arnac Pompador en occitan) est une commune française située dans le département de la Corrèze en région du Limousin. Ses habitants sont appelés les Pompadour (sans « s » étant donné qu'il s'agit à l'origine du nom d'une famille). En Limousin et sur les panneaux indicateurs, la commune est habituellement appelée simplement Pompadour, bien que le village de Pompadour soit partagé entre les communes d'Arnac-Pompadour et de Saint-Sornin-Lavolps. La nom de Pompadour devint mondialement célèbre grâce à la favorite de Louis XV, Madame Le Normant d'Étiolles à qui le roi fit don du château de Pompadour et du titre marquise qui lui était associé. La ville voit son nom régulièrement associé au monde du cheval et des courses hippiques.
Tetyana Viktorovna Tereshchuk-Antypova, en ukrainien Терещук-Антипова Тетяна Вікторівна, née le 11 octobre 1969 à Louhansk, est une athlète ukrainienne Cette spécialiste du 400 m haies a disputé la finale des Jeux olympiques 2000 à Sydney en terminant à la cinquième place et les championnats du monde de 2003 où elle termine à nouveau cinquième. En 2004, sa carrière atteint son apogée lorsqu'elle remporte la médaille de bronze aux Jeux olympiques d'Athènes, derrière Fani Halkia et Ionela Tirlea. Elle réalise lors de la finale son record personnel en 53 s 37. En 2006, elle obtient la médaille de bronze aux Championnats d'Europe à Göteborg. À noter également des victoires en Golden League au Meeting Gaz de France et au Bislett Games en 2001.
Fan Jian était un secrétaire du royaume de Shu lors de la période des Trois Royaumes en Chine antique. Il fut actif dans les campagnes militaires du sud menées par Zhuge Liang à titre d’Inspecteur de l’Armée. En l’an 227, lorsque Zhuge Liang mena sa première campagne militaire contre les Wei, Fan Jian fut nommé Secrétaire du directeur de l’armée. Quelques années plus tard, Zhuge Liang tomba malade et Fan Jian fut convoqué auprès de ce dernier avec Dong Jue où ils reçurent l’ordre de garder secret son retour vers Hanzhong, de sorte que l’ennemie ne soit pas mis au courant. Il suivit également Jiang Wei dans ses campagnes militaires comme officier d’administration. Après la chute des Shu, il accompagna Liu Shan à Luoyang où on lui conféra un titre de noblesse.
Robert II de Dreux, né vers 1154, mort le 28 décembre 1218, comte de Dreux, de Brie et de Braine, fils de RobertIer, comte de Dreux, et d' Agnès de Baudement, dame de Braine. Il participe à la troisième croisade et se signale à la bataille d'Arsur et au siège d'Acre (1191). Revenu en France, il combat les Anglais (1195-1198), puis mène des troupes à la Croisade des Albigeois en 1210 et participe au siège de Termes. Il aide son frère Philippe, évêque de Beauvais, en lutte contre le comte de Boulogne et commande l'aile gauche de l'armée du roi Philippe Auguste lors de la bataille de Bouvines (1214).Robert II de Dreux et Yolande de Coucy, son épouse, sont inhumés en la nécropole familiale de l'Église abbatiale Saint-Yved de Braine
Le Castilla elastica est un arbre à caoutchouc d' Amérique tropicale de la famille des Moraceae. Pouvant atteindre trente mètres de hauteur, il pousse dans les forêts tropicales et équatoriales d’Amérique. Son aire de répartition va du Mexique à l’ Équateur en passant par le Belize, le Costa Rica, le Guatemala, le Honduras, le Nicaragua, le Panama, le Salvador et la Colombie. Son latex est utilisé depuis l’époque précolombienne par les Aztèques, les Mayas et les Olmèques, pour fabriquer des chaussures, des balles et d'autres objets en caoutchouc. Pour en augmenter l'élasticité, on mélangeait la sève du Castilla elastica avec le suc de l’ipomée blanche, permettant de réaliser une sorte de vulcanisation avant la lettre.
Le vélo tout chemin (abrégé par le sigle VTC), aussi appelé vélo hybride ou vélo de trekking est un type de vélo à but utilitaire ou de loisir, qui combine des caractéristiques du vélo de route et du vélo tout terrain. Un VTC est destiné à être utilisé dans des environnements différents, pour un usage routier, urbain, et est tout de même capable dans une certaine mesure de s'aventurer sur des chemins. En général, il est équipé d'un cadre rigide, d'une tige de selle suspendue, d'une fourche télescopique avant à faible débattement et de roues d'un diamètre de 700 mm avec des pneus qui peuvent être plus fins que sur un VTT et sans crampons. L'équipement d'un VTC peut être complété avec un porte-bagages, un éclairage et des garde-boue.
Laban (en hébreu: lavan - blanc) est un personnage de la Bible. Il est le fils de Betouel, le frère de Rébecca, le père de Léa et Rachel, et l'oncle puis le beau-père de Jacob. Jacob se réfugie chez Laban à Harran pour fuir la colère d' Esaü qu'il a trompé. Il travaille pour son oncle de nombreuses années puis il épouse successivement les deux filles de Laban: Léa et Rachel. Laban trompe Jacob en lui promettant la main de Rachel la cadette en échange de 7 années de travail, et en lui donnant en réalité Léa. Jacob proteste et Laban lui donne ensuite Rachel en échange de 7 nouvelles années de travail. Laban est rusé et il a de nombreux différends avec Jacob qui finit par quitter Harran avec ses femmes et ses enfants.
Rodéo est une revue petit format publiée par les Éditions Lug de mars 1955 à décembre 2003 sur 628 numéros en commençant au N°43. Les 42 premiers fascicules étant parus de septembre 1951 à février 1955 en récits complets. Jean Frisano réalisa quelques couvertures pour le titre entre 1971 et 1981. Si aujourd'hui, Rodéo est connu comme étant la revue de la série Tex, c'est en publiant Miki le ranger que son exceptionnelle carrière a débuté. C'est seulement au N°276 que les aventures de Tex Willer prennent la place de série principale pour ne plus la quitter jusqu'à la fin. À l'instar des autres petits formats de l'éditeur, Rodéo s'est arrêté en décembre 2003 à cause du non-renouvellement de la licence Bonelli. Tex Willer étant le personnage phare de cet éditeur italien.
Jason Jeffrey Collier (né le 8 septembre 1977 - mort le 15 octobre 2005) était un basketteur américain évoluant en NBA. Collier évolue d’abord avec la Catholic Central High School de sa ville natale Springfield, Ohio et remporte le championnat 1996 de l’Ohio. Après son transfert de l’Université d’Indiana vers Georgia Tech, il est drafté par Bucks de Milwaukee en quinzième position du premier tour du draft 2000 de la NBA. Le jour même de la draft, il est échangé avec les Rockets de Houston. Il joue alors pour les Rockets puis les Hawks d'Atlanta. Il meurt dans son sommeil le 15 octobre 2005 après s'être plaint à son épouse de douleurs à la poitrine le jour précédent. Son maillot, le n°40 a été retiré par les Hawks d'Atlanta en sa mémoire le 2 décembre 2005.
MAGENTA est un chiffrement par bloc développé par Deutsche Telekom. Le nom est un rétroacronyme de Multifunctional Algorithm for General-purpose Encryption and Network Telecommunication Applications et fait également référence à la couleur officielle de la Deutsche Telekom. MAGENTA a une taille de bloc de 128 bits et des clés de 128, 192 ou 256 bits. Il est basé sur un réseau de Feistel de 6 tours. Le chiffrement a été candidat au concours AES mais ne dépassa pas la première sélection. Des faiblesses furent découvertes très rapidement après sa présentation à la première conférence AES. Il était de plus un des chiffrements les plus lents. Les attaques furent présentées à la deuxième conférence AES par un groupe dirigé par Eli Biham.
Cet article ne traite que des formes invasives des cancers du col de l'utérus. Pour la forme dite in situ voir l'article Dysplasie cervicaleLe cancer du col utérin est un cancer qui se développe à partir de l' épithélium du col de l'utérus. Le cancer du col de l'utérus est la deuxième forme la plus fréquente de cancer chez les femmes à l’échelle mondiale après le cancer du sein.Ce cancer est directement en rapport avec l' activité sexuelle. Le dépistage des lésions précancéreuses est possible grâce à la pratique du frottis de dépistage. La découverte des lésions précancéreuses et notamment des dysplasies sévères ou carcinome in situ permet un traitement assurant une guérison de la patiente avec un très faible taux de récidive.
Mack Trucks est un fabricant américain de camions. La société est passée complètement dans le giron de Renault Véhicules industriels en 1990. Volvo A.B. rachète le groupe Renault Trucks et fait en même temps l'acquisition de Mack. La société produit des camions de chantier mais également des véhicules destinés aux longues distances. Le siège, situé historiquement à Allentown (Pennsylvanie), a été déplacé à Greensboro (Caroline du Nord). L'usine de Macungie, située à proximité d'Allentown, produit les modèles Granite, RD, RB, CL, LE, DM et MR. Les modèles grandes distances "Vison by Mack" et CH sont produits à Dublin en Virginie. La société a aussi une usine à Richlands, dans le Queensland, en Australie.
Les BB 9200 forment une série de locomotives électriques françaises fonctionnant sous courant continu 1500 V construites en 92 exemplaires par les sociétés Creusot-Loire, Jeumont-Schneider et CEM et livrées à la SNCF du  au . Elles résultent de la volonté de la SNCF de disposer de locomotives de type « BB » (soit quatre essieux moteurs répartis en deux bogies), plus légères que les « 2D2 » et « CC », tout en gardant une puissance assez élevée (3 850 kW). Les BB 9200 sont l'aboutissement des études menées avec les BB 9001-9002 et BB 9003-9004.Elles reprennent notamment les bogies de la BB 9004 conçus par André Jacquemin, d'où le surnom de la série BB Jacquemin ou BB MTE (et des cousines BB 9300, BB 16000, BB 25100, BB 25150 et BB 25200).
William Gambel ( Philadelphie,  - ) est un naturaliste américain. En 1838, il voyagea avec Thomas Nuttall (1786-1859) lors d'une expédition en Caroline du Nord. Entre mars et novembre 1841, il poursuivit ses collectes de plantes, jusqu'en Californie, suivant des routes précédemment empruntées par Nuttall et Townsend (1809-1851) (Santa Fe Trail et Old Spanish Trail). Il passa 1842 à herboriser le long de la côte, se faisant engager comme secrétaire à bord d'un navire, ce qui lui permit de visiter toutes les missions de Californie. Il découvrit de nouvelles espèces d'oiseaux dont :Gambel retourna à Philadelphie en août 1845. En 1848, il obtint un diplôme de physique. Il mourut de la typhoïde alors qu'il traversait la Sierra Nevada en hiver.
Radiola est une station de radio française (généraliste ; privée) créée par Émile Girardeau et qui émet du 6 novembre 1922 au 28 mars 1924.Les premiers essais de Radiola ont lieu le 26 juin 1922 et les premières émissions régulières à partir du . Marcel Laporte en fut le speaker-vedette sous le pseudonyme de Radiolo. Le premier journal parlé fut émis le 6 janvier 1923. La radio servit de support à la promotion des récepteurs Radiola, fabriqués par la SFR. Radiola devient Radio Paris le , station généraliste privée, qui passera sous le contrôle l’État le  et le restera jusqu'au . Elle garde son nom de Radio Paris sous l'occupation de juillet 1940 à août 1944, mais la station est alors sous contrôle des collaborateurs et des nazis.
Connacht ou Connaught (en gaélique Connachta, en latin Conacia) est une province de la République d'Irlande située à l’ouest sur la côte atlantique. La province comprend les cinq comtés de Galway, Leitrim, Mayo, Roscommon et Sligo. Sa superficie est de 17 713,18 km². Ses principaux centres urbains sont Galway au sud et Sligo au nord. Sa population est de 504 000 habitants, ce qui en fait à ce titre la plus petite des quatre provinces irlandaises. La province possède des régions où le gaélique reste encore de façon très vivace comme l’ouest du Mayo ou du Connemara. Le point culminant de la province est Mweelrea (814 m d’altitude) dans le Comté de Mayo. On y trouve aussi la plus grande île d’Irlande avec Achill et le plus grand lac avec le Lough Corrib.
Christopher Tony Wolstenholme (né le  à Rotherham dans le Yorkshire) est le bassiste du groupe de rock anglais Muse. Il assure également les chœurs depuis les débuts du groupe tant pour les versions studios qu'en live où au fil des ans, il a pris de plus en plus d'assurance (The Small Print, Soldier's Poem), et l'accompagnement à la guitare (Hoodoo, Unintended) ou aux claviers, voire aux maracas lors de certaines chansons. Par ailleurs, il joue également de l'harmonica sur scène, interprétant le fameux Man with the Harmonica (B.O du film Il était une fois dans l'Ouest de Sergio Leone, titre composé par Ennio Morricone) en live avant Knights of Cydonia. Multi-instrumentiste de grand talent, il sait également jouer de la batterie, instrument par lequel il a commencé.
L'extinction du Dévonien est l'une des cinq extinctions massives de la vie animale et végétale enregistrées au cours de l'histoire de la vie sur Terre.Elle se situe entre environ - 380 et - 360 millions d'années, avec trois épisodes principaux placés au sommet des trois étages géologiques du sommet du système Dévonien. Cette extinction aboutit à la disparition de 19 % des familles et de 35 à 50 % des genres d'animaux marins et une estimation de 75 % au niveau des espèces.Des variations répétées et significatives du niveau de la mer et du climat, ainsi que l'apparition d'un couvert végétal important sur les continents, pourraient être à l'origine de phénomènes d'anoxie des océans et de crises biologiques majeures. Les causes de ces changements sont encore débattues.
Un cycle Kitchin est un cycle économique (intervalle de temps d'une durée déterminée qui correspond plus ou moins exactement au retour d'un même phénomène) de l'ordre de 3 à 4 ans. Il est découvert en 1923 , par Joseph Kitchin qui déduit ces «cycles courts» à partir d'une étude de la fluctuation des prix de gros entre 1890 et 1922 aux États-Unis. Le «cycle Kitchin» est considéré comme un cycle court, qui ne connait pas à proprement parler de phase de crise mais se caractérise par une détérioration du phénomène d'expansion tel que perçu dans le cycle Juglar. On considère, par simplification, qu'il y a deux cycles Kitchin dans un cycle Juglar.Les recherches récentes employant l'analyse spectrale confirment la présence de cycles Kitchin dans la dynamique du PIB mondial.
Pixodaros est un satrape de Carie, membre de la dynastie des Hécatomnides, qui règne entre 340 et 334av. J.-C. sous la suzeraineté des souverains Achéménides. Troisième fils d'Hécatomnos et frère du célèbre Mausole et d'Artémise II, il accède au pouvoir en 340av. J.-C. en renversant sa sœur Ada avec l'aide du chef mercenaire Mentor de Rhodes. Il avait tenté vers -339 de marier sa fille à Arrhidée, le deuxième fils du roi Philippe II mais son projet est contrecarré par le futur Alexandre le Grand et ses amis Harpale, Néarque, Laomédon de Mytilène et Ptolémée qui sont exilés. Fidèle allié des Perses il est chassé d'Halicarnasse en 334av. J.-C. par Alexandre le Grand qui rétablit Ada. Pixodaros meurt probablement quelque temps plus tard.
Michel Liu, né le , est un sociologue français, professeur émérite des universités à l' Université Paris-Dauphine. Après un doctorat d'État ès sciences (physique nucléaire) à l'Université Paris-Orsay, Michel Liu s'est orienté vers la sociologie des organisations. Il passe alors un diplôme en Business Administration (« Analyse de système et sociologie des organisations ») à l'Université Northwestern à Chicago. Puis il obtient son deuxième doctorat d'état ès lettres et sciences humaines (sociologie) à l'Institut d'études politiques de Paris (sous la direction de Jean-Daniel Reynaud).Il s'intéresse à la science des systèmes tout en lui reconnaissant certaines limites à un niveau de complexité social.
La saison NFL 1933 est la 14e saison de la National Football League. Elle voit le sacre des Chicago Bears. En raison du succès du match de barrage disputé en fin de saison 1932, le principe d'une finale nationale est adoptée. Après avoir toujours suivi les règles du jeu en vigueur dans les universités, la NFL modifie pour la première fois le règlement sans tenir contre des règles universitaires. Depuis lors, les règles de la NFL sont différentes de celles en vigueur dans les universités américaines. Trois nouvelles franchises rejoignent la NFL : Pittsburgh Pirates, Philadelphia Eagles et Cincinnati Reds. À l'inverse, Staten Island Stapletons cesse ses activités. Les Boston Braves changent de nom pour devenir les Boston Redskins.
Le gymkhana est une discipline d' équitation Western, très répandue en Amérique du Nord, dans laquelle l'agilité et la rapidité du cheval sont mises à l'épreuve. En fait, le gymkhana comporte plusieurs épreuves chronométrées qui doivent être exécutées selon un patron précis. Il est divisé en deux types de jeux : les jeux de centre et les jeux de tour.Les jeux de centre contiennent notamment la course de barils, le slalom, l'aller-retour, le drapeau et le trou de serrure. On retrouve dans les jeux de tour la course de sauvetage, le relais, le tour de ring, le poney-express et l'échange de cavalier. Le Quarter Horse, reconnu pour la vitesse de ses déplacements et pour ses accélérations foudroyantes, est particulièrement apprécié dans ce type de discipline.
Chris Rock (né le  à Andrews  en Caroline du Sud) est un humoriste, acteur, réalisateur et producteur américain. Aîné d'une famille de trois enfants, il a grandi à Brooklyn, New York et suivi ses études secondaires à la Stuyvesant High School, où il était président de l'équipe d' échecs. Il abandonne le lycée pour se consacrer à la comédie. Alors que Chris Rock se produit en stand-up au New York Comedy Strip, Eddie Murphy le remarque et lui trouve un petit rôle dans le Flic de Beverly Hills 2 qui lance sa carrière au cinéma ; Murphy le recommande également pour Saturday Night Live, émission qui permettra à Rock de montrer son talent comique et lui donnera des idées pour ses one man show. Il mènera ces deux carrières de comique de scène et d'acteur de cinéma en parallèle.
La grammaire générative et transformationnelle est une théorie syntaxique s’inscrivant dans le courant de la linguistique générative. Majoritairement présente en Amérique du Nord, elle s’est développée depuis 1957 sous l’impulsion de Noam Chomsky. Cette théorie tente de caractériser la connaissance de la langue qui permet l'acte effectif du locuteur-auditeur. La grammaire générative est basée sur la distinction compétence – performance (connaissance que le locuteur-auditeur a de sa langue contre l’emploi effectif de la langue dans des situations concrètes). Bien que Chomsky rejette la définition de langue de Saussure, cette distinction s’apparente quelque peu à celle de langue/parole de ce dernier.
Le monument national du Lieu de Naissance de George Washington ( anglais : George Washington Birthplace National Monument) est situé dans le comté de Westmoreland en Virginie. L'arrière-grand-père de George Washington s'installa dans cette plantation en 1657. Mais la maison dans laquelle est né Washington en 1732 (construite par son père entre 1722 et 1726) a été détruite par un incendie le jour de Noël 1779. Depuis ce jour, l'apparence originale de la maison est inconnue. Une maison commémorative a été construite sur le site en respectant le style architectural de l'époque. L'exploitation de 269 hectares est une réplique d'une ferme produisant du tabac au XVIIIe siècle. Sont aussi enterrés sur ce site 32 membres de la famille de Washington.
La maison es Suhaymi (écrit également al-Suhaymi) située en plein cœur du Khan el Khalili, le grand souk du Caire, dans la rue Darb al Asfar, est une somptueuse résidence dotée de très belles pièces de réception et entourée de grands jardins, datant du XVIIe siècle, probablement l'exemple le plus raffiné d'une maison ottomane au Caire. Cette maison fut construite en 1648 par le Sheikh Ahmed as-Suhaymi ; elle a été agrandie en 1796 par l'adjonction de maisons adjacentes. Pour lutter contre la chaleur étouffante, un astucieux système de climatisation consistait à faire circuler des courants d'air à travers les moucharabieh ; dans des placards (voir photo), des jarres conservaient ainsi de l'eau fraiche.
JBoss Application Server (ou WildFly) est un serveur d'applications Java EE Libre écrit en Java, publié sous licence GNU LGPL. Étant écrit en Java, JBoss Application Server peut être utilisé sur tout système d'exploitation fournissant une machine virtuelle Java (JVM). Les développeurs du cœur de JBoss ont tous été employés par une société de services appelée « JBoss Inc. ». Celle-ci a été créée par Marc Fleury, concepteur de la première version de JBoss. Le projet est sponsorisé par un réseau mondial de partenaires et utilise un modèle économique fondé sur le service. En avril 2006, Red Hat a racheté JBoss Inc. En février 2007, Marc Fleury quitte le groupe Red Hat. JBoss Application Server implémente entièrement l'ensemble des services Java EE. Il embarque :
Aminata Sow Fall, née le  à Saint-Louis (Sénégal), est une femme de lettres sénégalaise surtout romancière – l'une des pionnières de la littérature africaine francophone. Elle porte un regard critique sur une société sénégalaise en pleine mutation dont elle dénonce l'hypocrisie et, comme d'autres femmes de sa génération, l'idéologie patriarcale. Ainsi, dans son œuvre la plus connue, La Grève des bàttu ou les déchets humains, qui lui a valu le Grand prix littéraire d'Afrique noire en 1980, elle imagine – en s'appuyant sur des faits réels – une grève de mendiants chassés de la capitale par des autorités soucieuses de promouvoir le tourisme. Les romans d'Aminata Sow Fall sont devenus des classiques, aujourd'hui inscrits dans les programmes d'enseignement.
Dédale (en grec ancien Δαίδαλος / Daídalos, adjectif signifiant « artistement travaillé », « l'Astucieux ») est un personnage de la mythologie grecque, un athénien, descendant de la famille royale issue de Cécrops. Il est principalement connu pour être un inventeur, un sculpteur et un architecte de talent exceptionnel, alliant génie esthétique et ingéniosité technique et pour avoir notamment conçu le labyrinthe pour enfermer le Minotaure.Platon dans son Ménon dit les statues de Dédale « si saisissantes de vérité qu’il fallait, selon la légende, les enchaîner pour les empêcher de s’enfuir » ; et dans l’Alcibiade majeur il rappelle que Dédale est le patron des sculpteurs, qui le tenaient pour leur ancêtre commun.
Mesgegra, dans la mythologie celtique irlandaise, est un roi de Leinster, qui appartient au « cycle d'Ulster ». Sa femme Buân ayant été enlevée par le druide Athirne et les guerriers Ulates (habitants d’Ulster), il assiège Dun Etair, tue Athirne, mais subit une sérieuse défaite de la part de Conall Cernach. Resté seul avec son cocher, celui-ci lui coupe la main au cours d’une dispute futile ; en proie à la honte, le serviteur se suicide. Arrivée de Conall qui le défie en combat singulier et, par respect des forces, demande qu’on lui entrave un bras. Mesgegra est tué, sa tête coupée et récupérée par sa veuve dont elle fait de la cervelle, une arme redoutable : une balle de fronde. Cette balle, lancée par Cêt Mac Magach tuera le roi Conchobar Mac Nessa.
Guy II d'Auvergne, fils du comte Robert IV d'Auvergne et de Mathilde de Bourgogne, est comte d' Auvergne de 1194 à 1222. Il possédait notamment les châteaux de Tournoël (commune de Volvic) et de Châtel-Guyon (commune qui signifie littéralement « château de Guy »).Le roi Philippe-Auguste lui confisqua la quasi-totalité de ses possessions du comté d'Auvergne en 1212, car Guy II avait attaqué l'abbaye royale de Mozac et le prieuré de Marsat. Dès octobre 1210 Guy II dut subir l'attaque des troupes royales. Elles étaient conduites par Guy II de Dampierre et comptaient parmi elles la troupe de mercenaires de Lambert Cadoc. Les troupes royales assiégèrent et prirent son château de Tournoël en décembre 1212. Cet événement marque l'annexion des terres d'Auvergne au domaine royal de France.
Amon Hen (en sindarin, « colline de l'Œil »), est une colline de la Terre du Milieu dans l'œuvre de l'écrivain britannique J. R. R. Tolkien. Elle se situe sur la rive droite du fleuve Anduin, à hauteur des chutes du Rauros et est opposée à Amon Lhaw sur la rive gauche. Au pied de cette colline se situe le Parth Galen. Au sommet de cette colline se trouvait le « siège de la vue », et Frodon s'y assit lors de la guerre de l'anneau, et il pu voir au loin et distinguer des détails à des milles de lui . C'est là que Boromir fut tué, lors d'une bataille entre la Communauté de l'Anneau et une troupe d'Uruk-hai (menée par Lurtz dans l'adaptation cinématographique de Peter Jackson).Amon Hen est aussi le nom du bulletin bimensuel publié par la Tolkien Society.
Cars : Quatre Roues ou Les Bagnoles au Québec est le septième long-métrage d'animation entièrement en images de synthèse des studios Pixar. Sorti en 2006 aux États-Unis et coproduit par les studios Disney, le film se déroule dans un monde peuplé d'automobiles anthropomorphes.Dans un monde peuplé de voitures vivantes, Flash McQueen est un jeune champion de course avide de succès et promis à une belle carrière. Un jour, il se retrouve abandonné par accident en plein désert et, en essayant de retrouver son chemin, arrive dans la petite ville de Radiator Springs, située sur la mythique Route 66. Il va s’y faire de nouveaux amis et découvrir qu’il y a des choses bien plus importantes dans la vie que de franchir la ligne d’arrivée en tête. Une suite intitulée Cars 2 est sortie le .
Un récepteur muscarinique est un récepteur métabotropique qui lie l' acétylcholine libérée dans le milieu extracellulaire. Cette liaison entraîne soit une inhibition de l' adénylate cyclase, ce qui diminue la concentration intracellulaire en AMP cyclique, soit une activation de la phospholipase C (PLC), provoquant une augmentation de la concentration intracellulaire de diacylglycérol (DAG) et d'inositol triphosphate (IP3). Ces deux seconds messagers activent ou inhibent plusieurs voies métaboliques, qui peuvent activer des canaux ioniques et influencer le potentiel de membrane. Il tient son nom de son agoniste, la muscarine. Les récepteurs muscariniques ouvrent aussi les canaux potassiques.
L'autoroute 35 (A-35) ou Autoroute de la Vallée-des-Forts est une autoroute interurbaine québécoise desservant la région de la Montérégie. Elle lie la région de Saint-Jean-sur-Richelieu à Montréal. Elle fait partie du principal axe routier reliant Boston et Montréal. Elle était autrefois appelée autoroute de la Nouvelle-Angleterre. Elle sera prolongée jusqu'à la frontière Vermont/Québec vers 2017 pour atteindre l'Interstate 89. Ce prolongement permettra de compléter le lien autoroutier entre Montréal et Boston. L'autoroute 35 remplacera la Route 133 comme route de transit, ce qui permettra un développement accru de l'économie montérégienne et montréalaise. Une fois le prolongement effectué, l'autoroute aura une longueur de 55 kilomètres.
Les Pavillons Lassonde, sont deux pavillons de l' École polytechnique de Montréal inaugurés en 2005. Ils sont les deux premiers « bâtiments durables » de vocation éducative au Québec. Leurs noms proviennent de donateurs, tous deux diplômés de l'École et époux : Pierre Lassonde et Claudette MacKay-Lassonde. Pierre Lassonde est le dirigeant de la plus grande entreprise en production d'or au monde, Newmont Mining. Claudette MacKay-Lassonde, décédée en 2000, a fait carrière dans l'énergie et les télécommunications et a fait la promotion de la carrière d'ingénieur. Ils ont tous deux adopté la philosophie du développement durable. Lorne M. Trottier et le Gouvernement du Québec ont aussi grandement contribué à leur construction.
Le bonbon piment est un petit beignet salé et épicé de l' île de La Réunion et aussi présent à l'île Maurice, et plus connu sous le nom de « gâteau piment ». Il y aurait été importé par les Zarabes, les membres de la communauté indo-pakistanaise, au XIXe siècle. On peut d'ailleurs lui trouver des ressemblances avec le falafel qui serait, lui aussi, originaire du sous-continent indien. Élaborée à partir de lentilles ou de pois du Cap finement hachés, la pâte est assaisonnée de piment, de coriandre, de curcuma, de ciboulette ou oignon vert, de cumin et de gingembre. Cette pâte est modelée en boulettes aplaties de quatre centimètres environ puis jetées dans l'huile. Comme le samoussa et le bouchon, le bonbon piment se mange en friandise ou en apéritif.
La xénogreffe désigne la transplantation d'un greffon ( organe par exemple) où le donneur est d'une espèce biologique différente de celle du receveur. Elle s’oppose ainsi à l' allogreffe où le greffon vient de la même espèce que le receveur. Le porc est l'un des meilleurs animaux donneurs d'organes pour l'humain, en raison notamment de sa disponibilité et de la taille de ses organes. Cette technique est encore expérimentale pour les organes et les cellules. Elle est appelée à se développer en raison de la pénurie d'organes humains pour les allogreffes. Elle est en concurrence avec d'autres voies de recherche qui sont la substitution mécanique des organes défaillants (« cœur artificiel ») et les cellules souches.
La Métaphysique des mœurs (Die Metaphysik der Sitten) est un ouvrage d' Emmanuel Kant, paru en 1795 et traduit en France dès 1796. Il comporte deux parties : Doctrine du droit et Doctrine de la vertu. Dans la philosophie morale de Kant, ce livre est complémentaire de la Fondation de la métaphysique des mœurs et en constitue la suite : alors que Kant y exposait seulement les principes a priori de la moralité, en n'y donnant que quelques exemples pour illustrer sa démonstration, il détaille ici le contenu concret des différents devoirs moraux. Après avoir réalisé une critique de la raison pratique, Kant étudie la Métaphysique des Mœurs, qu'il divise entre doctrine des droits et doctrine de la Vertu.
Juan Bautista Alberdi ( 29 août 1810 – 19 juin 1884) était un théoricien politique et diplomate argentin, né à San Miguel de Tucumán, Province de Tucumán, en Argentine. Il vécut la majeure partie de sa vie en exil à Montevideo et au Chili. Préoccupé par la nécessité de créer une philosophie nationale fondée sur la liberté de l'homme, son œuvre principale Bases y puntos de partida para la organizacion politica de la Républica Argentina (1852) est à l’origine de la Constitution argentine de 1853, toujours en vigueur. Il mourut à Paris en France en 1884 à l’âge de 73 ans. Son corps fut rapatrié et enterré au cimetière de la Recoleta à Buenos Aires en Argentine. Il reste l’un des auteurs les plus connus en Argentine.
Alphonse Joseph Charles Dubois est un naturaliste belge, né 1839 à Aix-la-Chapelle et mort en 1920 à Coxyde-sur-Mer.Après son titre de doctorat de médecine, il devient conservateur en 1869 au département des vertébrés au Muséum royal d’histoire naturelle de Bruxelles. Il travaille avec son père, Charles Frédéric Dubois (1804-1867), sur son ouvrage Les Oiseaux de l’Europe et leurs œufs et l’achève après sa mort en 1868 et le fait paraître en 1872. Le livre comprend deux volumes, le second, contenant les planches, est l’œuvre de son père. Il fait paraître, de 1887 à 1894, La Faune illustrée des Vertébrés de la Belgique, suivie par un manuel, Synopsis avium (deux volumes, 1899-1904). Il prend sa retraite à Coxyde-sur-Mer.
IAX (Inter-Asterisk eXchange) est un protocole de voix sur IP issu du projet de PABX open source Asterisk. Il permet la communication entre un client et serveur ou entre serveurs asterisk. Sa principale différence avec SIP vient de sa capacité à contrôler et réguler la transmission de flux multimédia avec un débit plus faible (notamment pour la voix). Il présente aussi l'avantage de s'intégrer dans des réseaux NATés, en effet IAX n'utilise qu'un seul port UDP : le 4569 pour la signalisation et les données. Le nom IAX est souvent utilisé pour parler de la version 2 du protocole en effet la première version n'est pratiquement plus utilisée. Ce protocole est de plus en plus utilisé et est standardisé dans la version 2 depuis février 2010 au travers la rfc5456.
Kenneth Thomson ( 1er septembre 1923 – 12 juin 2006), 2 e baron Thomson de Fleet, était un homme d'affaires canadien. Héritier de l'entreprise Thomson, il la développa pour en faire une des multinationales les plus importantes en matière d' édition professionnelle. La famille Thomson détient toujours 70 % de l'entreprise Thomson via le holding The Woodbridge Company Limited, société d'investissement chargée de gérer les intérêts de la famille. En 2002, David, son fils aîné a repris les rênes de l'entreprise. Amateur d'art, Kenneth Thomson était jusqu'à son décès l'un des plus gros donateurs dans différents musées. Son patrimoine familial est de 17,9 milliards de dollars (voir Liste des milliardaires du monde), ce qui faisait de lui l'homme le plus riche du Canada.
Cet article est une liste de polytechniciens célèbres ou très connus, classée par promotion, et par ordre alphabétique à l'intérieur de chacune d’elles. Contrairement à la plupart des écoles d'ingénieurs, mais comme dans les Écoles normales supérieures (ENS), la promotion est l'année d’entrée, et non celle de sortie. Ceci est probablement dû au fait que les élèves de ces écoles sont formellement employés par l'État dès leur l'intégration dans l'entité : en tant que militaires pour l’École polytechnique ou en tant que fonctionnaires stagiaires de l'enseignement supérieur pour les ENS. Lorsqu’un polytechnicien redouble, ce qui ne concerne que très peu d’élèves, la promotion de l’élève change et l’élève est alors considéré comme élève de la promotion suivante.
Yannick Bru, né le 22 mai 1973 à Auch ( Gers), est un ancien joueur de rugby à XV français reconverti entraîneur. Il a joué en équipe de France et évoluait au poste de talonneur, puis devient entraîneur adjoint du Stade toulousain en juin 2007. C'est un lanceur très adroit, fort d'une expérience de plus de 50 matchs en coupe d'Europe. Il arrête sa carrière de joueur à l'issue de la saison 2006-07 où le Stade toulousain est éliminé en demi-finale du Top 14. Il est alors rapidement nommé entraîneur adjoint chargé des avants du club, prenant la place de Serge Laïrle. Il travaille sous la direction de Guy Novès.En 2012, il devient entraîneur des avants de l'équipe de France au côté du nouveau sélectionneur Philippe Saint-André.
Rainer Schüttler, né le  à Korbach, en Allemagne, est un joueur de tennis allemand. Il a été actif sur le circuit ATP de 1995 à 2012. C'est un joueur à l'aise sur toutes les surfaces, comme en témoigne son parcours au Masters de Monte-Carlo 2004. Sa meilleure performance en simple est une finale à l' Open d'Australie lors de l'édition 2003. Il est l'un des trois joueurs allemands depuis l' ère Open ayant disputé une finale en tournoi du Grand chelem avec Boris Becker et Michael Stich, et l'un des trois ayant disputé une finale en Masters 1000 sur terre battue avec Boris Becker et Tommy Haas (aucun d'entre eux n'en a gagné). Il débute le tennis à 10 ans, devient professionnel en 1995 et remporte son premier tournoi en 1999, à Doha.
La rhyolite est une roche magmatique volcanique de couleur assez claire : rosée ou grise. C'est une roche à structure microlitique présentant des minéraux visibles à l'œil nu : quartz, feldspaths et amphibole. La rhyolite est l'équivalent volcanique du granite. La rhyolite est classée dans les roches dites ignées extrusives. Sa densité est de 2,3 à 2,6 g/cm3. Une rhyolite provient du refroidissement d'un magma de composition rhyolitique, riche en silice SiO , comme le granite. Le terme rhyolite provient du grec rheîn, couler, et lithos, pierre. Cela provient de la structure fluidale de la roche, dont l'orientation des microlites montre l'écoulement dans le liquide en refroidissement. Cela est sûrement dû à la viscosité importante du magma rhyolitique.
Disney's All-Star Movies Resort est l'un des trois hôtels du complexe hôtelier à bas prix Disney's All-Star Resort à Walt Disney World Resort. Il compte 1920 chambres et a ouvert le 15 janvier 1999 soit 4 ans après la seconde tranche. Il est situé plus au sud et derrière ses homologues le Disney's All-Star Sports Resort et le Disney's All-Star Music Resort. Comme eux, il partage un style particulier d'architecture conçu par le cabinet Arquitectonica fait de gigantesques objets qui sont le thème de l'hôtel. Leurs couleurs vives et leurs tailles imposantes ont fait dire qu'ils cachaient la médiocrité de l'hôtel. Mais cela reste un hôtel Disney à prix abordable (inférieur à 100$) au cœur du complexe de Walt Disney World Resort.
Le programme chinois d'exploration lunaire ( chinois : 中国探月 ; pinyin : Zhōngguó Tànyuè), aussi connu sous le nom de Chang'e, mené par la CNSA, l' agence spatiale chinoise, a pour but l'étude et l'exploration de la Lune par des robots, puis, à l'horizon 2025-2030, par des missions spatiales habitées. Ce programme s'est concrétisé jusqu'à présent par le lancement par des fusées Longue Marche de trois sondes spatiales Chang'e depuis 2007 et de l'alunissage d'un robot explorateur en 2013. Ce programme permet à la Chine de développer et de maîtriser des technologies clés dans le domaine astronautique comme par exemple le contrôle de trajectoire orbitale, le contrôle d'attitude ou les communications longue-portée.
La Fédération française d’athlétisme (FFA) est une association régie par la loi de 1901, fondée en 1920 et présidée par Bernard Amsalem depuis 2001. Elle regroupe l’ensemble des clubs faisant pratiquer l’ athlétisme et organise chaque année les championnats de France . Elle est affiliée depuis 1912 à la Fédération internationale d’athlétisme amateur (IAAF) devenue Association internationale des fédérations d’athlétisme (même sigle) en 2001. Elle appartient aussi à l’Association européenne d’athlétisme (AEA), association continentale qui gère les compétitions au niveau européen. Elle est aussi affiliée au Comité national olympique et sportif français (CNOSF), lui-même né de la fusion, en 1968, du Comité national des sports (CNS) et du Comité olympique français (COF).
Robert Vigneau, né à Nice en 1933, est un poète d'expression française. Il a publié neuf recueils de poèmes, dans d'importantes maisons d'édition ( Gallimard, Seghers…). Ses poèmes les plus célèbres sont ceux qu'il a écrits pour la jeunesse (La Baleine… deux de ses livres ont été recommandés par l' Éducation nationale française). Vigneau est aussi dessinateur : il a publié deux livres de dessins, et expose périodiquement, au Japon et en France. Le poème « Jehan l'Advenu » de Norge, connu pour avoir été chanté par Georges Brassens, est dédié « à Robert et Marie-Hélène Vigneau » dans les Œuvres poétiques 1923-1973 de Norge, Séghers, 1978, p. 611. Robert Vigneau est membre du conseil de la Maison de poésie – Fondation Émile Blémont depuis janvier 2014.
Advent City est une ancienne ville du Svalbard. À la fin du XVIIIe siècle, on découvre du charbon dans l'archipel du Svalbard, plus précisément au Spitzberg, sur les rives de l' Isfjorden. De nombreuses mines sont ouvertes, par dizaines tout le long des côtes du fjord. Pour loger les employés, une compagnie décide de monter une véritable cité, à proximité d'un des sites d'extraction. C'est ainsi qu'en 1904, la petite ville d'Advent City voit le jour, sur la rive nord de l' Adventfjorden, d'où elle tient son nom. La création en 1906 de Longyearbyen, juste de l'autre côté du fjord, et la fin de production minière porta la ville à sa fin très rapidement. Depuis, Advent City est devenue une ville fantôme.
Certicom est une entreprise de sécurité informatique qui se spécialise dans la cryptographie sur les courbes elliptiques. Elle a été fondée en 1985 par Scott Vanstone et Gordon Agnew à partir de l' Université de Waterloo. Son siège social est à Mississauga, au Canada. L'entreprise possède plus de 130 brevets de cryptographie sur les courbes elliptiques. Ses clients incluent Texas Instruments, Palm, Cisco Systems, Oracle Corporation, Motorola et l'agence américaine fédérale NSA, celle-ci avec un contrat de 25 millions de $US. Ironiquement, leur site internet obtient un grade F lors du test Qualys SSL Labs et n'utilise en aucun cas un échange de clé ou un chiffrement des données utilisant les courbes elliptiques.
Alfred Heidelbach ( 1852- 1922) est un banquier américain, président de la chambre de commerce des États-Unis à Paris. En 1875, il prend la direction de Heidelbach, Ickelheimer & Co., une société spécialisée dans les transactions financières internationales (opérations de change, transferts de fonds). Il fut l'un des directeurs de la compagnie d'assurance United States Life Insurance Co. En octobre 1879, à Paris, il épouse la Française Julie Picard.En 1913, il fait construire par René Sergent un hôtel particulier situé au 19 avenue d'Iéna. Racheté par l’État dans les années 1950 et rénové en 1991, l’« Hôtel Heidelbach » est depuis lors une annexe du musée Guimet qui abrite le fameux « Panthéon bouddhique ».
L'enzyme de conversion de l'angiotensine ou plus simplement enzyme de conversion (ECA, EC 3.4.15.1) est une exo peptidase qui catalyse la conversion de l' angiotensine I en angiotensine II, un puissant vasoconstricteur. L'ECA est également impliquée dans l'inactivation de la bradykinine, un puissant vasodilatateur. Ceci explique son synonyme de kininase II (il est apparu que la kininase II et l'ECA sont une seule enzyme). Ces deux actions de l'ECA en font la cible idéale du traitement d'état comme l'hypertension artérielle, l'insuffisance cardiaque et la néphropathie diabétique. L'inhibition de l'ECA (par les IECAs) entraîne une diminution de la formation d'angiotensine II (un vasoconstricteur bien plus puissant que l'angiotensine I) et une diminution de l'inactivation de la bradykinine.
SignWriting est un système d'écriture permettant de lire et d'écrire toutes les langues gestuelles du monde. L'accès à la langue des signes en est ainsi rendu plus simple puisque les sourds peuvent ainsi la préserver et les entendants qui s'intéressent à la langue des signes peuvent ainsi l'apprendre plus facilement. Il a été développé en 1974 par Valerie Sutton, une danseuse qui avait développé DanceWriting 2 ans plus tôt. Valerie Sutton enseignait DanceWriting au Ballet royal danois, Lars von der Lieth, qui faisait des recherches sur la langue des signes à l'Université de Copenhagen, pensant qu'il serait utile d'employer une notation semblable pour l'enregistrement des langues des signes. Sutton a basé SignWriting et DanceWriting et finalement amélioré le système au répertoire complet de MovementWriting. Cependant, seules SignWriting et DanceWriting ont été largement diffusées.
Une vitre est une plaque d'un matériau transparent (souvent du verre, mais aussi du plexiglas, etc.). On s'en sert notamment au sein des fenêtres, des oculi, etc. Le vitrage est une vitre encadrée dans un châssis de fenêtre. On utilise souvent le terme vitrage au lieu de vitre dans le domaine de la construction, car c'est l'ensemble qui doit être placé, analysé, conçu... Compte tenu de leur importance capitale et de leurs multiples fonctions au sein des bâtiments, les vitrages ont été et sont aujourd'hui encore l'objet d'améliorations constantes. On aboutit aujourd'hui à une gamme d'offre variée qui retient plusieurs facteurs : transparence, isolation thermique et phonique (double vitrage), entretien réduit...Certaines vitres sont spécifiques : anti-éclats (pare-brise) ou blindées (anti-effractions) par exemple.
Les Dong ( chinois : 侗族 ; pinyin : Dòng zú), appelés aussi Kam, sont un groupe ethnique de Chine qui en constitue l'une des 56 nationalités. Leur langue est considérée comme l'une des plus difficiles à comprendre et à prononcer car elle comporte un grand nombre de tons, qui atteindrait 15 dans la plupart de ses dialectes  (le mandarin n'en comporte que quatre ; d'après les linguistes, les Dong auraient subdivisé en trois chaque ton de mandarin). Une autre de leurs particularités : le chant, adapté à toutes les situations de la vie. Chaque chant possède sa grammaire, à partir de laquelle il est permis d'improviser.Leur population était proche des trois millions de personnes en 2000. Leur territoire s'étend sur trois provinces : le Guizhou, le Guangxi et le Hunan. Il couvre environ 30 000 km².
Le décret des biens du clergé mis à la disposition de la Nation est un décret pris le 2 novembre 1789, au cours de la Révolution française, par l'Assemblée constituante. Il a été adopté par 568 voix contre 346, sur la proposition de Talleyrand, évêque d'Autun. Il dispose que les biens du clergé de l'Église catholique seront mis à la disposition de la Nation pour rembourser les dettes de l'État. En contrepartie, celui-ci prendra à sa charge les frais de culte, paiera un salaire à ses ministres (les prêtres, qui recevront 1 200 livres par an, alors que ceux – la majorité – qui étaient réduits à la « portion congrue » n'en touchaient que 750), et pourvoira à l'entretien des hôpitaux et au soulagement des pauvres. Cette décision qui semblait simple et logique est à l'origine de multiples difficultés que va rencontrer la France révolutionnaire.
Stefan Effenberg, né le  à Hambourg ( Allemagne), est un ancien footballeur allemand, évoluant au poste de milieu de terrain. Au cours de sa carrière, il évolue au Borussia M'gladbach, au Bayern Munich, à l' AC Fiorentina, au VfL Wolfsburg et à l' Al Arabi Doha ainsi qu'en équipe d'Allemagne. Effenberg marque cinq but lors de ses trente-cinq sélections avec l'équipe d'Allemagne entre 1991 et 1998. Il participe au Championnat d'Europe de football en 1992 et à la Coupe du monde de football en 1994 avec l'équipe d'Allemagne.Joueur très caractériel mais doué d'excellentes capacités techniques, Effenberg fut surtout connu pour avoir été l'âme et le leader du Bayern Munich entre 1998 et 2002, années fastes pendant lesquelles le club bavarois a gagné 3 titres de champion d'Allemagne et une Ligue des champions.
Le château des ducs de Bretagne est un ensemble architectural situé à Nantes, constitué d’un rempart du XVe siècle et d’édifices divers bâtis du XIVe au XVIIIe siècle, classé monument historique depuis 1840. Après avoir été résidence ducale sous le duc François II et la duchesse Anne, le château est devenu une forteresse royale, siège du gouverneur de Nantes et prison royale, puis caserne à partir du XVIIIe siècle. Devenu propriété de la ville de Nantes en 1915, le château est affecté à un usage touristique et muséal depuis 1924, notamment sous la direction de Joseph Stany-Gautier, conservateur jusqu’en 1969. De 1990 à 2007, le château a bénéficié d’une rénovation de grande ampleur et est depuis le siège d’un nouveau musée consacré à l’histoire de Nantes. Conséquence de la transformation de la communauté urbaine en métropole, le château devient un équipement métropolitain le .
Dougga ( دقة) ou Thugga est un site archéologique situé dans la délégation de Téboursouk au Nord-Ouest de la Tunisie. L’ Unesco a classé ce site sur la liste du patrimoine mondial en 1997, considérant qu’il s’agit de la « petite ville romaine la mieux conservée de l’Afrique du Nord ». La cité, qui se trouve en pleine campagne, est bien protégée de l’ urbanisme moderne, contrairement, par exemple, à Carthage pillée et reconstruite à de nombreuses reprises. Le site de Dougga est remarquable par sa taille — 70 hectares — la bonne conservation de ses monuments et la richesse historique de son passé punique, numide, romain et byzantin. Parmi les monuments qui font la renommée de Dougga se trouvent le mausolée libyco-punique, le Capitole, le théâtre ainsi que les temples de Saturne et de Junon Caelestis.
Le Livre de la Loi est le texte sacré central de Thelema, écrit (ou reçu) par Aleister Crowley au Caire, en Égypte en 1904. Il contient trois chapitres, chacun écrit en une heure, à partir de minuit, les 8, 9 et 10 avril. Crowley prétend que l'auteur en était une entité nommée Aiwass, à laquelle il se référera plus tard comme son Saint Ange Gardien personnel. Les enseignements de ce petit livre sont exprimés comme la Loi de Thelema, habituellement résumée par ces deux phrases :Son titre complet est Liber AL vel Legis sub figura CCXX, le Livre de la Loi, tel que délivré par XCIII=418 à DCLXVI ; ce qui est une manière de dire que le livre fut délivré par Aiwass (dont le nombre est à la fois 93 et 418 selon la Guematria utilisée) à Aleister Crowley, qui est identifié comme étant la Bête 666. Ce titre est souvent abrégé en Livre de la Loi, Liber Legis, Liber AL ou simplement AL.
Chardeneux est un village de Belgique situé dans la Province de Namur, regroupé avec Baillonville, Bonsin, Heure, Hogne, Nettinne, Noiseux, Sinsin, et Waillet dans la commune de Somme-Leuze.Il s’agit d’un petit village pittoresque du Condroz implanté sur le versant de la rive gauche d’une rivière qui porte son nom. Le village qui est blotti au pied de son église de style roman a su préserver plusieurs de ses vieilles habitations et fermes typiques construites en moellons de calcaire et protégées de toits recouverts d’ardoises datant pour la plupart des XVIIIe et XIXe siècles. Tous ces atouts, la beauté du site, l’unité architecturale de ses maisons ainsi que le soin apporté à leur décoration florale ont grandement contribué à ce que le village soit inscrit sur la liste regroupant les plus beaux villages de Wallonie.
Kimvula est un territoire et une localité de la province du Bas-Congo en République démocratique du Congo. Le député actuel de ce territoire est, depuis 2008, Ruffin Mpaka Mawete. Depuis il a été battu lors des élections de 2011, un nouveau député a été élu, il s'appelle Kikoka Toni Gaytoni, ce dernier est un haut magistrat de la République (1er Avocat Général de la République) qui a pris sa disponibilité un moment, en quittant le corps de la magistrature, afin de travailler au développement de ce Territoire de Kimvula. Plusieurs réalisations lui sont attribuées dans le Territoire. le Territoire de Kimvula regroupe plus ou moins cinq communes: 1. Le secteur de Mfidi 2. Le secteur de Kipemba 3. Le secteur de Wungu 4. Le secteur de Benga 5. Le secteur Lemfo Le Territoire de Kimvula se situe au sud-est de la province du Kongo-Central
Samuel McIntire ( — ) était un architecte américain qui appliqua le style fédéral à plusieurs constructions. Né à Salem dans le Massachusetts, il se marie à Elizabeth Field le 10 octobre 1778 et a un fils. Il construit lui-même sa maison et son atelier à Summer Street en 1786. Il fut ensuite engagé par Elias Hasket Derby, un riche négociant de Salem, et construisit pour sa famille plusieurs maisons à partir de 1780. Il apprit en autodidacte les principes du palladianisme et acquit rapidement une solide réputation d'architecte. Il participa même en 1792 au concours pour la construction du capitole de Washington DC. Il se spécialisa ensuite dans le style fédéral et travailla exclusivement en Nouvelle-Angleterre. On peut encore admirer son œuvre à Salem : Assembly Hall, Hamilton Hall, Washington Hall, et le palais de justice sont de lui.
Castaway Cay est une île privée des Bahamas qui sert de port exclusif pour les paquebots de la Disney Cruise Line, le Disney Wonder, le Disney Magic, le Disney Dream et le Disney Fantasy. Elle sert d'étape sur les croisières de la Disney Cruise Line. Le , le Disney Magic accoste pour la première fois avec des visiteurs sur l'île Castaway Cay et escorte juste un an plus tard, le Disney Wonder pour son premier accostage de l'île.Le , à la suite de l'annonce du début de la construction du Disney Dream, DCL a annoncé que les prestations de l'île seraient augmentées : la plage familiale sera allongée de 700 pieds (213 m) et complétée par des toilettes, une boutique, un nouveau bar Coockie's Bar-B-Q Too et 20 cabanons privés seront ajoutés, ainsi que Pelican Plunge, un ensemble de toboggans flottants.
Shutruk-Nahhunte est un roi élamite, dont le règne va environ de 1185 à 1160 avant J.-C. Lui et ses deux fils et successeurs Kutir-Nahhunte III et Shilhak-Inshushinak portent le royaume élamite à son apogée. Établi à Suse, il se lance dans diverses expéditions militaires en direction du royaume de Babylone. Il semble qu'il soit motivé par le fait qu'à la suite d'alliances matrimoniales entre la dynastie élamite et celle des Kassites, qui règne alors à Babylone, il soit en mesure de prétendre au trône de la prestigieuse cité. Ses premières campagnes se dirigent vers la région de la Diyala. Secondé par son fils aîné Kutir-Nahhunte, il attaque directement la Babylonie vers la fin de son règne, et il réussit à s'emparer de sa capitale, qu'il confie à son fils. Il meurt peu après ce grand succès.
Koehler-Escoffier est une marque française de motos, fondée par Marcel Koehler et Jules Escoffier, ancien mécanicien chez Magnat-Debon, fondée en 1912. Elle prend la suite de la marque Escoffier, fondée en 1911. La marque construisit un moteur surnommé la mandoline, un 500 cm3 culbuté V-twin. Jules Escoffier décède en 1914. La société est rachetée en 1922 par Raymond Guiguet. Cette année est aussi marquée par la fabrication d'une motocyclette 500 cm3 monocylindre et d'une 1 000 cm3 bicylindre. La société lance la fabrication de moteurs 4 soupapes par cylindre dès 1926. Elle est rachetée par Monet-Goyon en 1929, puis disparaitra en 1957. Marcel Koehler est l'un des cofondateurs en décembre 1939 de la société Facel, qu'il dirigea jusqu'à l'arrivée de Jean Daninos en 1945, lequel, passionné de rapides et luxueuses automobiles, créa en 1954 la marque de prestige française Facel-Véga.
Saint Sulpice-Sévère (Sulpicius Severus), né en Aquitaine vers 363 et décédé au cours du premier quart du Ve siècle, est un historien et un ecclésiastique de langue latine. Les détails de sa vie nous sont principalement connus par sa correspondance avec Paulin de Nole et Gennadius de Marseille. Il suivit d'abord la carrière du barreau, devint avocat à Bordeaux, séjourna à Toulouse et à Elusa, près de Carcassonne. Après la mort de sa femme, vers 392, il se retira, en ascète, aux environs de Biterrae ( Béziers) ; vers 409, il aurait vécu dans un couvent de Marseille. Gennadius donne à entendre qu'il a été ordonné prêtre et qu'il fut disciple de saint Martin de Tours, dont il rédige une hagiographie, la Vita Sancti Martini (Vie de saint Martin). Il serait mort en 410 ou en 429. Il est parfois fêté le 29 janvier.
Chanda Rubin (née le 18 février 1976 à Lafayette en Louisiane) est une joueuse de tennis américaine, professionnelle de 1991 à 2006. En janvier 1996, elle a atteint les demi-finales à l' Open d'Australie, battue par Monica Seles, sa meilleure performance en simple dans une épreuve du Grand Chelem. À l'occasion de ce tournoi, elle s'est imposée en double dames aux côtés d' Arantxa Sánchez. 6e mondiale le 8 avril 1996, elle est devenue la troisième Afro-Américaine à se hisser au sein du top 10, après Zina Garrison et Lori McNeil et avant les sœurs Williams. Au cours de sa carrière, elle compte des succès face à des adversaires des plus prestigieuses, notamment Arantxa Sánchez, Jennifer Capriati, Lindsay Davenport, Amélie Mauresmo, les Williams, Martina Hingis ou Justine Henin (toutes anciennes numéro un mondiales).Chanda Rubin a remporté 17 titres sur le circuit WTA, dont sept en simple.
Vincent Daniel Roth est un arachnologiste américain, né le  à Portland et mort le  à Portal  dans l' Arizona. D’origine allemande et amérindienne de la tribu des Menominee, c’est un naturaliste passionné, spécialisé sur les arachnides. Il est l’auteur de 70 articles et a décrit 43 nouvelles espèces (42 araignées et une Asteraceae). Il commence comme employé en entomologie appliquée avant de diriger, durant 25 ans, la station de recherche du sud-ouest de l’ American Museum of Natural History. Deux arachnologistes ont marqué la vie de Roth : Harriet Exline Frizzell (1909-1968) et Willis J. Gertsch (1906-1998). Ce dernier a étudié l’ouest des États-Unis d'Amérique et le Mexique et a encouragé Roth dans ses recherches. Les deux hommes étaient amis : Roth et sa femme s’installent ainsi près de la maison où Gertsch avait pris sa retraite.
L'arkose est une roche sédimentaire détritique terrigène composée de quartz (jusqu'à 60 %), de feldspath (au moins 25 %), souvent de quelques micas et d'un ciment composé d' argile (environ 15 %). Comme tous les grès, l'arkose est une roche détritique riche en quartz mais il a comme originalité d'être un grès grossier, feldspathique. Par ailleurs son liant est argileux, et non calcaire, ce qui augmente sa résistance dans le temps à la pluie. L' inselberg d' Ayers Rock (Uluru) en Australie est composé d'arkose. De nombreuses églises romanes d'Auvergne sont en arkose (basilique Notre-Dame-du-Port de Clermont-Ferrand, église Saint-Austremoine d'Issoire, église Notre-Dame de Saint-Saturnin).De l'uranium est parfois présent en gisements importants dans des formations de grès arkosiques, par exemple dans le bassin de la rivière Powder aux États-Unis, où il est exploité.
Tom Tully est un scénariste britannique ayant fait toute sa carrière au sein de l'éditeur britannique Fleetway. Il est sans doute l'un des plus prolifiques et a créé quantité de personnages dont plusieurs sont devenus emblématiques.Il a ainsi créé Le Léopard de Lime Street que l'on retrouve dans Janus Stark, Antarès ou Sunny Sun, Supercrack (Dan Dare), Trois-Pommes (Nipper en anglais) ou Romano (Raven on the wings) dans En Piste, L'Œil de Zoltec (Kelly's eye), Pat le Loup (The mind of Wolfie Smith), Adam Eterno dans Janus Stark, Les héros de Harlem (Harlem Heroes) dans Antarès, Main d'Acier (The Steel Claw) ou King Kong (Mytek the mighty) aux Éditions de l'Occident. On sait aussi qu'il a beaucoup travaillé pour la revue 2000 AD.Aujourd'hui, Tom Tully vit à Glasgow (Écosse) où il a pris sa retraite.
Un Centre régional d'information et de prévention du sida (Crips) est une structure régionale appartenant à un réseau français pour le traitement de l'information et de la documentation sur le VIH/ sida, les hépatites, les usages de drogues et les conduites à risque des jeunes. Il a pour objectif d'aider à l'élaboration de produits adaptés en matière de prévention et à la mise en œuvre d'actions. Le réseau Crips se compose de sept structures autonomes présentes en Auvergne, en Aquitaine, en Île-de-France, dans le Nord-Pas-de-Calais, les Pays de la Loire, la Provence-Alpes-Côte d'Azur et en Rhône-Alpes. Les sept Crips alimentent en commun des bases de données documentaires (médiathèque) et recensent les colloques et conférences dans les domaines du VIH/sida, des hépatites et des usages de drogues (agenda).
Donauworth (en allemand Donauwörth) est une ville de l'État allemand de Bavière, chef-lieu de l' arrondissement de Danube-Ries, dans le district de Souabe. Sur l'axe de la route allemande des vacances, la célèbre « Route Romantique », et à la confluence du Danube et de la Wörnitz, Donauworth se situe dans l'ouest de la Bavière. La ville compte actuellement 18 037 habitants. Grâce à sa situation centrale, la ville est devenue une plaque tournante des communications de la Souabe bavaroise. C'est une ancienne ville impériale libre. Ses bâtiments historiques, aux façades à pignons et colorées de tons pastel, bordent surtout la montée de la Reichsstrasse. En ce qui concerne l'activité industrielle, la ville est le lieu d'implantation d'une des usines du fabricant d'hélicoptères Airbus Helicopters.
Le billon est un alliage d' argent et de cuivre, contenant souvent environ 50 % de cuivre, une teneur variable en argent, et auquel est ajouté environ 5 % de plomb. Cet alliage servit à la frappe de pièces dévaluées ayant le même cours que les vraies monnaies en argent, notamment dans le système monétaire romain dans l'Antiquité et également en France sous l’Ancien régime jusqu’au XIXe siècle. Contrairement à la monnaie d’or et d’argent, il s’agissait de petite monnaie circulant entre les mains du plus grand nombre et dont la valeur numéraire n’atteignait pas la valeur faciale. On distinguait le bon billon ou billon blanc contenant environ 50 % d’argent et conservant une couleur blanche malgré une proportion minoritaire d'argent (probablement grâce à l'ajout de plomb) du bas billon ou billon noir qui lui ne contenait pas plus de 25 % d’argent.
Tamia de Sibérie, Bouroundouk, Écureuil de CoréeTamias sibiricus est une espèce d'écureuil, de la famille des Sciuridae, originaire d’Asie et la seule de son genre dans l'Ancien monde. Ce petit rongeur terrestre, qui ne dédaigne pas grimper dans les arbres, a été vendu dans les animaleries européennes dès les années 1960. Relâché dans la nature, il y constitue des populations pérennes hors de son habitat d'origine.C'est une espèce assez prisée comme animal de compagnie, même si elle est recommandée plutôt à des amateurs adultes et avertis, car le Tamia de Sibérie est un petit animal vif, pas toujours facile à apprivoiser, comme le Tamia rayé, avec lequel on le confond souvent sous l'appellation commerciale d'écureuil de Corée.En français on l'appelle Tamia de Sibérie, ou, entre autres, bouroundouk ou encore « Écureuil de Corée » dans les animaleries.
Le terme science spéculative, stricto sensu, désigne un corpus d'hypothèses (dites aussi conjectures) établies à partir des connaissances scientifiques contemporaines que l'état actuel des méthodes expérimentales ne permettent pas, ou pas encore, de tester. À la différence des pseudo-sciences, la spéculation scientifique respecte les critères de scientificité. On peut même dire qu'elle fait partie intégrante des sciences « normales » puisque la spéculation sert parfois à alimenter la science en nouvelles théories. Enfin, dans certains domaines où l'expérimentation est difficile, la spéculation participe pleinement à la démarche scientifique sous forme d' expériences de pensée (comme dans la physique théorique). La branche hard science de la science-fiction peut être considérée comme une forme de spéculation scientifique romancée.
Le syndrome d'Ehlers-Danlos type hypermobile est considéré comme le type le moins grave mais le plus invalidant du groupe hétérogène des syndromes d'Ehlers-Danlos, bien que des complications sérieuses surtout musculaires et squelettiques peuvent survenir. La peau est douce, veloutée et moyennement extensible. Les luxations et les déboîtements articulaires sont fréquents et arrivent spontanément ou pour des traumatismes minimes. Ces accidents articulaires sont particulièrement douloureux. Les destructions articulaires sont habituelles. Des douleurs chroniques en dehors de toute anomalie font partie du syndrome avec des retentissements psychologiques importants. Les hémorragies par fragilité de la paroi vasculaire surviennent fréquemment. Les douleurs et les complications articulaires semblent plus importantes chez les femmes que chez les hommes.
Harald III Sigurdsson (v. 1015 - ), en vieux norrois "Haraldr Sigurðarson", "L'éclair du Nord, surnommé bien plus tard Hardraada (vieux norrois Harðráði « au commandement dur », ce qui est souvent traduit par "L'impitoyable" ou "Le sévère"), ou encore le "Dernier des Vikings", est roi de Norvège de 1046 à 1066, et le demi-frère d' Olaf II (Saint Olaf). Quand son demi-frère est tué lors d'une bataille, Harald est exilé. Il choisit de partir pour Constantinople, où il devient chef de la garde varangienne. Plus tard, il revient en Norvège où il partage le pouvoir avec le fils de Olaf II, MagnusIer. À la mort de ce dernier en 1047, Harald devient le seul dirigeant du pays. Harald est tué à la bataille de Stamford Bridge dans le Yorkshire, en combattant contre Harold Godwinson, quelques jours avant la défaite de ce dernier à Hastings. Harald est également un scalde prolifique et de talent.
Jocelyn Benoist, né le , est un essayiste et professeur de philosophie d'expression française, ancien élève de l' École normale supérieure. Jocelyn Benoist est un spécialiste de la première philosophie d'Edmond Husserl et de celles du cercle d'élèves de Franz Brentano, qu'il explore, au long de ses publications, sous l'angle de la philosophie du langage et des théories philosophiques de la signification. Plus spécialement, la "confrontation" entre la philosophie dite analytique, plus tardive et d'expression anglo-saxonne, et les points de vue de la phénoménologie naissante est chez lui un thème récurrent. Il enseigne actuellement la philosophie à l' Université Paris 1 Panthéon-Sorbonne. Il est également membre de l' Institut Universitaire de France. Il est l'époux de la philosophe Sandra Laugier.
Hipolit (?- 1027) est le second archevêque de Gniezno. Il succède à Radzim Gaudenty. Les historiens contemporains s’accordent pour affirmer qu’il est certainement d’origine étrangère. En effet, à cette époque, le peuple des Polanes n’avait pas encore d’ ecclésiastique ayant la stature pour occuper une fonction aussi élevée au sein de l’ Église. De plus, son nom n’est pas d’origine slave. Il est devenu archevêque à une date inconnue mais il a exercé sa charge dans la seconde partie du règne de BoleslasIer le Vaillant et au début de celui de Mieszko II Lambert. Hipolit a couronné des deux rois de Pologne dans la cathédrale de Gniezno, respectivement le 18 avril 1025 et le 25 décembre 1025. D’après le chroniqueur Jan Długosz, il a été inhumé dans la cathédrale de Gniezno. Bossuta Stefan lui succède.
Villejust  (  [vilʒyst̪ ]  ) est une commune française située à vingt-et-un kilomètres au sud-ouest de Paris dans le département de l’ Essonne en région Île-de-France. Site dominant deux vallées, occupé des l’ âge du bronze puis accueillant une villa gallo-romaine, Villejust fut du Moyen Âge à la Révolution un domaine morcelé entre divers seigneurs, de Montlhéry à Palaiseau, des Condé au roi de Suède et Norvège. Implantée au cœur du Hurepoix, c’est aujourd’hui un village qui mêle agriculture maraîchère sur sept dixième du territoire et haute technologie avec le parc d'activités de Courtabœuf. Plus petite commune du canton, c’est aussi la seule à ne pas avoir rejoint la communauté d'agglomération Europ'Essonne au profit de celle du cœur du Hurepoix. Son sous-sol est traversé par l’un des plus longs tunnels de la LGV Atlantique. Ses habitants sont appelés les Villejustiens.
L'Agence française de développement (AFD) est un organisme français, ayant à la fois le statut d' établissement public à caractère industriel et commercial et d' institution de crédit spécialisé. Elle finance des projets de développement économique et social dans de nombreux pays en développement en tant qu'opérateur pivot du dispositif français d' aide publique au développement et assure d'autre part la promotion de l'économie de la France d'outre-mer. Elle est placée sous la tutelle du ministère de l'Économie, de l'Industrie et de l'Emploi (MINEFE), du ministère des Affaires étrangères et européennes (MAEE), du ministère de l'Intérieur, de l'Outre-Mer, des Collectivités territoriales et de l'Immigration (MIOMCT).Son siège se trouve au 5, rue Roland-Barthes à Paris. Ses équipes sont basées à Paris et Marseille et dans son réseau de soixante-dix agences et représentations à l'étranger.
Bank Identifier CodeISO 9362:1994 est une norme internationale intitulée Banque -- Messages bancaires télétransmis -- Code d'identification des banques élaborée par l' Organisation internationale de normalisation (ISO) et le European Committee for Banking Standards (ECBS). La norme définit la structure et les composantes d'un code universel d'identification des banques (BIC), destiné à être utilisé dans les traitements automatisés dans les milieux bancaires et financiers. BIC est l'acronyme de Bank Identifier Code. La Society for Worldwide Interbank Financial Telecommunication (SWIFT) gère l'enregistrement de ces codes. Pour cette raison, le BIC est aussi souvent appelé code SWIFT.Dans la zone SEPA, le BIC permet d'effectuer un transfert transfrontalier dont le coût pour le titulaire du compte ne dépasse pas le coût d'un virement à l'intérieur du même pays.
Hypothenemus est un genre d' insectes de l' ordre des coléoptères (insectes possédant en général deux paires d' ailes incluant entre autres les scarabées, coccinelles, lucanes, chrysomèles, hannetons, charançons et carabes), appartenant à la famille des Curculionidae. Ce genre, à répartition pantropicale ou subtropicale, comprend 179 espèces.Plusieurs espèces de ce genre sont des ravageurs des cerises du caféier, notamment Hypothenemus hampei, espèce d'origine africaine qui s'est répandue dans la quasi-totalité de l'aire de culture du caféier, Hypothenemus seriatus (Brésil), Hypothenemus opacus (Brésil), Hypothenemus flavosquanious (Afrique occidentale), Hypothenemus pallidus (Afrique occidentale), Hypothenemus fuscicollis (Brésil), Hypothenemus buscki (Colombie), Hypothenemus plumeriae (Brésil), Hypothenemus polyphagus (Afrique tropicale).
Dodone (en grec ancien Δωδώνη / Dôdốnê) est un sanctuaire oraculaire dédié à Zeus et à la Déesse-Mère, révérée sous le nom de Dioné. Il est situé en Épire sur les pentes du mont Tomaros au sud du lac Pamvotida, à 22 km au sud de Ioannina. C’est le plus vieil oracle grec, d'après Hérodote, remontant peut-être au IIe millénaire av. J.-C., et l’un des plus célèbres avec ceux de Delphes et d’Ammon. Les prêtres et les prêtresses du bosquet sacré interprétaient le bruissement des feuilles de chêne sous le vent. Situé à l’écart de la Grèce des cités, il pâtit du développement de l’oracle de Delphes à l'époque classique mais reste important jusqu’à l’époque romaine. Le mât du navire Argo, qui a transporté les Argonautes à la recherche de la Toison d'or, fut construit à partir d'un chêne de la forêt de Dodone.
David Todd Wilkinson (13 mai 1935 – 5 septembre 2002) est un astrophysicien américain, mondialement reconnu pour son travail de pionnier dans le domaine de la cosmologie, et spécialisé dans l'étude du fond diffus cosmologique résultant du Big Bang. Il est né à Hillsdale dans l'État du Michigan aux États-Unis, et a obtenu un doctorat de physique à l'université du Michigan. Il sera professeur de physique à l' université de Princeton de 1965 jusqu'à sa retraite en 2002, et apportera des contributions fondamentales à l'analyse et à l'étude du fond diffus cosmologique (FDC), en étant notamment l'initiateur et le directeur scientifique des satellites COBE et WMAP lancés par la NASA pour étudier le FDC, ce dernier satellite portant d'ailleurs son nom pour lui rendre hommage après sa mort prématurée des suites d'un cancer. Il a reçu la Médaille James Craig Watson en 2001.
Le Circlorama est un procédé cinématographique circulaire expérimenté à la fin des années 1950 et début des années 1960. Il consiste à projeter une image continue par le biais de 11 projecteurs 35 mm sur un écran circulaire de 360°. Le procédé est expérimenté en 1958 dans le pavillon américain de l' exposition universelle de Bruxelles, avec un film dédié produit par Walt Disney et Ford, avec des pellicules de 16 mm. On retrouve également le procédé dans le pavillon américain du salon aéronautique du Bourget en 1967. Walt Disney perfectionna le système et le baptisa Circle-Vision 360°. Un cinéma dédié est inauguré à Londres, à Piccadilly Circus, le 9 mai 1963. Il présentait un film russe de 20 minutes avec des vues panoramiques de Moscou et une cavalcade de 2 000 cavaliers cosaques. Le cinéma ferme à la fin 1964.
Un langage de description de matériel, ou du matériel (ou HDL pour hardware description language en anglais) est un langage informatique permettant la description d'un circuit électronique. Celui-ci peut décrire les fonctions réalisées par le circuit (description comportementale) ou les portes logiques utilisées par le circuit (description structurelle). Il est possible d'observer le fonctionnement d'un circuit électronique modélisé dans un langage de description grâce à la simulation. À la différence d'un langage de programmation logiciel, la syntaxe et la sémantique d'un HDL incluent des notations explicites pour exprimer le temps et le parallélisme qui sont les attributs principaux du matériel. Un synthétiseur logique permet de transformer un circuit décrit dans un langage de description de matériel en une netlist.
Le 4 avril 1962, la Fédération d'Arabie du Sud succéda à la Fédération des émirats arabes du Sud mise sur pied le 11 février 1959 par six des 24 territoires (2 États, 2 émirats, 11 sultanats et 9 sheikhats) des Protectorats occidental et oriental d'Aden, joints par trois autres en 1959-1960, et par deux nouveaux en 1962. Il s'agissait de la même entité qui n'avait fait que changer de nom, le drapeau étant d'ailleurs resté identique. De 1963 à 1965, l'État d'Aden et plusieurs autres territoires des anciens protectorats rejoignirent la fédération, le reste prenant la dénomination de Protectorat d'Arabie du Sud et tentant à un moment de créer une fédération distincte, l'État du Hadramaout, qui se serait ensuite fédérée avec l'Arabie saoudite, celle-ci souhaitant se doter d'une fenêtre sur l'océan Indien.
Le bio-art décrit une évolution récente de l' art contemporain, prenant pour medium les ressources plastiques offertes par les biotechnologies. Culture de tissus vivants ( Art orienté objet), modifications génétiques ( Eduardo Kac), morphologiques ( Marta de Menezes), constructions analytiques et biomécaniques ( Symbiotica) ont toutes été exploitées par des artistes qui s'approprient des techniques et des thèmes de réflexion très controversés aujourd'hui. Ces expérimentations sont parfois en relation avec le propre corps de l'artiste (culture de sa propre peau, transfusion de sang de cheval rendu compatible…), et mettent à nu les peurs traditionnellement inspirées par la technologie. Le bio-artiste le plus connu est sans doute Eduardo Kac, dont la « création » de la lapine Alba avec l'INRA a été très médiatisée.
Le brasage des métaux est un procédé d'assemblage permanent qui établit une continuité métallique entre les pièces réunies. Le mécanisme du brasage est la diffusion / migration atomique de part et d'autre des bords à assembler (substrat) obtenue par action calorique et/ou mécanique. Contrairement au soudage, il n'y a pas fusion des bords assemblés. Selon les cas il peut y avoir ou non-utilisation d'un métal d'apport . Le brasage est très largement utilisé comme technique d'assemblage dans les industries de pointe telles l'aérospatiale, l'aéronautique, l'automobile ainsi que la conception des petites pièces creuses aux profils compliqués et en métal noble (micro-mécanique de précision, prothèses, capteurs, etc.). Concernant les techniques de brasage mettant en œuvre la chaleur, on distingue :
Entre environ 1900 et 1700 av. J.-C., durant une période qu'on appelle période de passage à l'âge du bronze, une population nouvelle, différente des autochtones, en provenance des steppes au nord de la Mer Noire, a déferlé en flots successifs sur le territoire situé entre la mer, le bassin du Danube et les montagnes des Carpates. Cette population fait partie de la grande famille des peuples indo-Européens et leur activité de base était l'élevage du bétail. Nous assistons à ce qui s'appelle le processus d'indo-européanisation des contrées carpato-danubiennes où les habitants commencent à employer une langue indo-européenne primitive. Après "la sédimentation" de la vague indo-européenne dans la zone carpato-danubienne, on peut affirmer que les habitants de ces régions sont les Thraces, dont descendront, au début de l'époque suivante, les Gètodaces, comme branche distincte.
Palée Terme d’architecture et de génie civil Rangée de pieux (ou palplanches) en bois ou en métal fichés en terre pour soutenir un ouvrage en terre ou en maçonnerie, permettant de former une bordure rigide lors de la confection d’une digue, d'une berge ou d'ouvrages en excavation. Les palées sont, dans la construction des ponts de bois, ce que sont les piles dans les ponts de pierre . Une palée désigne aussi un appui provisoire utilisé lors de la construction d'un pont (cf. Viaduc de Millau). Dans la construction moderne, installation appelée palplanche, genre de poutrelle préformées de grande longueur servant au boisage de fouilles en pleine masse ou de galeries qui par battage s'emboîtent bord à bord avec d'autres pour former une cloison étanche, était autrefois constituée de planches grossièrement équarries.
Le partage de photographies (ou « partage photo », angl. : « photo sharing ») consiste en la publication sur Internet de photographies de manière centralisée et partagée : un serveur sert à stocker et à afficher les images de nombreux utilisateurs, le site Web prenant alors la forme d'une grosse communauté. Un nombre important de sites grand public sont apparus, qui permettent ce partage avec des fonctionnalités et des modèles d'usage différents dans la façon d'organiser et de consulter ces images. C'est une pratique apparue au milieu des années 2000 avec le développement commercial grand public des appareils photo numériques et de l'accès Internet haut débit. Il existe deux grands types de sites de partage de photos : ceux proposant un partage orienté vers la diffusion publique et ceux permettant une diffusion dans une communauté privée.
Kirby's Adventure  (星のカービィ 夢の泉の物語, Hoshi no Kābī: Yume no Izumi no Monogatari, litt. « Kirby des étoiles : L'Histoire de la Fontaine des rêves ») est un jeu vidéo de plate-forme sorti sur Nintendo Entertainment System développé par HAL Laboratory en 1993. Il a pour héros Kirby. C'est le deuxième jeu mettant en scène la petite boule rose mais le premier sur une console de salon de Nintendo. Kirby saute, vole, nage, gobe des ennemis et peut s'approprier leurs pouvoirs (lance-flamme, tornade, roche...). Le joueur doit traverser 8 niveaux divisés en une dizaine de zones pour libérer le monde coloré de Dreamland de l'emprise du roi pingouin Dadidou. La cartouche intègre 3 sauvegardes, des graphismes colorés, une excellente jouabilité et des mini-jeux en bonus. C'est l'un des derniers jeux de la NES.
Christian Heinrich Friedrich Peters ( 19 septembre 1813 – 18 juillet 1890) est un astronome américain, un des premiers découvreurs d' astéroïdes. À ne pas confondre avec l'astronome allemand Christian August Friedrich Peters ( 1806– 1880). Né dans la province du Schleswig-Holstein, qui faisait alors partie du Danemark avant d'être intégré à la Prusse en 1866, il devient élève de Carl Friedrich Gauss. Il parle plusieurs langues et passe plusieurs années en Italie et dans l' Empire ottoman avant de rejoindre les États-Unis en 1854. Il travaille à Clinton dans l'État de New York, et découvre un total de 48 astéroïdes, le premier étant (72) Féronie en 1861 et le dernier (287) Nephthys en 1889. En plus de cela, il codécouvrit la comète périodique 80P/Peters-Hartley et plusieurs nébuleuses et galaxies.
La Camera Game Boy, commercialisée sous le nom de Pocket Camera  (ポケットカメラ, Pocket Camera) au Japon, est une gamme d'accessoires Nintendo initialement commercialisée le 21 février 1998 pour stimuler les ventes de la console de jeu vidéo portable Game Boy alors encore en noir et blanc. Elle est également compatible avec les futures Game Boy. Elle est déclinée en cinq coloris : bleu, rouge, vert, jaune ou violet (seulement disponible au Japon). La Game Boy Camera permet de stocker 40 photographies en 4 niveaux de gris, d'une taille de 128*112 pixels. La caméra intègre aussi quelques filtres ; classique, à grains, ainsi que noir et blanc. L'imprimante Game Boy Printer en est l'extension directe, vendue avec des feuillets (puis recharges), elle permettait aussi d'imprimer des images présentes dans certains titres GB et GBC (Super Mario Bros. Deluxe,  ou Pokémon Jaune par exemple).
La SaintéLyon est un « running raid nocturne » entre les villes de Saint-Étienne et de Lyon. C'est une course à pied très populaire en individuel ou en relais par équipes de 2, 3 ou 4 personnes. Il est également possible de la faire en randonnée. Elle s'effectue en partie sur du bitume et de l'autre sur des chemins pédestres. Cette course a lieu chaque année le premier week-end du mois de décembre. Depuis 2003, en marge de l'épreuve, des coureurs se rendent à pied depuis Lyon au départ de la course avant de prendre part à la course officielle. L'aller-retour se nomme la LyonSaintéLyon. D'un commun accord avec les organisateurs de la SaintéLyon, la LyonSaintéLyon a été renommée début 2013 pour éviter toute confusion d'usage de nom avec l'épreuve officielle. La LyonSaintéLyon s'appelle désormais La 180.
Jérusalem-Est représente la partie de Jérusalem située à l'est de la ligne verte qui fut de 1949 à 1967 la ligne de démarcation entre Israël et la Jordanie. Cette partie inclut la vieille ville et ses lieux saints (le Saint-Sépulcre, l' Esplanade des Mosquées/ Mont du Temple et le Mur des Lamentations). La ville a été conquise par l'armée israélienne lors de la Guerre des Six Jours en juin 1967 et est depuis lors sous occupation. En 1982, Israël a promulgué une loi annexant la partie est de la ville à Jérusalem et au territoire israélien. Cette annexion a été condamnée par la communauté internationale qui, soit considère que le statut de la ville est non défini et doit faire l'objet de négociations entre les parties, soit soutient les revendications palestiniennes de Jérusalem-Est comme capitale de l'État de Palestine.
La doctrine des correspondances est une des théories fondamentales de l' Hermétisme. Selon elle, il existe des correspondances entre toute chose, et ces correspondances se trouvent toutes dans une des sept catégories de correspondances ou tables de correspondances mises en place par les hermétistes. Cela est entièrement reliée à la symbolique : chaque planète répond à une symbolique (comme chez les astrologues), que détient également un métal (comme chez les alchimistes), une plante (comme chez les druides), etc. Les « savants » de la Renaissance ayant développé l' astrologie médicale ont également établi une correspondance entre les sept principaux organes du corps et les sept planètes de l'astrologie antique (les sept visibles à l'œil nu). La doctrine des correspondances a été adoptée par les théoriciens de la Magie occidentale.
La compétition de tondeuses à gazon est un sport où les concurrents s'affrontent sur des tondeuses à gazon modifiées. Les lames sont enlevées par mesure de sécurité. Ce « sport » a été inventé en 1973 dans un pub du Sussex en Angleterre. Un groupe de personnes avait voulu se présenter comme candidats à une course automobile, mais cette participation leur était trop coûteuse. Ils ont alors émis le constat suivant : « Tout le monde a une tondeuse à gazon ». La British Lawn Mower Racing Association (association britannique de courses de tondeuses à gazon) était née.Cette discipline a été importée aux États-Unis en 1992 par Gold Eagle, fabricant du stabilisateur d'essence Sta-Bil, conquis par ce sport. Il existe aujourd'hui une association américaine concernant cette discipline : l'US Lawn Mower Racing Association.
La Histadrout (ההסתדרות הכללית של העובדים בארץ ישראל, soit Hahistadrout haklalit shel ha'ovdim be'Eretz Yisra'el, traduisible en « Fédération générale des travailleurs de la Terre d'Israël ») est le principal syndicat de travailleurs israéliens. Elle est affiliée à la Confédération syndicale internationale. Ce syndicat est considéré comme un des éléments fondateurs de la nation d'Israël, comme précurseur de l'État. Il a un double visage, de défense des travailleurs et d'organisation du travail en Israël. Après avoir investi tous les secteurs de la société, économie en possédant de nombreuses entreprises et coopératives de production et de consommation, arts, sports, loisirs, et joué un rôle important dans la gauche israélienne, Histadrout a décliné avec le recul de l'idéologie communautaire et le succès des idées libérales dans les gouvernements successifs des années 1990 à nos jours.
Hercule I er d'Este (dit aussi Hercule de Ferrare, en italien Ercole di Ferrara), né le 26 octobre 1431 à Ferrare et mort le 15 juin 1505 à Ferrare, est un des enfants légitimes de Nicolas III d'Este, marquis de Ferrare, de Modène et de Reggio. Il succéda à son demi-frère Borso d'Este le 20 août 1471 en tant que duc de ces cités. Hercule favorisa la floraison économique et culturelle de ses duchés. Il fit transformer et étendre Ferrare, à partir de 1490, par l'architecte Biagio Rossetti ( 1447- 1516), qui, sur la base d'un cœur urbain médiéval, construisit des routes droites pour la première fois en Europe.Epouse Eléonore d'Aragon en 1473 qui lui donne huit enfants.Il fut le père d' Isabelle d'Este et de Béatrice d'Este de Ferrante Ippolito Sigismond Lucrezia et Giulio. Son fils Alphonse lui succéda.
Située au cœur de la corne de l' Afrique de l'est, l' Éthiopie possède la dixième plus grande superficie de l' Afrique avec un territoire de 1 127 127 km2. l'Éthiopie est encadrée au nord par l' Érythrée et le Soudan, à l'ouest par le Soudan du Sud, à l'est par Djibouti et la Somalie, et au sud par la Somalie et le Kenya. Le pays est composé de hauts plateaux en son centre dont l'altitude varie entre 1800 et 3 000 mètres, et dont la plus haute montagne atteint 4 533 mètres. Un grand nombre de cours d'eau sillonne le plateau, notamment le Nil Bleu qui s'écoule depuis le lac Tana. Le plateau descend progressivement vers les basses terres du Soudan à l'ouest et les plaines inhabitées de Somalie au sud-est. Le climat tempéré sur les hauts plateaux et chaud dans les basses terres favorisent le développement d'une faune et d'une flore très diversifiée.
Neocron 2: Beyond Dome of York est un jeu de rôle en ligne massivement multijoueur se déroulant dans un monde cyberpunk et apocalyptique du XXVIIIe siècle inspiré du monde de Shadowrun. Le joueur évolue dans une des factions qu'il souhaite servir et promouvoir, chacune ayant ses intérêts et motivations propres. Le jeu a été développé par le studio allemand Reakktor Media AG et est sorti en septembre 2004 succédant à Neocron premier du nom, sorti en 2002. Tardivement disponible en version boîte en France (fin 2005 par Atari), le jeu a été d'abord téléchargeable avec la possibilité d'acheter une clé de déblocage en ligne. Il faut en outre noter que Neocron est un MMORPG en First Person Shooter (FPS, de type Doom, etc..), c'est-à-dire qu'il n'est possible de toucher une cible qu'en visant manuellement, ce qui rend les combats entre joueurs particulièrement chargés en adrénaline.
En physique des plasmas, la longueur de Debye, en référence au chimiste Peter Debye, est l'échelle de longueur sur laquelle les charges électriques (par exemple les électrons) écrantent le champ électrostatique dans un plasma ou un autre conducteur. Autrement dit, la longueur de Debye est la distance au delà de laquelle une séparation significative des charges peut avoir lieu. La longueur de Debye apparait aussi dans la théorie des solutions d'électrolyte ; elle y définit la longueur sur laquelle les ions présents en solution font écran au champ électrique, généré par exemple par une paroi chargée ou un colloïde.De manière équivalente, la longueur de Debye caractérise l'épaisseur de la double couche électrique, nom donné à la couche diffuse d'ions qui apparait en vis-à-vis d'une surface chargée, porteuse d'une charge nette opposée à celle de la surface.
Une fondation se définit comme un élément architectural d’un bâtiment qui assure la transmission et la répartition des charges de cet ouvrage dans le sol (poids propre du bâtiment, forces climatiques et surcharges liées à son utilisation). Les fondations d’un bâtiment représentent un enjeu essentiel de son architecture, car elles forment la partie structurelle qui s’oppose au tassement et aux infiltrations.Selon la capacité portante, les forces mises en jeu et les tassements admissibles, le constructeur choisira une solution du type fondation superficielle, semi-profonde ou profonde, qui diffèrent par leur géométrie et leur fonctionnement. En dernier recours, si le sol en place ne possède pas les qualités suffisantes pour qu'on puisse y fonder l'ouvrage, des techniques de renforcement des sols sont utilisables.
Comme les Vostok 3 et 4, les Vostok 5 et Vostok 6 étaient des missions jointes du programme spatial soviétique. Comme la paire précédente, ils se rapprochèrent l'un de l'autre et établirent une liaison radio. Le cosmonaute Valeri Bykovski devait à l'origine rester en orbite pendant huit jours, mais les détails de la mission ont changé plusieurs fois en raison de l'activité solaire élevée pendant le vol, et on lui a ordonné de rentrer après seulement cinq jours. Un problème avec le système de collecte des déchets du vaisseau a rendu les conditions « désagréables » dans la capsule. Le seul autre problème rencontré était, comme pour Vostok 1 et Vostok 2, que le module de retour n'a pas réussi à se séparer nettement du module de service quand il était temps pour Bykovsky de rentrer. La capsule de retour est désormais exposée au Musée Tsiolkovsky à Kaluga.
init (abréviation de initialisation) est le programme sous Unix qui lance toutes les autres tâches. Il s'exécute comme un démon informatique et typiquement il a un identifiant de processus (PID) de 1. Les fonctionnalités du programme init divergent considérablement entre BSD et System V. La plupart des distributions Linux sont compatibles avec le programme init d'Unix System V ; mais il y a des exceptions : certaines distributions comme la Slackware utilisent un programme init qui est proche de celui d'Unix BSD, et d'autres comme la distribution Gentoo ont un programme init personnalisé. Il y a aussi plusieurs schémas alternatifs pour cette phase d'initialisation (par exemple, pour Mac OS X 10.4 (TIGER), voir aussi les références externes au bas de cette page). La distribution Ubuntu utilise upstart au lieu de init jusqu'à la version 14.10, puis systemd à partir de la version 15.04.
La langue officielle dans l' Empire ottoman était le turc ottoman ( tr:Osmanlı Türkçesi), c'est-à-dire un turc fortement arabisé et persisé par son vocabulaire et écrit en caractères arabes. Étant donné qu'il n'y a que trois voyelles en arabe, a, i et ou, alors qu'il en existe plus du double en turc, a, i, ı, o, ö, u, ü, et que le turc moderne a « turquisé » un maximum de mots provenant de l'arabe, notamment en remplaçant par exemple le d par un t, comme dans Ittihad (« Union », en arabe et en ottoman), devenu Ittihat en turc moderne, on trouve à peu près toutes les transcriptions possibles et imaginables en français ou en anglais. Un bon exemple en est le nom du sultan Abdülhamid II, qui s'écrit également : Abd-ul-Hamid, Abdülhemit, Abdul Hamid, Abd al-Hamid, Abd Al-Hamid, Abdul-Hamid ou encore Abdül-Hamîd.
Denis D'Amour (né le  – mort le ) était le guitariste des groupes Voivod ( Thrash metal) et Aut'Chose. Il fut un des membres principal de Voivod jusqu'en 2005, année de sa mort. Son intérêt pour la musique commença tout jeune, quand il reçut un cours de violon classique. Influencé par des artistes de la scène rock tel Pink Floyd et Rush, il décida de créer son propre style de Guitars avec la création de Voivod. En 2005 cependant, il fut diagnostiqué comme ayant le cancer du côlon. Des complications sont survenus, faisant en sorte que toutes interventions étaient inutiles. Piggy a écrit cependant de nombreuses chansons pour laisser au reste de l'équipe de Voivod un héritage posthume. Il meurt le 26 août 2005, entouré de sa famille, dans un hopital à Montréal. 'Un an plus tard, sorti Katorz, résultat de l'héritage laissé par Piggy.
Channeling (parfois channelling, littéralement canalisation) est un terme américain de la littérature New Age qui désigne un procédé de communication entre un être humain et une entité appartenant à une autre dimension (un ange, un « maître ascensionné », une entité du plan astral, une divinité, un extraterrestre etc.). Par extension, le terme peut désigner l’ensemble des croyances et des pratiques qui se sont formées, à partir des années 1980 aux États-Unis, autour de ce procédé pour constituer un courant particulier, interne au mouvement New Age. Apparenté à la notion de médiumnité en vogue à la fin du XIXe siècle au sein du mouvement spirite, le postulat du channeling recoupe une thématique très ancienne d'expériences visionnaires : chamanisme, prophétisme. Le point de vue des sceptiques attribue ce genre de manifestation à l'inconscient, voire à du charlatanisme.
Une cyclo-découverte est une randonnée de cyclotourisme. Elle nécessite donc la possession d'une bicyclette en état de fonctionnement correct. Une cyclo-découverte consiste en un petit parcours de longueur relativement limitée (une trentaine de kilomètres) sur un thème précis et sous la conduite d'un guide qui connaît bien à la fois l'itinéraire et le thème choisi. C'est une création de la FFCT (Fédération Française de Cyclotourisme) Une cyclo-découverte n'est ni une randonnée permanente, ni un voyage itinérant ni un brevet de cyclotourisme. Ce n'est que du tourisme à bicyclette proposé par un cyclotouriste passionné par sa région. Une cyclo-découverte porte donc généralement le nom du thème. Par exemple: « les lavoirs de la vallée de la Cisse » ou « les étangs de Sologne ». En France, le terme cyclo-découverte a été déposé par la FFCT, qui en est donc la propriétaire.
Le chien de berger des Carpathes (Ciobanesc Romanesc carpatin), est une race de chiens originaire de Roumanie. La race est reconnue à titre provisoire par le Comité Général de la Fédération cynologique internationale le 6 juillet 2005 à Buenos Aires. Le berger roumain des Carpathes est utilisé traditionnellement pour protéger les troupeaux de Roumanie des prédateurs. Le premier standard a été rédigé en 1934. Après la chute du bloc communiste, la race est à nouveau sélectionnée par quelques éleveurs passionnés. Équilibré, calme et courageux, le berger roumain des Carpathes est un chien de berger utilisé pour la protection du troupeau. Le berger Roumain des Carpathes sera reconnu à titre définitif par la Fédération cynologique internationale lors de l'Exposition Mondiale qui se tiendra à Milan en juin 2015.
Mushishi  (蟲師, Mushi-shi, litt. « Maître des mushi ») est un manga écrit et illustré par Yuki Urushibara, prépublié entre 1999 et 2008 dans le magazine Monthly Afternoon, et compilé en un total de dix tankōbon. La version française est éditée par Kana. Une adaptation en série télévisée d'animation réalisée par le studio Artland a été diffusée entre  et  au Japon. Un épisode spécial a été diffusé en janvier 2014, suivi par une seconde saison entre avril et décembre 2014 et un film d'animation est prévu pour l'été 2015. Une adaptation en film live a vu le jour en mars 2007. Dans les pays francophones, la première saison est éditée en DVD par Black Box et la seconde est diffusée en simulcast par Crunchyroll. Le sept premiers volumes se sont écoulées à plus de 2,5 millions d'exemplaires, et le manga a été récompensé par de nombreux prix.
Un biologiste est par définition la personne qui étudie la vie. Le titre de biologiste est plus souvent utilisé pour parler des docteurs en biologie mais le terme peut désigner tout aussi bien un diplômé de premier cycle de l'enseignement supérieur dans beaucoup de pays ( licence, baccalauréat universitaire, etc.).Un autre terme, plus consensuel, pour désigner un biologiste serait chercheur en biologie. Un biologiste est avant tout un chef d'équipe, il gère un groupe de chercheur et de techniciens de laboratoire. Le biologiste est un spécialiste des sciences du vivant.Ces biologistes peuvent exercer dans le public (dans les organismes de recherches, à l' hôpital, etc.) ou dans le privé ( industrie pharmaceutique, biotechnologies, etc.). Il existe plusieurs types de biologistes suivant la spécialisation suivie :
À l'origine, l’aloi venait du verbe allier, dont la forme ancienne était aloyer, l'aloi étant la quantité de métal précieux présent dans les alliages servant à la fabrication des pièces de monnaies. Les seigneurs du Moyen Âge pouvaient « battre monnaie ». Pour s'assurer que la pièce était de bon aloi, on la faisait tomber sur une surface dure pour la faire sonner, la clarté du son donnant une indication devant permettre de distinguer la fausse monnaie, ou à tout le moins la qualité du métal. Cette méthode empirique s'effacera un peu plus tard avec l'apparition d'une petite balance de précision, le trébuchet. L'usage combiné de ces deux méthodes donnera jour à une autre expression concernant la monnaie « les espèces sonnantes et trébuchantes ». De nos jours l'expression de bon aloi est encore utilisée au sens figuré, signifiant : conforme au bon goût ou au bon sens, mesuré.
L'Institut de préparation à l'administration générale (abrégé IPAG) est un centre de formation universitaire public pour la préparation des concours administratifs de la fonction publique française (principalement les IRA, l' ENA, l' INET, le concours de directeur d'hôpital ou encore le concours de l'Ecole Nationale de Sécurité sociale). Les IPAG sont des composantes à part entière des universités prenant la forme d'un institut universitaire au sens de l'article 33 de la « loi Savary » du 26 janvier 1984. En cela, ils remplissent les mêmes rôles que les Centres de préparation à l'administration générale (CPAG) intégrés dans les Instituts d'études politiques (IEP).Les IPAG proposent des préparations aux concours de catégorie A ainsi que des licences d'administration publique (LAP) et des Masters d'Administration Publique (MAP).
Les maladies de surcharge en acide sialique libre, maladie de Salla, la forme intermédiaire de la maladie de Salla et la forme infantile de la maladie de surcharge en acide sialique libre sont des maladies neurodégénératives par surcharge lysosomale en acide sialique. La forme intermédiaire des maladies de surcharge en acide sialique libre est la maladie de Salla : l'enfant est normal à la naissance sans anomalie à l'examen, puis apparaît une détérioration lentement progressive avec apparition d'un retard du développement psychomoteur, des anomalies du tonus musculaire entraînant une spasticité, une athétose et des convulsions. La forme la plus sévère des maladies de surcharge en acide sialique libre est la forme infantile. Les signes sont: retard de développement psychomoteur, visage grossier, hépatomégalie, cardiomégalie. Le décès survient habituellement avant dix ans.
La glottopolitique est un concept sociolinguistique. Selon J.-B. Marcellesi et L. Guespin (1986), la glottopolitique désigne les diverses approches qu’une société a de l’action sur le langage, qu’elle en soit consciente ou non consciente : action sur la langue, quand la société légifère sur les statuts réciproques du français et des langues minoritaires par exemple ; sur la parole, quand elle réprime tel emploi chez tel ou tel ; sur le discours, quand l’école fait de la production de tel type de texte matière à examen. Le terme glottopolitique est nécessaire pour englober tous les faits de langage où l’action de la société revêt la forme du politique. «  La glottopolitique est (…) une pratique sociale, à laquelle nul n’échappe (on "fait de la glottopolitique sans le savoir", qu’on soit simple citoyen ou ministre de l’économie). » (L. Guespin et J.-B. Marcellesi, op. cit., 16).
L′effet Novaya Zemlya est un mirage particulier des régions polaires. Il est nommé d'après le nom russe de la Nouvelle-Zemble, où il fut observé pour la première fois en 1596 par les naufragés de l'exploration de Willem Barentsz. Ce mirage est caractérisé par le fait que le soleil peut rester visible après son coucher très en dessous de la ligne effective de l' horizon. Ce phénomène résulte d'un profil particulier de l' indice de réfraction atmosphérique : l'atmosphère agit en l'occurrence comme un guide d'onde. Une partie de la lumière émise par le soleil se propage selon une trajectoire inhabituelle et peut atteindre le côté de la Terre plongé dans l'obscurité (où elle est alors observée). L'effet de guide d'onde agissant sur les rayons incidents peu inclinés, l'effet Novaya Zemlya est surtout observable aux latitudes élevées.
Volvox est un genre d' algues vertes de la famille des Volvocaceae.Les Volvox sont des colonies sphériques constituées d'organismes unicellulaires flagellés entourés de gangues gélatineuses, entourée par des cellules superficielles biflagellées et unies entre elles par des connexions cytoplasmiques. À l'intérieur de la colonie existent de multiples oospores. Ils sont constitués d'une unique cellule. Les Volvox se maintiennent à la surface de l'eau, pouvant ainsi pratiquer la photosynthèse. Les colonies de cellules sont séparées en :Chaque cellule est entourée par une enveloppe mucilagineuse avec des limites non confluentes et polygonales. Pendant le développement embryonnaire, il y a des connexions cytoplasmiques entre les cellules. Cet organisme multicellulaire primitif vit dans des eaux riches en oxygène. Morphologiquement, il a l'aspect d'une sphère vide.
Mohamed Oufkir (  - ) ( arabe : محمد أوفقير) est un général et homme politique marocain. Natif d'Ain-Chair, dans le sud-est du Maroc, Mohamed Oufkir est décoré par la France pour avoir combattu dans l'armée française lors de la Seconde Guerre mondiale en 1944 puis en Indochine française de 1947 à 1949. Il devient capitaine de l'armée française en 1949 et en 1950, il est détaché au cabinet du général Duval, commandant supérieur des troupes du Maroc. À l'indépendance du Maroc en 1956, il devient aide de camp de Mohammed V, puis directeur de la Sûreté, ministre de l'Intérieur et enfin ministre de la Défense du roi Hassan II, il est chargé de toutes les affaires « délicates » du roi. Les conditions de sa mort restent imprécises, suicidé ou exécuté, après le coup d'État raté contre le roi, dont il était l'instigateur.
Edward Pierson Ramsay est un ornithologue australien, né le 3 décembre 1842 à Dobroyd Estate, Long Cove, près de Sydney et mort le 16 décembre 1916 à Sydney. Il étudie la médecine de 1863 à 1865 à l’ université de Sydney. Il devient le premier conservateur d’origine australienne du Muséum d’Australie. Il publie, de 1876 à 1894 le Catalogue of the Australian Birds in the Australian Museum at Sydney en quatre parties. En 1883, il assiste à Londres à une exposition internationale sur la pêche. Il y rencontre le chirurgien militaire Francis Day (1829-1889) qui a constitué une immense collection de poissons récoltés en Inde, Birmanie, Malaisie et dans d’autres lieux d’ Asie. Ramsay réussit à en acheter une partie dont 150 types. Il démissionne en 1894 pour raison de santé et continue de travailler pour le Muséum comme ornithologue consultant jusqu’en 1909.
Le tee-shirt (ou T-shirt) ou chandail (gilet) à manches courtes au Québec, ou encore tricot en Afrique francophone, est un maillot de corps, initialement à manches courtes, en général fait en coton ou en fibres polyester, qui doit son nom à sa forme en « T ». Un tee-shirt peut également être à manches longues, à capuche ou à col roulé. Il était originellement porté comme sous-vêtement, mais est désormais employé comme un vêtement à part entière, marquant la décontraction de son porteur, particulièrement l'été. Il s'enfile par la tête grâce à son encolure élastique.La matière et la forme différencient un tee-shirt et un sweat-shirt : un sweat-shirt est plus épais, souvent réalisé en molleton alors que le tee-shirt l'est en tricot, jersey, interlock ou côtes (1x1 ou 2x2), ce qui lui confère son élasticité. Le sweat-shirt est usuellement à manche longue et coupé plus ample.
Les accords du Louvre sont un accord sur les taux de change signé le  au Musée du Louvre, à Paris, par les pays du G7, moins l’ Italie qui n’a pas voulu signer l’accord final ( États-Unis, Japon, Allemagne, France, Royaume-Uni, Canada). Le but est de réduire la volatilité des changes, par la mise en place de procédures renforcées dans la gestion des taux de change.Désireux de stopper la machine infernale qu'ils ont mis en route, les pays du G6, rejoints par le Canada, signent à Paris le  les accords du Louvre, destinés à enrayer la baisse du dollar, qui a été déclenchée par les accords du Plaza en septembre 1985. Malgré cela, après une pause dans le courant de l'année 1987, le dollar va continuer à se déprécier pendant toute la période des junk bonds et du krach de 1987 et même pendant dix ans.
Le genre Parnassius regroupe des lépidoptères appartenant à la famille des Papilionidae et à la sous-famille des Parnassiinae. Les imagos de ces espèces sont des papillons appelés Apollon en référence au dieu grec éponyme. Ils sont endémiques des régions circumpolaires et surtout montagneuses ( Alpes, Himalaya, etc.) de l'hémisphère nord. Elles sont assez variables en forme et en coloration. Elles montrent une adaptation à la vie en altitude appelée mélanisme d'altitude avec des colorations plus foncées du corps et de la base des ailes qui permettent un réchauffement rapide de l'animal au soleil. Aucune espèce ne présente de queues sur les ailes, par contre les chenilles possèdent un osmeterium comme les autres membres de la famille des Papilionidae. À la différence de la plupart de papillons, la chrysalide des apollons est abritée dans un cocon soyeux.
Le cadre de scène délimite sur un plan vertical les trois côtés formant l'ouverture entre la salle de spectacle et la scène, à sa base se trouve le plancher de l' avant-scène ou proscenium. La décoration de ce cadre peut être plus ou moins accentuée. Sa partie supérieure comporte une décoration fixe : un lambrequin peint en trompe-l'œil sur un châssis métallique ou bien une draperie. Le cadre de scène peut être hermétiquement fermé pour des raisons de sécurité par un rideau de fer qui est descendu et remonté en présence des premiers spectateurs assis dans la salle de spectacle, comme l'exige la législation. Derrière le cadre de scène, élément fixe, se trouve le manteau d'arlequin constitué de trois parties mobiles permettant de régler l'ouverture de scène en largeur et en hauteur afin de s'adapter aux dimensions des décors. On dit aussi manteau ou cadre mobile.
La synthpop (également connue sous les termes electropop, ou technopop) est un type de musique populaire émergeant des années 1980, dans laquelle le synthétiseur est le principal instrument. Ce dernier figurait auparavant dans les années 1960 et 1970 dans le rock progressif, l'electronic art rock, le disco et en particulier dans le « krautrock » de groupes tels que Kraftwerk. Elle se popularise sous un genre distinct au Japon et au Royaume-Uni durant l'ère post-punk et fut largement impliqué dans le mouvement new wave à la fin des années 1970 et au milieu des années 1980.La synthpop, appelée tout simplement « new wave » en France, a aidé à établir des éléments de synthétiseur dans des genres musicaux popularisés tels que la pop et le rock, a directement influencé des genres comme la house, la techno de Détroit, et la trance ainsi que d'autres genres musicaux.
Le United States Strategic Command (STRATCOM) est l'un des dix Unified Combatant Command dépendant du Département de la Défense des États-Unis (DoD). Le STRATCOM exerce un contrôle militaire sur l'ensemble des armes nucléaires déjà fabriquées des États-Unis. La fabrication de nouvelles armes nucléaires dépend du Département de l'Énergie des États-Unis. C'est également un intégrateur global chargé des missions suivantes :Le quartier général est situé à Offutt Air Force Base, près de la ville de Bellevue, au sud d' Omaha dans le Nebraska. Il dispose de quatre Joint Functional Component Commands (JFCCs) pour mener à bien les missions quotidiennes ou autres dans des domaines tels que Integrated Missile Defense, Intelligence, Surveillance and Reconnaissance, Space & Global Strike and Network Warfare.
Jean-Paul Beugnot, né le 25 juin 1931 à Schiltigheim, mort le 7 février 2001 à Montpellier, est un joueur de basket-ball françaisJoueur de 2,07 m, il évolue au poste de pivot à l' Étoile de Mézières. Il est considéré comme l'un des plus grands joueurs du basket français, le plus grand pivot par la taille avant l'arrivée en 1957 de Jean-Claude Lefebvre ( 2,18 m). Grâce à un physique hors normes, une superbe détente, une grande générosité et un esprit de battant, il a marqué l'histoire du Basket français. Ses deux fils, Éric et Gregor ont également été internationaux français de basket-ball. Après sa carrière de sportif, il a également occupé des fonctions de dirigeants au sein de la Fédération française de basket-ball, en particulier de 1988 et 1992 où il occupe le poste de vice-président.
Isabelle Gautheron est une coureuse cycliste sur piste française, née le  à Villeneuve-Saint-Georges. Membre de l'équipe de France de 1982 à 1994, elle a fait partie du comité directeur de la FFC de 1984 à 1992. Professeur de sports en 1991, elle intègre la direction départementale de la jeunesse et des sports de 1992 à 1999, puis devient cadre technique de la ligue Île-de-France de la Fédération française de cyclotourisme (FFCT), pour rejoindre finalement le cabinet du ministère des sports en 2003 comme conseillère technique. De 2005 à 2009, elle est Directrice technique nationale de la Fédération française de triathlon et depuis le  elle est Directrice technique nationale de la Fédération française de cyclisme. Depuis mai 2013 elle a rejoint le pôle ressource national sport et santé au Ministère des sports, de la jeunesse, de l'éducation populaire et de la vie associative.
Dana Stewart Scott, né le  à Berkeley en Californie, était professeur d' informatique et de mathématiques à l' université Carnegie-Mellon. Il est actuellement retraité mais possède un titre de professeur émérite (« Hillman University Professor »). Ses travaux de recherche, qui recoupent à la fois l'informatique, les mathématiques et la philosophie, se sont caractérisés par le souci d'élaborer des concepts fondamentaux de façon rigoureuse mais claire et par une étude des difficultés mathématiques sous-jacentes à ces concepts. Son travail sur la théorie des automates lui a valu le prix Turing en 1976 et le prix de l'  en 2007, et sa collaboration avec Christopher Strachey dans les années 1970 a jeté les bases des approches modernes de la sémantique des langages de programmation. Il a travaillé également sur les logiques modales, la topologie et la théorie des catégories.
Terre crue, banco ou adobe sont les termes utilisés pour désigner la terre, utilisée avec le moins de transformations possible en tant que matériau de construction. Le terme terre crue permet surtout de marquer la différence avec la terre cuite : en effet, dans la construction occidentale contemporaine, le matériau terre se trouve le plus couramment sous sa forme cuite (briques de terre cuite, tuiles). Plusieurs techniques de construction utilisant la terre crue comme matériau structurel existent : le pisé, la bauge, l'adobe, la brique de terre compressée.D'autres techniques, utilisant la terre crue comme matériau de remplissage (souvent entre les éléments d'une ossature bois) : le torchis, la terre-paille, la terre-copeaux bois.Il est encore possible d'utiliser la terre crue en tant qu'enduit sur un support, en terre crue ou non.
Bellatrix (γ Orionis) est une étoile géante bleue de la constellation d' Orion, 3e par sa magnitude (+1,6) et de type spectral B2. Le nom de Bellatrix provient du latin et signifie « la guerrière ». Elle est connue également comme l'étoile Amazone. On a cru un moment qu'elle appartenait à l' association physique d'étoiles qui comprend une grande partie de la constellation d'Orion. Mais cette hypothèse a été depuis écartée car Gamma Orionis est beaucoup plus proche de la Terre que le reste du groupe. Historiquement, cette étoile a été utilisée comme standard de luminosité que les astronomes pouvaient comparer avec d'autres étoiles pour vérifier leur variabilité. Mais il fut découvert plus tard que Bellatrix est elle-même une variable éruptive, dont la luminosité change de quelques pour-cents au cours du temps. Sa magnitude varie entre 1,59 et 1,64.
La dyskinésie non kinésigénique paroxystique est une maladie génétique se caractérisant par des mouvements involontaires uni ou bilatéraux. Ces mouvements sont provoqués par l'ingestion de café, de thé, d'alcool ou de chocolat. Le stress ou l'excitation sont aussi des facteurs déclenchants. Les mouvements sont des dystonies posturales, des mouvements très violents de projection et de torsion des membres et touchant habituellement un seul membre supérieur (hémiballisme)et parfois précédés d'aura.Ces mouvements n'apparaissent pas pendant le sommeil et ne s'accompagnent pas d'épilepsie.Leur durée est très variable mais survient rarement plus d'une fois par jour.L'age d'apparition de la maladie est variable et typiquement avant 10 ans mais parfois pas avant 50 ans.Il existe une très grande variabilité dans la gravité de la maladie même dans la même famille.
Ittoqqortoormiut (qui signifie « grande maison » en groenlandais) est une commune groenlandaise située dans la municipalité de Sermersooq au bord du Scoresby Sund ( Kangertittivaq en groenlandais), un immense fjord de la côte est du Groenland. Il est l'un des lieux habités les plus isolés du Groenland : on le joint généralement par hélicoptère, car il n'est accessible par bateau que quelques jours par an. La population est composée de 464 habitants (2012). Ittoqqortoormiut se trouve à quelques centaines de kilomètres au sud-est du parc national du Nord-Est du Groenland, qui est surveillé par des gardes-chasse se déplaçant en traineaux à chiens et qui se nomment la patrouille Sirius. Le lieu est connu pour sa flore et sa faune, qui comprend des ours polaires, des bœufs musqués, et des lions de mer.
Temple of the Dog fut un projet musical grunge formé en 1990 à Seattle, par Chris Cornell ( chanteur de Soundgarden) pour rendre hommage à son colocataire et ami Andrew Wood (chanteur du groupe Mother Love Bone) mort d'une overdose au cours de l'année. Il fut rejoint par Stone Gossard et Jeff Ament (tous deux membres de Mother Love Bone puis de Pearl Jam), Matt Cameron ( batteur de Soundgarden), Eddie Vedder et Mike McCready (futurs chanteur et guitariste de Pearl Jam). La formation a sorti un seul album, Temple of the Dog le 16 avril 1991. Le single de cet album fut Hunger Strike, chanson sur laquelle Eddie Vedder chante en duo avec Chris Cornell. Cette chanson fera aussi l'objet d'un clip vidéo et devint l'un des premiers tubes du mouvement grunge. Le nom du groupe provient des paroles d'une chanson de Mother Love Bone, Man of Golden Words.
Alfonso de Portago (de son nom complet Antonio Vicente Eduardo Angel Blas Francisco de Borja Cabeza De Vaca y Leighton Carvajal y Are, Conde de la Mejorada, Marquis de Portago), plus connu sous son surnom de Fon de Portago ( 11 octobre 1928 à Londres- 12 mai 1957 près de Guidizzolo, en Italie) est un pilote espagnol de Formule 1. Avant Fernando Alonso en 2010, il était le seul Espagnol à avoir piloté une Ferrari en Formule 1. Après de nombreuses courses automobiles, il commence sa carrière en F1 le 1 er juillet 1956 lors du Grand prix de France. Il participe à 6 Grands prix sous les couleurs de l'équipe Ferrari. Alfonso de Portago se tue accidentellement avec son copilote Edmund Nelson à bord de sa Ferrari 315 S, lors de la course des Mille Miglia. Lors de cet accident, neuf spectateurs perdent la vie, ce qui met un terme à cette course.
Le nantissement est une garantie, une sûreté réelle mobilière portant sur un bien incorporel (des parts sociales, un fonds de commerce par exemple). Il s'agit donc d'une garantie pour le créancier qui obtient un droit sur un bien de son débiteur. En droit français, le nantissement est défini depuis l' ordonnance du 23 mars 2006 comme un contrat par lequel un débiteur remet un bien meuble incorporel à son créancier pour garantir sa dette. Le droit commun du nantissement est régi aux articles 2355 et suivants du code civil français. Le nantissement concerne les biens incorporels et se distingue donc du gage qui frappe des biens meubles corporels. Gage et nantissement peuvent être avec ou sans dépossession. Le nantissement peut être convenu entre un créancier et un débiteur (nantissement conventionnel) mais aussi résulter d'une décision de justice (nantissement judiciaire).
La réserpine est un alcaloïde qui a été découvert dans le rhizome et la racine de Rauwolfia serpentina (Apocynacées).La réserpine était connue pour se fixer sur les vésicules de stockage de neurotransmetteurs tels que la dopamine, la norépinéphrine, et la sérotonine. On pensait qu'elle inhibait la neurotransmission, provoquant ainsi une dépression chez l'Homme, mais un test médicamenteux dans les années 50 à l'hôpital de Maudsley a mis en évidence un effet antidépresseur. On a ensuite montré que les faibles doses agissaient comme antidépresseur, alors que les doses élevées provoquaient l'épuisement des stocks de monoamines et la dépression. Par ailleurs, la réserpine a une action périphérique dans plusieurs parties du corps où la partie cholinergique du système nerveux est prépondérante (tube digestif, muscles lisses des vaisseaux sanguins).
Michel Aglietta, né en 1938 à Chambéry, est un économiste français, ancien élève de l' École polytechnique (Promotion X1959) et de l' ENSAE. Actuellement professeur de sciences économiques à l' Université Paris X, il est également conseiller scientifique au CEPII, membre de l'Institut universitaire de France, consultant à Groupama-AM et professeur de macroéconomie au sein de la majeure Alternative Management de l' HEC Paris. Il a été membre du Cercle des économistes et, de 1997 à 2003, du Conseil d’analyse économique auprès du Premier ministre. Spécialiste des questions de régulation économique, Michel Aglietta a en particulier travaillé sur les nouvelles stratégies boursières sacrifiant l'emploi à la rentabilité et leur impact macroéconomique.Il est nommé membre du Haut Conseil des Finances Publiques par le président du  Sénat Jean-Pierre Bel le 28 février 2013.
Jacob Taubes ( 1923, Vienne - 1987, Berlin) était un sociologue de la religion, un philosophe et un spécialiste en études juives de langue allemande. Né dans une famille ayant produit de nombreux rabbins, il a épousé l'écrivain Susan Taubes . Érudit, grand connaisseur du Talmud, il enseigna les études juives et les sciences des religions aux États-Unis et en Allemagne. Sa pensée théologico-politique emprunte à la fois à la Bible et à la tradition juive. Lecteur de Paul de Tarse, de Walter Benjamin et de Carl Schmitt, son œuvre est marquée par une tonalité à la fois révolutionnaire et apocalyptique. Auteur peu prolifique, son enseignement fut essentiellement oral. Des philosophes comme Jean-François Lyotard, Giorgio Agamben, Jan Assmann ou Peter Sloterdijk comptent parmi les premiers auteurs à avoir diffusé sa pensée.
Le char d'assaut T-80 est un développement du T-64, sur lequel pour la première fois en URSS fut adopté une propulsion par turbine à gaz. Le T-80 fut développé à la fin des années 1970, et commença à être déployé massivement à partir de 1983. Produit parallèlement au T-72 plus rustique, il incorporait, comme son prédécesseur, les dernières évolutions en matière de blindage et d'armement de l'industrie soviétique, et était attribué aux unités d'élite de l' armée soviétique. Après la dislocation de l'URSS, son développement ne fut poursuivi qu'en Ukraine à travers le T-84, sur le territoire de laquelle, se situait l'usine d'origine du char à Kharkov. La Russie, préférant s'équiper d'un dérivé du T-72, le T-90, moins coûteux à produire et à entretenir, dont la conception était menée dans l'Oural.
La pyramide de Khéphren (ou Chéphren) est la deuxième pyramide d'Égypte en taille. Dominant un complexe composé de deux temples reliés par une chaussée et d'une pyramide satellite, elle est de type à faces lisses et fut élevée sous la IVe dynastie durant l'Ancien Empire pour le pharaon Khéphren, fils de Khéops. Elle se dresse sur le plateau de Gizeh au sud-ouest de celle de son père. Elle est sans doute la plus facile à reconnaître car son sommet est encore couvert de calcaire. Légèrement plus petite que celle de Khéops, elle paraît pourtant plus haute car érigée sur une proéminence rocheuse avec un angle d'inclinaison supérieur à celui de la Grande pyramide. Le temps a également préservé un temple d'accueil dont la sobriété et la composition subtile des matériaux en font un véritable joyau de l'Ancien Empire.
[truncated: 155,651 more chars]
