# Supplementary material for: Learning-based short text compression using BERT models
Source: PeerJ Comput Sci. 2024 Oct 18;10:e2423. doi: 10.7717/peerj-cs.2423 (PMC11623065; doi:10.7717/peerj-cs.2423)
Supplement: Supplemental Information 1 — Each line with different length in raw data for given dataset is used for obtaining compression ratio, compression and decompression times for different languages and algorithms. [file peerj-cs-10-2423-s001.zip › TestCorpus/it1000.txt]

La donnayite-(Y) è un minerale appartenente al gruppo della mckelveyite.
L'Enalotto è stato un concorso a premi legato alle estrazioni del Lotto.
Roggenburg (Roggenbourg in francese) è un comune del Canton Basilea Campagna di 261 abitanti.
Anche suo padre, Luca Pasini, ha corso come pilota professionista.
Servion è un comune del Canton Vaud di 1.101 abitanti.
C'è chi dice no è l'ottavo album in studio del cantautore italiano Vasco Rossi uscito nel 1987.
Cane randagio (野良犬 Nora inu) è un film del 1949 diretto da Akira Kurosawa.
Aroldo II (994 circa – 1018) fu re di Danimarca dal 1014 al 1018.
Primo Ministro dal 7 agosto 1948 al 22 dicembre 1958, fu membro del PvdA.
La scapolite è il nome attribuito alla serie di minerali marialite-meionite.
La talmessite è un minerale appartenente al gruppo della fairfieldite.
La svyazhinite è un minerale appartenente al gruppo dell'aubertite.
Il Campionato italiano di hockey su ghiaccio 1998-99 fu come di consueto organizzato dalla FISG.
Halbturn (in ungherese Féltorony) è un comune austriaco di 1.880 abitanti, situato nel Burgenland.
I Campionati Europei di atletica leggera indoor 2000 si sono svolti a Gand in Belgio.
La lepkhenelmite-Zn è un minerale appartenente al gruppo della kuzmenkoite.
Teodorico è un nome proprio di persona italiano maschile.
Inglese, è stato fra i più prolifici centravanti degli anni trenta.
Giovanni I Axuch Comneno (... – ...) fu imperatore di Trebisonda dal 1235 al 1238.
È stato Primo Ministro dal 17 giugno 1925 al 20 maggio 1926.
La ferricopiapite è un minerale appartenente al gruppo della copiapite.
Anche suo fratello, Hiroshi Aoyama, corre come pilota professionista.
Over è il sesto album nella carriera solista di Peter Hammill, pubblicato nel 1976.
Saulcy è un comune del canton Giura di 256 abitanti.
La lonecreekite è un minerale appartenente al gruppo dell'allume.
Donato è un nome proprio di persona italiano maschile.
A è un album della band progressive rock inglese Jethro Tull, pubblicato nel 1980.
Fu nominato cardinale della Chiesa cattolica da papa Pio VII.
La heidornite è un minerale.
La hellandite-(Ce) è un minerale appartenente al gruppo omonimo.
Il Rancor è un animale visto nell'universo fantascientifico di Guerre stellari.
Markt Allhau (in ungherese Alhó) è un comune austriaco di 1.769 abitanti, situato nel Burgenland.
I contadini bajoriani rappresentano la grande maggioranza della popolazione bajoriana.
Saint-Brais è un comune del canton Giura di 222 abitanti.
La isokite è un minerale appartenente al gruppo della durangite.
Questa è una lista di prenomi più o meno comuni in albanese.
Tommaso I del Vasto (Saluzzo, 1239 – Saluzzo, 1296) fu marchese di Saluzzo.
Margherita Aldobrandini (Capodimonte, 29 marzo 1588 – Parma, 9 agosto 1646) fu duchessa di Parma.
Vauro è uno dei vignettisti più conosciuti in Italia.
La pyatenkoite-(Y) è un minerale appartenente al gruppo dell'hilairite.
La mountkeithite è un minerale appartenente al gruppo della glaucocerinite.
Materia è il sesto album della Progressive death metal/gothic metal band Novembre.
Bäriswil è un comune del Canton Berna di 1.036 abitanti.
Fu, con Luigi Russolo, uno dei padri della musica futurista.
Anna (... – 653 o 654) fu re dell'Anglia orientale dal 635 fino alla morte.
Stein è un comune del Canton Argovia di 2.502 abitanti.
Il Santuario di Santa Maria delle Grazie è un'importante chiesa di Arezzo.
EuroTrip è un film comico-demenziale del 2004 diretto da Jeff Schaffer.
Furukawa è un prolifico scopritore di asteroidi. L'asteroide 3425 Hurukawa prende il nome da lui.
Coda è il nono e ultimo album in studio della band inglese Led Zeppelin, pubblicato nel 1982.
Bolken è un comune del Canton Soletta di 518 abitanti.
La dietrichite è un minerale appartenente al gruppo dell'alotrichite.
Lovehatetragedy è il terzo album in studio dei Papa Roach, pubblicato nel 2002.
La natrouranospinite è un minerale appartenente al gruppo dell'autunite.
Ermes è un nome proprio di persona italiano maschile.
Il magnifico avventuriero (Along Came Jones) è un film del 1945 diretto da Stuart Heisler.
Ariele è un nome proprio di persona italiano maschile.
Bussy è un comune del Canton Friburgo di 275 abitanti.
Montalchez /mõˈtalʃ(ə)/ è un comune del Canton Neuchâtel di 192 abitanti.
Gaißau è un comune austriaco di 1.568 abitanti, situato nel Land Vorarlberg.
Una mattina è un album, pubblicato nel 2004, del pianista italiano Ludovico Einaudi.
I Muscidae sono una famiglia di insetti dell'ordine dei Ditteri.
Pontecorvo è un comune italiano di 13.388 abitanti della provincia di Frosinone nel Lazio.
Rachele è un nome proprio di persona italiano femminile.
Marvin Monroe è stato uno dei personaggi secondari della serie televisiva I Simpson.
La Heckler & Koch MP7 è una pistola mitragliatrice prodotta dalla tedesca Heckler & Koch.
La wiluite è un minerale. Ha la stessa struttura della vesuvianite.
Rohrbach (o Rohrbach bei Huttwil) è un comune del Canton Berna di 1.486 abitanti.
Rino è un nome proprio di persona italiano maschile.
La eastonite è un minerale appartenente al gruppo delle miche.
Le Cattive Abitudini sono un gruppo musicale italiano, nato dopo lo scioglimento dei Peter Punk.
Herzogenbuchsee è un comune del Canton Berna di 5.722 abitanti.
Lenzites betulina (L.) Fr.
La mixite è un minerale appartenente al gruppo omonimo.
Fu nominato cardinale della Chiesa cattolica da papa Clemente VIII.
Olsberg è un comune svizzero del Canton Argovia.
Fu il primo tedesco ad andare nello spazio.
Nazario è un nome proprio di persona italiano maschile.
Ermelinda è un nome proprio di persona italiano femminile.
Oberramsern è un comune del Canton Soletta di 99 abitanti.
Antinoo è un nome proprio di persona italiano maschile.
La fritzscheite è un minerale appartenente al gruppo dell'autunite.
Oxalis violacea L. è una pianta erbacea, perenne appartenente alla famiglia delle Oxalidaceae.
Donneloye è un comune svizzero del Canton Vaud, situato nel distretto del Jura-Nord vaudois.
Il carapace è una parte dell'esoscheletro o conchiglia presente in certi animali.
Fu nominato cardinale della Chiesa cattolica da papa Giovanni XXIII.
È stato sindaco di Udine e presidente della regione Friuli-Venezia Giulia.
Gli anni 2630 a.C. sono il decennio che comprende gli anni dal 2639 a.C. al 2630 a.C. inclusi.
Bürserberg è un comune austriaco di 518 abitanti, situato nel Land Vorarlberg.
Tägertschi è un comune del Canton Berna di 329 abitanti.
È primatista di presenze con la maglia del Paraguay (110 presenze).
Djinn Altis è un personaggio dell'Universo espanso fantascientifico di Guerre stellari.
Fu nominato cardinale della Chiesa cattolica da papa Pio IX.
Anwil è un comune del Canton Basilea Campagna di 524 abitanti.
È stato Presidente del Messico dal 1º luglio al 30 novembre 1920.
Pamhagen (in ungherese Pomogy) è un comune austriaco di 1.768 abitanti, situato nel Burgenland.
Raggal è un comune austriaco di 897 abitanti, situato nel Land Vorarlberg.
Il distretto di Tirana (in albanese: Rrethi i Tiranës) è uno dei 36 distretti dell'Albania.
Les Breuleux è un comune del canton Giura di 1.310 abitanti.
Conto alla rovescia (Countdown) è un film del 1968 diretto da Robert Altman.
Il rapetosauro (Rapetosaurus krausei) era un dinosauro erbivoro vissuto nel Cretaceo superiore in Madagascar.
The House of Atreus act I è un album del gruppo statunitense Virgin Steele, ispirato alla tragedia l'Orestea del greco Eschilo.
L'oratorio dei Vanchetoni è un luogo di culto cattolico situato in via Palazzuolo 17 a Firenze, la sede dell'Arciconfraternita di San Francesco.
Poligrafici Editoriale è la casa editrice del gruppo Riffeser Monti. L'azionista di maggioranza è Maria Luisa Monti Riffeser. La Poligrafici è il quinto gruppo editoriale italiano.
Ember to Inferno è il primo vero album della band Trivium. Fu pubblicato il 14 ottobre 2003 dalla Lifeforce Records.
Il distretto di Brașov (in rumeno Județul Brașov) è uno dei 41 distretti della Romania, ubicato nella regione storica della Transilvania.
Root è noto anche per essere stato anche membro degli Stone Sour, gruppo abbandonato nel mese di maggio 2014.
Il Mar Cinese Meridionale (in cinese: 南海 / 南洋, translitterato: Nan Hai) è una porzione dell'oceano Pacifico situata a sud del Mar Cinese orientale.
Fu un progettista aeronautico, autore di alcune delle più interessanti realizzazioni aeronautiche italiane.
Il Cantone di Rethel è una divisione amministrativa dell' Arrondissement di Rethel. Comprende i comuni di:
Risiede ufficialmente a Losanna, in Svizzera, ma abita abitualmente ad Ayse in Alta Savoia[senza fonte]. È sposato con l'ex slalomista neozelandese Claudia Riegler.
Il termine droide (in inglese droid, marchio registrato della LucasFilm) è una contrazione di androide, utilizzata nell'Universo espanso di Guerre stellari per indicare qualunque robot.
Il Cixerri è un fiume a carattere torrentizio che scorre in Sardegna meridionale, attraversando le provincie di Cagliari e di Carbonia-Iglesias.Il suo corso è lungo circa 40 km.
Cronache Jedi: La caduta dell'Impero Sith è una sottoserie della serie a fumetti Cronache Jedi, ambientata nell'universo espanso di Guerre stellari.
Iki, ufficialmente scritta Iki no Kuni (giapponese: 壱岐国), era una provincia del Giappone che occupava l'intera area dell'isola Iki. È conosciuta anche con il nome di Ishu (壱州).
Il Trattato di Torino del 1696 fu il decisivo atto che pose fine momentanea alle ambizioni del duca piemontese Vittorio Amedeo II di Savoia e lo costrinse a passare nell'alleanza francese.
Omar è un nome proprio di persona arabo e inglese maschile e un nome proprio di persona ebraico maschile.
Un prefisso, in linguistica, è un morfema che è affisso all'inizio di un lessema per modificarne o precisarne il significato. Il processo morfologico che lo riguarda si chiama prefissazione.
Groovy Hate Fuck (Feel Good About Your Body), è la prima raccolta dei Pussy Galore e contiene brani tratti dai primi tre EP.
Radio 105 Network (abbreviato in Radio 105) è un'emittente radiofonica FM privata a copertura nazionale, con sedi a Milano e Miami, di proprietà del Gruppo Finelco.
Ai Giochi della XVI Olimpiade di Melbourne nel 1956 vennero assegnati 33 titoli in gare di atletica leggera, di cui 24 maschili e 9 femminili
La vertebra prominente è la settima vertebra della colonna vertebrale, l'ultima delle vertebre cervicali.
Vacanze di Natale '95 è un film del 1995 diretto da Neri Parenti. È interpretato da Christian De Sica, Massimo Boldi, Luke Perry e Cristiana Capotondi.
La mellite è un minerale. Il minerale è un sale dell'acido mellitico.Il nome del minerale deriva dal prefisso latino mel- che indica il miele per via del colore giallo miele.
Cunassa (in greco Κύναξα) fu una città dell'Impero persiano collocata sulla riva sinistra del fiume Eufrate, 60 o 90 chilometri a nord di Babilonia.
L'altro idioma usato in alcuni lavori minori è il patois creolo della sua terra natale, l'isola di Santa Lucia.
Cochabamba (in quechua Quchapampa) è un comune (municipio in spagnolo) della Bolivia capoluogo della provincia di Cercado e del dipartimento di Cochabamba con 618.386 abitanti (dato 2010).
.Con il titolo complessivo di Dialoghi (lat. Dialogi o Dialogorum libri XII) è conosciuto un insieme di opere del filosofo latino Lucio Anneo Seneca.
Steinhof è un comune del Canton Soletta di 150 abitanti. Steinhof è un'exclave del Canton Soletta nel Canton Berna.
Il Tappeto rosa o Ossalide rosa (Oxalis adenophylla Gill. ex Hook. & Arn.) è una piccola pianta erbacea appartenente alla famiglia delle Oxalidaceae.
La Sibilla Cumana (gr. Σίβυλλα, lat. Sibylla), sacerdotessa di Apollo, è una delle più importanti Sibille, figure profetiche delle religioni greca e romana.
Tutto è fatidico è la quarta raccolta di racconti di Stephen King, pubblicata nel 2002, nove anni dopo la precedente, Incubi & deliri, e sei anni prima della successiva Al crepuscolo.
I corvi (Corvus Linnaeus, 1758) sono un genere di uccelli passeriformi appartenente alla famiglia dei Corvidi, che annovera 46 specie, diffuse quasi in tutto il mondo.
Le seppie (Sepiidae Leach, 1817) sono dei molluschi cefalopodi marini diffusi in ogni mare od oceano del globo.
Il sarangi o saranghi è lo strumento principale della musica etnica indiana, sia colta sia popolare appartenente alla famiglia del cordofoni.
Aureilhan è un comune francese di 8.139 abitanti situato nel dipartimento degli Alti Pirenei nella regione del Midi-Pirenei.
La Peugeot 206 è un'autovettura di segmento B prodotta dal 1998 al 2012 dalla Casa automobilistica francese Peugeot. Ad oggi è la Peugeot più venduta di sempre.
.ca è un dominio di primo livello nazionale (TLD) assegnato al Canada. È amministrato dalla Canadian Internet Registration Authority. La registrazione è ammessa solo per i seguenti casi:
Il Derbyshire (pronuncia [dɑrbɨʃər] o [ˈdɑrbɪʃɪər]) è una contea dell'Inghilterra nella regione delle Midlands Orientali.
La Coppa delle Coppe 1992-1993 è stata la 33ª edizione della competizione calcistica europea Coppa delle Coppe UEFA. Venne vinta dal Parma nella finale vinta contro l'Anversa.
Iolanda d'Angiò, nota anche come Iolande de Bar (Nancy, 2 novembre 1428 – Nancy, 23 marzo 1483), fu duchessa di Lorena (1473) e di Bar (1480).
Bex è un comune del Canton Vaud di 5.925 abitanti. Bex è il paese di origine dell'aviatore svizzero Yves Rossy.
La okayamalite è un minerale appartenente al gruppo della melilite, analogo della gehlenite ricco di boro.
Con sessuofobia si intende la paura ad affrontare qualsiasi azione o pensiero relativi alla sessualità.
La maiasaura (Maiasaura peeblesorum) era un dinosauro erbivoro vissuto nel Cretaceo superiore nel Montana.
Le libelluline (Libellulinae Rambur, 1842) sono una sottofamiglia di insetti appartenente all'ordine degli Odonati.
Vescovi o arcivescovi titolari sono quei vescovi della Chiesa cattolica ai quali non è stata affidata la cura di una diocesi esistente.
Federico V di Danimarca (Copenaghen, 31 marzo 1723 – Copenaghen, 13 gennaio 1766) fu re di Danimarca e Norvegia dal 1746 alla sua morte.
La tamburina è un film del 1984 diretto da George Roy Hill, con Diane Keaton, tratto dall'omonimo romanzo di John le Carré.
La peste di Parigi (Verwehte Spuren) è un film drammatico del 1938, diretto da Veit Harlan. Il soggetto del film è ispirato ad un fatto realmente accaduto.
La morte sul rogo è una forma di condanna capitale, utilizzata nei secoli passati in tutto il mondo e applicata soprattutto ai condannati per stregoneria, eresia e sodomia.
Lo psittacosauro (gen. Psittacosaurus) era un piccolo dinosauro vissuto nel Cretacico inferiore in Asia.
Génos è un comune francese di 158 abitanti situato nel dipartimento degli Alti Pirenei nella regione del Midi-Pirenei.
La Milano-Vignola 1981, ventinovesima edizione della corsa, si svolse il 23 giugno 1981 per un percorso totale di 216,7 km. Fu vinta dal tedesco Gregor Braun che terminò la gara in 4h32'00".
Neufeld an der Leitha (in ungherese Lajtaújfalu, in croato Novo Selo) è una città austriaca di 2.948 abitanti, situata nel Burgenland.
I suoi nonni erano italiani.Kristin Cavallari ha anche partecipato ad alcune puntate del telefilm Veronica Mars.
La pseudorca (Pseudorca crassidens, ) è un cetaceo odontoceto appartenente alla famiglia dei Delfinidi.
Kulmbach è una città tedesca di circa 27 000 abitanti nel land della Baviera, ai piedi della selva di Franconia: è capoluogo dell'omonimo circondario.
Twofish, nell'ambito della crittografia, è un algoritmo di cifratura a blocchi a chiave simmetrica, con una dimensione del blocco di 128 bit e dimensione della chiave di 128, 192 o 256 bit.
Attivo dal 1997, predilige sessioni dal vivo ed improvvisazioni ed è considerato tra i migliori interpreti italiani della tecnica dello scratch.
Pszczyna (in tedesco: Pleß) è un comune urbano-rurale polacco del distretto di Pszczyna, nel voivodato della Slesia.Ricopre una superficie di 174,01 km² e nel 2006 contava 49.831 abitanti.
L'arrondissement di Carcassonne è una divisione amministrativa francese, situata nel dipartimento dell'Aude, nella regione Linguadoca-Rossiglione.
178 Belisana è un asteroide roccioso che orbita all'interno della fascia principale del sistema solare.
Assegnato, per ragioni linguistiche, all'età degli Antonini, non è possibile darne la provenienza e averne notizie più precise.
Luckenwalde è una città di 20154 abitanti del Brandeburgo, in Germania.È capoluogo del circondario rurale (Landkreis) del Teltow-Fläming.
L'arrondissement di Rochefort è una divisione amministrativa francese, situata nel dipartimento della Charente Marittima, appartenente alla regione di Poitou-Charentes.
Boletus appendiculatus Schaeff., Fungorum qui in Bavaria et Palatinatu circa Ratisbonam nascuntur 2: tab. 130 ( 1763). Il Boletus appendiculatus è un fungo edule della famiglia delle Boletaceae.
Croaghaun (Cruachán in gaelico irlandese) è un monte dell'Irlanda situato sulla parte settentrionale di Achill Island, nel Mayo. Con 688 di altezza massima, è la cima più alta dell'isola.
Nespoledo (Gnespolêt in friulano) è una frazione del comune di Lestizza, in Provincia di Udine, di circa 675 abitanti, situato nel medio Friuli a 5 km dal capoluogo comunale.
Giovanni Nepomuceno Carlo, Principe del Liechtenstein (6 luglio 1724 – Vyškov, 22 dicembre 1748), è stato Principe del Liechtenstein dal 1732 al 1748.
L'arrondissement di Montluçon è una divisione amministrativa francese, situata nel dipartimento dell'Allier, nella regione dell'Alvernia.
Oberdorf im Burgenland (in ungherese Őrállás) è un comune austriaco di 1.102 abitanti, situato nel Burgenland.
Ha indossato la maglia della Nazionale gallese per la prima volta il 15 febbraio 2003 contro l'Italia (30-22 per gli italiani).Si è ritirato alla fine della stagione di Celtic League 2010-11
Il Presidente del Senato uscente, in quanto deceduto, è Ivanoe Bonomi. Presidente provvisorio del Senato è Raffaele Caporali. Presidente del Senato eletto al 1º scrutinio è Enrico De Nicola.
L'Ordinariato militare nelle Filippine è un ordinariato militare della Chiesa cattolica per le Filippine. È attualmente retto dal vescovo Leopoldo Sumaylo Tumulak.
Wieliczka è un comune urbano-rurale polacco del distretto di Wieliczka, nel voivodato della Piccola Polonia.Ricopre una superficie di 100,1 km² e nel 2007 contava 48.909 abitanti.
La testuggine palustre europea (Emys orbicularis Linnaeus, 1758) è una testuggine della famiglia delle Emydidae.
Il genere Chionanthus è uno dei generi più ricchi di specie della famiglia delle Oleacee, superato solo dal genere Jasminum.
La diocesi di Suzhou (in latino: Dioecesis Suceuvensis) è una sede della Chiesa cattolica suffraganea dell'arcidiocesi di Nanchino. È attualmente sede vacante.
4 Battute di Povertà è il terzo album del gruppo calabrese de Il Parto delle Nuvole Pesanti uscito nel 1997.
...Happily Ever After è una compilation della band inglese The Cure, pubblicata l'8 settembre 1981.
Il Dipartimento di Putumayo è uno dei 32 dipartimenti della Colombia. Il capoluogo del dipartimento è Mocoa.
La dickinsonite-(KMnNa) è un minerale del gruppo dell'arrojadite. Precedentemente era conosciuto semplicemente come dickinsonite.
Il Cantone di Revin è una divisione amministrativa dell' Arrondissement di Charleville-Mézières. Comprende i comuni di:
La miniera di Naica, situata nei pressi di Naica, nello Stato di Chihuahua (Messico), è una miniera di piombo e argento in funzione, che è conosciuta per i suoi straordinari cristalli di gesso.
Jegunovce (in macedone Јегуновце) è un comune rurale della Repubblica di Macedonia di 10.790 abitanti (dati 2002).
The Scream è il primo album di Siouxsie and the Banshees, pubblicato nel novembre 1978 per la Polydor Records.
Il termine pizzino è una derivazione del termine siciliano pizzinu che indica un piccolo pezzo (pezzettino) di carta o un bigliettino.Il termine pizzino è anche un cognome usato in Sicilia.
La ferro-richterite è un minerale, un anfibolo appartenente, secondo la nomenclatura degli anfiboli del 2012 (IMA 2012), al sottogruppo degli anfiboli di sodio-calcio.
Ai Giochi della II Olimpiade di Parigi 1900 sono stati assegnati 24 titoli in gare di atletica leggera.
Il bucero trombettiere (Bycanistes bucinator (Temminck, 1824)) è un uccello di media taglia, diffuso nelle foreste costiere di Mozambico, Botswana, Congo, Kenya, Namibia e Sudafrica.
Il Cantone di Guillestre è una divisione amministrativa dell' Arrondissement di Briançon. Comprende i comuni di:
Scrittore prolifico, esordì prima come poeta per poi affermarsi come romanziere. Le sue opere sono segnate da uno spiccato autobiografismo e da un forte connotato psicologico e sociale.
Il Dipartimento di Guainía è uno dei 32 dipartimenti della Colombia. Il capoluogo del dipartimento è Inírida.
Il Cantone di Orpierre è una divisione amministrativa dell' Arrondissement di Gap. Comprende i comuni di:
In idrologia una linea spartiacque (o displuvio) è un limite geografico che divide il territorio in diversi bacini idrografici (linea immaginaria).
La 19ª edizione della cerimonia di premiazione degli Oscar si è tenuta il 13 marzo 1947 a Los Angeles, allo Shrine Civic Auditorium, condotta dall'attore Jack Benny.
Dei di mare quest'el gruv è un demo del gruppo musicale italiano Uomini di mare, pubblicato nel 1996 dalla Teste Mobili Records.
Music from the OC: Mix 4 è una raccolta di canzoni tratte dalla colonna sonora della seconda stagione della serie televisiva The O.C.. In Italia è uscita il 6 ottobre 2006.
La NBA Development League, o più comunemente NBA D-League, è la lega professionistica di pallacanestro di sviluppo della NBA, negli Stati Uniti d'America.
Aiutante di campo dell'imperatore Guglielmo II e comandante militare di Berlino, fu il personaggio principale di una serie di scandali a carattere omosessuale che sconvolse l'entourage del kaiser nel 1907, nota col nome di Scandalo Harden-Eulenburg o "Scandalo della Tavola Rotonda".
La Chiesa cattolica in Messico è parte della Chiesa Cattolica universale, sotto la guida spirituale del Papa e della Santa Sede.Secondo il censimento del 2000 contava 101.456.786 battezzati con più di 5 anni, pari a circa il 92% dell'intera popolazione.
In epoca napoleonica Prina ricoprì in particolare l'incarico di Ministro delle Finanze del Regno d'Italia. Detestato per tale ruolo, alla caduta del Regno con la fine del periodo napoleonico, fece una tragica fine: fu linciato a morte a Milano dalla folla inferocita.
Francesco Maria Avellino fu uno degli studiosi, tipici del suo tempo, che utilizzarono in vari settori metodi scientifici. Fu giurista, economista, poeta, archeologo, numismatico, epigrafista, filologo e grecista.
La diocesi di Győr (in latino: Dioecesis Iaurinensis) è una sede della Chiesa cattolica suffraganea dell'arcidiocesi di Strigonio-Budapest. Nel 2013 contava 378.099 battezzati su 552.453 abitanti. È attualmente retta dal vescovo Lajos Pápai.
Il Grumman F6F Hellcat venne sviluppato rapidamente come caccia standard della Marina statunitense nella seconda guerra mondiale, entrando in servizio nel 1943 e rimanendo il velivolo più importante dell'US Navy fino alla fine del conflitto.
L'arcieparchia di Sidone (in latino: archieparchia Sidoniensis graecorum melkitarum) è una sede della Chiesa cattolica greco-melchita suffraganea dell'arcieparchia di Tiro. Nel 2010 contava 32.000 battezzati. È attualmente retta dall'arcieparca Elie Haddad, B.S.
La diocesi di Margarita (in latino: Dioecesis Margaritensis) è una sede della Chiesa cattolica suffraganea dell'arcidiocesi di Cumaná. Nel 2013 contava 387.000 battezzati su 457.000 abitanti. È attualmente sede vacante.
La diocesi di Huelva (in latino: Dioecesis Onubensis) è una sede della Chiesa cattolica suffraganea dell'arcidiocesi di Siviglia. Nel 2006 contava 464.440 battezzati su 483.792 abitanti. È attualmente retta dal vescovo José Vilaplana Blasco.
La diocesi di Embu (in latino: Dioecesis Embuensis) è una sede della Chiesa cattolica suffraganea dell'arcidiocesi di Nyeri. Nel 2006 contava 328.000 battezzati su 542.000 abitanti ed è attualmente retta dal vescovo Paul Kariuki.
La diocesi di Erie (in latino: Dioecesis Eriensis) è una sede della Chiesa cattolica suffraganea dell'arcidiocesi di Filadelfia appartenente alla regione ecclesiastica III (NJ, PA). Nel 2013 contava 224.000 battezzati su 874.000 abitanti. È attualmente retta dal vescovo Lawrence Thomas Persico.
La diocesi di Polokwane (in latino: Dioecesis Polokwanensis) è una sede della Chiesa cattolica suffraganea dell'arcidiocesi di Pretoria. Nel 2013 contava 96.900 battezzati su 2.722.000 abitanti. È attualmente retta dal vescovo Jeremiah Madimetja Masela.
La diocesi di Calbayog (in latino: Dioecesis Calbayogana) è una sede della Chiesa cattolica suffraganea dell'arcidiocesi di Palo. Nel 2006 contava 668.000 battezzati su 702.000 abitanti. È attualmente retta dal vescovo Isabelo Caiban Abarquez.
La Classe 125 era una categoria del Campionato Mondiale di Velocità, in cui erano ammesse le moto con limite massimo della cilindrata di 125 cc. Dal 1990 è la categoria di minor cilindrata del "Motomondiale" e nel 2012 è stata sostituita dalla Moto3.
Altria Group Inc. (precedentemente Philip Morris Companies Inc.), è uno dei più grandi gruppi del mondo in settori quali gli alimenti, il tabacco e bibite. La sede è nella Contea di Henrico, in Virginia.
Il flip è un salto puntato del pattinaggio artistico, parte da un filo interno sinistro indietro e dopo una puntata con il pattino destro, ed una o più rotazioni in aria, si atterra su un filo esterno destro indietro.
I freni a V (dall'inglese V-brake) hanno equipaggiato fino all'avvento dei freni a disco praticamente tutte le mountain bike, con esclusione di qualche bicicletta di bassissima gamma o di modelli destinati ai bambini che impiegano i vecchi Cantilever, progenitori dei V-Brake.
Boletus regius Krombh., Naturgetreue Abbildungen und Beschreibungen der essbaren, schädlichen und verdächtigen Schwämme (Prague) 2: 3 (1832). Il Boletus regius è un fungo edule appartenente alla famiglia delle Boletaceae non molto comune ma abbastanza ricercato nelle zone di crescita.
Avanzi è stato un programma televisivo di genere comico e satirico trasmesso su Rai 3 in tre edizioni, la prima dal 25 febbraio al 13 maggio 1991 (12 puntate), la seconda dal 28 ottobre 1991 al 16 marzo 1992 (21 puntate), infine la terza dal 20 novembre 1992 al 12 marzo 1993 (16 puntate).
Yamaguchi  (山口県 Yamaguchi-ken) è una prefettura giapponese con circa 1,5 milioni di abitanti, si trova nella regione di Chūgoku, sull'isola di Honshū. Il suo capoluogo è l' omonima città Yamaguchi. Confina con le prefetture di Hiroshima e Shimane.
La diocesi di Ratchaburi (in latino: Dioecesis Ratchaburensis) è una sede della Chiesa cattolica suffraganea dell'arcidiocesi di Bangkok. Nel 2004 contava 15.730 battezzati su 2.327.381 abitanti. È attualmente retta dal vescovo John Bosco Panya Kritcharoen.
La bilancia dei pagamenti è: In Italia la bilancia dei pagamenti è redatta dalla Banca d'Italia, secondo specifiche regole dettate dal Fondo Monetario Internazionale, che sono a loro volta sostanzialmente coerenti con le convenzioni internazionali in materia di contabilità nazionale.
Le nitticore (Nycticorax T. Forster, 1817) sono un genere di uccelli appartenente alla famiglia degli Ardeidi, la famiglia degli aironi. Il nome Nycticorax viene dal greco e significa corvo notturno. Le nitticore hanno infatti abitudini prevalentemente notturne.
L'arcidiocesi di Nampula (in latino: Archidioecesis Nampulensis) è una sede metropolitana della Chiesa cattolica. Nel 2013 contava 448.289 battezzati su 3.474.000 abitanti. È attualmente retta dall'arcivescovo Tomé Makhweliha, S.C.I.
La prelatura territoriale di Huamachuco (in latino: Praelatura Territorialis Huamaciucana) è una sede della Chiesa cattolica suffraganea dell'arcidiocesi di Trujillo. Nel 2004 contava 149.500 battezzati su 230.000 abitanti. È attualmente retta dal vescovo Sebastián Ramis Torrens, T.O.R.
La note biografiche relative alla sua prima infanzia sono scarsissime, difatti le uniche documentazioni conservate, peraltro non completamente attendibili, gli attribuiscono la nascita nella città di Gand, anche se sembra certa l'origine olandese della sua famiglia.
La theisite è un minerale che deve il suo nome al suo scopritore Nicholas J. Theis, geologo della Bendix Corporation, che la rinvenne all’interno di una miniera di uranio nei pressi di Durango, Colorado.
L'amministrazione apostolica del Caucaso dei Latini (in latino: Administratio Apostolica Caucasi Latinorum) è una sede della Chiesa cattolica immediatamente soggetta alla Santa Sede. Nel 2010 contava 50.000 battezzati. È attualmente retta dal vescovo Giuseppe Pasotto, C.S.S.
Studiò le culture del neolitico e dell'età del bronzo della Europa Antica, un'espressione da lei introdotta. I lavori pubblicati tra il 1946 e il 1971 introdussero nuovi punti di vista nell'ambito della linguistica e dell'interpretazione della mitologia.
Il vicariato apostolico di Rundu (in latino: Vicariatus Apostolicus Runduensis) è una sede della Chiesa cattolica immediatamente soggetta alla Santa Sede. Nel 2010 contava 101.000 battezzati su 314.000 abitanti. È attualmente retta dal vescovo Joseph Shipandeni Shikongo, O.M.I.
La diocesi di Saint-Claude (in latino: Dioecesis Sancti Claudii) è una sede della Chiesa cattolica suffraganea dell'arcidiocesi di Besançon. Nel 2010 contava 183.000 battezzati su 258.000 abitanti. È attualmente retta dal vescovo Vincent Jordy.
Gli Opus Avantra sono un gruppo italiano progressive nato negli anni Settanta non solo come gruppo musicale ma soprattutto come movimento estetico sperimentale, unendo insieme musica contemporanea con avanguardia e leggere influenze di rock progressivo.
La diocesi di Haimen (in latino: Dioecesis Haemenensis) è una sede della Chiesa cattolica suffraganea dell'arcidiocesi di Nanchino. Nel 1950 contava 40.149 battezzati su 5.200.000 abitanti. È attualmente sede vacante.
La diocesi di Bondoukou (in latino: Dioecesis Bondukuensis) è una sede della Chiesa cattolica suffraganea dell'arcidiocesi di Bouaké. Nel 2012 contava 116.000 battezzati su 807.000 abitanti. È attualmente sede vacante.
Super Multi è un termine informale usato per indicare i masterizzatori CD/DVD che possono scrivere sui seguenti supporti:Il termine è stato inventato dalla LG Electronics (Divisione della LG Group) ed è attualmente un marchio registrato della LG stessa.
Il monastero di San Vincenzo si trova nel comune di Bassano Romano, in provincia di Viterbo, a 50 km di distanza da Roma. Fa parte della Congregazione silvestrina, fondata da san Silvestro nel monastero di monte Fano a Fabriano.
La Milano-Vignola 1963, undicesima edizione della corsa, si svolse il 4 agosto 1963 lungo un percorso di 235 km. Fu vinta dall' italiano Adriano Durante che terminò la gara in 6h55'00". Era valida come terza prova dei campionati italiani di ciclismo su strada a squadre.
Comico di classe, del quale lo stesso Charlie Chaplin si dichiarò allievo, creò la prima grande maschera del cinema, quella di Max, uomo di mondo elegante ed irreprensibile, dai neri baffetti, il lucente cilindro ed i candidi guanti, che agiva sullo sfondo di una Parigi della Belle époque.
La paraniite-(Y) o paranite-(Y) è un minerale, un tungstato-arseniato strutturalmente simile alla scheelite, sistema tetragonale, elementi essenziali arsenico (AS), Calcio (Ca), ossigeno (O), ittrio Y, e tungsteno W.
Il Campeonato Sudamericano de Football 1920 fu la quarta edizione della Coppa America di calcio. Fu organizzato dal Cile e tutte le partite si disputarono all'Estadio Valparaíso Sporting Club di Viña del Mar dall'11 settembre al 3 ottobre 1920.
Nel piano comunale trasporti di Napoli, è indicata come linea 4 la tratta urbana, fino a Vesuvio de Meis, della linea Napoli - Ottaviano - Sarno.La numerazione della linea non appare nella segnaletica delle stazioni né negli orari.
La Regola di sant'Agostino è un complesso di scritti che la tradizione ha attribuito a sant'Agostino e che è stato riferimento della vita monastica per numerose comunità di consacrati dal V secolo fino ad oggi.
Nave Cavour (C 550) è una portaerei STOVL italiana, costruita da Fincantieri, ed entrata in servizio per la Marina Militare nel 2009 e nei cui ruoli, ai sensi della classificazione ufficiale vigente, è iscritta come incrociatore portaeromobili.
Margherita III delle Fiandre, conosciuta anche come Margherita di Male, Margherita II di Borgogna e Margherita di Dampierre, in francese Marguerite III de Flandre (1350 – Arras, 16 marzo 1405) contessa di Fiandra, di Nevers, di Rethel, di Borgogna e d'Artois e duchessa consorte di Borgogna.
I sabbat sono le otto feste della wicca e del paganesimo, dedicate al Dio, e legate ai movimenti del sole.Sono otto, 4 sabbat minori (Yule, Mabon, Ostara, Litha) e 4 sabbat maggiori (Samhain, Imbolc, Lammas, Beltane). I Sabbat sono giorni di venerazione, di potere, e festività.
L'arcidiocesi di Pontianak (in latino: Archidioecesis Pontianakensis) è una sede metropolitana della Chiesa cattolica. Nel 2013 contava 561.402 battezzati su 3.770.789 abitanti. È attualmente retta dall'arcivescovo Agustinus Agus.
La diocesi di Pelplin (in latino: Dioecesis Pelplinensis) è una sede della Chiesa cattolica suffraganea dell'arcidiocesi di Danzica. Nel 2004 contava 802.000 battezzati su 850.000 abitanti. È attualmente retta dal vescovo Ryszard Kasyna.
La diocesi di Jericó (in latino: Dioecesis Iericoënsis) è una sede della Chiesa cattolica suffraganea dell'arcidiocesi di Medellín. Nel 2004 contava 228.000 battezzati su 230.000 abitanti. È attualmente retta dal vescovo Noel Antonio Londoño Buitrago, C.SS.R.
Già prima della partecipazione al programma, De Megni era noto alle cronache perché vittima, all'età di 10 anni, di un sequestro organizzato dall'Anonima sarda durato 110 giorni (dal 3 ottobre 1990 al 22 gennaio 1991).
Le lingue algiche sono una famiglia di lingue native americane del Nordamerica. Si pensa che derivino dal proto-algico, una proto-lingua di secondo ordine ricostruita usando il proto-algonchino e le lingue attestate wiyot e yurok.
Il Bug Occidentale (in ucraino, bielorusso e polacco Bug) è un fiume, lungo 772 km, che scorre in Ucraina, Bielorussia e Polonia. Per gran parte del suo corso rappresenta il confine orientale della Polonia.
L'acetosella gialla (Oxalis pes-caprae L., 1753) è una pianta erbacea perenne appartenente alla famiglia delle Oxalidaceae.Il fiore presenta una simmetria radiale actinomorfa. È considerata una pianta infestante.
La diocesi di Chikwawa (in latino: Dioecesis Chiquavana) è una sede della Chiesa cattolica suffraganea dell'arcidiocesi di Blantyre. Nel 2006 contava 179.886 battezzati su 1.225.000 abitanti. È attualmente retta dal vescovo Peter Martin Musikuwa.
La comunità montana Medio Sangro (zona R) è stata istituita con la legge regionale 22 aprile 1976, n. 16 della regione Abruzzo, che ne ha anche approvato lo statuto. Comprende nove comuni della provincia di Chieti: ha sede a Quadri. Ne fanno parte:
Il SNCASO SO-4050 Vautour (in francese avvoltoio) era un cacciabombardiere prodotto dal consorzio francese Société nationale des constructions aéronautiques du sud-ouest (SNCASO) negli anni cinquanta.
Burns è un cratere d'impatto presente sulla superficie di Mercurio, a 54,14° di latitudine nord e 117,83° di longitudine ovest. Il suo diametro è pari a 43,02 km. Il cratere è stato battezzato dall'Unione Astronomica Internazionale in onore del celebre poeta scozzese Robert Burns.
In matematica, un gruppoide è una struttura algebrica usata per generalizzare gruppi e azioni di gruppo.Il concetto di gruppoide è stato introdotto da Heinrich Brandt nel 1927.; spesso quindi tale entità viene chiamata gruppoide di Brandt.
Turgon è un personaggio di Arda, l'universo immaginario fantasy creato dallo scrittore inglese J.R.R. Tolkien per Il Silmarillion. È un Elfo della stirpe dei Noldor, signore di Gondolin e Re Supremo dei Noldor.
La diocesi di Darwin (in latino: Dioecesis Darvinensis) è una sede della Chiesa cattolica suffraganea dell'arcidiocesi di Adelaide. Nel 2009 contava 45.600 battezzati su 205.900 abitanti. È attualmente retta dal vescovo Daniel Eugene Hurley.
Il Coro Polifonico Turritano è stato fondato a Porto Torres, in provincia di Sassari nel 1959 dal maestro don Antonio Sanna che lo ha diretto per 37 anni. Dal 1996 al 2014 il coro è stato diretto da Luca Sannai. L'attuale direttore è Laura Lambroni.
La diocesi di Willemstad (in latino: Dioecesis Gulielmopolitana) è una sede della Chiesa cattolica suffraganea dell'arcidiocesi di Porto di Spagna. Nel 2008 contava 217.851 battezzati su 295.264 abitanti. È retta dal vescovo Luigi Antonio Secco, S.D.B.
La diocesi di Palayamkottai (in latino: Dioecesis Palayamkottaiensis) è una sede della Chiesa cattolica suffraganea dell'arcidiocesi di Madurai. Nel 2004 contava 123.789 battezzati su 2.652.273 abitanti. È attualmente retta dal vescovo Jude Gerald Paulraj.
È ricordata per la sua avvenenza che ne ha fatto una delle più affascinanti attrici del cinema hollywoodiano negli anni venti e trenta. È stata interprete di numerosi film - prettamente a sfondo esotico e di avventura - alcuni dei quali di ottima qualità girati sotto la guida di grandi registi.
L'arcidiocesi di Calcutta (in latino: Archidioecesis Calcuttensis) è una sede metropolitana della Chiesa cattolica. Nel 2006 contava 145.246 battezzati su 31.152.686 abitanti. È attualmente retta dall'arcivescovo Thomas D'Souza.
La diocesi di Magangué (in latino: Dioecesis Maganguensis) è una sede della Chiesa cattolica suffraganea dell'arcidiocesi di Cartagena. Nel 2013 contava 677.000 battezzati su 838.000 abitanti. È attualmente retta dal vescovo Ariel Lascarro Tapia.
La diocesi di Hinche (in latino: Dioecesis Hinchensis) è una sede della Chiesa cattolica suffraganea dell'arcidiocesi di Cap-Haïtien. Nel 2013 contava 355.000 battezzati su 584.000 abitanti. È attualmente retta dal vescovo Simon Pierre Saint-Hillien, C.S.C.
Marabutto (arabo : مَربوط marbūṭ, "asceta; marabutto" o مُرابِط murābiṭ, "che vive nel ribāṭ; marabutto") è un termine di ambito islamico/africano (soprattutto dell'Africa Nera ma anche, in misura minore, del Nordafrica) dalle molteplici valenze.
L'arcidiocesi di Lusaka (in latino: Archidioecesis Lusakensis) è una sede metropolitana della Chiesa cattolica. Nel 2007 contava 853.000 battezzati su 3.468.000 abitanti. È attualmente retta dall'arcivescovo Telesphore George Mpundu.
Il distretto di Delvina (in albanese: Rrethi i Delvinës) è uno dei 36 distretti dell'Albania. Appartiene alla prefettura di Valona.Nel distretto di Delvina vive una minoranza etno-linguistica di origine greca.
Il traduttore universale è un dispositivo immaginario, presente in numerose storie di fantascienza, in grado di tradurre in tempo reale qualsiasi linguaggio in una forma comprensibile, in modo biunivoco.
L'arcidiocesi di Concepción (in latino: Archidioecesis Sanctissimae Conceptionis) è una sede metropolitana della Chiesa cattolica. Nel 2006 contava 612.000 battezzati su 1.176.000 abitanti. È attualmente retta dall'arcivescovo Fernando Natalio Chomalí Garib.
La diocesi di N'Zérékoré (in latino: Dioecesis Nzerekorensis) è una sede della Chiesa cattolica suffraganea dell'arcidiocesi di Conakry. Nel 2007 contava 48.422 battezzati su 1.037.757 abitanti. È attualmente retta dal vescovo Raphaël Balla Guilavogui.
Gran parte della sua fama è tuttavia da attribuire al ruolo di cantante degli Iron Maiden ricoperto tra il 1994 e il 1999, prendendo il posto di Bruce Dickinson, che se ne andò per dedicarsi pienamente alla sua attività solista.
In astronomia, si suole indicare come sistema di Saturno la regione di spazio del sistema solare dominata dall'influenza gravitazionale del pianeta Saturno, ed occupata dai suoi satelliti naturali, dai suoi anelli planetari ed eventualmente dalla sua magnetosfera.
Roggwil è un comune del Canton Berna di 3.842 abitanti. Il vecchio stabilimento delle industrie Gugelmann-Areal, situato in questo comune, è stato in passato sede di rave come il Goliath e il Mythos e il Sonic 12.
Il pubblico ministero (in alcuni paesi, ad esempio nella Svizzera italiana, ministero pubblico) è un funzionario pubblico - costituente un l'organo statale monocratico - la cui funzione principale è l'esercizio dell'azione penale.
Cynric del Wessex (... – VI secolo) regnò sul Wessex (regno anglosassone nell' Inghilterra medievale) dal 534 al 560. Era figlio o nipote di Cerdic. Tra le poche testimonianze sulla sua vita si dice che: A Cerdic successe proprio il figlio Ceawlin.
Il Saab 32 Lansen (Lancia) è ricordato come il primo aereo da caccia multiruolo ognitempo svedese degli anni cinquanta, realizzato in varie versioni capaci di ricoprire un vasto ventaglio di ruoli operativi.
Corpse Love: The First Year, è la seconda raccolta dei Pussy Galore, e contiene i primi tre EP, quattro brani da Exile On Main Street più altri otto brani inediti provenienti da prove, demo e registrazioni live.
Fu scelta come Playboy Playmate del mese di novembre 1993. In quel momento risultò essere una delle più anziane Playmate della storia di Playboy. È conosciuta per le dimensioni spopositate delle sue protesi del seno
Un gay bar è una tipologia di bar rivolto principalmente a una clientela gay o lesbica. Altri nomi adottati che includono questa fattispecie di clientela sono: gay club o gay pub, queer bar, lesbian bar, dyke bar, o boy bar.
L'arcidiocesi di Taiyuan (in latino: Archidioecesis Taeiuenensis) è una sede metropolitana della Chiesa cattolica. Nel 1950 contava 40.749 battezzati su 1.500.000 abitanti. È attualmente sede vacante.
Le Isole Chatham sono un arcipelago con due isole principali a est della Nuova Zelanda, con una popolazione di 609 abitanti secondo l'ultimo censimento (2006). Culturalmente le isole Chatham appartengono alla Polinesia, mentre politicamente fanno parte della Nuova Zelanda.
Nozomi  (のぞみ speranza), chiamata prima del lancio Planet-B,  è stata la prima sonda realizzata dal Giappone per l'esplorazione di Marte. La sonda fu costruita dall'Agenzia spaziale giapponese e lanciata il 3 luglio 1998.Fallì l'inserimento in orbita marziana il 14 dicembre 2003.
Raz Fossae è un sistema di canali e depressioni presente sulla superficie di Tritone, il principale satellite naturale di Nettuno; il suo nome deriva da quello della baia delle anime nella mitologia bretone.
Con il termine ”coltivazioni erbacee” si intende indicare la disciplina tecnico-scientifica che si occupa della coltivazione delle piante a consistenza erbacea, cioè che non hanno subito il processo di lignificazione.
La diocesi di Carúpano (in latino: Dioecesis Carupanensis) è una sede della Chiesa cattolica suffraganea dell'arcidiocesi di Cumaná. Nel 2006 contava 435.000 battezzati su 440.400 abitanti. È attualmente retta dal vescovo Jaime Villarroel Rodríguez.
Il fiume Sha Tau Kok (Cinese: 沙頭角河; Hanyu Pinyin: Shātóujiǎo Hé) è un fiume vicino alla città di Sha Tau Kok, nel nordest di Hong Kong e insieme al fiume Shenzhen, è il confine naturale tra Hong Kong e la terraferma.
La diocesi di Gibilterra (in latino: Dioecesis Gibraltariensis) è una sede della Chiesa cattolica immediatamente soggetta alla Santa Sede. Nel 2013 contava 23.495 battezzati su 29.431 abitanti. È attualmente sede vacante.
È nota per aver prestato la sua voce a personaggi delle serie di cartoni animati di Matt Groening I Simpson e Futurama nella loro versione originale in lingua inglese. Ha inoltre doppiato Paperina in varie produzioni della Disney e nel videogioco Kingdom Hearts II.
L'autostrada A4 è un'autostrada polacca in costruzione che a lavori ultimati attraverserà il paese da ovest a est, da Jędrzychowice (confine tedesco) a Korczowa (confine ucraino). Fa parte della strada europea E40.
L'eterodontosauro (Heterodontosaurus tucki Crompton & Charig, 1962) era un piccolo dinosauro erbivoro vissuto nel Giurassico inferiore (Sinemuriano, tra 196,5 e 189,6 milioni di anni fa), i cui resti fossili sono stati rinvenuti in Sudafrica.
L'arcidiocesi di Vienna (in latino: Archidioecesis Viennensis o Vindobonensis) è una sede metropolitana della Chiesa cattolica. Nel 2010 contava 1.301.570 battezzati su 2.601.000 abitanti. È attualmente retta dall'arcivescovo cardinale Christoph Schönborn, O.P.
La Facel Vega era una casa automobilisticafrancese attiva dal 1954 al 1964.L'obiettivo del marchio era quello di produrre veloci automobili di lusso in grado di contrastare la supremazia Inglese di Rolls Royce, Bentley, Aston Martin e Jaguar, e dell'italiana Maserati.
Pussy Gold 5000, pubblicato in collaborazione con la Buy Our Records nel gennaio 1987, è il terzo EP dei Pussy Galore. È stato ristampato assieme a molto altro materiale degli esordi nella raccolta Corpse Love: The First Year (1992, Caroline Records).
L'arcieparchia di Aleppo dei Melchiti (in latino: Archidioecesis Aleppensis o Beroeensis Graecorum Melkitarum) è una sede della Chiesa cattolica greco-melchita. È stata costituita nel IV secolo e nel 2012 contava 18.000 battezzati. È attualmente retta dall'arcivescovo Jean-Clément Jeanbart.
Federico III di Sassonia, detto il Saggio (Torgau, 17 gennaio 1463 – Lochau, 5 maggio 1525), fu Elettore di Sassonia (dalla Casata di Wettin) dal 1486 alla sua morte. Federico era figlio di Ernesto, Elettore di Sassonia e sua moglie Elisabetta, figlia di Alberto III di Baviera.
Il Cantone di Saint-Rambert-en-Bugey era un cantone francese dell'Arrondissement di Belley con capoluogo Saint-Rambert-en-Bugey.A seguito della riforma approvata con decreto del 13 febbraio 2014, che ha avuto attuazione dopo le elezioni dipartimentali del 2015, è stato soppresso.
Il Caproni Ca.31 era il prototipo di un biplano trimotore da bombardamento italiano che volò nel 1914, da cui sarebbe derivata tutta la famiglia di trimotori Caproni impiegati dalle diverse aeronautiche sui diversi fronti del conflitto.
La diocesi di Laoag (in latino: Dioecesis Laoagensis) è una sede della Chiesa cattolica suffraganea dell'arcidiocesi di Nueva Segovia. Nel 2004 contava 441.022 battezzati su 658.454 abitanti. È attualmente retta dal vescovo Renato Pine Mayugba.
Oscar II (Oscar Fredrik) ( Stoccolma, 21 gennaio 1829 – Stoccolma, 8 dicembre 1907) fu re di Svezia dal 1872 alla sua morte e re di Norvegia dal 1872 al 1905. Era il terzo figlio del re Oscar I di Svezia e Giuseppina di Leuchtenberg. Da parte di madre, era discendente di Gustavo I di Svezia e di una sorella di Carlo X di Svezia.
Cannonball, il cui vero nome è Samuel "Sam" Zachary Guthrie, è un personaggio dei fumetti creato da Chris Claremont (testi) e Bob McLeod (disegni), pubblicato dalla Marvel Comics. Apparso per la prima volta sulle pagine di Marvel Graphic Novel n.4: The New Mutants (1982), Cannonball è un supereroe membro dei Nuovi Mutanti, X-Force ed X-Men.
Catapilla è il primo album discografico del gruppo britannico omonimo, del 1971.Pur avendo inciso solo due album i Catapilla rimangono tra i gruppi più interessanti del panorama britannico degli anni settanta e il loro primo lavoro è una miscela di sonorità jazz rock ottimamente eseguita, con lunghe divagazioni strumentali.
La diocesi di Ciudad Victoria (in latino: Dioecesis Civitatis Victoriensis) è una sede della Chiesa cattolica suffraganea dell'arcidiocesi di Monterrey appartenente alla regione ecclesiastica Noreste. Nel 2006 contava 387.241 battezzati su 463.762 abitanti. È attualmente retta dal vescovo Antonio González Sánchez.
L'arcidiocesi di Rio de Janeiro, ufficialmente arcidiocesi di São Sebastião do Rio de Janeiro, (in latino: Archidioecesis Sancti Sebastiani Fluminis Ianuarii) è una sede metropolitana della Chiesa cattolica appartenente alla regione ecclesiastica Leste 1. Nel 2010 contava 3.737.000 battezzati su 6.158.000 abitanti. È attualmente retta dall'arcivescovo cardinale Orani João Tempesta, O.Cist.
La Società Sportiva Cosmos è un club calcistico  sammarinese che ha sede nel castello di  Serravalle.Fondato nel 1979, prende il nome dalla squadra di New York in cui ha giocato Pelé, i New York Cosmos. Anche i colori sociali, il giallo e il verde, sono un omaggio al campione  brasiliano: giallo e verde sono i colori dello stesso Cosmos newyorkese e della nazionale brasiliana.
L'alborada è una forma musicale popolare originaria della Galizia. Gli strumenti caratteristici attraverso cui veniva eseguita erano la dulzaina (una specie di oboe rustico) e il tamboril (piccolo tamburo). Corrisponde al francese aubade e all'italiano mattinata, indicando un pezzo ispirato o da eseguirsi all'alba, contrapposto quindi alla serenata.
Ro Laren è un personaggio dell'universo fantascientifico di Star Trek interpretato da Michelle Forbes.Costituisce il primo personaggio bajoriano di un certo rilievo che appare nell'universo di Star Trek, in particolare nella serie televisiva Star Trek - The Next Generation. Secondo l'usanza bajoriana, Ro è l'equivalente terrestre del cognome, mentre Laren rappresenta il nome.
Balto (1919 - 14 marzo 1933) è stato un Siberian Husky, di proprietà del norvegese Leonhard Seppala, vincitore di tutte le più grandi corse di cani da slitta col suo pupillo Togo. Sulle sue vicende è stato realizzato nel 1995 anche un film d'animazione diretto da Simon Wells e prodotto da Steven Spielberg, che riprende in parte la storia.
Poirino (Poirin in piemontese) è un comune italiano della provincia di Torino di 10.245 abitanti, in Piemonte.Situato a sud-est di Torino, è ai confini con la provincia di Cuneo e la provincia di Asti, posto quasi al centro della pianura che declinando dalle Alpi è circoscritta dalle alture del Monferrato e dai contrafforti dell'Appennino.
In geometria descrittiva i problemi di misura indicano una gamma di problemi in cui viene richiesto di determinare, sulla base delle rappresentazioni grafiche a disposizione, una distanza (misura lineare) o un angolo (misura angolare) determinati da alcuni insiemi, solitamente punti, rette, piani, curve coniche o quadriche.
Di origini africane, era cieco e noto fra l'altro per la sua capacità di suonare fino a tre sassofoni per volta. È considerato (assieme ad Herbie Mann) il fondatore del flauto jazz moderno. La sua personalissima tecnica al flauto ha ispirato molti altri musicisti, tra cui il leader dei Jethro Tull, Ian Anderson.
I 10 000 metri piani sono una specialità sia maschile sia femminile dell' atletica leggera che si corre su pista e fa parte del programma olimpico. Gli atleti partono in massa, non hanno vincoli di corsia e devono effettuare 25 giri di pista. Gli attuali campioni olimpici e mondiali in carica sono il britannico Mohamed Farah e l'etiope Tirunesh Dibaba.
Le locomotive E.454 sono una piccola serie di locomotive elettriche ad azionamento elettronico, monocabina e telecomandabili delle Ferrovie dello Stato italiane progettate e costruite negli anni ottanta. Ne è stata approntata una versione merci che ha preso il nome di E.453. Rimaste allo stato di prototipo sono state accantonate nel corso degli anni novanta.
NOLA è il primo disco del gruppo musicale heavy metal statunitense Down. È stato pubblicato nel 1995 a seguito della circolazione di un demo contenente le prime stesure della maggior parte dei pezzi che sono sull'album. Il titolo si riferisce alla città di New Orleans (New Orleans, LA), luogo d'origine di tutti i componenti del gruppo.
Le automotrici ALn 772 sono state delle automotrici a nafta delle Ferrovie dello Stato italiane tra gli anni trenta e gli anni cinquanta del XX secolo. Progettate per la prima volta con una filosofia prettamente ferroviaria piuttosto che pensando ai veicoli stradali, sono state il tratto d'unione tra le prime littorine, rudi e spartane, e le moderne automotrici.
Il Partito Conservatore del Canada (CPC; inglese: Conservative Party of Canada; francese: Parti Conservateur du Canada) è uno dei maggiori partiti politici canadesi.Il CPC è un partito di centrodestra nato nel 2003 dalla fusione tra il Partito Conservatore Progressista del Canada (PC) e l'Alleanza Canadese (CA).
Reflection – Rock Theatre è un'antologia dei Genesis distribuita nel 1973 principalmente sul mercato tedesco per incrementare lo "zoccolo duro" dei fan locali del gruppo. Contiene una versione corta di Watcher of the skies, apparsa precedentemente insieme alla rara, per l'epoca, Happy the man su un'antologia rappresentativa della Charisma-Virgin.
La diocesi di Coroatá (in latino: Dioecesis Coroatensis) è una sede della Chiesa cattolica suffraganea dell'arcidiocesi di São Luís do Maranhão appartenente alla regione ecclesiastica Nordeste 5. Nel 2006 contava 401.134 battezzati su 501.418 abitanti. È attualmente retta dal vescovo Sebastião Bandeira Coêlho.
Laureato in matematica a Padova nel 1836, vive in vari periodi a Venezia, Trieste, Milano, Firenze e Udine in cui si stabilisce definitivamente nel 1866. Fu collaboratore e poi fondatore e direttore di diversi giornali:Politicamente di tendenza liberale conservatore, laico ed anticlericale fu deputato per la Destra storica al parlamento italiano nelle legislature IX, X e XI, dal 1866 al 1874.
L'ex Seminario Arcivescovile di Taranto è uno dei palazzi del borgo antico della città.Fu uno dei primi seminari ad essere fondato dopo il Concilio di Trento: venne infatti inaugurato il 1º giugno 1568 ed ebbe come primo rettore lo storico Giovanni Giovine. L'ex seminario si affaccia sul Mar Grande, con l'ingresso principale in vico Seminario.
È diventato famoso per essere stato uno dei primi batteristi ad accostare alla classica batteria altri pezzi di metallo e lamiere raccolte tra i rifiuti. Ha suonato con: Sonic Youth (1983-1985), Pussy Galore (1987-1990), Boss Hog, Bewitched, Action Swingers, Chrome Cranks, Knoxville Girls (1999-2001), The International Shades.
L'abbazia territoriale della Santissima Trinità di Cava de' Tirreni (in latino: Abbatia Territorialis Sanctissimae Trinitatis Cavensis) è una sede della Chiesa cattolica suffraganea dell'arcidiocesi di Salerno-Campagna-Acerno appartenente alla regione ecclesiastica Campania. Nel 2013 contava 8.000 battezzati su 8.000 abitanti. È attualmente retta dall'abate Michele Petruzzelli, O.S.B.
La diocesi di Nola (in latino: Dioecesis Nolana) è una sede della Chiesa cattolica suffraganea dell'arcidiocesi di Napoli appartenente alla regione ecclesiastica Campania. Nel 2010 contava 500.000 battezzati su 525.000 abitanti. È attualmente retta dall'arcivescovo (titolo personale) Beniamino Depalma, C.M.
Geni per caso (Wicked Science) è una serie televisiva australiana, prodotta da Network Ten in collaborazione con l'emittente televisiva tedesca ZDF, che, in Italia, va in onda su Disney Channel, dal 13 settembre 2004 su Rai 3, da marzo 2005 e su Rai Gulp, dal 1º settembre 2010La serie ha riscosso un grande successo in tutto il mondo, e conta due stagioni da 26 episodi.
Fu giornalista di costume e scrittrice, viaggiatrice, mercante d'arte e donna di grande cultura, intelligenza e stile. Il padre di Irene Brin era un generale di corpo d'armata, la madre una donna austriaca di origine ebraica, poliglotta, dalla quale Irene apprese le lingue (ne parlava correntemente cinque) ed ereditò la passione per l'arte e la letteratura.
Giovanni Gradenigo detto Nasone ( Venezia, 1279 circa – Venezia, 8 agosto 1356) fu il cinquantaseiesimo Doge della Repubblica di Venezia dal 1355 al 1356. Figlio di Marino, fratello del doge Pietro Gradenigo, si sposò due volte. Venne eletto doge subito dopo la congiura del doge Marino Faliero. Durante il suo dogato Venezia fece la pace con Genova.
Q*bert è un videogioco arcade del 1982 della Gottlieb, creato da Warren Davis. Il protagonista del gioco è Q*bert, una delle icone dell'Età dell'oro dei giochi arcade ed una delle più bizzarre: si tratta infatti di una palla di pelo arancione con due occhi, due piedi ed un prominente naso tubolare.
Nei primati la mano è l'organo prensile che si trova all'estremità del braccio, collegato a questa tramite il polso. Comprende cinque dita, che costituiscono la parte più predisposta al senso tattile. La mano è il primo strumento del genere umano; nell'Homo sapiens è anche un mezzo di espressione quando aiuta la parola o la sostituisce tramite il linguaggio dei segni.
L'Università degli Studi dell'Aquila è la più antica università d'Abruzzo, il suo bacino di utenza si estende oltre la regione e include alcune zone del Lazio, del Molise, dell'Umbria e della Puglia. È una università con una forte caratterizzazione tecnico-scientifica legata alla presenza di importanti gruppi di ricerca e corsi di laurea molto consolidati nel panorama nazionale.
La diocesi di Ciudad Juárez (in latino: Dioecesis Civitatis Iuarezensis) è una sede della Chiesa cattolica suffraganea dell'arcidiocesi di Chihuahua appartenente alla regione ecclesiastica Norte. Nel 2013 contava 2.318.000 battezzati su 2.727.000 abitanti. È attualmente retta dal vescovo José Guadalupe Torres Campos.
La diocesi di Uruguaiana (in latino: Dioecesis Uruguaianensis) è una sede della Chiesa cattolica suffraganea dell'arcidiocesi di Santa Maria appartenente alla regione ecclesiastica Sul 3. Nel 2010 contava 348.000 battezzati su 467.000 abitanti. È attualmente retta dal vescovo Aloísio Alberto Dilli, O.F.M.
Christopher Cross Griffin, comunemente conosciuto come Chris Griffin, è uno dei componenti della famiglia Griffin, protagonista della serie televisiva di cartoni animati creata da Seth MacFarlane, I Griffin. Nella versione italiana il personaggio è doppiato da Davide Lepore, mentre in quella originale dall'attore Seth Green.
Paperissima è un programma televisivo italiano in onda in prima serata dal 1990 prima su Italia 1 e poi su Canale 5. La trasmissione è incentrata sulla riproposizione di gaffe, errori e bloopers di personaggi famosi, giornalisti, telefilm, film ma soprattutto filmati realizzati da persone comuni. Prevede inoltre un concorso per videoamatori con un premio finale per la gaffe più divertente.
La diocesi di San Cristóbal de Las Casas (in latino: Dioecesis Sancti Christophori de Las Casas) è una sede della Chiesa cattolica suffraganea dell'arcidiocesi di Tuxtla Gutiérrez appartenente alla regione ecclesiastica Pacífico-Sur. Nel 2010 contava 1.346.000 battezzati su 1.691.000 abitanti. È attualmente retta dal vescovo Felipe Arizmendi Esquivel.
Dal 15 gennaio 2007 al 23 luglio 2008 ha svolto anche le funzioni di capo dello Stato ad interim in virtù della Costituzione provvisoria del Nepal. È stato inoltre presidente del partito del Congresso Nepalese e leader dell'Alleanza dei sette partiti (cui successivamente si è aggiunto il partito maoista, tornato nella legalità nel 2006).
L'arcidiocesi di Siena-Colle di Val d'Elsa-Montalcino (in latino: Archidioecesis Senensis-Collensis-Ilcinensis) è una sede metropolitana della Chiesa cattolica appartenente alla regione ecclesiastica Toscana. Nel 2010 contava 178.098 battezzati su 185.751 abitanti. È attualmente retta dall'arcivescovo Antonio Buoncristiani.
Winchester (forma arcaica Winton) è una città dell'Inghilterra meridionale, con una popolazione di circa 40.000 persone in un raggio di tre miglia dal suo centro. È la sede del governo del locale distretto della City of Winchester, che si estende per un'area più vasta della sola città, e capitale amministrativa e sede della contea dell'Hampshire.
Il conservatorio Alfredo Casella è un istituto superiore di studi musicali con sede all' Aquila. Venne fondato nel 1967 come sede separata del conservatorio Santa Cecilia di Roma, ma già nel 1968 ottenne la piena autonomia e venne intitolato al compositore e pianista Alfredo Casella. L'istituto ha sede in via Francesco Savini, nel quartiere di Acquasanta. L'attuale presidente è Rinaldo Tordera.
Il cinque per mille indica una quota dell'imposta IRPEF, che lo Stato italiano ripartisce, per dare sostegno, tra enti che svolgono attività socialmente rilevanti (ad esempio non profit, ricerca scientifica). Il versamento è a discrezione del cittadino-contribuente, contestualmente alla dichiarazione dei redditi.
Pietro Alfonso, o di Aragona, detto il Cerimonioso (Pere el Cerimoniós in catalano), (Balaguer, 5 settembre 1319 – Barcellona, 5 gennaio 1387), fu re di Aragona, di Valencia, di Sardegna e di Corsica, Conte di Barcellona e delle altre contee catalane dal 1336. Fu anche re di Maiorca dal 1343 sino alla morte.
Il Giro d'Italia 1951, trentaquattresima edizione della "Corsa Rosa", si svolse in venti tappe dal 19 maggio al 10 giugno 1951 per un percorso totale di 4 153 km. Fu vinto da Fiorenzo Magni. Per l'ultima volta fu assegnata la maglia nera, simbolo dell'ultimo classificato nella graduatoria generale.
Prostějov (in tedesco Prossnitz) in Moravia è una città nella regione di Olomouc, in Repubblica Ceca. Conta circa 46.436 abitanti  e si trova nelle vicinanze di Brno, Olomouc e Přerov. La storia di Prostějov si può rintracciare fino al XIII secolo. La città è un centro importante e noto per la sua industria tessile.
Insieme a Helen Hayes, Ingrid Bergman, Meryl Streep, Jessica Lange e Cate Blanchett è una delle poche attrici ad avere conquistato il Premio Oscar sia come migliore attrice protagonista sia come non protagonista. Nella sua carriera ha inoltre ricevuto tre Golden Globe, tre Emmy Awards e un Tony Awards.
Il Comando operativo di vertice interforze (COI) è lo strumento attraverso il quale il capo di stato maggiore della difesa - responsabile dell'impiego delle forze armate italiane nel loro complesso - esercita il comando operativo sulle forze impiegate in operazioni fuori area e sulle esercitazioni interforze e multinazionali.
L'omissione di soccorso, nell'ordinamento giuridico italiano, è un reato contro la persona, e più specificamente contro la vita e l'incolumità individuale. Si configura come è un reato omissivo, nel quale il legislatore viene a reprimere il mancato compimento di una azione giudicata come doverosa, indipendentemente dal verificarsi o meno di un evento come conseguenza di tale omissione.
In biologia molecolare, ci si riferisce comunemente al neologismo omica (in inglese omics) per indicare l'ampio numero di discipline biomolecolari che presentano il suffisso "-omica", come avviene per la genomica o la proteomica. Il suffisso correlato -oma (in inglese -omes) indica invece l'oggetto di studio di queste discipline (genoma, proteoma).
Ha intrapreso la ricerca storica negli anni novanta e nel 1993 ha esordito con pubblicazione di Erchie dalle origini ad oggi, alla quale nel 1997 ha fatto seguito Gli eroi ercolani caduti in guerra e La nonna fila e racconta..., pubblicato nel 2005. Dal 1996 fa parte del Cenacolo poetico Giovanni Pascoli.
Baghdad è un EP inciso in vinile dagli Offspring nel 1991. Venne prodotto in 3000 copie ed adesso è fuori produzione.Baghdad non è mai stato ristampato nella sua interezza su CD, anche se due canzoni sono state pubblicate successivamente in due diverse compilation: Hey Joe (la quale è una cover) in Go Ahead Punk, Make My Day e Baghdad in Rock Against Bush, Vol. 1.
Live at Hammersmith '84 è un album live della band progressive rock inglese Jethro Tull, pubblicato nel 1990 ma registrato nel 1984, durante il tour di Under Wraps. Questa pubblicazione non è completa: infatti sono state tagliate "The Clasp", "Thick As A Brick" e "Aqualung".Questo album non è disponibile al di fuori dell'Inghilterra.
La RAM è stata un team che ha gestito vetture di Formula 1 acquistate da diversi costruttori, dal 1981 ha costituito la squadra ufficiale della March, in seguito è diventata costruttore e ha partecipato al mondiale tra il 1983 e il 1985. Il miglior risultato ottenuto come costruttore è stato un 8º posto ottenuto da Jonathan Palmer al Gran Premio del Brasile 1984.
Gli arcosauri (Archosauria, dal greco "lucertole dominatrici") sono un gruppo di rettili diapsidi che si svilupparono da antenati arcosauriformi durante il Triassico inferiore (Olenekiano, circa 245 milioni di anni fa). Ai giorni nostri, gli unici gruppi di arcosauri esistenti sono gli uccelli e i coccodrilli.
Il Presidente del Senato uscente, in quanto dimissionario a causa delle polemiche sollevate dopo aver espresso una profonda critica al progetto delle Regioni, è Cesare Merzagora. Presidente provvisorio è il Vicepresidente Giuseppe Spataro. Presidente del Senato eletto al 1º scrutinio è Ennio Zelioli Lanzini.
Permission to Land è il primo album dei The Darkness. Pubblicato nel 2003, ha avuto un successo enorme, proiettando la band ai vertici di ogni classifica, trainato dai suoi singoli di successo, I Believe in a Thing Called Love, Love Is Only a Feeling e Growing On Me. Grazie a questo album, la band si aggiudicò tre Brit Awards nel 2004: Miglior gruppo, Miglior gruppo rock e Miglior album.
La diocesi di Boise City (in latino: Dioecesis Xylopolitana) è una sede della Chiesa cattolica suffraganea dell'arcidiocesi di Portland appartenente alla regione ecclesiastica XII (AK, ID, MT, OR, WA). Nel 2012 contava 172.434 battezzati su 1.567.582 abitanti. È attualmente retta dal vescovo Peter Forsyth Christensen.
Con la denominazione di Ofiti (greco antico: ὄφις, "serpente") o Naasseni (ebraico: nâhâsh, "serpente") si individuano tutti i sistemi gnostici, che veneravano il Serpente corruttore di Adamo ed Eva, ritenuto elargitore agli uomini della conoscenza del Bene e del Male preclusa dal Dio del Vecchio Testamento, creatore del mondo, ma, ritenuto dalla gnosi, inferiore al Dio supremo.
Il Piano Demagnetize fu un accordo segreto  di intelligence, stipulato fra i servizi segreti degli Stati Uniti e dell'Italia, che si proponeva di depotenziare l'influenza sulla società italiana e francese delle forze di orientamento comunista attraverso una stretta collaborazione tra i rispettivi servizi segreti (in Italia il SIFAR).
Con Electronic News Gathering (ENG) si indicano comunemente le riprese televisive eseguite in esterni, con una troupe ridotta e un'attrezzatura portatile. Per quanto il termine sia di utilizzo prettamente giornalistico, è prassi comune indicare come ENG tutte le riprese eseguite in esterni con una singola telecamera, a scopo, per esempio, documentaristico o di supporto a produzioni più ampie.
I Dag Nasty sono un gruppo hardcore punk formato nel 1985 da Brian Baker (chitarra) dei Minor Threat, Colin Sears (batteria) e Roger Marbury (basso), entrambi dei Bloody Mannequin Orchestra, e Shawn Brown (voce). Il loro stile, meno aggressivo e più ragionato e melodico fu di grande ispirazione per i primi gruppi emo e per i gruppi post-hardcore punk.
Ivy League, o le Ancient Eight, è un titolo che accomuna le otto più prestigiose ed elitarie università private degli Stati Uniti d'America. Nonostante siano sorte anche in funzione della fede religiosa (anglicana, puritana, quacchera, battista, presbiteriana, episcopale) dei loro fondatori, le università della Ivy League sono attualmente rigorosamente non-confessionali.
I khmer krom (in lingua khmer: ; in vietnamita: Khơ-me Crôm o Khơ-me dưới, che significa letteralmente "khmer meridionali") sono una minoranza etnica indigena che vive in Cochinchina, nel Vietnam del sud, particolarmente nel delta del fiume Mekong, e rappresentano il gruppo meridionale dell'etnia khmer cambogiana.
Fu anche insegnante di geometria descrittiva. Il suo nome è legato al cosiddetto Teorema di Pohlke, o dell'assonometria, da lui enunciato in un contesto elementare, e dimostrato dal matematico Hermann Amandus Schwarz nel 1864. Il teorema di Pohlke è stato nel tempo ampiamente generalizzato, ed oggi è parte della geometria descrittiva.
Per febbre puerperale o sepsi puerperale si intende una grave infezione dell’utero che può verificarsi dopo un parto o un aborto. È provocata da una contaminazione da batteri, in particolare Escherichia coli, Streptococco o altri germi anaerobi che infettano l'endometrio, membrana che riveste l'utero, nelle zone in cui le mucose per vari motivi hanno subito una lesione.
Pescara del Tronto (La Pescara in dialetto locale) è un paese di 135 abitanti che si trova nella regione Marche. Il suo centro abitato costituisce una frazione del comune di Arquata del Tronto, in provincia di Ascoli Piceno. Dista quattro km dal suo capoluogo e circa trentasei km dalla città sede di provincia. La sua altitudine è di 743 m s.l.m.
Colostrai è una spiaggia a sabbia fine e scura, si trova nel territorio di Muravera in Sardegna. Delimitata da stagni su cui è possibile vedere spesso fenicotteri, è meta turistica, nel periodo estivo, di visitatori per lo più tedeschi.Nei pressi di Colostrai è possibile trovare campeggi, alberghi e zone adibite al parcheggio di camper e roulotte.
Il babà o babbà è un dolce da forno a pasta lievitata con lievito di birra, tipico della pasticceria napoletana. Il suo diametro può variare da 5–7 cm fino a 35–40 cm. Lo si trova anche diviso in due e ripieno con del cioccolato o panna. Inoltre, esiste anche una versione con essenza di bergamotto.
Il Voivodato di Łomża (in polacco: województwo Łomżańskie) è stato un'unità di divisione amministrativa e governo locale della Polonia negli anni dal 1975 al 1998. Nel 1999, con la riforma della suddivisione in voivodati, è stato sostituito dal Voivodato della Podlachia. La città capitale era Łomża.
The Road to Paradiso è un foto-audiobook pubblicato dalla metal band Epica il 4 maggio 2006. Esso è un libro in cui è narrata tutta la storia degli Epica, da quando si chiamavano Sahara Dust fino al loro maestoso concerto al Paradiso di Amsterdam. Ad esso è allegato un cd con nuove tracce, versioni inedite di vecchie canzoni, spiegazioni di tre canzoni e un'intervista riguardo alle canzoni live.
L'indice di Divisia, dal nome dell'economista francese François-Jean-Marie Divisia, è un indice definito in ambito continuo utilizzato per la misurazione delle variazioni nei volumi e nei prezzi di determinati aggregati. Adattamenti al caso discreto dell'indice di Divisia, e quindi sue approssimazioni empiriche, sono:
La baia di Mannin (Mannin Bay in inglese) è la più meridionale delle cinque baie occidentali della contea di Galway situate vicino Clifden. A differenza di quelle settentrionali, formate per lo più da foci di piccoli fiumi e torrenti, la baia di Mannin ha una forma grosso modo circolare. Il centro principale dell'insenatura è Ballinaboy.
La falce in araldica è simbolo di lavoro operoso, nella sua veste di strumento agricolo, ma anche di punizione perché Zaccaria disse che la falce che aveva visto serviva a punire i ladri ed i falsi testimoni. La falce è stata spesso assunta nello stemma da chi aveva fatto in un solo giorno grande strage di infedeli.
Halo 3 è un videogioco del genere sparatutto in prima persona sviluppato dai Bungie Studios e distribuito dalla Microsoft Game Studios in esclusiva per la console Xbox 360. Il gioco è uscito il 26 settembre 2007 ed è il terzo capitolo della saga di Halo, l'ultimo della serie principale ad essere sviluppato da Bungie Studios.
La copiapite è un minerale, un solfato basico e idrato di ferro trivalente, magnesio e ferro bivalente, appartenente al gruppo omonimo. Il nome deriva dalla località di Copiapó, nel Cile. Descritta per la prima volta da Wilhelm Karl von Haidinger (1795 - 1871), geologo e mineralogista austriaco, nel 1905.
Nel campo dell' analisi numerica della matematica, l'algoritmo di de Casteljau, che prende il nome dal suo autore Paul de Casteljau, è un metodo ricorsivo per valutare polinomi nella forma di Bernstein o curve di Bézier. Sebbene l'algoritmo sia più lento per la maggior parte delle architetture se comparato all'approccio diretto, è numericamente più stabile.
La diocesi di Portland (in latino: Dioecesis Portlandensis) è una sede della Chiesa cattolica suffraganea dell'arcidiocesi di Boston appartenente alla regione ecclesiastica I (CT, MA, ME, NH, RI, VT). Nel 2012 contava 207.300 battezzati su 1.379.000 abitanti. È attualmente retta dal vescovo Robert Peter Deeley.
Il comitato di Pozsony (in ungherese Pozsony vármegye, in slovacco Prešporská župa, in tedesco Komitat Pressburg, in latino Comitatus Posoniensis) è stato un antico comitato del Regno d'Ungheria, oggi situato nella Slovacchia occidentale. Capoluogo del comitato era la città di Pozsony (in italiano Presburgo), oggi nota con il nome slovacco di Bratislava.
La Repubblica Genovese fu uno stato sorto nel 1814 in seguito alla caduta di Napoleone Bonaparte. Fu autoritariamente soppresso dal Congresso di Vienna. La sua esistenza fu alquanto effimera, e si concluse de facto con il passaggio di consegne per l'annessione forzata al Piemonte nei primi giorni di gennaio del 1815.
Il biacco (Hierophis viridiflavus (Lacépède, 1789)), precedentemente classificato come Coluber viridiflavus è un serpente frequente nelle campagne e nei giardini, sia in terreni rocciosi, secchi e soleggiati, sia in luoghi più umidi come le praterie e le rive dei fiumi. È detto anche milordo o colubro verde e giallo.
Un po' di febbre è l'album d'esordio (da solista) di Mario Venuti, pubblicato nel 1994 dalla Cyclope Records (etichetta del talent scout catanese Francesco Virlinzi) e distribuito dalla Polydor. Si tratta di un disco eclettico e originale in cui il cantante offre una prova di grande maturità e canzoni di alto livello, in cui il pop si riempie di fragranze e suggestioni brasiliane.
La diocesi di Dodge City (in latino: Dioecesis Dodgepolitana) è una sede della Chiesa cattolica suffraganea dell'arcidiocesi di Kansas City appartenente alla regione ecclesiastica IX (IA, KS, MO, NE). Nel 2010 contava 62.849 battezzati su 231.018 abitanti. È attualmente retta dal vescovo John Balthasar Brungardt.
Figlio dell'orologiaio Ivan Zolotarëv, il giovane Egor frequentò il ginnasio di San Pietroburgo che completò nel 1863 distinguendosi negli studi, tanto da meritare una medaglia d'argento. In seguito si iscrisse alla facoltà di fisica e matematica dell'università di San Pietroburgo dove seguì le lezioni di Čebyšëv e Korkin, conseguì la laurea di primo grado nel 1867.
La diocesi di Phoenix (in latino: Dioecesis Phoenicensis) è una sede della Chiesa cattolica suffraganea dell'arcidiocesi di Santa Fe appartenente alla regione ecclesiastica XIII (AZ, CO, NM, UT, WY). Nel 2004 contava 556.692 battezzati su 3.650.019 abitanti. È attualmente retta dal vescovo Thomas James Olmsted.
Il termine birichino, nella Bologna del XVIII secolo, indicava il popolino, e soprattutto i bambini di strada (l'analogo dei lazzaroni a Napoli). L'uso più celebre del termine è certo quello fatto da Vittorio Emanuele II che tacciò Cavour d'essere un birichìn, nel corso di una furioso litigio tra i due, avvenuto a Monzambano all'indomani dell'armistizio di Villafranca.
La diocesi di El Paso (in latino: Dioecesis Elpasensis) è una sede della Chiesa cattolica suffraganea dell'arcidiocesi di San Antonio appartenente alla regione ecclesiastica XIII (AZ, CO, NM, UT, WY). Nel 2013 contava 689.549 battezzati su 877.940 abitanti. È attualmente retta dal vescovo Mark Joseph Seitz.
La diocesi di San Marco Argentano-Scalea (in latino: Dioecesis Sancti Marci Argentanensis-Scaleensis) è una sede della Chiesa cattolica suffraganea dell'arcidiocesi di Cosenza-Bisignano appartenente alla regione ecclesiastica Calabria. Nel 2010 contava 111.049 battezzati su 113.722 abitanti. È attualmente retta dal vescovo Leonardo Bonanno.
Si definisce carrozza ristorante una tipologia di carrozza ferroviaria il cui allestimento interno è concepito per funzionare da luogo di ristorazione per i passeggeri. Numerose amministrazioni ferroviarie dispongono oggi di carrozze ristorante, diversificate a seconda del tipo di servizio svolto e della clientela interessata.
La Lancia K è un'autovettura di grandi dimensioni prodotta dalla casa automobilistica italiana Lancia, dal 1994 al 2001, ricoprendo il ruolo di ammiraglia.Classificata all'interno del segmento E, oltre alla versione berlina a 3 volumi e 4 porte, ne sono state commercializzate una variante station wagon e una coupé.Dal 2002 è stata sostituita dalla Lancia Thesis.
Teresina è una città del Brasile, capitale dello Stato del Piauí, parte della mesoregione del Centro-Norte Piauiense e della microregione di Teresina. Prende nome da Teresa Cristina di Borbone-Due Sicilie, principessa napoletana, figlia di re Francesco I delle Due Sicilie, moglie dell’imperatore Pietro II, nata a Napoli il 14 marzo 1822.
Furore è un comune italiano di 837 abitanti della provincia di Salerno in Campania. Dal 1997, come tutta la Costa d'Amalfi, è entrato a far parte del Patrimonio Mondiale UNESCO. Fa parte, inoltre, del Club dei borghi più belli d'Italia, dell'Associazione Città del Vino e dell'Associazione Paese Dipinto.Nel 2007 è stata premiata dal Progetto EDEN, come Destinazione Rurale Emergente.
La Holstentor è la più famosa delle porte cittadine appartenenti alla fortificazione medievale della città di Lubecca. È uno dei monumenti più celebri di tutta la Germania.Consiste di due torri circolari collegate con un edificio di mattoni che copre il passaggio d'ingresso.È uno dei più importanti esempi del Gotico baltico che faceva uso principalmente del mattone rosso.
La Polonia ha debuttato all'Eurovision Song Contest nel 1994 conquistando immediatamente un secondo posto in classifica, miglior risultato acquisito. Nel 2012 non ha partecipato a causa degli alti costi dei diritti televisivi per gli Europei di calcio 2012 di cui il paese era ospite, sommati a quelli delle Olimpiadi di Londra. Torna in gara nel 2014
I policlorobifenili, noti spesso con la sigla PCB, sono una classe di composti organici la cui struttura è assimilabile a quella del bifenile i cui atomi di idrogeno sono sostituiti da uno fino a dieci atomi di cloro. La formula bruta generica dei PCB è C12H10-xClx. Sono considerati inquinanti persistenti dalla tossicità in alcuni casi avvicinantesi a quella della diossina.
La Giornata mondiale della proprietà intellettuale viene celebrata dal 2001. Questo evento è stato creato dall' Organizzazione mondiale per la proprietà intellettuale.  Il giorno 26 aprile è stato scelto in quanto data della convenzione sulla proprietà intellettuale entrata in vigore nel 1970. Ogni anno, l'evento è associato ad un messaggio.
1855 - La prima grande rapina al treno (The First Great Train Robbery) è un film del 1979, diretto da Michael Crichton, interpretato da Sean Connery, Donald Sutherland e Lesley-Anne Down. Il film è basato sul romanzo La grande rapina al treno (The Great Train Robbery), scritto nel 1975, dallo stesso Crichton.
Culver City è una città degli Stati Uniti, della California, di circa 38.000 abitanti. Centro residenziale e industriale, è sede dei quartieri generali di diverse case dello spettacolo che producono serie televisive e film per il cinema (MGM Studios, Sony Pictures Entertainment). Fu la sede della società aerospaziale Hughes Aircraft.
Iznogoud è un personaggio dei fumetti francese, creato da René Goscinny (autore anche di Asterix) e Jean Tabary negli anni sessanta. Dopo la morte di Goscinny, Tabary ha creato le storie di Iznogoud. Nel nome del protagonista, "Iznogoud" si cela un gioco di parole: in inglese può significare "non è buono", "He's no good". Nella versione italiana della serie animata è chiamato Gran Bailam.
La carletonite è un minerale. È un raro fillosilicato membro del gruppo dell'apofillite. Il nome del minerale deriva da quello della Università Carleton ad Ottawa in Canada. Fu descritto per la prima volta nel 1969 a partire da un campione trovato a Mont Saint-Hilaire in Québec, non è stato trovato in altri luoghi.
La diocesi di Fano Fossombrone Cagli Pergola (in latino: Dioecesis Fanensis-Forosemproniensis-Calliensis-Pergulana) è una sede della Chiesa cattolica suffraganea dell'arcidiocesi di Pesaro appartenente alla regione ecclesiastica Marche. Nel 2013 contava 134.000 battezzati su 138.065 abitanti. È attualmente retta dal vescovo Armando Trasarti.
Cloten (latino: Clutonus; inglese: Clothen; 630 circa – ...) regnò su Dyfed e Brycheiniog uniti, in quanto marito di Ceindrych, figlia ed erede di re Rhiwallon di Brycheiniog.Nacque attorno al 630 da re Nowy Hen ap Arthwyr. Si sa molto poco su di lui. L'unione tra quei due regni durò per tre generazioni.
L'arsenowaylandite è un minerale scoperto nel 1994 nel distretto uranifero nel nordo della Boemia, repubblica Ceca, ma non sotto dall'autore all'approvazione dell'International Mineralogical Association perché i dati non erano sufficienti. Il nome deriva dalla similitudine con la waylandite e dal contenuto di arsenico. È considerata membro discutibile del gruppo della dussertite.
Rare Trax è un album di canzoni rare e b-sides del gruppo Technical thrash metal svedese Meshuggah. L'album ebbe un buon successo tra i fan, soprattutto perché conteneva le tre canzoni di Psykisk Testbild, il loro primo demo pubblicato su CD, oltre ad altre canzoni che la band registrò negli anni novanta ma che non pubblicò mai. Il CD-Rom contiene anche il videoclip della canzone New Millennium Cyanide Christ, tratta dall'album Chaosphere.
Dopo essere divenuto il frontman dei Commodores, famosa band degli anni '70, dal 1982 ha intrapreso la carriera di solista, vendendo oltre 100 milioni di dischi. Alcune delle sue canzoni più famose sono Endless Love ( 1981, duetto con Diana Ross), We Are The World (scritto con Quincy Jones e Michael Jackson), All Night Long ( 1983), Hello ( 1983) e Say You, Say Me (che vinse il Premio Oscar nel 1986) e Truly. È padre adottivo dell'attrice Nicole Richie.
Minato  (港区 Minato-ku) è uno dei 23 quartieri speciali di Tokyo, Giappone. Ha una popolazione stimata di 175.467 abitanti in un'area di 20,34 km² e una densità di 8.627 persone per km². Minato ospita 49 ambasciate ed è sede di varie società: Dentsu, Fuji Xerox, Mitsubishi Heavy Industries Ltd., e Mitsubishi Motors Corporation, Morinaga & Co. e Morinaga Milk Industry Co., NEC Corporation, Nippon Television, Toshiba e SoftBank, Sony Corporation.
La prima guerra servile si svolse tra il 136 a.C. e il 132 a.C. in Sicilia orientale, con base centrale nella città-roccaforte di Enna, tra gli schiavi siciliani capeggiati da Euno e Cleone di Cilicia e l'esercito romano del console Publio Rupilio. La guerra trasse origine dalle condizioni misere in cui versavano gli schiavi sin dalla fine della dominazione cartaginese. La scintilla fu la ribellione di Haenna.
Il Consiglio rivoluzionario di al-Fatḥ, detto anche FRC (acronimo di Fatḥ al-Majlis al-Thawrī), è un gruppo paramilitare palestinese fondato nell'ottobre del 1974 da Abū Niḍāl, ʿIssām Maraqa (Sālim Aḥmad) e ʿAtīf Ḥammūda (Abū Siham). Si contrappone da sempre ad al-Fath, fondata da Yāser ʿArafāt, considerata troppo moderata. Tra le sezioni dell'organizzazione si trovano l'ufficio politico, il Comitato centrale e il Consiglio rivoluzionario.
Neso, o Nettuno XIII, è un satellite minore di Nettuno, scoperto nel 2002 da un gruppo di ricerca guidato da Matthew Holman e composto da John Kavelaars, Tommy Grav, Wesley Fraser e Dan Milisavljevic.Il suo nome, promulgato dall'Unione Astronomica Internazionale il 29 gennaio 2007, deriva da quello di Neso, (dal greco Νησώ), una Nereide secondo la mitologia greca. Prima dell'assegnazione ufficiale del nome era noto con la designazione provvisoria S/2002 N 4.
La sua traduzione dell'Eneide in endecasillabi sciolti gli diede notorietà internazionale ed è ancora oggi tra le traduzioni più adottate nelle scuole, assieme a quella tradizionale di Annibal Caro. Fu amico di Eugenio Donadoni, Giuseppe Lombardo Radice, Giovanni Pascoli e Tito Marrone. Dopo diverse vicende, la sua salma è stata traslata nella chiesa di San Silvestro Papa della sua città natale, Calatafimi, luogo a cui fu molto legato nella sua adolescenza e che celebrò con svariate poesie.
La Fiat Marea è un' automobile classificata come berlina media prodotta dalla casa automobilistica Italiana FIAT dal 1996 al 2003 per il mercato europeo negli stabilimento Fiat di Mirafiori (oltre che per alcuni periodi a Rivalta (TO) e Cassino (FR) e dal 1998 al 2007 in Brasile per il Sud America e successivamente in Turchia. Derivata dalla piattaforma comune con le Bravo/Brava, venne commercializzata successivamente all'uscita dal mercato di queste ultime.
Figlio di Alexandre Jean Oppenordt, fu il pupillo di Jules Hardouin Mansart. Nel 1692 si trasferì a Roma dove rimase fino al 1699. In Francia costruì a Montmorency l'orangerie del castello di Pierre Crozat e le scuderie del castello d'Enghien per il principe di Condé con uno stile decorativo che ha influenzo le successive schiere di decoratori francesi. Fu inoltre il responsabile a Parigi per la decorazione degli appartamenti del Palais-Royal.
Dreyfus, che parla fluentemente giapponese, francese e inglese, è ben conosciuta in Giappone e Francia.Il suo ruolo più famoso in occidente è quello di Sofie Fatale nel film Kill Bill vol. 1 ed è stata associata alla figura di Quentin Tarantino, di cui è una buona amica, e per il quale ha organizzato il casting giapponese del film. I due si sono incontrati negli anni novanta ad un film festival a Tokyo.
L'Organizzazione di Shanghai per la cooperazione (Shanghai Cooperation Organisation, SCO) è un organismo intergovernativo fondato il 14 giugno 2001 dai capi di Stato di sei Paesi: Cina, Russia, Kazakistan, Kirghizistan, Tagikistan e Uzbekistan. Questi paesi, con l'eccezione dell'Uzbekistan, facevano già parte dello Shanghai Five (noto in Italia come Gruppo di Shanghai). Dopo l'adesione dell'Uzbekistan, nel 2001, i membri dell'organizzazione decisero di cambiarne il nome in quello attuale.
Insieme ad Abraham Geiger, fu il principale rabbino riformato, fautore della visione più radicale (a differenza di Geiger che aveva idee più moderate). Holdheim era infatti per l'abolizione della circoncisione in linea con l'approccio riformato alle mitzvot. La circoncisione infatti è un precetto, non un requisito per l'entrata nel popolo ebraico. Inoltre spostò i riti dello Shabbat alla domenica ed abolì il secondo giorno festivo, fatta eccezione per il capodanno (Rosh Hashana).
Il flusso di coscienza (stream of consciousness in lingua inglese) consiste nella libera rappresentazione dei pensieri di una persona così come compaiono nella mente, prima di essere riorganizzati logicamente in frasi. Il flusso di coscienza viene realizzato tramite il monologo interiore nei romanzi psicologici, ovvero in quelle opere dove emerge in primo piano l'individuo, con i suoi conflitti interiori e, in generale, le sue emozioni e sentimenti, passioni e sensazioni.
L'arsenoflorencite-(Nd) è un minerale appartenente al gruppo della dussertite, precedentemente classificato nel gruppo della florencite. Il nome deriva dal fatto è l'analogo della florencite-(Nd) contenente arsenico e dal suo contenuto di neodimio. Il minerale è stato trovato soltanto come zone di cristalli complessi quindi i dati non sono sufficienti a caratterizzare il minerale che quindi non è stato sottoposto all'approvazione dall'IMA.
Famoso sia per l'uso dello slide sia per la sua notevole capacità di improvvisare, è stato inserito al nono posto nella lista dei 100 migliori chitarristi secondo Rolling Stone.È noto per aver fondato la Allman Brothers Band con suo fratello Gregg ed anche per aver avuto un ruolo importante nell'album del 1970 Layla and Other Assorted Love Songs di Derek and the Dominos, in cui collaborò con Eric Clapton. Inoltre è stato session man per alcuni grandi artisti R'n'B dell'epoca.
Nella scala dei tempi geologici, il Campaniano rappresenta il quinto dei sei piani in cui è suddiviso il Cretacico superiore, la seconda epoca del periodo Cretacico. È compreso tra 83,5 ± 0,7 e 70,6 ± 0,6 milioni di anni fa (Ma), preceduto dal Santoniano e seguito dal Maastrichtiano.È in questa epoca (intorno ai 78 milioni di anni fa) che secondo alcune teorie  avviene la separazione fra proscimmie e scimmie + tarsi.
Gli xo dang, conosciuti anche come sedang, sono un gruppo etnico stanziato prevalentemente nel Vietnam meridionale; comunità minori si trovano nel Laos meridionale. Parlano la lingua sedang, catalogata nel ramo banarico del ceppo mon khmer delle lingue austroasiatiche. La loro fonte di reddito principale proviene dall'agricoltura e dall'allevamento del bestiame e del pollame. Per quanto riguarda la religione, sono in gran parte animisti.
The Long Ryders sono un gruppo rock statunitense, formato a Los Angeles all'inizio degli anni ottanta.Generalmente vengono associati al fenomeno chiamato Paisley Underground, il loro suono è ispirato a quello dei The Byrds nel periodo Gram Parsons, dei Buffalo Springfield e dei The Flying Burrito Brothers filtrati, però, attraverso l'esperienza del punk. Il gruppo si è sciolto alla fine degli anni ottanta per riunirsi poi nel 2004 per un breve tour europeo.
Il Chahar Mahaal-e Bakhtiari (in persiano: چهارمحال و بختیاری) è una delle trentuno regioni (ostān) dell' Iran. È situata nella parte sud-occidentale del paese. Il territorio della regione è prevalentemente montuoso, il capoluogo, la città di Shahrekord (Shahr-e-Kord) è situata a 2.150 m s.l.m. ed è la città più elevata del paese.Questa regione iraniana ospita l'etnia dei Bakhtiari che nel XX secolo è stata la principale protagonista dei fatti inerenti a questa provincia iraniana[non chiaro].
Funai Electric Co., Ltd. (船井電機株式会社) fondata nel 1961 a Osaka in Giappone è un'azienda impegnata nello sviluppo, produzione e distribuzione di dispositivi di comunicazione e informazione come terminali di accesso a internet, periferiche per computer, strumenti audio-video, televisori, videoregistratori, lettori DVD ed elettrodomestici per la casa.I prodotti Funai, sono anche venduti sotto i marchi: Philips, Magnavox, Sylvania, Emerson Radio, Symphonic, Aventura, Esa, Durabrand e Misakai.
L'argot ( IPA: /aʁ.ɡo/) è un registro linguistico proprio di un gruppo sociale, il cui scopo è escludere gli estranei dalla comunicazione, criptando i messaggi scambiati. È l'equivalente francese del termine inglese "slang". L'argot non è un linguaggio tecnico: quest'ultimo infatti è utilizzato da professionisti di uno stesso campo e non è specificatamente ideato per essere criptico per i non appartenenti al gruppo.
L'amico degli amici, è il terzo album di Turi uscito nel 2004. Il lavoro del rapper calabrese si basa su strumentali e rime dello stesso, arricchite dalla presenza di artisti come Kaos One, della scena romana come Danno e dell'hip hop calabrese come Kiave ed L-Mare. Delle quindici tracce, le basi di "Nuove prove" e della bonus track "Niente di nuovo 2002" sono state realizzate da Impro. Inoltre della traccia Cosa Vuoi Da Me è stato realizzato un video.
Saint Tropez è una soap opera francese dal titolo originale Sous le soleil (Sotto il sole) ed è trasmesso in Italia da Rete 4. Il serial è stato creato da Olivier Brémond e Pascal Breton ed è prodotto dalla Marathon Productions. Saint Tropez è composta al momento da 11 stagioni con circa 400 puntate; la prima è stata trasmessa in Francia il 13 marzo 1996 da TF1. In Italia è trasmessa dal 13 settembre 2004.
Mosman è una località del municipio omonimo, nella città di Sydney. Deve il suo nome ad Archibald Mosman, uno dei primi ad avere la concessione di questo territorio. Famosa è la sua baia dove, tra l'altro, carenò la HMS Sirius ammiraglia della Prima Flotta della regina di Inghilterra, da cui il nome originario della baia di Mosman che era Great Sirius Cove (letteralmente "Grande insenatura di Sirius").
I cinesi coreani (in cinese: 朝鲜族; in pinyin: Cháoxiǎn zú; in coreano: 조선족) sono un gruppo etnico della Cina di origine coreana. I cinesi coreani, inoltre, fanno parte dei 56 gruppi etnici riconosciuti ufficialmente dalla Repubblica popolare cinese. Nel censimento del 2000 il numero di cinesi coreani si attestava su circa 1.900.000 unità. La comunità più grande si trova nella Prefettura Autonoma Coreana di Yanbian (854,000 nel 1997).
La classe Invincible di incrociatori da battaglia costituì il primo esempio di questo tipo di imbarcazione militare. La sua creazione fu voluta dall'ammiraglio John Fisher, già responsabile per la creazione della prima corazzata monocalibro, la HMS Dreadnought. Egli visualizzò un nuovo tipo di nave da guerra, una via di mezzo tra l'incrociatore corazzato e la nave da battaglia - avrebbe avuto l'armamento della seconda, ma l'alta velocità del primo.
In generale un contatore è un dispositivo che memorizza (e a volte visualizza) il numero di volte che un particolare evento o processo si verifica, oppure la quantità di una sostanza solida, liquida o gassosa che transita sotto il suo controllo. Il dispositivo può essere meccanico, elettromeccanico, o elettronico; in quest'ultimo caso viene impegnata componentistica digitale la quale utilizza una base di tempo come segnale primario. Questi dispositivi possono lavorare in due modi:
AppleShare IP Migration è un programma incluso nel sistema operativo Mac OS Server. Il programma serve per importare le impostazioni e gli utenti da una rete AppleShare IP verso l'architettura a directory del Mac OS X. Serve per permettere una transizione indolore con il passato e quindi svolge funzione di legacy. Il programma si trova nel server, nella posizione /Applications/Server/AppleShare IP Migration.app.
Sempre Nomadi ( 1981) è il nono album dei Nomadi. Il titolo di questo album è probabilmente il più famoso in quanto diviene il motto del gruppo, gridato a più riprese durante i concerti: Sempre Nomadi. Nel 1980 i Nomadi non rinnovarono il contratto con la EMI e questo è il primo album che non fu pubblicato dalla loro storica casa discografica. Questo album forma una trilogia ideale con due album successivi, Ancora Nomadi del 1988 e Solo Nomadi, uscito nel 1990.
La deossitimidina è il deossiribonucleoside che contiene la timina. È uno dei 4 monomeri fondamentali che formano un filamento di acido deossiribonucleico ( DNA). La deossitimidina non viene sintetizzata dalla ribonucletotide reduttasi come avviene invece per gli altri 3 deossiribonucleotidi, ma si forma attraverso una via diversa, catalizzata da un enzima chiamato timidilato sintasi, particolarmente importante per la terapia antitumorale.
In astronomia, la designazione provvisoria consiste in un insieme di convenzioni volte ad attribuire un nome standard ai corpi celesti di recente scoperta, in attesa che gli organismi preposti (generalmente l'Unione Astronomica Internazionale) propongano un nome definitivo, oppure che i parametri orbitali del corpo vengano ricavati con maggiore precisione, o che la sua scoperta venga confermata da una fonte indipendente rispetto alla prima.
Età del consenso è chiamata, in diritto, l'età a cui una persona è considerata capace di dare un consenso informato a comportamenti regolati dalla legge, in particolare ai rapporti sessuali (e, difatti, di norma, quando si parla di "età del consenso" ci si riferisce proprio all'età per i rapporti sessuali consensuali). L'età del consenso non va confusa con la maggiore età, e neanche con l'età minima richiesta per contrarre matrimonio.
Il Professor Elm (ウツギ博士 Utsugi-Hakase, Dr. Utsugi) è un personaggio immaginario della serie Pokémon. È un ricercatore di Pokémon che si occupa di dare lo starter ai nuovi allenatori nei videogiochi Pokémon Oro, Argento, Cristallo, Oro HeartGold e Argento SoulSilver. È un vecchio studente del Professor Oak e vive a Borgo Foglianova nella regione di Johto dove conduce le sue ricerche sull'evoluzione e sulle uova dei Pokémon. Il suo cognome deriva dalla parola inglese elm (olmo).
La cerimonia di premiazione della 2ª edizione dei Premi César si è svolta il 19 febbraio 1977 alla Salle Pleyel di Parigi. È stata presieduta da Lino Ventura e presentata da Pierre Tchernia. È stata trasmessa da Antenne 2.Il film che ha ottenuto il maggior numero di candidature (otto) è stato Barocco di André Techiné, mentre i film che hanno ottenuto il maggior numero di premi (tre) sono stati Barocco e Mr. Klein (Monsieur Klein) di Joseph Losey.
Il röntgen (simbolo R) è un' unità di misura dell'esposizione ad una radiazione ionizzante. Non fa più parte delle unità del Sistema internazionale. È stata l'unità storica dell'esposizione a raggi gamma e raggi X. Il röntgen è definito come la quantità di radiazione che produce una ionizzazione di uno 1 statcoulomb, ovvero circa 2.08 × 109 coppie di ioni, per ogni cm3 di aria a 0 °C e 1 atm. Si ha che 1 R = 2.58 × 10-4 C/kg .
L'imperatrice vedova Cíxǐ ( pinyin: Cíxǐ tàihòu, tradizionale: 慈禧太后, o anche 慈禧, Wade-Giles: Tze Hsi; Pechino, 29 novembre 1835 – Pechino, 15 novembre 1908) è stata una concubina dell'imperatore Xianfeng e reggente dell' Impero per 35 anni: ebbe una grande influenza sulle vicende dello Stato, dimostrando un forte e autoritario temperamento. Sebbene non appartenesse alla famiglia imperiale, Cixi esercitò più volte la reggenza dell'impero cinese tra il 1861 ed il 1908, e in particolare:
San Nicolò (in greco: Αγιος Νικόλαος, Aghios Nikólaos) è un comune della Grecia situato nell'isola di Creta (unità periferica di Lasithi) con 26.069 abitanti secondo i dati del censimento 2001.A seguito della riforma amministrativa detta programma Callicrate in vigore dal gennaio 2011 che ha abolito le prefetture e accorpato numerosi comuni, la superficie del comune è ora di 512 km² e la popolazione è passata da 19.462 a 26.069 abitanti.
Avenches /aˈvɑ̃ʃ/ è un comune del Canton Vaud di 2.549 abitanti. Il 1º luglio 2006 c'è stata l'incorporazione di Donatyre. Comprende una parte del lago di Murten. In epoca romana corrispondeva alla città chiamata Aventicum.Particolarmente interessante da visitare è l'anfiteatro romano dove ogni estate si svolgono diversi concerti che spaziano dall'opera lirica al rock. Nel territorio comunale si trova l'omonimo castello, inserito nella lista dei beni culturali d'importanza nazionale.
Finikas (in greco Φοίνικας) è un ex comune della Grecia nella periferia di Creta ( unità periferica di Rethymno) con 3.946 abitanti secondo i dati del censimento 2001. È stato soppresso a seguito della riforma amministrativa, detta piano Kallikratis, in vigore dal gennaio 2011 ed è ora compreso nel comune di Rethymno.è un comune appartenente alla prefettura di Rethymno, una delle quattro in cui è divisa amministrativamente l'isola di Agios Vasileios.
Il vicariato apostolico di San Jose in Mindoro (in latino: Vicariatus Apostolicus Sancti Iosephi in Mindorensis) è una sede della Chiesa cattolica immediatamente soggetta alla Santa Sede. Nel 2010 contava 388.000 battezzati su 481.000 abitanti. È attualmente retta dal vescovo Antonio Pepito Palang, S.V.D. Il santo patrono titolare del vicariato è san Giuseppe Lavoratore e la santa patrona secondaria è Nostra Signora di Fatima.
Pendas Fields è un complesso urbano a Leeds, West Yorkshire. È vicino a Cross Gates, Manston e Swarcliffe. Il Cock Beck scorre poco lontano. Pendas Fields e Barnbow Wood potrebbe essere stato il sito della battaglia di Winwaed ( 655). Pertanto il nome "Pendas fields" verrebbe dal re merciano Penda, morto proprio in questa battaglia. Pendas Field ha un proprio centro sportivo e una scuola la John Smeaton Community High School.
La retroflessione uterina è una posizione anomala dell' utero in cui il corpo dell'organo è ripiegato all'indietro su sé stesso all'altezza dell' istmo cervicale e del segmento inferiore dell'utero. La condizione non ha alcun significato clinico, non impedisce il concepimento e non influisce negativamente sulla evoluzione della gravidanza. All'esame vaginale con lo speculum, la condizione può essere sospettata in base allo spostamento in avanti della cervice nella cavità vaginale.
Aristosuchus pusillus è un piccolo dinosauro noto per scarsi resti fossili rinvenuti verso la metà dell' '800 nei ricchi giacimenti dell'Inghilterra meridionale risalenti al Cretacico inferiore. Spesso confuso con il quasi identico Calamospondylus, ora Aristosuchus è ritenuto essere un rappresentante dei compsognatidi, una famiglia di teropodi che include alcuni tra i più piccoli fra i dinosauri.
La guanosina è un nucleoside composto dalla base azotata purinica: guanina a cui è attaccato un anello di ribosio (o ribofuranosio) attraverso un legame β-N 9- glicosidico. La guanosina può essere fosforilata, diventando GMP ( guanosinmonofosfato), cGMP (guanosina monofosfato ciclica), GDP ( guanosindifosfato) oppure GTP ( guanosintrifosfato). Se la guanina è attaccata ad un anello di deossiribosio, si ha la molecola di deossiguanosina.
La chiesa di Santa Maria in Campo, "speciosa in campis" (in italiano: bella nei campi) come si legge sull'architrave, è un luogo di culto cattolico che sorge su uno spiazzetto laterale di via del Proconsolo che si apre poco dopo l'inizio della strada a pochi passi da piazza del Duomo a Firenze. Ma pur trovandosi in posizione centralissima, non appartiene alla diocesi fiorentina, bensì a quella di Fiesole.
È stata una delle figure più rilevanti della breve esperienza della Repubblica Napoletana del 1799.Di famiglia portoghese ma nata a Roma, nelle pubblicazioni tedesche, inglesi e italiane viene ricordata con il nome in lingua italiana; il nome in italiano venne adottato dalla sua famiglia nelle residenze di Roma e Napoli ed è quello con il quale la Fonseca Pimentel fu tra i protagonisti della scena politica di fine XVIII secolo.
Un fluido ideale è un fluido che ha densità costante e coefficiente di viscosità nullo, quindi ha la legge di Pascal come legge costitutiva. La più importante conseguenza è che se il coefficiente di viscosità è nullo, in un fluido ideale non vi sono sforzi di taglio. Alcuni liquidi comuni tra cui l'acqua ha un coefficiente di viscosità molto basso e un modulo di comprimibilità molto alto. Ciò ci induce a considerarli fluidi incomprimibili e fluidi non viscosi.
Desktop search è una categoria di programmi informatici di utilità che effettuano ricerche nel file system del computer, solitamente file di testo. Questa classe di programmi è in grado di effettuare ricerche su qualsiasi tipo di informazioni, dalla cronologia dei browser, rubriche e-mail, e file di testo.La ricerca avviene quindi nel computer dell'utente piuttosto che su Internet, ma programmi come Google Desktop non fanno questa distinzione.
Il patto di stabilità e crescita (PSC) è un accordo, stipulato e sottoscritto nel 1997 dai paesi membri dell'Unione europea, inerente al controllo delle rispettive politiche di bilancio pubbliche, al fine di mantenere fermi i requisiti di adesione all'Unione economica e monetaria dell'Unione europea (Eurozona) cioè rafforzare il percorso d’integrazione monetaria intrapreso nel 1992 con la sottoscrizione del trattato di Maastricht.
Con suo fratello José Manuel (poi ammazzato nel carcere di Palmira, in Colombia, nel 1998) gestiva il traffico internazionale di cocaina dal sud della Colombia agli Stati Uniti e in Europa. Nel 1996 fu assassinato con cinque colpi di pistola. Nel 1998 suo fratello José Manuel Herrera ammazzò in carcere Orlando Henao Montoya, elemento di spicco del cartello di Norte del Valle e ritenuto il mandante dell'omicidio del fratello.
L'uomo che volle essere re (The Man Who Would Be King), noto in italiano anche con i titoli L'uomo che voleva essere re e L'uomo che volle farsi re, è una delle quattro novelle di Rudyard Kipling che compongono la raccolta intitolata Il risciò fantasma e altri racconti dell'arcano (The Phantom 'Rickshaw & other Eerie Tales) originariamente pubblicato in India nel dicembre del 1888 come quinto fascicolo della collana "Indian Railway Library".
Ophthalmosaurus (che significa "occhio di lucertola" in greco) è stato un ittiosauro del medio-tardo giurassico (165-145.000.000 di anni fa), così chiamato per i suoi occhi estremamente grandi. Aveva un corpo lungo circa 4 metri a forma di delfino. Le specie più note sono Ophthalmosaurus icenicus e Ophthalmosaurus discus. Importanti reperti fossili di questo genere sono stati ritrovati in Europa, Nord America e Argentina.
È documentato il 18 dicembre 871 come messo imperiale, sedendo a giudizio con il margravio Adalberto, mentre nell' 874 ottenne dall'Imperatore Ludovico II il Germanico il privilegio dell'immunità per i beni vescovili. Il 1º marzo 893 è riportato di come i suoi messi consegnino a Berta, badessa della Badia di Sant'Andrea, sua nipote Berta, affinché sia educata in maniera da poter succedere alla badessa stessa dopo la sua morte alla tenuta dell'abbazia.
Il cronotachigrafo è un componente della strumentazione di bordo dei veicoli commerciali ed industriali circolanti nell’ area comunitaria europea. Il dispositivo viene installato obbligatoriamente sui veicoli adibiti al trasporto di cose di peso complessivo superiore alle 3,5 tonnellate (autocarri, autotreni, autoarticolati), e su veicoli adibiti al trasporto di passeggeri (Autobus, autosnodati) con numero di persone, compreso il conducente, superiore a nove.
Persona è un film del 1966 diretto da Ingmar Bergman. Si tratta dell'opera stilisticamente più sperimentale del regista svedese, nella quale l'assoluta essenzialità espressiva, resa dall'abituale, straordinario bianco e nero di Sven Nykvist e dall'uso programmatico del primo piano, è arricchita da sequenze surreali, a rappresentare l'inconscio, e da immagini metacinematografiche (la pellicola che brucia e si accartoccia su sé stessa).
Formula magica (in tedesco Zauberformel, in francese Formule magique) fu la definizione data alla suddivisione dei seggi del Consiglio federale svizzero (il governo) dal 1959 fino al 2003. In questo lungo periodo il Consiglio federale è sempre stato composto da:Nel 2003 la formula magica si è spezzata con la riduzione dei democristiani a 1 solo membro, a favore dell'UDC che ha ottenuto 2 seggi in governo.
Cominotto (o anche Cominetto, in maltese Kemmunett) è un'isola disabitata dell'arcipelago delle Isole Calipsee, nel mare Mediterraneo. Misura 0,25 km². Cominotto si trova a una distanza di appena 100 metri dall'isola di Comino, nel canale di Gozo tra Malta e Gozo, e con essa circoscrive un piccolo canale che va a formare la Laguna blu (in maltese Bejn il-Kmiemen, letteralmente "Tra i due Comino").
Nel Breviario ambrosiano viene definito inclytus virtute. L'unica fonte (peraltro poco attendibile) su di lui è un epigramma di Ennodio, il quale parla di lui come siriano e aggiunge che fu eletto vescovo di Milano da papa Innocenzo I. Sostenne con dedizione il popolo milanese durante l'invasione dei Visigoti. Morì nel 423, la sua tomba si trova nella Basilica di San Nazaro in Brolo. Non è certa la data della sua canonizzazione. La chiesa cattolica lo festeggia oggi il 23 aprile.
Arthwyr (latino: Artorius; inglese: Arthur; attorno al 585 – ...) è stato sovrano del Dyfed (regno altomedievale del Galles, regione dell'Inghilterra).Poco si sa di questo monarca degli inizi del VII secolo. Figlio ed erede di re Pedr ap Cyngar ap Vortepor, senza dubbio gli fu dato il nome dal leggendario re Artù. La sua tomba è probabilmente il Bedd Arthur, una struttura ovale di 12 pietre messe in verticale nelle Preseli Hills, che si trovano a est.
Le profezie della monaca di Dresda è un saggio di Renzo Baschera che analizza alcuni[non chiaro] presunti manoscritti, ritrovati all'inizio del XIX secolo, contenenti alcune[non chiaro] profezie sugli ultimi papi, sulle grandi dinastie europee, sul progresso tecnico, su alcuni[non chiaro] disastri e sulla fine dei tempi, attraverso un arco di tempo che va dalla fine del XVII secolo alla fine del XXX secolo.
Diplomato in Lettere Classiche nel 1971, nel 1984 consegue il dottorato di ricerca in Lettere e Scienze Umane. Dal 1988 è professore di egittologia presso l' Università della Sorbona (Parigi IV) e titolare di un seggio al Collegio di Francia.Dal 1989 al 1999 è stato direttore dell'Istituto francese d'archeologia orientale del Cairo. Dal 1990 è direttore scientifico del centro franco-egiziano di studi sui templi di Karnak.
L'Ordine dei Minimi (in latino Ordo Minimorum) è un istituto religioso maschile di diritto pontificio: i frati di questo ordine mendicante, detti anche paolotti, pospongono al loro nome la sigla O.M.L'ordine, sorto nel XV secolo a opera di Francesco di Paola, si caratterizza per la spiritualità penitenziale vissuta attraverso l'osservanza di un quarto voto di vita quaresimale; i frati minimi si dedicano particolarmente alla predicazione e al ministero della riconciliazione.
Nymphetamine è il sesto album in studio dei Cradle of Filth, uscito il 28 settembre 2004. Hanno contribuito alla produzione di questo album anche Liv Kristine e Doug Bradley. Quest'ultimo ha collaborato anche nell'album Midian.È stato rilasciato anche in un'edizione speciale nel 2005, con diverse bonus track. Nel secondo CD dell'edizione speciale ha anche collaborato King Diamond nella canzone Devil Woman. È forse l'album più "classico" della band, che si affaccia molto all'heavy metal.
Slysoft Inc. è una società di software di imprenditori e programmatori europei, con sede legale a Saint John's, nel paradiso fiscale di Antigua e Barbuda. È specializzata in programmi di copia di CD e DVD. Benché alcuni dei suoi applicativi siano in grado di superare le protezioni anticopia, nello stato in cui ha sede ciò non viola la legge. Vende i suoi prodotti anche tramite e-commerce, basandosi su un conto corrente svizzero.
In macroeconomia il modello AS-AD (Aggregate Supply – Aggregate Demand) è un modello matematico utilizzato per rappresentare l'equilibrio economico nei mercati finanziari, dei beni e del lavoro. Nel modello AS-AD l'equilibrio è rappresentato da un certo livello di produzione Y e da un certo livello dei prezzi indicato con P. Sono utilizzate due curve per la rappresentazione grafica di questo modello, la curva AS e la curva AD.
L'idroscalo di Milano è uno scalo per idrovolanti realizzato alla fine degli anni venti, situato nelle vicinanze dell'Aeroporto di Milano-Linate. Con il declino dell'idrovolante come mezzo di trasporto, l'ampio bacino acquatico è oggi un polo di attività ricreative e sportive, un utilizzo quest'ultimo che ha accompagnato l'idroscalo lungo tutta la sua storia, tanto che le prime gare di canottaggio furono tenute già nel 1934. Ha una estensione di 1,6 km2.
Malgrate (Malgraa in dialetto lecchese, pronuncia fonetica IPA: /malˈgraa/) è un comune italiano di 4.296 abitanti della provincia di Lecco, in Lombardia. Si affaccia sulla parte terminale del Lario proprio dirimpetto alla città di Lecco.Località di soggiorno ricercata già nel '700, Malgrate vive fino alla fine del XIX secolo il suo momento di massimo splendore. Nei suoi palazzi si registrò una così alta vivacità intellettuale ed artistica, da valergli l'appellativo di "Venezia del Lario ".
Impara a suonare a 9 anni. Nel 1966 si iscrive al Conservatorio Čajkovskij di Mosca, dove si laurea a pieni voti con Natalia Gutman. Nel 1975 fonda il "Trio Čajkovskij" assieme al pianista Konstantin Bogino e al violinista Pavel Vernikov. Attualmente risiede a Parigi. Nel dicembre del 2005, si è esibito davanti al Presidente della Repubblica Italiana Carlo Azeglio Ciampi. Suona un violoncello Giovanni Grancino del 1712.
La Battaglia di Narva fu combattuta il 30 novembre 1700 a Narva, nell'ambito della Grande guerra del nord, e vide opporsi tra loro gli eserciti dell'Impero svedese (che contava circa 10.000 unità) e di Impero russo (formato da 40.000 soldati), che aveva invaso la città estone, allora sotto il controllo svedese. Nonostante la pesante inferiorità numerica, l'esercito svedese riuscì a sconfiggere quello russo dopo solo tre ore di duro combattimento, ed a costringerlo alla ritirata in Polonia.
Grande Maestro di scacchi dal 1988, ha raggiunto il suo miglior punteggio Elo nella lista FIDE dell'ottobre 2007 con 2787 punti, che lo ha reso il numero 2 della graduatoria mondiale e al primo posto in Ucraina.  Ivančuk è uno dei giocatori di punta nel mondo degli scacchi dal 1988, capace diverse volte di raggiungere il secondo posto nella classifica Elo, ma non ha mai vinto il  Campionato del mondo di scacchi assoluto. Ha vinto a Mosca il Campionato del Mondo di gioco Blitz nel 2007..
Biancheria intima o intimo o lingerie (il termine francese lingerie – pronuncia francese [lɛ̃ʒəˈʁi], inglese [ˈlænʒəɹiː] – deriva da linge che significa "di lino") definisce l'insieme di elementi di vestiario indossati sotto i vestiti. Con biancheria intima (o intimo) si indicano tanto capi femminili quanto capi maschili, mentre il termine lingerie (adattato in italiano fin dal XVII secolo in lingeria) di solito viene riservato i capi prettamente femminili e particolarmente ricercati.
La Società Sportiva Basket Napoli era una squadra italiana di pallacanestro con sede nella città di Napoli e giocava le sue partite interne al PalaBarbuto. Fino al 1999, il club giocava a Pozzuoli con il nome di A.P.L. Puteoli e disputava le partite interne al PalaBleu di Pozzuoli. Non va confusa con la Partenope Napoli Basket, altra importante società napoletana di basket che ora milita in Serie C regionale, e con la Napoli Basket, società attiva fino alla stagione 1996-97.
Verden (Aller) è una città di 26.973 abitanti della Bassa Sassonia, in Germania. È il capoluogo, ma non il centro maggiore, del circondario rurale (Landkreis) omonimo. Nel 786 venne eretta a capoluogo dell' omonima diocesi; la sede episcopale fu trasferita nel 1195 ma la cattedrale rimase a Verden. La diocesi venne in seguito soppressa. Verden si fregia del titolo di "Comune indipendente" (Selbständige Gemeinde).
Il protocollo di esclusione robot indica, nel gergo di internet e più in generale del web, le regole utilizzate dai crawler per applicare restrizioni di analisi sulle pagine di un sito web. Esso sono contenute nel file robots.txt, ideato nel giugno 1994 con il consenso dei membri della robots mailing list (robots-request@nexor.co.uk). In questo momento non esiste un vero e proprio standard per il protocollo robots.
I The Mamas & the Papas (originariamente The Mama's & the Papa's) sono stati un gruppo musicale folk rock statunitense attivo tra il 1965 e il 1971, ricordato come uno dei più popolari complessi vocali d'America. Ha al suo attivo cinque album musicali e numerosi singoli, tra i quali Go Where You Wanna Go che è il primo singolo datato 1965 e California Dreamin', datato anch'esso 1965, uno dei più famosi della band.
Nel 2006, ad Atene, ha preso parte ai 3000 m piani della Coppa del Mondo. Di questa specialità aveva anche stabilito il primato di Coppa del Mondo nel 2002 a Madrid. In quest'occasione l'uomo da battere era Kenenisa Bekele, ma Mottram è riuscito ad infliggere all'atleta etiope una clamorosa sconfitta, segnando anche il suo nuovo primato personale, e di conseguenza il nuovo record della manifestazione per i 3.000, con 7'32"19. Mottram è stato il secondo atleta capace di battere Bekele nel 2006.
La storia di Maztica, continente del pianeta immaginario Abeir-Toril, appartenente all'ambientazione Forgotten Realms per il gioco di ruolo Dungeons & Dragons, è divisibile in quattro periodi storici: Era Immortale, Età d'Oro di Payit, Alba di Nexal, e l'era attuale, ancora senza nome, che comprende la scoperta di Maztica da parte di Faerûn e raccontata in una trilogia di romanzi di Douglas Niles: Ironhelm, Viperhand e Feathered Dragon, inediti in Italia.
GeSbTe è una lega di Germanio, Antimonio e Tellurio.È un materiale a transizione di fase del gruppo del vetro calcogenico usato nei dischi ottici riscrivibili (DVD+RW) e nelle memorie a cambiamento di fase. La sua composizione è GeTe-Sb2Te3, il suo tempo di ricristallizazione è inferiore ai 20 nanosecondi permettendo un bit rate fino a 35MB/s in scrittura; si utilizza moltissimo anche la lega Ge2Sb2Te5 nello sviluppo delle memorie a cambiamento di fase.
Gaia è un album del gruppo spagnolo Mägo de Oz, pubblicato nel settembre del 2003. Il disco racconta la storia di una latino-americana (Alma Echegaray), giustiziata ad Atlanta nel 2002, che resuscita e racconta al governatore dello Stato della Georgia la storia di una giovane azteca (Azaak) e del suo amore per un marinaio spagnolo (Pedro de Alcázar) nel 1520. Questo disco rappresenta la prima parte della trilogia omonima.
Il Canone muratoriano è probabilmente la più antica lista dei libri del Nuovo Testamento.Fu scoperto in un manoscritto dell'VIII secolo, scritto probabilmente a Bobbio e appartenente alla Biblioteca Ambrosiana, da Ludovico Antonio Muratori e fu pubblicato nel 1740. Successivamente, nel 1897, furono trovati quattro frammenti del Canone in quattro manoscritti dell'abbazia di Montecassino, datati all'XI e al XII secolo.
Il marchio Plextor (プレクスター) è molto conosciuto per i masterizzatori di compact disc e DVD.Il marchio è utilizzato per tutti prodotti di Electronic Equipment Division and Printing Equipment Division di Shinano KenshiIl marchio all'inizio era conosciuto come TEXEL, dal quale nome fu introdotto il primo lettore per dishi ottici (CD-ROM) nel 1989.Il marchio è usato per masterizzatori CD, DVD, dischi rigidi, dischi rigidi portatili, Personal Video Recorder, lettori di floppy disk e chiavi USB.
L'International Consumer Research & Testing Ltd. (ICRT) è un'associazione di difesa dei diritti dei consumatori che coopera nella ricerca e nel test di prodotti. È composta da 37 organizzazioni di 33 paesi sparsi nei 5 continenti.La partecipazione è aperta alle organizzazioni che agiscano solo nell'interesse dei consumatori, non facciano pubblicità e siano indipendenti dal commercio, dall'industria e dai partiti politici.
Il metodo di Myklestad è un metodo di discretizzazione impiegato in meccanica, nello studio dei sistemi continui lineari, ed in particolare del comportamento flessionale di una trave.Esso prende il nome dall'ingegnere meccanico statunitense, di origine danese, Nils Otto Myklestad, che lo elaborò nel 1944. Talvolta il metodo di Myklestad viene indicato come metodo di Myklestad-Prohl per ricordare anche che negli stessi anni un metodo simile venne elaborato da M.A. Prohl.
AlpTransit è un progetto svizzero di alta velocità ferroviaria in corso di realizzazione, lungo gli assi del San Gottardo e del Lötschberg. Esso ha per obiettivo la costruzione di un tratto ferroviario sotterraneo nord-sud attraverso le Alpi, suddiviso in tunnel di base scavati diverse centinaia di metri al di sotto di quelli attuali. Con la costruzione della nuova trasversale ferroviaria alpina (NTFA) nasce un collegamento ferroviario rapido ed efficiente.
Gli Hoa (in Vietnamita: Hoa; caratteri tradizionali cinesi: 華, Cinese mandarino: Yuènán huárén (越南華人), Cantonese: yuet naam wah kiu (越南華僑)), denominati anche "vietnamiti cinesi", "sino-vietnamiti", o "etnia cinese del Vietnam", sono un gruppo etnico cinese facente parte dei 54 gruppi etnici ufficialmente riconosciuti dal Vietnam. La classificazione del governo vietnamita per quanto riguarda gli Hoa esclude gli altri due gruppi etnici che parlano cinese, e cioè i San Diu e gli Ngai.
È stato dichiarato santo e dottore della Chiesa dalla Chiesa cattolica. La memoria liturgica è il 25 maggio (precedentemente era il 27 maggio) ; nel Rito ambrosiano la memoria liturgica è il 23 maggio. Scrisse su molti altri argomenti, dalla musica alla poesia, ai commentari biblici. È citato da Dante Alighieri nella Divina Commedia.Il motto riportato nello stemma di Papa Francesco, Miserando atque eligendo, è tratto da un passo delle Omelie di Beda il Venerabile (Om. 21; CCL 122, 149-151).
La Lega peloponnesiaca fu l’alleanza militare costituitasi verso la metà del VI secolo a.C. tra le póleis del Peloponneso, con a capo Sparta alla quale spettava il comando in guerra e la presidenza dell’assemblea degli alleati, che erano tenute all’invio di contingenti militari. A differenza della successiva Lega delio-attica, costituitasi intorno ad Atene, la lega peloponnesiaca non prevedeva il versamento di alcun tributo da parte degli alleati alla città egemone.
Giovanni Giustiniani Longo (Genova, 1418 – Chio, 1º giugno 1453) fu un comandante militare genovese che operò nel Levante. Podestà di Caffa, generale marinaro, secondo i suoi biografi nacque nel XV secolo (forse nel 1418), e trovò la morte ancora in giovane età il 1º giugno del 1453, a Chio (colonia genovese dell'impero bizantino), a causa delle ferite riportate durante la difesa di Costantinopoli dall'assalto ottomano.
L'Ostrobotnia centrale (Keski-Pohjanmaa in finlandese, Mellersta Österbotten in svedese) è una regione della Finlandia situata nella provincia della Finlandia occidentale, ed è parte della regione storica dell'Ostrobotnia. Essa confina con le regioni dell'Ostrobotnia, Ostrobotnia meridionale, Ostrobotnia settentrionale e Finlandia centrale. L'Ostrobotnia centrale è divisa nei distretti di Kokkola e Kaustinen.
Bane è una divinità immaginaria appartenente all' ambientazione Forgotten Realms per il gioco di ruolo fantasy Dungeons & Dragons. È una divinità maggiore del pantheon faerûniano. Il suo simbolo è costituito da raggi verdi che scaturiscono da un pugno nero. La sua arma preferita è la "Mano Nera di Bane", un guanto d'arme nero. Il suo Eletto è Fzoul Chembryl, Gran Sacerdote del Tempio di Bane e Signore Supremo degli Zhentarim.
Il contratto a progetto o contratto di collaborazione a progetto ( abbreviato co.co.pro.) è un tipo di contratto di lavoro vigente nella legislazione italiana. La fattispecie di contratto affiancò il precedente contratto di collaborazione coordinata e continuativa (co.co.co.) introdotto dal cosiddetto pacchetto Treu e successivamente modificato dal d.lgs 10 settembre 2003, n. 276, in attuazione della legge 14 febbraio 2003 n. 30 (cosiddetta Legge Biagi).
Nonostante un'infanzia difficile e sebbene fosse sofferente d'asma (malattia aggravata dal suo essere fumatrice)[senza fonte] divenne una pattinatrice di livello internazionale. Fu la seconda donna, dopo la giapponese Midori Ito, ad eseguire un triplo axel in una competizione ufficiale.È soprattutto nota al grande pubblico per il suo coinvolgimento nell'aggressione alla pattinatrice Nancy Kerrigan, avvenuta nel gennaio 1994, cui seguì uno scandalo mondiale.
Taddeo (Elmer J. Fudd) è un personaggio dei Looney Tunes, caratterizzato fisicamente come un ometto pelato. Il prototipo del personaggio è Egghead (lett. "testa d'uovo"), un ometto calvo, dinoccolato, con bombetta e naso a patata che compare per la prima volta nel cortometraggio Egghead Rides Again ( 1937) di Tex Avery. La prima apparizione di Taddeo è nel 1940 in Elmer fotografo (Elmer's Candid Camera) un cortometraggio di Chuck Jones, dove compare anche un prototipo di Bugs Bunny.
Il Contratto con gli italiani è un documento presentato e firmato da Silvio Berlusconi l'8 maggio 2001, cinque giorni prima delle elezioni politiche, nel corso della trasmissione televisiva Porta a Porta condotta da Bruno Vespa. Con esso l'allora capo dell'opposizione si impegnava, in caso di vittoria elettorale, a varare varie riforme riassunte in 5 punti e, in caso di mancata realizzazione di almeno 4 punti, a non ricandidarsi alle successive elezioni politiche.
La ferrovia Trento–Malè–Marilleva è una ferrovia a trazione elettrica a scartamento ridotto di 1000 mm che collega la città di Trento con Marilleva, ad un'altezza di 900 m s.l.m., transitando per Malè, capoluogo della Val di Sole. Nel suo percorso attraversa la Piana Rotaliana, la Val di Non e la Val di Sole, affiancando in molti tratti il Noce. La gestione delle infrastrutture è affidata a Trentino trasporti (TT), mentre il servizio è espletato da Trentino trasporti esercizio.
Fu dirigente del gruppo extraparlamentare, poi divenuto organizzazione terroristica di estrema sinistra, Prima Linea durante gli anni di piombo. Dopo l'abbandono della lotta armata e aver scontato 12 anni di carcere, è divenuto un sostenitore della nonviolenza e un oppositore alla pena di morte e alla tortura, avendo anche un'esperienza come parlamentare. Attualmente è segretario di Nessuno Tocchi Caino e dirigente dei Radicali italiani.
La pellegrina è una veste ecclesiastica dei vescovi cattolici. È simile alla mozzetta con la differenza che è aperta sul davanti; è una corta mantella che arriva sino al gomito di colore nero con bordi e fodera di colore rubino per i vescovi e con bordi e fodera ponsò per i cardinali. Quella del Papa invece è completamente bianca. È anche l'indumento distintivo dei pellegrini, da cui deriva il nome.
La staffetta 4×400 metri è una specialità sia maschile sia femminile dell' atletica leggera, nella quale gli atleti competono in squadre di quattro elementi (detti frazionisti). Ogni atleta percorre 400 metri ed ogni squadra, se non perde il testimone, percorre in totale 1 600 metri. È anche chiamata "staffetta del miglio", in quanto la distanza complessiva percorsa dagli atleti è prossima al miglio (1 609 m).
L'arte buddhista - con riferimento soprattutto all'architettura, l'incisione e la pittura in rapporto al Buddha, al Dharma ("Insegnamento") e al Buddhismo in generale - ha sviluppato dagli albori circa 2.500 anni fa un complesso e molteplice sistema dell'iconografia e del simbolismo. Ha avuto origine nel Subcontinente indiano nei secoli immediatamente successivi alla morte del personaggio storico Buddha Shakyamuni (ca. 563 fino al 483 a.C.).
Ekiga (in precedenza nota come GnomeMeeting) è un'applicazione open source per il VoIP e la videoconferenza appositamente scritta per GNOME, un noto desktop environment. Ekiga utilizza sia il protocollo H.323 che il protocollo SIP. Supporta un gran numero di codec video, ed è pienamente compatibile con Microsoft NetMeeting. Ekiga fu scritto da Damien Sandras come tesi di laurea alla Université catholique de Louvain. Ora è sviluppato da un gruppo di sviluppo guidato dallo stesso Sandras.
Oneliner è una funzionalità di alcuni siti web, in particolare Portali, Community e Blog, che consente agli utenti di scrivere una singola riga di testo (da qui il termine Oneliner), che verrà automaticamente pubblicata in una porzione della pagina del sito predisposta all'uopo. È molto simile a una chat, in quanto le frasi vengono pubblicate all'istante. Spesso e volentieri gli Oneliner sono popolati da frasi fatte, meme, citazioni, solitamente modificate per adattarsi al contesto in modo scherzoso.
FrostWire è un programma open-source di condivisione file P2P che sfrutta la rete Gnutella e inoltre offre la possibilità di scaricare file tramite il protocollo Bittorrent. Frostwire è scritto in Java e per questo funziona su ogni sistema che abbia una Java virtual machine installata. Per facilitare l'installazione da parte di utenti comuni, sono stati rilasciati pacchetti di installazione per Microsoft Windows, Mac OS X e Linux, per i vari gestori di pacchetti ( RPM Package Manager, deb e sorgente tarball). Frostwire è completamente libero e gratuito, privo di adware e spyware.
Dopo la morte di Cadwaladr, la storia del Gwynedd entra in una fase oscura e incerta. Il soprannome di Idwal suggerirebbe che egli fosse di piccola statura. Per gli storici non fu coinvolto in nessun evento importante, ma si dedicò a questioni interne. Tuttavia, di fronte alla crescente potenza del regno di Mercia, Idwal potrebbe essere stato coinvolto in una serie di raid contro la Mercia stessa, durante il regno di Coenred, portati avanti dal confinante regno gallese del Powys. Questi raid, comunque, sembrano essere stati episodi isolati, non riconducibili ad una guerra.
Il concetto di misure minime di sicurezza è definito dal  Codice sulla protezione dei dati personali.Le misure di sicurezza sono costituite dal complesso delle misure organizzative, tecniche, informatiche, logistiche e procedurali volte a ridurre al minimo i rischi di Un'importante misura minima di sicurezza prevista era l'obbligo di adozione annuale da parte dei titolari di un documento programmatico sulla sicurezza: la stesura annuale del DPS è stata abrogata dall'art. 45 del decreto semplificazioni (convertito in legge il 4 aprile 2012).
Until The End of Time è il terzo album postumo del rapper statunitense Tupac Shakur, uscito nel 2001. Questo album consiste in una collezione di materiale inedito e di remix di brani già pubblicati, ed è il secondo pubblicato senza l'impulso creativo del rapper morto nel 1996. È poi risultato uno tra gli album hip hop più venduti nel corso del 2001 anche grazie ai singoli di successo come Until The End Of Time assieme a Richard Page, contenente un sample di Broken Wings, canzone degli anni 1980 di Mr. Mister. Altri pezzi da segnalare sono Breathin', Ballad of a Dead Soulja e Fuck Friendz.
Detective Dante è un mensile a fumetti italiano edito dall' Eura Editoriale. È una miniserie di 24 numeri divisa in tre archi narrativi, suddivisi in Inferno, Purgatorio e Paradiso come le cantiche della Divina Commedia. Oltre a questa analogia, soprattutto nei primi numeri, il fumetto è impregnato di parallelismi e vere e proprie citazioni dalle cantiche dantesche. I creatori della serie sono Roberto Recchioni e Lorenzo Bartoli che si alternano nella sceneggiatura dei numeri, mentre i disegnatori variano da numero a numero.
L'FG 42 (Fallschirmjaeger Gewehr 42, dal tedesco, "Fucile da Paracadutista, Modello 1942"), fu un'arma individuale da fanteria diffusa nella seconda guerra mondiale.Progettata e sviluppata in Germania fra il 1941 ed il 1943, ideata per le truppe paracadutate della Luftwaffe (l'aeronautica militare tedesca). È ritenuto da molti come il primo fucile d'assalto mai creato, precedendo lo StG44, anche se tale definizione non è totalmente esatta dato che sarebbe più corretto definirlo un fucile da battaglia.
La lingua araba, appartenente al ceppo delle lingue semitiche, è una lingua "difettiva", in quanto distingue tra vocali "lunghe" e vocali "brevi", che non vengono scritte. Essa presenta inoltre fonemi che non hanno equivalenti in italiano o in altre lingue europee. Questi fatti, uniti alla diglossia tra il modello standard rappresentato dalla lingua letteraria e i dialetti correntementi parlati dalla gran parte delle popolazioni arabofone, rendono estremamente arduo concordare un metodo unico per la traslitterazione dei nomi e termini arabi in caratteri latini.
Ercina, in greco Herkyna o Herkynna, è la ninfa della Beozia nella mitologia greca. È una delle compagne di Proserpina, figlia di Cerere. Un giorno, giocando con Proserpina nel bosco sacro di Trofonio, si lasciò scappare un'oca con cui Proserpina era solita dilettarsi. Ercina inseguì l'oca che andò a nascondersi sotto una pietra. Tolta la pietra, Ercina notò che cominciò a sgorgare dell'acqua il cui flusso formò poi una sorgente e quindi un fiume a cui fu dato il nome di Ercina. In questo punto fu in seguito costruito un piccolo tempio con un simulacro di Ercina con in mano l'oca.
Ossirinco (in greco antico Ὀξύρυγχος, "dal naso aguzzo"; egizio Per-Medjed; arabo el-Bahnasa) fu la capitale del XIX distretto dell’ Alto Egitto. Il sito archeologico è famoso per l’enorme collezione di documenti e testi papiracei di epoca greco-romana rinvenuti nella zona. La città, che si trova a circa 160 km a sud-ovest del Cairo, prende nome da una specie di pesce del Nilo, il Marmyrus, che riveste un’importanza particolare nella mitologia egizia, in quanto fu il pesce che mangiò il pene di Osiride e che si chiamava ossirinco, assimilato a Seth.
Fiamenga è una frazione del comune di Foligno, facente parte della Circoscrizione n. 2 “Borroni–Corvia–Scafali–Sterpete–Cave–Casevecchie–Budino–Fiamenga–Maceratola”. Il paese costituisce oramai un continuum con la periferia di Foligno. Secondo i dati Istat del 2001, la frazione conta 439 abitanti. Il paese, completamente pianeggiante, si stende lungo il diverticulum della "via Flaminia vetus" (S.S. 316 "dei Monti Martani") ad una altitudine di 216 m s.l.m., ed è posto a metà strada tra i centri abitati di Foligno e Bevagna.
Gli scacchi alla cieca sono una variante del gioco degli scacchi in cui, come indica il nome, si gioca senza la scacchiera ed ogni giocatore deve tenere a mente la posizione dei pezzi. Le mosse si comunicano oralmente, ad esempio mediante la notazione algebrica, oppure con sistemi più sofisticati come un computer. Un'ulteriore variante del gioco alla cieca, ancora più complessa e spettacolare, è la simultanea alla cieca, dove un forte scacchista gioca partite simultanee, senza poter vedere le singole scacchiere dei suoi avversari.
Gli yao (瑶族, Pinyin: Yáo Zú; Vietnamita: người Dao), chiamati anche mien o dao, sono un gruppo etnico che vive principalmente in Cina e Vietnam. Comunità minori di yao si trovano in Laos, Birmania e Thailandia. Formano uno dei 56 gruppi etnici riconosciuti ufficialmente dalla Repubblica popolare cinese e uno dei 54 gruppi riconosciuti dal governo vietnamita. Vivono principalmente nelle zone di montagna al confine tra la Cina sud-occidentale ed il Vietnam. Nell'ultimo censimento, ne sono stati contati 2.637.421 in Cina e sono approssimativamente 470.000 nel Vietnam.
Il percussionista è un musicista che suona strumenti a percussione ( percussioni) utilizzando le mani nude oppure battenti di varia forma, natura e peso, a seconda dello strumento suonato.Molti strumenti a percussione si possono suonare con più tipi di battenti e, alcuni, sia con battenti che con le mani nude. Molti e differenti strumenti a percussione uniti fra loro formano la batteria di percussioni (batteria) che viene considerata uno strumento musicale a percussione a sé stante.In questo caso il percussionista prende il nome di batterista.
Il Reggiane Re.2002 Ariete era un monoplano monomotore italiano sviluppato durante la seconda guerra mondiale. Rappresentava un'evoluzione del precedente progetto Reggiane, il Re.2000, integrando alcune delle modifiche già introdotte con il Re.2001. Venne impiegato dalla Regia Aeronautica, per poco più di un anno. Trovò anche un limitato impiego con la Luftwaffe che lo utilizzò in operazioni contro la resistenza francese. Tra tutti i velivoli della Reggiane fu quello prodotto nel maggior numero di esemplari (circa 250), se non si considerano i Re.2000 prodotti su licenza in Ungheria.
La peritonite è un'infiammazione della sierosa che riveste i visceri e la cavità peritoneale dovuta, in genere, a contaminazione batterica. Si distingue in primitiva (quando non c'è evidenza di un focolaio settico) o secondaria (per invasione batterica o azione di agenti chimici a partenza da un focolaio tossi-infettivo del tubo digerente, del sistema epato-bilio-pancreatico, dell'apparato uro-genitale; per necrosi o perforazione di un viscere cavo o per deiscenza anastomotica; per un trauma chiuso o aperto).
Con autodifesa, o difesa personale, si indica la capacità propria di difendersi dai pericoli e dalle minacce all'integrità fisica e psichica. Essa può consistere anche nel saper gestire o evitare una disputa (non necessariamente sfociante in aggressione di tipo fisico e/o verbale) tra individui prima che essi, per svariati motivi, possano giungere ad uno scontro. Generalmente, gli ordinamenti giuridici moderni prevedono una scriminante collegata all'esercizio della difesa personale - ossia la legittima difesa - ma solo in precise condizioni e presupposti.
You Can Play These Songs with Chords del 1997, fu il primo CD edito dai Death Cab for Cutie. Questo album fu originalmente realizzato su cassetta, e siccome divenne abbastanza popolare, Gibbard decise di reclutare altri membri (al momento era solo) per formare una band, che avrebbe realizzato poi Something About Airplanes (abbreviato in SAA). Nel 2002 You Can Play These Songs with Chords, dopo il successo di The Photo Album dell'anno precedente, fu rimasterizzato con l'aggiunta di altre tracce bonus.
La Franconia è una regione geografica e storica del centro della Germania, parte dell'odierno Land di Baviera, del quale costituisce la parte settentrionale. Amministrativamente, la Franconia è composta di tre circoscrizioni (Regierungsbezirke): la Media Franconia (Mittelfranken) con capoluogo Ansbach, la Bassa Franconia (Unterfranken) con capoluogo Würzburg e l'Alta Franconia (Oberfranken) con capoluogo Bayreuth. Queste circoscrizioni confinano inoltre con i Länder del Baden-Württemberg e della Turingia.
Mpumalanga è una provincia del Sudafrica, precedentemente chiamata Eastern Transvaal; il nuovo nome, adottato nel 1995, significa "il luogo dove sorge il Sole" in lingua Zulu. Mpumalanga si trova nella parte nordorientale del Paese; confina a nord con la provincia di Limpopo, a overst con le province di Gauteng e di Free State, a sud con la provincia di KwaZulu-Natal, e a est con Swaziland e Mozambico. La sua estensione rappresenta il 6.5% dell'area complessiva del Sudafrica. La capitale è Nelspruit. Prima del 1994, faceva parte della provincia del Transvaal.
Con la sua imponente statura, sfiora i due metri a piedi nudi, è probabilmente la modella più alta d'Europa.La particolarità fisica che più la contraddistingue è l'incredibile lunghezza delle sue gambe: 129 cm dal tacco al fianco che le permetterebbero di superare il record ancora ufficialmente detenuto da Adriana Sklenarikova di 127 cm.Detri è nata il 9 dicembre 1976, ha una sorella gemella alta quanto lei ed attualmente vive in una piccola cittadina del nord-est dei Paesi Bassi: Assen. È mamma di un bimbo di quattro anni, nonostante sia ancora single.
Il santuario Meiji (明治神宮 Meiji Jingu), situato a Tokyo, Giappone nei pressi della stazione di Harajuku è un santuario shintoista (jinja) dedicato alle anime dell'Imperatore Mutsuhito e di sua moglie, l'imperatrice Shōken. L'imperatore Meiji morì nel 1912 e la moglie nel 1914. In loro onore fu costruito il santuario, che fu definitivamente inaugurato e consacrato nel 1920. Dopo che l'edificio originale venne distrutto durante la Seconda guerra mondiale, il santuario attuale fu completato nell'ottobre 1958.
Lo Hausa è una lingua ciadica appartenente al gruppo delle lingue afro-asiatiche. Con un numero di parlanti madrelingua stimato tra i 24 e i 25 milioni, e altri 15 milioni che lo usano correntemente come seconda lingua, è uno degli idiomi più parlati in Africa. È diffuso soprattutto in Nigeria del Nord e Niger, ma anche in Benin, Burkina Faso, Camerun, Ciad, Congo, Eritrea, Ghana, Sudan e Togo. Lo hausa standard letterario si basa sul dialetto di Kano. Si utilizzano l'alfabeto latino (boko) e quello arabo (ajami).
Paperino e il segreto del vecchio castello (Donald Duck and the Old Castle's Secret) è una storia a fumetti disney di 32 tavole scritta e disegnata da Carl Barks, pubblicata su Four Colours Comics numero 189 del giugno 1948. Venne pubblicata in Italia per la prima volta divisa in tre parti di 10, 10 ed 11 tavole l'una sui numeri 1, 2 e 3 di Topolino dall'aprile al giugno 1949. Si tratta della prima storia a fumetti in cui Paperino e i nipotini Qui, Quo e Qua intraprendono una caccia al tesoro con Zio Paperone, qui alla sua seconda apparizione essendo nato solo qualche mese prima.
La Ho-103 Type 1 era una mitragliatrice di produzione giapponese per impiego aeronautico ed utilizzata essenzialmente dai caccia della Dai-Nippon Teikoku Rikugun Kōkū Hombu, la componente aerea dell' Esercito imperiale giapponese. Era un progetto derivato dalla Browning M2 adattata al munizionamento tipo Vickers: questo significava 81 anziché 99 mm di lunghezza del bossolo.L'energia cinetica era di circa 10.000 Joules anziché 16.000 (una mitragliatrice leggera ha circa un terzo di questo valore).
Palazzo Strozzi a Firenze è uno dei più bei palazzi rinascimentali italiani. Di mole imponente (furono distrutti ben 15 edifici per fargli posto), si trova fra le omonime via Strozzi e piazza Strozzi, e via Tornabuoni, con tre grandiosi portali identici, su altrettanti lati. Vero e proprio capolavoro dell'architettura civile fiorentina del Rinascimento, fu iniziato per volere di Filippo Strozzi, un ricco mercante appartenente a una delle famiglie più facoltose di Firenze, per tradizione ostili alla fazione dei Medici.
Un americano a Roma è un film del 1954 diretto da Steno e interpretato da Alberto Sordi. Oltre l'aspetto comico, il film è una penetrante satira di costume dell' Italia del dopoguerra, evidenziando brillantemente il mito esterofilo dell' America, terra agognata e sospirata, di cui si conoscevano abiti e abitudini solo attraverso il cinema, i fumetti, le riviste. Il personaggio di Nando Mericoni nasce l'anno precedente dal film, sempre di Steno, Un giorno in pretura. Film corale, con grandi nomi del cinema italiano, che ebbe molto successo e decreto' la nascita di Un americano a Roma.
Mambo italiano è un film canadese del 2003 diretto da Émile Gaudreault. La sceneggiatura è stata scritta da Gaudreault, sulla base di un'opera teatrale di Steve Galluccio. Il film presenta Luke Kirby nei panni di Angelo Barberini, un giovane gay che lotta per trovare il modo di fare il coming out con la sua famiglia italo-canadese. Galluccio, a sua volta, ha creato la sitcom televisiva Ciao Bella, che esplorava temi simili sullo "scontro fra culture". Claudia Ferri, che recitava il ruolo della sorella di Angelo, Anna, in Mambo italiano, ha il ruolo protagonista in Ciao Bella.
Ultimate Ciclope (Ultimate Cyclops), il cui vero nome è Scott Summers, è un personaggio dei fumetti, creato da Mark Millar, Adam Kubert e Andy Kubert nel 2001, pubblicato dalla Marvel Comics. È uno dei protagonisti della serie regolare Ultimate X-Men, edita in Italia dalla Marvel Italia. Il protagonista è ancora attivo e in azione nella saga odierna. Il personaggio è una rivisitazione adattata ai gusti dei lettori del XXI secolo della versione classica, come tutti gli altri protagonisti della linea Ultimate.
Il fish and chips è un piatto tipico della cucina britannica. Consiste in filetto di pesce bianco (solitamente gadidi come il merluzzo o l' eglefino) fritto in pastella e attorniato da abbondanti e spesse patatine, anch'esse fritte, scelte tra le cultivar farinose Maris Piper, King Edward o Desirée. Viene servito con una spruzzata di sale e di aceto (solitamente di malto) e molto spesso è accompagnato anche da altre pietanze, spesso piselli (bolliti in modo particolare a formare una zuppa grumosa). È un piatto molto diffuso anche in Australia, Nuova Zelanda, Sudafrica e Stati Uniti.
Eldarin è una lingua artificiale di Arda, l' universo immaginario fantasy creato dallo scrittore inglese J.R.R. Tolkien. È l'idioma primordiale degli Eldar, quegli Elfi che si recarono a Valinor, ed è derivato dall' Elfico primitivo, la lingua nativa di tutti i Quendi, parlata quando gli Eldar abbandonarono Cuiviénen. Dall'eldarin comune derivarono in seguito il Quenya, il Telerin, il Sindarin, e varie lingue Nandorin. Tuttavia spesso anche all'interno de Il Silmarillion il nome Eldarin comune divenne sinonimo di QuenyaEldarin comune:
Le Costituzioni egidiane (dal latino Constitutiones Ægidianæ), ufficialmente Liber Constitutionum Sanctæ Matris Ecclesiæ sono una raccolta di leggi, divisa in sei libri, riguardanti il governo dello Stato della Chiesa, promulgate nel 1357 dal cardinale Egidio Albornoz, legato e vicario generale dello Stato Pontificio. Le Constitutiones furono redatte a Fano durante il parlamento della Provincia Romandiolæ (30 aprile, 2 e 3 maggio 1357) e furono pubblicate nello stesso anno. Nate in un contesto marchigiano, acquisirono poi validità nell'intero Stato della Chiesa.
Il Mikoyan-Gurevich MiG-27 (МиГ-27 nome in codice NATO "Flogger D"), cacciabombardiere d'attacco sovietico, è la versione altamente specializzata per l'attacco e l'interdizione del MiG-23, dato che la versione BN di quest'ultimo non risultava totalmente soddisfacente per problemi di tipo sia motoristico che avionico. Largamente diffuso nell'aviazione frontale sovietica, ma esportato in pochi Paesi, dei quali l'India lo ha prodotto su licenza (con ritmi decisamente lenti, che ne hanno in parte compromesso il successo).
Il metodo deduttivo o deduzione è il procedimento razionale che fa derivare una certa conclusione da premesse più generiche, dentro cui quella conclusione è implicita. Il termine significa letteralmente «condurre da», perché proviene dal latino "de" (traducibile con da, preposizione indicante provenienza, o moto di discesa dall'alto verso il basso), e "ducere" (condurre). Questo metodo parte da postulati e princìpi primi e, attraverso una serie di rigorose concatenazioni logiche, procede verso determinazioni più particolari attinenti alla realtà tangibile.
Il Cantone di Manosque-Nord è una divisione amministrativa dell'Arrondissement di Forcalquier soppressa, dal 2015, dopo essere stata istituita nel 1973 dalla suddivisione di quello che fino a quel momento era il Cantone di Manosque.A seguito della riforma approvata con decreto del 24 febbraio 2014, che ha avuto attuazione dopo le elezioni dipartimentali del 2015, la divisione in cantoni della città di Manosque è stata ridisegnata mentre gli altri due comuni sono stati accorpati al Cantone di Manosque-2.
Il sanidino è un minerale, appartenente al gruppo del feldspato, alcalino. Si presenta in cristalli prismatici o tabulari, spesso geminati. È biancastro o incolore, con stria bianca. Traslucido, ha lucentezza vitrea sulle facce del cristallo.Si trova in molte rocce vulcaniche, tra cui trachiti e rioliti.Si trova anche in alcune rocce metamorfiche di contatto.È insolubile in quasi tutti gli acidi, si dissolve completamente se immerso in acido fluoridrico, acido che va utilizzato con estrema prudenza.
Partecipò alla conquista di Panamá, al fianco di Pedro Arias Dávila (Pedrarias), del Nicaragua ed ebbe un ruolo significativo con Francisco Pizarro nella conquista spagnola del Perù.Successivamente, nel 1539, avviò e condusse la più grande spedizione del XVI e XVII secolo attraverso le terre che diventeranno gli Stati Uniti sud-orientali e gli Stati Uniti centro-occidentali, alla ricerca di oro, argento e altri beni di valore. Durante questa spedizione morì di malaria il 21 maggio 1542 presso l'attuale città di McArthur in Arkansas.
In statistica, il problema dell'ago di Buffon è una questione posta nel XVIII secolo da Georges-Louis Leclerc conte di Buffon: supponiamo di avere un motivo a strisce parallele (per esempio un pavimento in parquet o un tappeto a strisce), tutte della stessa larghezza, e facciamoci cadere casualmente un ago. Qual è la probabilità che l'ago si trovi su una linea fra le due strisce? Utilizzando la geometria integrale il problema può essere risolto evidenziando una dipendenza da π, quindi può essere usato come metodo Monte Carlo per calcolare pi greco.
La copia conforme all'originale è un atto o un documento che ne riproduce un altro, solitamente emesso da una pubblica amministrazione o da un pubblico ufficiale per legge autorizzato a tale funzione, che attesta con dichiarazione formale la fedele corrispondenza della copia all'originale. L'attestazione di conformità non certifica la genuinità del documento originale, ma solo la fedele corrispondenza ad esso della copia. Gli atti dei quali è possibile produrre una copia conforme possono essere tanto pubblici (cioè di diritto pubblico) che privati (di diritto privato).
Manele (singolare: "Manea") è uno stile balcanico di musica derivato principalmente dalle canzoni d'amore turche, greche, arabe e serbe. Il genere, si è particolarmente sviluppato in est Europa. Questo genere viene considerato da alcuni intellettuali come una forma di sottocultura . Si tratta di un fenomeno musicale che, sebbene più prominente in Romania (particolarmente nelle zone rurali e nei sobborghi urbani), è presente anche in Bulgaria, in Serbia, in Albania, in Bosnia, in Montenegro, in Grecia e in zone della Turchia.
Daedalea quercina  è un fungo legnoso appartenente alla famiglia Fomitopsidaceae, come suggerisce il suo nome, è un fungo parassita unico, abitante delle querce. Si tratta di un particolare fungo poliporo con i pori come pori di superficiali fitti e molto intricati, labirintici, da biancastri a grigio marrone. La carne è dura e di colore che va dal biancastro al bruno. Daedaleopsis confragosa è simile, ma il suo labirinto di pori ha la superficie meno regolare, pareti sottili, e di solito ammaccature rossastre. Lenzites betulina ha la superficie simile.
Il Fussballclub Sankt Gallen 1879, noto in italiano come FC San Gallo, è una società di calcio della città di San Gallo. La sua fondazione risale al 19 aprile 1879. Fu fondata da alcuni studenti elvetici del collegio Wiget a Rorschach, vicino al lago di Costanza. Attualmente milita in Super League. Sino al 2008 la formazione ha giocato le proprie partite casalinghe all'Espenmoos, considerato uno degli stadi più caldi della Svizzera. Nel mese di maggio del 2008 è stata però inaugurata la nuova AFG Arena, una struttura in grado di offrire 21.000 posti a sedere.
El Canto del Loco è una band pop rock spagnola.Nata nel 1994 da Dani Martin e Ivan Ganchegui,(che più tardi abbandonerà il gruppo, nel 2002).La band si formerà definitivamente due anni dopo.Influenzati principalmente da altri gruppi spagnoli della decada degli anni ottanta, e con oltre un milione di album venduti, ECDL è una delle band più interessanti del panorama spagnolo.Il brano "Volvera" del 2005, interpretato insieme ad Alejandro Sanz, raggiunse la vetta delle classifiche spagnole dal mese di novembre a febbraio 2006.
Nightmare 5 - Il mito (A Nightmare on Elm Street 5: The Dream Child) è un film del 1989 diretto da Stephen Hopkins. Si tratta del quinto capitolo della saga horror Nightmare, ideata da Wes Craven. In questo ennesimo capitolo della serie, ambientato alcuni mesi dopo gli avvenimenti del precedente film, Freddy Krueger tenterà, piuttosto che risorgere, di nascere nuovamente, così come vedrà in sogno la stessa Alice, protagonista dopo lo stesso serial killer dei sogni anche dell'episodio precedente, senza tuttavia riuscire a intervenire in modo concreto per fermare il killer.
La Nazionale di calcio canadese è la rappresentativa calcistica del Canada a livello internazionale, ed è posta sotto la giurisdizione della Canadian Soccer Association, con sede a Toronto. Vanta come suoi migliori risultati a livello internazionale la partecipazione al campionato del mondo 1986 in Messico (eliminazione al primo turno) e la vittoria della Gold Cup 2000. Nella classifica del ranking FIFA è arrivata ad occupare la 40ª posizione nel dicembre 1996. Attualmente occupa la 114ª posizione.
WWE No Mercy fu un evento annuale in pay-per-view organizzato dalla World Wrestling Entertainment.La prima edizione dell'evento risale al 1999.Tra il 2003 e il 2006 questo ppv prevedeva la partecipazione dei soli wrestler del roster di SmackDown!.La collocazione dello show nel calendario annuale dei ppv della WWE prevede la sua disputa solitamente nel mese di ottobre, subito dopo Unforgiven.È uno dei pochi PPV ad aver dato il nome ad un videogioco di wrestling, " WWF No Mercy" uscito nel 2000 per Nintendo 64. Dal 2009 è stato sostituito da Hell in a Cell.
Villa Demidoff è la denominazione moderna di quello che resta della Villa Medicea di Pratolino e si trova nella località di Pratolino, a Vaglia, in Provincia di Firenze, in via Fiorentina, 276. La villa medicea vera e propria fu demolita nel 1822, ma in seguito venne acquistata dalla famiglia di origine russa dei Demidoff, che adibirono a nuova villa l'edificio secondario delle paggerie, ingrandendolo e ristrutturandolo. Il parco, seppur stravolto e spogliato nel corso dei secoli, è uno dei più belli e vasti di tutta la Toscana, tra i più importanti nello stile all'inglese.
Con il termine di schwere Panzerabteilung (s.Pz.Abt) si fa riferimento a una formazione militare, della forza di un battaglione autonomo, istituita dai comandi della Wehrmacht durante la seconda guerra mondiale ed equipaggiata con carri pesanti Tiger I e Tiger II. Istituiti inizialmente con l'obiettivo di farne il nerbo delle divisioni corazzate, con il peggiorarsi delle sorti della guerra per le forze tedesche vennero via via impiegati come forza d'urto nei contrattacchi alle penetrazioni degli Alleati.
Ha ricevuto il Premio José Saramago nel 2005, il Premio Branquinho da Fonseca della Fondazione Calouste Gulbenkian e del giornale Expresso per l'opera Il signor Valéry, il Premio Rivelazione in Poesia dell'Associazione Portoghese degli Scrittori per il libro Investigações. Novalis, il Premio Ler/Millenuim BCP nel 2005 per il suo romanzo Gerusalemme. Tradotto in numerose lingue, i suoi libri sono editi in Italia da Guanda.Nel 2008 ha vinto l'undicesima edizione del Premio Internazionale Trieste Poesia
I Am Me è il secondo album inciso da Ashlee Simpson. Vende subito circa 300.000 copie nel mondo, delle quali solo 220.000 in USA durante la prima settimana, dove debutta alla posizione #1.[senza fonte] L'album include le hit Boyfriend, che diventa subito #1 nella chart americana e L.O.V.E.; di queste due tracce Ashlee realizza anche il video. L'album contiene anche brani più melodici come Catch Me When I Fall suonato al pianoforte, ed altri rock come la "title-track" I Am Me.In totale ha venduto nel mondo circa 3.5 milioni di copie
L'Institute for Historical Review (IHR), fondato da Willis Carto nel 1978, è una controversa organizzazione della destra statunitense. Si autodefinisce un centro culturale di pubblico interesse, di ricerca e di pubblicazione col fine di promuovere una maggiore consapevolezza pubblica della storia. I suoi avversari, tuttavia, denunciano l'istituzione come neonazista, negazionista e antisemita. La stessa CNN ha definito l'IHR "la principale organizzazione negazionista del mondo". L'IHR pubblica una rivista e organizza congressi internazionali.
Con il termine di neuropatia iatrogena (o iatrogenica), si indica una neuropatia dovuta all'assunzione di molecole, come numerosi farmaci, i cui effetti collaterali comportano l’insorgenza di disturbi a carico del SNP. Spesso la neuropatia in questione così indotta è considerata come rischio accettato, dal momento che i farmaci che la inducono possono essere salvavita, come quelli usati nella terapia di diverse forme di tumori, di nefropatie croniche, di aritmie cardiache, dell’HIV o nel trattamento dei casi di rigetto di organi trapiantati.
La Galleria del costume è uno dei musei ospitati dentro palazzo Pitti a Firenze, in particolare nella palazzina della Meridiana, un padiglione a sud del palazzo al quale si accede anche dal giardino di Boboli.Nel 2013 il circuito museale del giardino di Boboli, che comprende anche il Museo degli Argenti, la Galleria del Costume, il Museo delle porcellane e il giardino Bardini, è stato il sesto sito italiano statale più visitato, con 710.523 visitatori e un introtio lordo totale di 2.722.872 Euro.
IEEE 802.1Q è uno standard che permette a più reti virtuali VLAN di condividere lo stesso collegamento fisico senza perdita di informazioni tra un apparato e un altro. 802.1q è il nome del protocollo di incapsulamento utilizzato nel processo di trunking nelle reti Ethernet. Vedere anche i protocolli proprietari Cisco VLAN Trunking Protocol (VTP) e Cisco Inter-Switch Link (ISL) per informazioni sulle comunicazioni inter-switch e inter-VLAN. Il titolo ufficiale dello standard 802.1Q è IEEE Std. 802.1Q-2003, Virtual Bridged Local Area Networks; ISBN 0-7381-3662-X.
Nacque a Chapel Hill nella Carolina del Nord da Harrie e Lizzie Council. Avviò la sua carriera musicale nelle strade di Chapel Hill negli anni venti con i suoi due fratelli, Leo e Thomas. Secondo un'intervista del 1969, Council avrebbe registrato ventisette canzoni durante la sua carriera, sette delle quali insieme a Blind Boy Fuller. Negli anni sessanta Council subì un colpo apoplettico che gli paralizzò parzialmente i muscoli della gola e che rallentò vistosamente le sue capacità motorie.Traslocò a Sanford, dove morì di infarto nel 1976.
Un Massively Multiplayer Online Game (MMOG o MMO) è un gioco per computer che è capace di supportare centinaia o migliaia di giocatori contemporaneamente, e si gioca in Internet. Tipicamente, questo tipo di gioco si ambienta in un gigantesco mondo virtuale. I MMO permettono ai giocatori di competere con altri o combattere con altre persone e talvolta permette di interagire significativamente con persone in tutto il mondo. Nella maggior parte dei MMO è necessario che il giocatore investa molto tempo nel gioco, rendendoli più adatti a chi ha parecchie ore di tempo libero.
Secondo alcune genealogie, sarebbe stato figlio di Caradog, secondo altre, invece, di Rhodri Mawr. Se si crede alla prima ipotesi egli sarebbe stato cugino di Cynan, in base alla seconda, invece, sarebbe stato fratello di quest’ultimo. Hywel regnò sul Gwynedd fino alla morte, nell’825. Quando Hywel morì, la linea diretta di discendenza maschile di Cunedda terminò. Sul trono salì Merfyn Frych ap Gwriad, principe di un ramo cadetto del Manaw Gododdin e quindi il sangue di Cunedda passò in un nuovo lignaggio attraverso lui e la figlia di Cynan.
Loveč (in bulgaro: Ловеч) è una città di 50.600 abitanti della Bulgaria centro-settentrionale, centro amministrativo dell' omonima regione e della subordinata municipalità di Loveč. È situata a 150 km dalla capitale Sofia. Le città importanti più vicine sono Pleven, Trojan e Teteven. All'epoca della rivoluzione contro gli Ottomani Loveč fu il centro delle operazioni dell'Organizzazione Rivoluzionaria Interna di Vasil Levski, al quale è intitolato un museo, il più grande tra quelli dedicati a questo personaggio. Il museo si trova nella città vecchia di Loveč.
La SIP - Società idroelettrica piemontese, abbreviata spesso in SIP, è stata un'azienda italiana dal 1918 al 1964. Ha operato inizialmente nel settore elettrico per poi passare in seguito anche a quello telefonico. Nel 1964 si trasformò in SIP - Società Italiana per l'Esercizio Telefonico. Il 25 marzo 2010 è stata nuovamente costituita sotto forma di società a responsabilità limitata con sede in Torino. Attualmente opera nel settore della produzione dell'energia idroelettrica e fa parte del Gruppo Gavio.
Il Monte Velino (2487 metri s.l.m.) è la cima più elevata della catena Velino-Sirente, terzo gruppo montuoso più elevato dell' Appennino continentale dopo Gran Sasso e Maiella. È situato in Abruzzo, a poca distanza dal confine con il Lazio, tra la conca del Fucino e le valli dei fiumi Aterno e Salto, affiancato dalle Montagne della Duchessa a nord-ovest e dal massiccio del Monte Sirente a sud-est, da esso separato dall'altopiano delle Rocche. Ricade all'interno del Parco naturale regionale Sirente-Velino.
Control ("controllo" in inglese), spesso abbreviato in Ctrl, è il tasto, presente sulla tastiera dei computer, contrassegnato da Ctrl. In una tastiera italiana "standard IT a 107 tasti" sono presenti due di questi tasti: quello in basso a sinistra (Ctrl sinistro) si trova sotto il tasto maiuscolo (⇧ Shift) di sinistra, e a sinistra del tasto Alt di sinistra Alt; quello più a destra (Ctrl destro) si trova sotto il tasto maiuscolo (⇧ Shift) di destra e poco a sinistra rispetto alle frecce direzionali.
Elen Lwyddog, Elena delle legioni, conosciuta anche come sant'Elena di Caernarfon (in inglese saint Helen of Caernarvon), (Segontium, 340 – IV secolo), è stata una presunta imperatrice romano-bretone, sposa di Magno Massimo, vissuta in Galles nel IV secolo.È stata per lungo tempo venerata come santa: nel Medioevo, sant'Elena fu molto popolare in Galles come testimonia il numero di chiese dedicate e l'attribuzione del nome di Sarn Helen alla strada romana che da Segontium conduceva nel Galles meridionale.
S/PDIF o S/P-DIF, sigla di Sony/ Philips Digital Interface Format (Interfaccia Digitale Sony / Philips), è uno standard anche detto IEC 958 type II, definito dallo standard internazionale IEC 60958-3.È una collezione di specifiche hardware e protocolli a basso livello per il trasporto di segnali audio digitali PCM stereo tra periferiche. S/P-DIF è una versione commerciale dello standard conosciuto come AES/EBU, da cui si distingue per alcune piccole differenze e componenti più economici.S/PDIF è coperto dal brevetto EP000000811295B1.
De architectura (Sull'architettura) è un trattato latino scritto da Marco Vitruvio Pollione intorno al 15 a.C. È l'unico testo sull' architettura giunto integro dall'antichità e divenne il fondamento teorico dell'architettura occidentale, dal Rinascimento fino alla fine del XIX secolo.L'opera costituisce inoltre una delle fonti principali della moderna conoscenza sui metodi costruttivi degli antichi romani, come pure della progettazione di strutture, sia grandi (acquedotti, edifici, bagni, porti) che piccole (macchine, strumenti di misurazione, utensili).
Il Roman de la Rose (in italiano Romanzo della Rosa) è un poema allegorico di 21.780 octosyllabes (in italiano, nel computo della atona dopo la tonica finale di verso, novenario) ritmati scritto in due parti distinte, da due diversi autori e a distanza di 40 anni. L'opera fu iniziata nel 1237 da Guillaume de Lorris, che ne scrisse 4.058 versi. In seguito, essa fu ripresa e completata, con più di 18.000 versi, da Jean de Meung tra il 1275 e il 1280. Il successo fu immenso, tanto che il testo fu uno dei più copiati per tutto il Medioevo: di esso, ci rimangono oggi all'incirca 300 manoscritti.
La Saab 9-3 è un'autovettura di fascia medio-alta prodotta dalla casa svedese Saab e presentata nel 1998. Fu la prima auto Saab a montare un propulsore Diesel, di derivazione Opel. Nel 2003 la prima serie lascia il passo alla seconda serie ridisegnata dalla matita di Micheal Mauer, in versione berlina 4 porte e cabriolet. La versione coupé, pur essendo nella tradizione della casa svedese, esce di scena. Nel 2005 viene presentata la Sport Hatch, la versione familiare. Fallita assieme a tutte le altre versioni nel 2013.
La vena cava superiore è una delle più grandi e importanti vene dell'organismo: la sua funzione consiste infatti nel trasportare il sangue privo di ossigeno dai tessuti che si trovano al di sopra del cuore fino all'atrio destro di quest'ultimo, per fare in modo che esso sia riossigenato tramite il meccanismo della piccola circolazione. Tra le sostanze che si trovano disciolte nel sangue che scorre in questa vena ricordiamo l'anidride carbonica da eliminare tramite la respirazione e i vari scarti metabolici cellulari.
Il ketotifene è un farmaco antistaminico di seconda generazione, antagonista non competitivo dei recettori H1 dell'istamina. Il farmaco si trova in commercio come un sale dell'acido fumarico, ketotifene fumarato, ed è disponibile sia nella forma di soluzione oftalmica allo 0.025% che di compresse da 2 mg. Ketotifene è venduto in Italia dalla società farmaceutica Novartis Pharma con il nome di Zaditen. Poiché il brevetto è scaduto diverse società farmaceutiche commercializzano la molecola come medicinale equivalente.
Thirteen Tales From Urban Bohemia è il terzo album della gruppo statunitense The Dandy Warhols. In esso è contenuto anche il singolo Bohemian Like You, che divenne famoso in Italia nel 2002, dopo essere stato scelto come jingle per una nota marca di telefonini cellulari. Visto il successo del brano presso il pubblico italiano, il gruppo americano ha anche partecipato al Festivalbar di quell'anno. Bohemian Like You è stata anche mixata dal dj tedesco Mousse T. nel 2006 con una delle sue canzoni (Horny), per creare il singolo Horny As A Dandy, anch'esso al Festivalbar.
La Desolazione del caos è uno dei territori del gioco di miniature Warhammer Fantasy Battle. È la peggior terra del Vecchio Mondo. Soltanto i boiardi kisleviti osano vagare in quelle terre, rischiando di non tornare mai più. Quel posto pullula di demoni e guerrieri corazzati piuttosto minacciosi, guidati da Principi Demoni mostruosi e da Campioni macellai di gente. Sulle sue coste vivono i barbari Kurgan, Norsmanni e Ungari, che partono sulle loro navi a razziare le coste del Vecchio Mondo. Sono state ritrovate navi di barbari schiantate perfino sulle coste del Deserto dei Morti.
Il discount (abbreviazione dell'inglese discount store) o negozio di sconto, rappresenta una tipologia di operatore della grande distribuzione organizzata (GDO). Si tratta di un punto vendita al dettaglio a libero servizio di prodotti di largo consumo con una superficie quasi sempre inferiore ai 1000 m2, ad assortimento ristretto e ambientazione spartana. In italiano ci si riferisce frequentemente a tali punti vendita con il solo termine discount, che non rende lo stesso concetto in lingua inglese (dove richiama lo sconto nel senso comune di prezzo ribassato).
La sedia cantilever è un tipo di sedia, detta anche sedia a sbalzo o a pensilina. Ha due soli montanti ripiegati a livello del pavimento e a livello del sedile, ed è collegata orizzontalmente da un tubo continuo. Questa forma speciale fu disegnata per la prima volta dall'architetto olandese Mart Stam nel 1926, presentata nel 1927 in occasione dell'esposizione del Werkbund Die Wohnung per la Weissenhof di Stoccarda e prodotta dalla azienda tedesca Thonet Questo modello è considerata un importante esempio del design del XX secolo.
Kenneth "Kenny" McCormick è uno dei quattro bambini protagonisti della serie di cartoni animati South Park. Appare quasi sempre con addosso un giubbotto arancione col pelo con un cappuccio che nasconde il suo viso e rende incomprensibili le sue battute (è apparso senza solo rarissimamente, come nel film South Park - Il film: più grosso, più lungo & tutto intero). La caratteristica principale di Kenny è che viene ucciso in quasi tutti gli episodi delle prime cinque stagioni della serie, riapparendo nell'episodio successivo come se niente fosse accaduto prima.
La basilica di Santa Chiara, o il monastero di Santa Chiara, è un edificio di culto di Napoli, sotto un profilo storico-artistico tra i più imporanti della città. Edificato tra il 1310 e il 1330 su un complesso termale romano del I secolo d.C., per volere di Roberto d'Angiò e della regina Sancha d'Aragona, nei pressi dell'allora cinta muraria occidentale, oggi piazza del Gesù Nuovo, al convento faceva parte anche il complesso delle Clarisse, oggi luogo di culto a sé. Si tratta della più grande basilica gotica; il complesso monastico costituisce l' omonimo museo dell'Opera.
Il missile R-73 (AA-11 Archer, secondo la denominazione NATO) è un progetto di missile a guida infrarossa di terza generazione sviluppato in Unione Sovietica per armare gli intercettori MiG-29 e Sukhoi Su-27 e derivati. Ha una grande capacità di manovra e nel combattimento ravvicinato grazie alla Spinta direzionale e al collegamento con il sistema di puntamento integrato nel casco del pilota (modello russo Shchel-3UM). È un missile quasi impareggiabile sui livelli dell'IRIS-T e degli ultimi AIM-9 Sidewinder.[senza fonte]
Cenìsia (così anche in piemontese) è un quartiere situato nella zona centro-occidentale di Torino, appartenente alla III Circoscrizione, insieme ai quartieri Borgo San Paolo, Pozzo Strada, Lesna e Cit Turin, e assimilato spesso con quest'ultimo.È delimitato a nord-est col quartiere Cit Turin, nei tratti di Corso Vittorio Emanuele II tra la ferrovia di Porta Susa-Piazza Adriano e Corso Ferrucci tra Piazza Adriano-Piazza Bernini, quindi confina ad est con Corso Castelfidardo, a sud con Corso Peschiera, e infine a ovest da Corso Trapani (quartiere San Paolo).
Il campionato italiano di hockey su ghiaccio 1932, 6 a edizione del massimo campionato nazionale, si disputò in due distinte fasi, fra il 19 gennaio ed il 9 febbraio 1932. Cortina d'Ampezzo fu scelta come sede delle finali. Le squadre partecipanti furono suddivise in due gironi, quello Occidentale e quello Orientale. Si disputò uno spareggio per l'accesso alla finale scudetto (dov'era già qualificata la prima squadra dell'HC Milano) fra le formazioni vincenti di ogni gruppo. Per la prima volta il Gruppo Sportivo Dolomiti di Cortina d’Ampezzo vincerà il titolo nazionale.
Il Freddie Mercury Tribute è stato uno dei grandi eventi musicali in ricordo di Freddie Mercury, frontman dei Queen scomparso prematuramente il 24 novembre 1991 all'età di 45 anni, in seguito all'aggravarsi di una broncopolmonite resa letale dall'AIDS. Il concerto, tenutosi il 20 aprile 1992 (Lunedì dell'Angelo), al Wembley Stadium di Londra, è stato trasmesso in mondovisione per una platea televisiva che supera il miliardo di persone in tutto il mondo secondo le stime ufficiali. I proventi dell'evento furono devoluti in beneficenza per dare vita all'associazione The Mercury Phoenix Trust.
Ełk (in polacco antico: Łek) (città tedesca fino al 1945 col nome di Lyck) è una città della Polonia nord-orientale con 60.000 abitanti circa. Appartiene al voivodato della Varmia-Masuria dal 1999, mentre dal 1975 al 1998 ha fatto parte del voivodato di Suwałki. La città sorge su una sponda del lago Ełckie, formato da un ghiacciaio. La regione di Ełk è circondata da foreste, ed è una zona turistica della Polonia. Una delle principali attività praticate è la caccia, che si svolge in foreste estese.
Il Blocco del Québec (Bloc Québécois, BQ) è un partito politico canadese. Il BQ è un partito federale, che si presenta cioè alle elezioni per la Camera dei Comuni, il Parlamento canadese. Il programma del BQ prevede il raggiungimento della sovranità per la provincia del Québec. Mantiene stretti legami con il Parti Québécois, dagli anni '70 uno dei partiti più forti nel parlamento provinciale, con il quale condivide la comune matrice socialdemocratica e l'impegno per la sovranità del Québec, anche se i due partiti sono formalmente separati.
La FIFA Confederations Cup 2009 è stata l'ottava edizione di questo torneo. Si è svolta in Sudafrica dal 14 al 28 giugno 2009 e ha anticipato il campionato del mondo 2010. La manifestazione ha visto la partecipazione di tre esordienti: Iraq, Italia e Spagna. Il torneo è stato vinto dal Brasile, che si è confermato campione battendo in finale per 3-2 gli Stati Uniti. Per la prima volta compare sugli spalti di uno stadio di calcio la vuvuzela, il cui suono è stato uno degli elementi caratterizzanti della competizione.
La Biblioteca Comunale "Pietro De Nava" di Reggio Calabria è la più antica tra le biblioteche calabresi. Anticamente denominata Regia Biblioteca Ferdinandiana, fu poi intitolata a Pietro De Nava, fratello di Giuseppe De Nava, donatore del villino all'interno del quale è stata trasferita la sede centrale nel 1928. Il villino De Nava, poi ampliato con la costruzione di un altro edificio in anni più recenti, è sito in via Demetrio Tripepi 9. Altre sedi decentrate si trovano in diversi quartieri della città.
Siponto (Sipontum in latino, Σιπιούς in greco antico e bizantino) è una frazione/quartiere di Manfredonia in Puglia, distante circa 2 km dal centro storico manfredoniano e oggi inglobata nell'area urbana della città di cui risulta essere una zona residenziale. Fu un'antica città e porto dell' Apulia. Siponto, divenuta poi Manfredonia, è una delle più antiche città italiane e fu una delle più importanti colonie romane. La località è un rinomato centro balneare conosciuto come Lido di Siponto e rappresenta uno dei siti archeologici di maggior rilievo sul territorio nazionale.
La potassic-sadanagaite è un minerale, un anfibolo classificato in base alla revisione della nomenclatura degli anfiboli del 2012 (IMA 2012) come appartenente al sottogruppo degli anfiboli di calcio, una suddivisione del supergruppo dell'anfibolo.Il minerale è stato scoperto sull'isola di Myojin in Giappone ed approvato dall'IMA con il nome di magnesio-sadanagaite, con la revisione della nomenclatura del 1997 (IMA 1997) è stata rinominata potassic-magnesiosadanagaite ed infine, con la revisione del 2012 (IMA 2012) ha assunto l'attuale nome.
L'Istituto Sociale è una scuola di Torino diretta dai Padri Gesuiti, frequentata da oltre 800 alunni e comprendente una scuola dell'infanzia, una scuola primaria, la scuola secondaria di primo grado e tre indirizzi di licei: il liceo classico internazionale, il scientifico e il liceo scientifico sportivo. Essa fa parte della rete scolastica dei Gesuiti (GesuitiEducazione) che comprende altre sei scuole in Italia ed una in Albania. Il gestore è Padre Vitangelo Carlo Maria Denora, la direttrice è la Prof.ssa Cristina Bianco.
Malta ha partecipato per la prima volta nel 1971. Negli anni settanta però partecipa solo altre due volte, nel 1972 e nel 1975. A causa del numero chiuso di canzoni per edizione (22) a Malta è preclusa la partecipazione per tutti gli anni ottanta. Il suo ritorno sarà nel 1991 grazie alla rinuncia dei Paesi Bassi. Da allora ha partecipato a tutte le edizioni raccogliendo ottimi risultati, per due volte è seconda e per due volte è terza, senza però mai riuscire a vincere. Le canzoni di Malta sono state tutte cantate in inglese tranne che per le prime due, che furono cantate in lingua maltese.
La Sicilia è il più diffuso quotidiano della Sicilia orientale e centrale, con sede a Catania, dove è pubblicato dalla Domenico Sanfilippo Editore ed è stato fondato nel 1945. Oltre che nel capoluogo etneo, La Sicilia ha redazioni a Palermo, Siracusa, Caltanissetta, Agrigento, Trapani e Ragusa e uffici di corrispondenza a Gela e Roma. Il quotidiano è attualmente costituito di due dorsi: uno nazionale, uguale per tutte le edizioni, e uno locale, per le diverse province. Nell’edizione del lunedì, ai primi due dorsi, se ne aggiunge un terzo dedicato alle cronache sportive.
L'eccidio di San Piero a Ponti (o eccidio di via XII Martiri) è stato un crimine di guerra compiuto il 13 agosto 1944 a San Piero a Ponti per opera di soldati tedeschi contro un gruppo di tredici civili italiani, conosciuti come i martiri di San Piero a Ponti.San Piero a Ponti è un centro abitato suddiviso amministrativamente tra i comuni di Campi Bisenzio e Signa. È posto lungo la "via Pistoiese" (strada statale 66), lungo la quale passa il confine tra i due comuni, ed è attraversato dal fiume Bisenzio.
L'Università Duke (Duke University) è una delle università più famose e più prestigiose degli Stati Uniti . Fondata nel 1838, è situata a Durham, nella Carolina del Nord. Il nome venne cambiato nel 1924 in onore di James Buchanan Duke a seguito di un lascito della famiglia di industriali del tabacco Duke. Tra le scuole che costituiscono l'università, vi sono il Trinity College, la Edmund T. Pratt School of Engineering, il Terry Sanford Institute of Public Policy, la Fuqua School of Business, la Duke Medical School, la Duke Law School, e la Duke Divinity School.
Gli X Japan (エックスジャパン Ekkusu Japan), originariamente chiamati X (エックス), sono un gruppo Heavy metal originario di Chiba, Giappone, in attività dal 1982 al 1997; dopo essersi sciolto a causa di alcune divergenze, si è riformato nel 2007. Per essere stati cronologicamente fra i primi gruppi del genere, e per la grande influenza esercitata su quelle a seguire, gli X Japan sono considerati i fondatori del Visual Kei. Gli X Japan sono considerati tra i maggiori artisti della storia del rock giapponese. Detengono il record assoluto di affluenza al Tokyo Dome, avendolo mandato sold out per 18 volte.
Ufficiale nell'US Army divenne tenente generale nell'esercito degli Stati Confederati durante la guerra di secessione. Si distinse al comando di una divisione nell'Armata Confederata della Virginia Settentrionale, in particolare alle Battaglie dei Sette Giorni e ad Antietam, dove i suoi uomini ebbero un ruolo decisivo per evitare la disfatta sudista; promosso, alla vigilia della Battaglia di Gettysburg, comandante del nuovo III Corpo d'armata non confermò completamente, in questo incarico, le qualità messe in mostra in precedenza, in parte a causa anche delle precarie condizioni di salute.
L'Heinkel He 280 fu un aereo da caccia bimotore a getto sviluppato dall'azienda aeronautica tedesca Ernst Heinkel Flugzeugwerke AG nei primi anni quaranta e rimasto allo stadio di prototipo.L'He 280 detiene il primato di essere il primo velivolo a reazione al mondo ad essere realizzato per quel ruolo, tuttavia non riuscì ad essere avviato alla produzione in serie principalmente per l'inaffidabilità dei propulsori turbogetto originali e l'impossibilità di sostituirli con modelli più recenti ed affidabili.
Castelluccio è una frazione del comune di Norcia ( PG) in Umbria. Il paese si trova a circa 28 km da Norcia, raggiungibile attraverso una strada panoramica, posto in cima ad una colle che si eleva sull'omonimo altopiano (Piani di Castelluccio) tra i più vasti dell'Italia Centrale ed inserito nel Parco nazionale dei Monti Sibillini, ad una altitudine di 1.452 m s.l.m. che ne fanno uno dei centri abitati più elevati degli Appennini. Di fronte ad esso si erge imponente la sagoma del Monte Vettore (2.476 m). Secondo i dati Istat del 2001, è abitato da 150 residenti.
Il peluche (pronuncia francese [pᵊˈlyʃ]; talvolta peluscia, peluscio o pelusce in italiano) è una particolare stoffa formata da fibre naturali o sintetiche, caratterizzata da un pelo lungo e morbido che prende la forma di un animale o di icone specifiche. Questo tipo di tessuto è utilizzato soprattutto nel confezionare animaletti finti e pupazzi per bambini. Animaletti di peluche sono anche usati per fare portachiavi o altri ninnoli usati anche da adulti. Non è raro vederli attaccati agli zaini degli scolari, liceali o universitari.
Polo Laico è stato un effimero movimento politico costituitosi nel 2000 in vista delle elezioni politiche della primavera dell’anno successivo, con l’obiettivo di garantire una rappresentanza dell’area laica, liberale e radicale all’interno della coalizione di centro-destra.Tra i fondatori di Polo Laico figuravano Marco Taradash (presidente), Giovanni Negri (portavoce), Giuseppe Benedetto (coordinatore), Roberta Tatafiore (direttrice del sito), Vittorio Sgarbi, Peppino Calderisi, Arturo Diaconale, Severino Antinori e Luca Barbareschi.
Jebb ha svolto ruoli diplomatici per la propria nazione a partire dal 1924, lavorando a Teheran e Roma. Dopo la seconda guerra mondiale, ha ricoperto il ruolo temporaneo di Segretario generale delle Nazioni Unite dal 1945 al 1946, poi è diventato ambasciatore del Regno Unito alle Nazioni Unite dal 1950 al 1954, e poi è stato a Parigi dal 1954 al 1960. Nel 1960 Jebb è divenuto membro del partito liberale inglese, di cui è stato leader dal 1965 al 1988; negli stessi anni è stato anche membro del Parlamento Europeo (1973-1976).
Le Compagnie di contenimento e intervento risolutivo (o CCIR) sono stati reparti dei Carabinieri formati appositamente per fronteggiare le manifestazioni avvenute a Genova durante il G8 del 2001. Furono infatti utilizzati solo in quella occasione, e poi disciolte. Le CCIR furono organizzate traendo personale dai battaglioni della Prima Brigata Mobile Carabinieri, integrato con elementi della Seconda Brigata Mobile Carabinieri normalmente non impiegata, al contrario dell'altra, in operazioni di ordine pubblico in Italia ma solo esclusivamente per interventi in zone di guerra all'estero.
Il Tupolev ANT-6 (in caratteri cirillici Туполев АНТ-6) era un aereo quadrimotore da bombardamento pesante monoplano, entrato in servizio con le forze aeree sovietiche all'inizio degli anni trenta. Era noto anche come Tupolev TB-3 (Туполев ТБ-3, dal russo: Тяжёлый Бомбардировщик, Tyazholy Bombardirovschik, ovvero bombardiere pesante) e fu anche utilizzato come aereo-madre per alcuni piccoli aerei da caccia nell’ambito del Progetto Zveno.Complessivamente fu realizzato in circa 800 esemplari, utilizzati in Unione Sovietica (VVS ed Aeroflot) e Cina Nazionalista[senza fonte].
Preso un qualsiasi punto P di una circonferenza circoscritta ad un triangolo, i piedi delle perpendicolari condotte da P ai lati del triangolo sono allineati. La retta che passa per questi tre punti è chiamata Retta di Simson in onore del matematico Robert Simson. La dimostrazione del teorema legato a tale retta è però da attribuirsi a William Wallace che la formulò nel 1797. Il segmento individuato sulla retta è un caso degenere di triangolo pedale. L'involuzione delle rette di Simson definisce un deltoide chiamato deltoide di Steiner.
Figlio di Anassandrida II, appartenente alla famiglia degli Agiadi, succedette al fratellastro Cleomene I, di cui sposò la figlia Gorgo, e perse la vita combattendo coi 300 soldati della sua guardia nella celebre battaglia delle Termopili. Lo storico Erodoto lo identifica come parente di Eracle, dicendo che era "figlio di Anassandrida di Leone di Euricratide di Anassandro di Euricrate di Polidoro di Alcamene di Teleclo di Archelao di Egesila di Dorisso di Leobote di Echestrato di Egi di Euristene di Aristodemo di Aristomaco di Cleodeo di Ilio di Eracle".
Civitella d'Arna è una frazione del comune di Perugia ( PG). Il paese, popolato da circa 350 abitanti, si trova sulla sommità di una piccola collina (333 m s.l.m.) lungo la Strada Fabrianese, a circa 9 km ad est di Perugia. Da Civitella d'Arna si ha una vista di Perugia lungo tutto il suo asse principale, dai campanili di San Pietro e di San Domenico, alla Fortezza Paolina, al campanile del Palazzo comunale, a Porta Sole, al Convento di Monteripido. E poi, dall'altra parte di Civitella d'Arna, Assisi, Spello, Trevi, Bastia, la cupola di Santa Maria degli Angeli, fino a Foligno, Bevagna, Montefalco, fino alla Rocca di Spoleto.
L'Amiot 354 era un bombardiere medio bimotore prodotto dall'azienda francese Avions Amiot dalla fine degli anni trenta, impiegato principalmente dall'Armée de l'air nella seconda guerra mondiale.Assieme ad Amiot 350 e Amiot 351, tutti sviluppi della serie 340-350, l'Amiot 354 è stato avviato alla produzione ma a differenza di altri velivoli analoghi non entrarono in servizio in quantità accettabili per incidere sugli eventi bellici. Dotato di due motori radiali, con velocità di almeno 480 km/h e 1 200 kg di carico utile, venne costruiti in circa 80 esemplari, sia nel modello monoderiva, l'Amiot 354 che in quello bideriva, l'Amiot 351.
Il Fairey Fulmar (dal nome di un genere di uccelli della famiglia dei procellaridi) era un aereo da caccia imbarcato, realizzato dall'azienda britannica Fairey Aviation Company Limited nella seconda metà degli anni trenta ed impiegato nel corso della seconda guerra mondiale sia dalla Fleet Air Arm che dalla Royal Air Force.Derivato dal Fairey P.4/34, all'epoca della sua comparsa presentava prestazioni tra le migliori della categoria ma, gravato soprattutto dalla superata formula biposto, finì ben presto per risultare obsoleto e per essere relegato a compiti meno impegnativi quali la caccia notturna.
La nazionale di calcio del Benin (i cui giocatori sono soprannominati Les Ecureuils, gli scoiattoli) è la nazionale del Benin: è iscritta alla FIFA e alla CAF ed è controllata dalla Fédération Béninoise de Football. Fino al 1975 era conosciuta come nazionale di calcio del Dahomey, quando questo cambiò nome in Benin. Non ha mai partecipato a un Mondiale e ha fatto la sua prima apparizione in Coppa d'Africa nel 2004.Nella graduatoria FIFA in vigore da agosto 1993 il miglior posizionamento raggiunto è stato il 59º posto nel novembre 2009, mentre il peggiore è stato il 165º posto di luglio 1996; occupa il 92º posto della graduatoria.
Il fez è un copricapo maschile di lana, spesso rosso, che prende il nome dalla città di Fez (o Fès, Fas), in Marocco, da cui sembra che sia originario, anche se la sua maggiore diffusione si è avuta in Oriente, in particolar modo nella Turchia degli Ottomani. In Nordafrica viene invece chiamato ṭarbūsh (dal persiano sarpūsh) o shashia (i)stanbuli. Benché il fez venga spesso confuso con la shashia, i due copricapi sono alquanto differenti: il fez è rigido, conico e di forma sollevata, mentre la shashia è morbida e la sua forma aderisce alla sommità della testa, alla maniera di una berretta a calotta.
Il Neiße (in ceco Lužická Nisa, in polacco Nysa Łużycka e in tedesco Lausitzer Neiße) è un fiume che nasce e scorre in Repubblica Ceca per 54 km per poi segnare il confine ( linea Oder-Neiße) tra Polonia e Germania per altri 198 km, per un totale di 252 km. Si getta nell' Odra vicino a Guben. Nasce presso le Montagne della Jizera, vicino a Nová Ves nad Nisou ( monti lusaziani). La presenza dell'aggettivo "Łużycka" nel nome in polacco è dovuta alla necessità di distinguere questo corso d'acqua dal fiume Nysa Kłodzka, che scorre in Slesia e che prende il nome dalla città ora polacca di Kłodzko. Ha un bacino idrografico di 4.297 km².
Inizia ad andare a cavallo all'età di 10 anni e partecipa alle prime gare a 14. Segue un'ascesa continua: nel 2002 è terza ai campionati italiani assoluti. Nel 2003 invece è bronzo agli Europei juniores di equitazione, seguito l'anno dopo dall'argento young riders. A Verona il 6 novembre 2005 centra il risultato finora più prestigioso della sua carriera, con il 6º posto nella tappa di Coppa del Mondo. Cavalca da sempre Fanix de Roll, una saura francese, figlia di Rivage du Poncel. È allenata da Sante Bertolla. Beatrice Patrese è figlia di Riccardo, famoso pilota di Formula 1 degli anni settanta, ottanta e novanta.
La statistica economica è una disciplina che unisce lo studio dei fenomeni collettivi ( statistica) allo studio dei problemi allocativi di risorse scarse ( economia). Da ciò si comprende come la statistica economica abbia per obiettivo e si interroghi sulla misurazione latamente intesa (dalla misura di grandezze e sistemi di grandezze economiche, all’analisi della dinamica e alle previsioni economiche, alla stima e alla verifica di modelli di comportamenti economici). Al fine di svolgere l'attività a cui è chiamata la statistica economica è impegnata nella ricerca (sia a livello micro che macroeconomico) di:Gli ambiti applicativi sono numerosi e vari. Di seguito ne vengono elencati alcuni:
Il 2 luglio 2005, uno dei concerti del Live 8 si è tenuto presso la Siegessäule ( Colonna della Vittoria) nel Parco Tiergarten di Berlino, in Germania, per l'esatezza nel centro storico dove la folla, formata da oltre 150.000 persone, arrivava oltre la famosa Porta di Brandeburgo. L'evento è indicato anche come "Live 8 di Berlino" o "Live 8 Germania". Non ha raggiunto cifre record come il milione di spettatori del Live 8 Philadelphia, ma è stato comunque un grande successo, cosa che nessuno si aspettava visto gli artisti locali poco conosciuti che erano presenti, con le dovute eccezione, come i Green Day (forti del disco di successo internazionale American Idiot), gli a-ha, ecc.
Gente di domani (Tomorrow People) è il primo arco narrativo della collana Ultimate X-Men, che fa parte della linea Ultimate Marvel, pubblicata dalla Marvel Comics tra il giugno e il dicembre 2001 sui numeri dal 1 al 6. È scritto da Mark Millar, disegnato da Adam Kubert, colorato da Richard Isanove, inchiostrato da Art Thibert. Tradotta in lingua italiana dalla Panini Comics sulla testata Ultimate X-Men, la storia è suddivisa in sei capitoli, raccolti in quattro albi: Gente di domani (sul n. 1 italiano), Il nemico tra noi e Zona di guerra (sul n. 2), Tradimento e Campi di sterminio (sul n. 3), Invasione (sul n. 4).
Formatosi presso la bottega paterna, si dedicò alla pittura decorativa e al restauro, lavorando in diverse località delle Marche. Eseguì anche lavori con l' oro, in foglia brunito, opaco, a mordente, e con l' argento. Curò il restauro del Teatro Pergolesi di Jesi e quello di alcune sale del Senato di Roma. Spesso insieme al fratello Michelangelo, eseguì opere pittorich, tra le quali quelle presso il duomo di Macerata, presso il duomo di Senigallia e nelle chiese di San Silvestro e di Santa Maria in Via a Roma. Giunse ad operare fino a Zara in Croazia.Due dei suoi figli, Sandro (1922-2001) e Tarcisio (1929-1962) furono anch'essi pittori.
È solitamente considerato come il primo filosofo a mettere in atto la skepsis, il metodo critico che avrebbe dato poi il nome di scetticismo all'indirizzo filosofico che ne faceva uso sistematico. Questo metodo non va confuso con quello della sofistica, a cui Pirrone si dichiarava ostile. Inoltre, lo scetticismo pirroniano si distingue nettamente dall'omonimo scetticismo attuato da David Hume nel XVIII secolo ed infatti, per evitare confusioni, si preferisce spesso il nome di pirronismo per indicarne la forma originaria. Pirrone di Elide visse in semplicità e morì molto vecchio dopo aver seguito Alessandro Magno in Asia, avendo così occasione di conoscere i modi di pensare del mondo.
Un duopolio costituisce una situazione limite della struttura di mercato oligopolistico, in cui operino due sole imprese che offrano prodotti identici, con costi marginali simili, e che entrambe conoscano le informazioni di domanda (simmetria informativa) e l'impatto delle mosse del concorrente sulla propria situazione. È una concezione teorica, sviluppata per studiare ed evindenziare le caratteristiche del modello oligopolista. Tale modello di riferimento è la base delle analisi sull'oligopolio condotte da economisti di grande rilievo, quali Cournot, Bertrand, Hotelling e Nash. Il modello di duopolio è usato come riferimento per le teorie dei giochi.
Toporzel è una casa editrice polacca fondata a Breslavia da un gruppo di neopagani simpatizzanti di Zadruga. Il gruppo di Toporzel fu costituito da Antoni Wacyk, Jozef Brueckmann, Stanislaw Potrzebowski, Zdzilaw Slowinski e Zbigniew Samborski. Wacyk è l'ultimo membro ancora vivente della redazione della rivista Zadruga, del periodo precedente alla seconda guerra mondiale. Negli anni ottanta il gruppo costituì anche la Società degli Amici della Cultura Slava (Towarzystwo Milosnikow Kultury Slowianskiej), che però ebbe vita breve, e nel 1988 celebrò un rito pagano sul monte Sleza. Nel 1990 costituirono l'Unione per la Scuola Mondiale (Stowarzyszenie na rzecz Swieckosci Szkoly).
Il caso Moro è un film del 1986 diretto da Giuseppe Ferrara, tratto dal libro del 1982 I giorni dell'ira. Il caso Moro senza censure di Robert Katz, coautore anche della sceneggiatura.Fu il primo film a narrare l'intera vicenda del rapimento di Aldo Moro, con l'interpretazione di Aldo Moro affidata a Gian Maria Volonté. Il film è assolutamente neutrale, gli stati d'animo del presidente sono quelli che si evincono dalle lettere scritte da lui stesso. Le scene del blitz delle forze dell'ordine avvenuto nella realtà nel paesino di Gradoli (dove secondo indicazioni fornite da Romano Prodi era detenuto l'onorevole Aldo Moro) furono girate nel paesino di Campagnano di Roma
La horror house è una tipologia di attrazione che è possibile trovare in un parco di divertimento. Si possono distinguere in due gruppi principali: quelle "mobili" per i luna park e le fiere oppure quelle "fisse" che sono ubicate in normali edifici, nei parchi più grandi. In particolare le seconde solitamente sono costituite da un walk through, cioè un tragitto da percorrere a piedi all'interno di un edificio. Lungo questo percorso in genere ci sono diverse stanze, opportunamente scenografate e (nelle migliori) ci sono anche attori in carne ed ossa che hanno il compito di spaventare la gente.
Fu uno dei principali artisti del Rinascimento tedesco, oltre che pittore anche architetto, incisore, scultore, calcografo e disegnatore per xilografie. Dipinse rappresentazioni religiose e mitologiche, ma furono in particolare i suoi paesaggi a renderlo celebre per la loro bellezza: furono creati dall'artista non per illustrare storie e parabole, ma con il proposito di esaltare il fascino della natura e delle figure umane che si muovono all'interno di essa. Altdorfer fu il primo a portare il paesaggio come soggetto indipendente in pittura, dopo le prove su disegno e ad acquerello di Leonardo e Dürer.
Editions of Contemporary Music è un'etichetta discografica fondata nel 1969 da Manfred Eicher a Monaco di Baviera, in Germania. Questa etichetta discografica è divenuta riferimento per una generazione di jazzisti a partire dai tardi anni sessanta. La ECM ha scritturato numerosi musicisti nordici e britannici come Jan Garbarek e John Surman, oltre ad aver dato impulso alle carriere soliste di artisti post-fusion come Pat Metheny, Bill Frisell e Keith Jarrett. Naturale prosecutrice ed erede del jazz da camera di Jimmy Giuffre e Paul Bley, le opere ECM sono un variegato di atmosfere evocative, presentate spesso con confezioni dall'alta qualità di design.
Tempesta (Storm), il cui vero nome è Ororo Munroe, è un personaggio dei fumetti, creato da Len Wein (testi) e Dave Cockrum (disegni) nel 1975, pubblicato dalla Marvel Comics. È apparsa per la prima volta su Giant-Size X-Men n. 1 (maggio 1975). È una supereroina mutante (in seguito diventa una dea) che faceva parte degli X-Men e che poi parteggia per i Vendicatori. Tempesta ha il potere di controllare il clima e gli elementi, inoltre possiede un certo potenziale magico ereditato da alcuni suoi antenati.Lei dopo la morte del professor X si è data da fare a mantenere l'istituto per i giovani mutanti.
Il Torosaurus era un dinosauro quadrupede, erbivoro, vissuto durante il Maastrichtiano (tardo Cretaceo) nel Nordamerica, circa 70 milioni di anni fa. Fa parte della famiglia dei ceratopsidi, infatti aveva comportamenti analoghi al Triceratops (suo parente più prossimo) ed il suo cranio è caratterizzato da un collare osseo molto sviluppato in altezza ("a collare lungo") e da tre corna. Ad oggi l'esistenza della specie stessa è stata messa in discussione, data la possibilità che Torosaurus fosse semplicemente uno dei sessi di Triceratops, presentando caratteri da dimorfismo sessuale soprattutto per quanto concerne la cresta osseo craniale.
Il Bloch MB 150 ed i suoi derivati erano una famiglia di caccia monomotore ad ala bassa sviluppati e prodotti dall'azienda francese Société des Avions Marcel Bloch, sviluppo in seguito realizzato dalla Société nationale des constructions aéronautiques du sud-ouest (SNCASO), nei tardi anni trenta e primi anni quaranta.Realizzati per equipaggiare i Groupes de Chasse dell'Armée de l'air, i reparti da caccia dell'aeronautica militare francese, con un nuovo modello, data la necessità di sostituire gran parte dei superati caccia allora presenti in linea, vennero utilizzati operativamente durante le fasi della Seconda guerra mondiale.
L'espressione "mano da tenere" indica il lato (o "mano") della strada che i mezzi di trasporto, in un dato Stato, debbono tenere, secondo quanto imposto dai relativi codici della strada. L'obbligo di tenere una data mano, la sinistra o la destra, durante la circolazione stradale, fa sì, in una società organizzata, che i veicoli che viaggiano in direzioni opposte siano separati in un lato del percorso, in modo da non bloccarsi a vicenda e da promuovere la sicurezza stradale, riducendo il rischio di incidenti stradali. Circa il 66% della popolazione mondiale guida a destra, il restante 34% guida a sinistra.
La Retta di Eulero è la retta passante per l' ortocentro, il baricentro e il circocentro di un triangolo. Il fatto che i tre punti siano allineati è dimostrato dal teorema di Eulero. Detto G il baricentro, O il circocentro e H l'ortocentro, si ha che OH/GO=3. Infatti, il baricentro divide il segmento che unisce ortocentro e circocentro in due parti una il doppio dell'altra. Numerosi altri punti notevoli di un triangolo: ad esempio il centro della circonferenza che passa per i tre punti medi dei lati del triangolo, detta cerchio dei nove punti, giace sulla retta di Eulero, e divide a metà il segmento che ha per estremi l'ortocentro ed il circocentro del triangolo.
Il bestiame è l'insieme di animali domestici che producono cibo, fibre tessili o vengono utilizzati per il lavoro. Ne fanno parte, ad esempio, suini, bovini, ovini, cervi, cavalli e pollame. Il tipo di bestiame scelto dipende da vari fattori, cioè il clima, la richiesta da parte dei consumatori, il tipo di terreno, le tradizioni locali e gli animali nativi del posto. In genere viene allevato per il cibo o per profitto. L'allevamento degli animali è una parte importante dell'agricoltura moderna. Viene utilizzato da molte società poiché il passaggio da agricoltore ad allevatore unisce perfettamente i due mestieri.
Il Marocco è l'unico paese africano ad aver partecipato all'Eurovision Song Contest. Nonostante le diversità politico-geografiche e culturali rispetto all'Europa, prese parte all'edizione del 1980. Il Marocco poté partecipare in quanto membro dell'EBU e si classificò diciottesimo con 7 punti avuti dall'Italia. Nel 1977 anche la Tunisia avrebbe dovuto partecipare alla manifestazione (anticipando così il Marocco di tre anni) tuttavia si ritirò quando Israele confermò la sua partecipazione. Secondo alcune indiscrezioni, il Marocco avrebbe dovuto partecipare all'edizione 2012. Tuttavia, la notizia non fu ufficializzata e il rientro non avvenne.
La Nazionale di calcio polacca ( pol. Reprezentacja Polski w piłce nożnej mężczyzn) è la rappresentativa calcistica della Polonia ed è posta sotto l'egida della Polski Związek Piłki Nożnej. Ai Mondiali la Polonia si è classificata due volte terza, nel 1974 e nel 1982. Ha partecipato per la prima volta alla fase finale di un Campionato europeo a Euro 2008. Nella Classifica mondiale della FIFA, creata ad agosto 1993, la Polonia ha ottenuto come miglior piazzamento il 16º posto di settembre 2007, mentre la posizione peggiore è stata il 75º posto di marzo 2012. Occupa il 59º posto della classifica.
La Nazionale di calcio della Guinea, soprannominata la Syli Nationale, è la rappresentativa nazionale calcistica dell' omonimo paese africano ed è posta sotto l'egida della Fédération Guinéenne de Football. Non ha mai partecipato alla fase finale di un mondiale e il suo miglior piazzamento nella Coppa d'Africa è il secondo posto raggiunto nel 1976. Nel suo palmarès annovera cinque Amílcar Cabral Cup (1981, 1982, 1987, 1988 e 2005).Nella graduatoria FIFA in vigore da agosto 1993 il miglior posizionamento raggiunto è stato il 22º posto nell'agosto 2006, mentre il peggiore è stato il 123º posto di maggio 2003; occupa il 44º posto della graduatoria.
Fulton è noto inoltre per aver progettato un innovativo sistema di sbarramento dei canali tramite l'utilizzo di piani inclinati e per alcune pubblicazioni sul miglioramento dei canali e sulla progettazione di battelli a vapore e sottomarini. Personalità di spiccata inventiva, costruì anche una macchina per tessere il lino, un macchinario per la produzione di corde e un altro per la lucidatura del marmo. Fulton cominciò ad interessarsi alle navi a vapore nel 1777 dopo aver fatto visita a William Henry di Lancaster (Pennsylvania) che in precedenza aveva imparato a conoscere la macchina a vapore di James Watt mentre era in visita in Inghilterra.
Il Museo nazionale del Bargello è il più rilevante museo italiano di scultura, ed il più importante al mondo per la scultura rinascimentale. Sito in via del Proconsolo 4 a Firenze, conserva capolavori di Michelangelo, Donatello, Ghiberti, Cellini, Giambologna, Ammannati ed altri importanti scultori. Conserva inoltre una grande raccolta di arti applicate, quest'ultime divise principalmente per tipologia. Il nome deriva dal palazzo del Bargello, detto anche palazzo del Popolo.Nel 2013 è stato il trentesimo sito statale italiano più visitato, con 207.240 visitatori e un introito lordo totale di 473.902 Euro.
Lontano cugino di Flinders Petrie, noto egittologo, scavò con questi a Dendera, Hiw ed Abydos. Nel 1901 venne assunto dal Metropolitan Museum of Art quale "assistente curatore delle antichità egizie". Venne poi "prestato", nel novembre 1922 alla spedizione Carter- Carnarvon in occasione della scoperta della tomba di Tutankhamon (sigla KV62), nella Valle dei Re. Divenne insostituibile per Carter per il suo senso pratico e concreto nella risoluzione dei problemi inerenti alle operazioni di scavo e rimozione degli oggetti rinvenuti. Sarà coautore, con lo stesso Carter, del primo volume del libro The Tomb of Tutank.Amen e lascerà la spedizione nel 1924.
Il microcebo pigmeo (Microcebus myoxinus (Peters, 1852)) detto anche microcebo di Peters, è il più piccolo dei lemuri; in effetti, è anche il più piccolo primate del mondo. Come gli altri lemuri, lo si trova solo in Madagascar. Gerard Durrell lo descrisse in questo modo: Pesa circa 30 g, per una lunghezza di poco più di 6 cm. A causa delle sue dimensioni ridotte, e delle sue abitudini notturne, per oltre un secolo dalla sua classificazione risultò introvabile per i ricercatori; nel 1993 riapparve nella foresta di Kirindy e attualmente è circoscritto nell'area del Parco Nazionale di Kirindy-Mitea.
La Torre Mordillo è una costruzione che si trova su una collina, oggi nel territorio di Spezzano Albanese ( provincia di Cosenza), tra i fiumi Esaro e Coscile. Questo, a suo tempo, costituì un luogo chiave per il controllo del territorio della piana di Sibari, fino al Mar Tirreno. I documenti archeologici ritrovati attestano la presenza di vari cicli di insediamento avvenuti in un lungo arco di tempo, dall'inizio dell' Età del Bronzo ( XVII secolo a.C.) fino ad età ellenistica. All'interno di tale arco di tempo si registra anche una interruzione, seppur breve, avvenuta con la fondazione di Sibari (ultimo quarto dell'VIII secolo a.C.).
Il Korg MS-10 è un sintetizzatore analogico introdotto da Korg nel 1977. Il case nero con il pannello verticale in metallo presenta 18 pomelli per la regolazione dell'unico VCO presente, delle forme d'onda e degli effetti. Una delle peculiarità è la possibilità di "patchare" gli effetti nella maniera desiderata attraverso patch cord standard da un quarto di pollice. La tastiera è compatta a 32 tasti e presenta a lato la classica ModWheel. Un'altra caratteristica interessante è l'ingresso audio esterno, che permette di utilizzare l'MS-10 come filtro per una sorgente sonora esterna. L'MS-10 è controllabile via CV-Gate.
Raggiolo era un comune del Casentino fino al 1873, anno in cui il suo territorio fu unito a quello di Ortignano per formare il nuovo comune di Ortignano Raggiolo. Il comune di Raggiolo aveva una superficie di circa 17 km² ed aveva 833 abitanti al momento della sua soppressione.Il suo territorio, che non contava frazioni, confinava con i comuni di Castel Focognano, Castel San Niccolò, Poppi e Ortignano. Il paese si trova a circa 12 km da Bibbiena seguendo la strada provinciale 64. A Raggiolo è nato il biblista Salvatore Minocchi (1869-1943), uno dei principali esponenti del modernismo italiano.
Wonder Boy III: The Dragon's Trap è, nonostante il titolo, il quarto videogioco della serie di Wonder Boy, prodotto da SEGA e Westone nel 1989 per Master System e Game Gear ma non per Mega Drive. A queste versioni seguì poi una conversione per PC Engine. Come trama è il seguito diretto di Wonder Boy in Monster Land, tanto da cominciare esattamente dove finiva il predecessore, mentre il gioco precedente nella serie è l'arcade Wonder Boy III: Monster Lair che, nonostante il titolo e la presenza del protagonista, non ha nulla a che fare con questo gioco, essendo invece un ibrido tra platform game e sparatutto.
Il distretto di Black River è uno dei 9 distretti di Mauritius. Si trova sul lato occidentale dell'isola, e prende il nome dal fiume Black River (o Rivière Noire). Ha una popolazione di circa 60.500 persone (dato del 2000) e un'area di 259 km². La capitale è Tamarin. Il Black River è il distretto più grande di Mauritius per estensione, e l'ultimo per numero di abitanti. Buona parte dell'area del distretto è adibita a parco naturale e coperta da foresta pluviale; il parco principale, omonimo, è il Parco nazionale Black River Gorges. Altre località piuttosto note del distretto sono le Cascate di Tamarin e le "terre dai sette colori" di Chamarel.
Costruzioni Linee Ferroviarie S.p.A è un' azienda italiana nel settore ferroviario operante nella costruzione di linee ferroviarie e metropolitane. L'attività di C.L.F. inizia nel 1945 come Cooperativa Manutenzioni Ferroviarie e successivamente si fonde con altre cooperative costituendo la C.L.F. - Cooperativa Lavori Ferroviari. L'azienda è diventata Società per azioni; oggi è controllata al 60% da Unieco e partecipata al 40% dal gruppo olandese Strukton. Nel biennio 2001-2002 ha visto un investimento per circa 30 milioni di Euro.Circa l'80% delle nuove costruzioni sono state realizzate, in Italia, da Clf.
Galactica (Battlestar Galactica) è una serie televisiva statunitense di fantascienza prodotta nel 1978 da Glen Larson. Fu realizzata una sola stagione andata in onda in prima visione negli Stati Uniti negli anni 1978- 1979. L' episodio pilota, in tre parti, fu proiettato nelle sale cinematografiche, nel luglio 1978, in Europa, Canada e Giappone e in Italia fu distribuito con il titolo Battaglie nella galassia. Nel 1980 fu realizzato un sequel della serie, Galactica (Galactica 1980), ambientato 30 anni dopo la fine della serie originale, ma fu di breve durata. Dal 2004 al 2009 è stato prodotto un remake, Battlestar Galactica, composta da quattro stagioni.
Gli Skid Row sono un gruppo musicale heavy metal statunitense, formatosi a Toms River, New Jersey nel 1986. Furono una tra le ultime band hair metal a raggiungere un grande successo prima che il grunge prendesse il sopravvento nei primi anni novanta. Mentre il loro debutto omonimo presentava classiche sonorità Pop metal che gli permisero di ottenere una grande popolarità mainstream, i lavori successivi, Slave to the Grind (1991) e Subhuman Race (1995) si distaccarono nettamente dallo stile pop-metal virando su un suono più duro.I primi due album pubblicati, l'omonimo Skid Row (1989) e Slave to the Grind (1991), sono considerati tutt'oggi come i migliori lavori della band.
Il Bristol Type 171 Sycamore era un elicottero leggero multiruolo con motore radiale e rotore a tre pale, sviluppato negli anni dopo la seconda guerra mondiale dall'azienda britannica Bristol Aeroplane Company. È stato il primo elicottero di progettazione inglese in dotazione alla Royal Air Force, la quale lo impiegò per ruoli di ricerca e salvataggio e lotta antisommergibileImpiegato anche dalle forze armate di Australia, Belgio e Germania, il modello venne impiegato anche in versioni civili fino alla fine degli anni sessanta. Il nome dell'elicottero deriva dai semi dell'albero di acero montano (Acer pseudoplatanus) che cadono al suolo con un movimento rotatorio.
Misty Williams  (カスミ Kasumi) o Misty Waterflower , nel mondo dei Pokémon, è la capopalestra di Celestopoli. È presente nei videogiochi, nell' anime Pokémon e nei manga. Il nome " Misty" deriva dalla parola inglese mist ( nebbia), così come quello giapponese deriva da 霞み kasumi (nebbia). Il nome francese di Misty, Ondine, si riferisce alle ondine. Il nome coreano è 이슬 (Iseur) che vuol dire rugiada. In cinese è 小霞 (Xiǎo Xiá), probabilmente derivato dal giapponese 霞み kasumi.In giapponese Misty è doppiata da Mayumi Iizuka, e in italiano da Alessandra Karpoff (in seguito ridoppiata da Benedetta Ponticelli).
In araldica il mantello è simbolo di potestà sovrana ed è quindi riservato ai membri delle famiglie reali. In casi particolari il suo uso è stato concesso anche ad altri nobili, in riconoscimento di particolari meriti. Nella rappresentazione ordinaria il mantello è di colore cremisi ed è foderato di armellino. Secondo il diritto nobiliare il manto è un ornamento connesso ai titoli di principe o duca, mentre quello utilizzato da re e imperatori è detto " padiglione" ed è annodato con cordoni dorati. L' elmo da cui muove il manto è sempre posto in maestà . In Italia la casa reale portava diversi tipi di mantelli:
Arlon (in lussemburghese Arel, in neerlandese Aarlen) è un comune della Vallonia in Belgio, sito a 185 km al sud-est della capitale, sull'asse ferroviario Bruxelles-Lussemburgo-Strasburgo. È il capoluogo della provincia del Lussemburgo belga; è inoltre un importante centro commerciale e amministrativo; il settore terziario, in particolare l'insegnamento, ha qui delle basi importanti (facoltà universitarie e insegnamento superiore).Si estende su una superficie di 119,29 km² e conta 25.818 abitanti (12.809 uomini e 13.009 donne), con una densità di 216,43 abitanti al km² (dati risalenti a luglio 2004).
La clino-holmquistite è un minerale ipotetico classificato come anfibolo appartenente al sottogruppo degli anfiboli di litio. I minerali ipotetici sono nomi assegnati dall'IMA ai termini di una serie non ancora trovati in natura oppure a sostanze artificiali per cui si presume anche l'esistenza in natura.La clinoholmquistite è un minerale non più considerato valido perché un riesame dell'olotipo ha evidenziato che esso è costituito da una miscela di tremolite e da un nuovo anfibolo denominato fluoro-sodic-pedrizite pertanto la specie è stata discreditata ed il nome viene mantenuto come membro teorico del supergruppo dell'anfibolo.
L'Istituto Luce (L' Unione Cinematografica Educativa) è una società per azioni italiana, creata nel 1924 durante il ventennio fascista. L'Istituto, avente sede a Roma, partecipava inoltre alla produzione e diffusione di film e documentari destinati alle sale cinematografiche. Nel 2009 la società viene fusa con Cinecittà Holding S.p.A., costituendo una società per azioni: Cinecittà Luce S.p.A., che diventa nel 2011 Istituto Luce Cinecittà.Famoso per esser divenuto un potente strumento di propaganda del regime fascista, è la più antica istituzione pubblica destinata alla diffusione cinematografica a scopo didattico e informativo del mondo.
La denominazione di 78 giri indica il primo tipo di disco fonografico, utilizzato per tutta la prima metà del XX secolo, e si riferisce al numero di giri al minuto necessari per l'ascolto. Il disco fonografico a piastra circolare fu inventato da Emile Berliner nel 1888, soppiantando già agli inizi del 1900 il cilindro fonografico (primo supporto audiofonico, introdotto da Thomas Edison, inventore del fonografo). Rimase lo standard di riproduzione audio fino alla fine del 1940, quando i dischi in vinile a microsolco, basati sul medesimo principio tecnico ma di qualità e durata assai maggiori, lo resero obsoleto.
Fényi è un cratere lunare intitolato all'astronomo ungherese Gyula Fényi. Si trova sulla faccia nascosta della Luna, nelle vicinanze del bordo meridionale della fascia di piroclasti che circonda il Mare Imbrium. A poca distanza da Fényi si trova il cratere Mendel, più grande. La maggior parte dell'orlo e buona parte del cratere sono stati sepolti sotto il materiale espulso dall'impatto che ha originato il Mare Imbrium. Il terreno circostante mostra una struttura radiale di scanalature che si estendono da nord a sud. Soltanto un anello di materiale sporge dai piroclasti, rivelando la posizione dell'orlo originale. C'è un piccolo cratere lungo la parete interna nordorientale.
L'ossido di potassio è una base minerale forte, che a temperatura ambiente si presenta come un solido cristallino incolore. A contatto con l'acqua, reagisce violentemente formando idrossido di potassio.Il composto è corrosivo e fortemente irritante. Tra l'ossigeno e il potassio l'elemento più elettronegativo è l'ossigeno. Esso ha valenza due, mentre il potassio presenta un elettrone di valenza, pertanto essi si legheranno per formare appunto ossido di potassio. La differenza di elettronegatività fra i due elementi è pari a 2,7 circa, pertanto si formerà un composto ionico con struttura reticolare cristallina.
Con dialetto ciociaro, in passato noto anche come campanino, s'intende l'insieme delle varietà linguistiche romanze appartenenti al raggruppamento dei dialetti italiani mediani parlati nel nord della Provincia di Frosinone, in quel territorio che ricadeva nell'antica Campagna e Marittima, comprendente anche parte della provincia di Roma e della Provincia di Latina. L'espressione, peraltro scarsamente utilizzata in linguistica, indica anche altre parlate dei comuni della provincia di Frosinone..Il ciociaro viene ancora oggi parlato in Canada dagli anziani appartenenti alla comunità ciociara, particolarmente vasta nelle provincia dell'Ontario e a Montreal.
The Singles 86>98 è un Greatest Hits del gruppo musicale synth pop britannico Depeche Mode pubblicata nel 1998. Nel disco sono presenti i singoli del gruppo tratti dagli album Black Celebration ( 1986), Music for the Masses ( 1987), Violator ( 1990), Songs of Faith and Devotion ( 1993) e Ultra ( 1997) più l'inedito Only When I Lose Myself e 2 tracce bonus, la versione live di Everything Counts dall' album dal vivo 101 ( 1989) e Little 15. Oltre al doppio CD, in quello stesso 1998 uscì anche una ulteriore raccolta di videoclip del gruppo col titolo di The Videos 86-98 altri non è che la versione video del CD audio.
Fu scoperta nel 1994 dal manager dell'agenzia Elite Model Management in un McDonald's di San Paolo, e pochi mesi dopo vinse a Parigi il concorso per modelle emergenti Elite Model Look. Nel 2001 fu protagonista del calendario Pirelli e nel 1999 fu dichiarata modella dell'anno, entrando nel gruppo delle cosiddette "supermodel". Nel 2014 il suo patrimonio complessivo si aggira sui 386 milioni di dollari. La celebre rivista Forbes la include nella classifica annuale delle Top Model che hanno guadagnato di più nel 2014, stimando circa 47 milioni di dollari (35 milioni di euro), con un distacco di 39 milioni di dollari dalla seconda e terza nella lista, Doutzen Kroes e Adriana Lima.
Withering to death. è il quinto album del gruppo giapponese dei Dir en grey, ed è anche stato il primo ad essere pubblicato negli Stati Uniti ed in Europa. L'album adotta un sound più marcatamente heavy rispetto alle produzioni precedenti, aprendosi a sonorità più moderne, che iniziano ad avvicinarsi anche al mercato occidentale. Inoltre, l'album segna l'abbandono dello stile visuale visual kei in favore di uno meno appariscente e più sobrio. Sebbene nei PV di The Final e di Saku, pubblicati nel 2004, lo stile della band fosse ancora visual kei, in quello di "Kodou" , uscito con la pubblicazione dell'album, l'abbigliamento visual kei verrà totalmente abbandonato.
I finali di pezzi senza pedoni sono una categoria di finali scacchistici particolare, perché caratterizzati dall'assenza del tema specifico di promozione dei pedoni, dato che questi ultimi sono del tutto assenti. È difficile classificarli in modo standard o raggrupparli in base ad elementi comuni, dato che il numero di pezzi in gioco e, di conseguenza, le possibilità di attacco e difesa creano un numero elevatissimo di posizioni diverse. È possibile, comunque, fare una prima distinzione tra finali con piccole differenze di materiale e finali con notevoli differenze di materiale; i primi finiscono generalmente in parità, gli altri presentano metodi di vittoria molto diversi tra loro.
La famiglia Parvoviridae comprende i più piccoli virus conosciuti, ed alcuni tra quelli più resistenti nell'ambiente. Sono stati scoperti negli anni sessanta ed infettano i mammiferi.Il loro patrimonio genetico è costituito da una singola molecola di DNA monocatenario lineare racchiuso in un capside icosaedrico. Il Parvovirus B19 (o P1) è stato il primo ad essere scoperto e il meglio conosciuto, essendo la causa della cosiddetta quinta malattia o eritema infettivo. Il Parvovirus RA-1 fu associato originariamente all' artrite reumatoide, ma oggi si ritiene un errore dovuto a contaminazione in laboratorio. La famiglia Parvoviridae comprende i seguenti generi:
Ghost in the Shell (攻殻機動隊 Kōkaku Kidōtai) è un film d'animazione giapponese del 1995 dello Studio Shochiku, diretto da Mamoru Oshii, basato sul manga originale di Masamune Shirow.Prodotto dalla Production I.G, il film ha avuto un seguito nel 2004 intitolato Ghost in the Shell: L'attacco dei Cyborg (イノセンス Inosensu). Nel 2008 la pellicola originale è stata sottoposta ad un profondo restyling, con largo uso della CG, e ripubblicata con il titolo Ghost in the Shell 2.0.Il film è noto per essere stato uno dei primi anime ad aver fuso con successo l'animazione tradizionale e l'animazione al computer.
Gaidaro (in greco: Agathonisi - Αγαθονήσι) è l'isola più settentrionale del Dodecaneso. Per quanto di piccola estensione ha coste molto frastagliate così da annoverare numerosi golfi: Chochlià, San Giorgio (Agios Georgios), Poro e Maistro. Il suolo collinoso è roccioso e sterile. La vegetazione è povera e vi abbondano i cespugli. Fra i pochi alberi predomina l'olivo e il fico. Non esistono sorgenti d'acqua dolce e le necessità idriche della popolazione sono soddisfatte da pozzi che in periodi di siccità sono riempiti da speciali navi cisterna. Il suo nome significherebbe isola delle spine (dal greco Αγκαθι pronunciato Anghatho = spina). Il suo nome antico era Yetousa.
L'International Astronomical Youth Camp (IAYC) (in italiano: campo astronomico internazionale per giovani) è un campo estivo annuale di giovani che condividono lo stesso interesse per l' astronomia. Organizzato per la prima volta in Germania nel 1969, l'IYAC ha avuto luogo ormai in oltre 30 differenti paesi europei, dell'Africa del Nord e del Vicino Oriente. Lo scopo principale del campo estivo è quello di fare incontrare giovani da differenti paesi del mondo per lavorare insieme, apprendendo qualcosa sul metodo di lavoro in astronomia, ed in scienza in generale. Dal 1969, più di 1500 giovani hanno preso parte ai campi IAYC.
Carlo Eusebio, Principe del Liechtenstein ( 12 settembre 1611 – 5 aprile 1684), fu il secondo Principe del Liechtenstein. Ereditò il titolo nel 1627, alla morte del padre, il Principe Carlo I. Egli aveva appena 16 anni e pertanto gli vennero affiancati per tutori gli zii, il Principe Gundaker ed il Principe Massimiliano, che furono reggenti in suo nome sino al 1632. Dal 1639 al 1641 Carlo Eusebio fu Capitano Capo dell'Alta e della Bassa Slesia. Al termine della Guerra dei Trent'anni, Carlo Eusebio iniziò un meritevole progetto di restauro economico dei suoi domini. Carlo Eusebio si distinse anche per essere stato un valente patrono dell'architettura del periodo.
L'adenosina monofosfato ciclico (AMP ciclico o cAMP) è un metabolita delle cellule prodotto grazie all'enzima adenilato ciclasi a partire dall'ATP. È un importante "secondo messaggero" coinvolto nei meccanismi di trasduzione del segnale all'interno delle cellule viventi in risposta a vari stimoli, come quelli indotti dagli ormoni glucagone o adrenalina, che non sono in grado di attraversare la membrana cellulare. La sua principale funzione consiste nell'attivazione di protein chinasi a (PKA) per regolare il passaggio transmembrana di calcio attraverso i canali ionici oppure tramite cascata, porta all'aumento del glucosio disponibile come conseguenza di una degradazione del glicogeno.
La trombina (fattore IIa) è un enzima, appartenente alla classe delle idrolasi, che catalizza il taglio selettivo dei legami Arg-Gly del fibrinogeno per formare la fibrina e rilasciare i fibrinopeptidi A e B. Questo enzima favorisce la coagulazione del sangue.Appartiene alla categoria delle serin proteasi, cioè è in grado di apportare un taglio alle catene proteiche. La trombina è necessaria per l'attivazione del fibrinogeno nel processo di coagulazione del sangue. Inoltre interviene nel processo infiammatorio, perché interagisce con dei recettori espressi dai monociti, trasducendo un segnale che stimola queste cellule a produrre chemochine e molecole di adesione.
Brent è un giacimento di petrolio scoperto nel 1971 nel Mare del Nord al largo di Aberdeen, (Scozia), il cui sfruttamento è iniziato nel 1976. Il termine brent caratterizza oggi il petrolio di riferimento europeo, un prodotto molto leggero, risultato dell'unione della produzione di 19 campi petroliferi situati nel Mare del Nord. Sul mercato esistono varie tipologie di petrolio, ma a livello di scambi internazionali i più importanti sono essenzialmente due: il Brent e il Wti.Malgrado una produzione limitata, il brent serve da petrolio grezzo di riferimento a livello mondiale. Il suo prezzo determina quello del 60% del petrolio estratto nel mondo.
È stato tra i fondatori del corso di Scienze dell'Informazione presso l' Università di Pisa nel 1969, e dell' Istituto di Matematica Computazionale del CNR nel 1993.Il suo campo di ricerca è stato soprattutto quello della Matematica computazionale, a cui ha dato importanti contributi, soprattutto attraverso la creazione di una scuola pisana di ricercatori. È stato tra gli autori, nel 1979, del primo algoritmo approssimato per la moltiplicazione di matrici asintoticamente più veloce dell'algoritmo di Strassen.[senza fonte]È deceduto nel 2006 per i postumi di un incidente stradale in cui era rimasto coinvolto nel novembre 2004
Gli Herero o Ovaherero sono un popolo africano appartenente al gruppo etnico dei bantu. Sono circa 120.000, la maggior parte dei quali in Namibia, con gruppi minori in Botswana e Angola. La maggior parte degli Herero lavora nelle grandi fattorie, o si dedica al commercio nelle città. L'etnia Herero comprende diversi sottogruppi, quali gli Tjimba e gli Ndamuranda (Kaokoland), i Maherero (zona di Okahandja), i Zearaua (zona di Omaruru), i Mbanderu (Hereroland) e i Kwandu, che comunque si considerano tutti "Herero". Un gruppo strettamente correlato, che discende da un gruppo di Herero che fuggirono in Angola all'inizio del XX secolo, sono gli Himba.
Le Nazionali di calcio asiatiche sono le Nazionali di calcio poste sotto l'egida dell' AFC. Rispecchiano totalmente la loro appartenenza geografica al continente asiatico, eccezion fatta per Australia, che ha lasciato l' OFC nel 2006, e per Israele, Azerbaigian, Kazakistan, Armenia, Georgia e le due nazioni con territori divisi tra Asia e Europa ( Turchia e Russia), che non fanno parte dell' AFC ma dell' UEFA. Tra le Nazionali asiatiche viene disputata la Coppa d'Asia, competizione continentale con cadenza quadriennale. Inoltre partecipano alle qualificazioni ai mondiali di calcio articolate in vari gruppi.
Università di studi musicali Ferenc Liszt (in ungherese: "Liszt Ferenc" Zeneművészeti Egyetem), precedentemente e più comunemente conosciuta come Accademia musicale Ferenc Liszt (in ungherese: "Liszt Ferenc Zeneakadémia" o più semplicemente come "Zeneakadémia") è l' accademia musicale di Budapest e della sua sala da concerto. L'Accademia fu fondata da Franz Liszt il 14 novembre 1875 ma prese il suo nome solo nel 1925. Qui si trova la "collezione Liszt", con libri e manoscritti donati da Liszt quando era ancora in vita, e lo studio di registrazione AVISO, in collaborazione con i governi di Ungheria e Giappone.
Lia (in maltese Ħal Lija, nome originario italiano Casal Lia) è un piccolo villaggio situato approssimativamente nel centro dell'isola di Malta. Ha una parrocchia, dedicata a San Salvatore, e tre piccole cappelle. È rinomata per i suoi notevoli fuochi d'artificio.Inoltre la sede della residenza studentesca dell' Università di Malta è situata in questa cittadina che dista circa 4 km dal Campus. Lo scrittore inglese Anthony Burgess, autore del romanzo Arancia meccanica (A Clockwork Orange) da cui è stato tratto l'omonimo film, ha vissuto a Casal Lia per tre anni, includendo Malta tra le tappe del suo famoso ciclo di romanzi Trilogia maltese.
John Wiley & Sons, Inc. è una casa editrice americana molto conosciuta specializzata in testi di riferimento. L'attività iniziò nel 1807 quando Charles Wiley aprì una tipografia in Manhattan che pubblicava testi di legge e nei primi anni pubblicò lavori di letteratura. Con suo figlio John, adottò il nome attuale nel 1875 e aggiunse alcuni testi scientifici e tecnici al suo catalogo. Oggi ha più di 3500 impiegati in tutto il mondo. Tra le sue pubblicazioni si ricordano, la famosa serie ...For Dummies, il dizionario Webster's New World e le serie a carattere informatico Wrox Press e Sybex. Oltre ai libri la Wiley pubblica diverse riviste scientifiche.
L'etichetta New American Cinema Group, nata nel 1960, riuniva registi indipendenti di cinema sperimentale di New York, aderenti al Manifesto del New American Cinema Group elaborato da Jonas Mekas. Il manifesto era caratterizzato da un'aperta opposizione etica ed estetica all'industria hollywoodiana e dalla volontà di creare un tessuto distributivo alternativo a quello delle major. A tale scopo, nel 1962, il gruppo costituì la New York Film-Makers' Cooperative. Il termine New American Cinema fu poi adottato dalla critica per descrivere tutte quelle forme di cinema americano degli anni '60 non in linea con i principi estetici e linguistici del cinema hollywoodiano.
Il Palazzo di Giustizia, la cui realizzazione ebbe inizio nel 1937 e fu inaugurato nel 1953 è opera dell' architetto Francesco Fichera e sorge nella centrale piazza Verga di Catania. La facciata dell'immobile si riallaccia a motivi architettonici del Settecento catanese, rielaborati in chiave novecentesca e l'interno contiene affreschi di Carmelo Comes.Dinanzi all'ingresso dell'androne si staglia l'imponente statua bronzea opera dello scultore catanese Mimì Maria Lazzaro rappresentante la Giustizia. Il tribunale e i suoi uffici, dal 1844 ospitati in una sezione del Palazzo Tezzano, vi vennero trasferiti dopo l'inaugurazione a partire dal 1953.
Il Teatro dell'Opera di Budapest (Magyar Állami Operaház in ungherese) è uno dei maggiori esempi di architettura neorinascimentale. Si trova a Pest in Andrássy út 20. Costruito da Miklós Ybl tra il 1875 e il 1884, è un edificio riccamente decorato, ed è considerato uno dei suoi capolavori. In stile neorinascimentale con elementi barocchi, è arricchito con affreschi e sculture di Bertalan Székely, Mór Than e Károly Lotz. Di fronte alla facciata vi sono le statue di Ferenc Erkel, compositore dell'inno nazionale, e del compositore classico Franz Liszt, entrambe di Alajos Stróbl. Gustav Mahler ne fu direttore dal 1888 al 1891.
Mezzogiorno di Fuoco (High Noon) è un film western del 1952 diretto da Fred Zinnemann. Scritto da John W. Cunningham e Carl Foreman, è basato sul cortometraggio pulp The Tin Star. Foreman fu anche il produttore, ma non fu accreditato perché facente parte della "lista nera" della MPAA. Nel 1989 è stato inserito fra i film conservati nel National Film Registry presso la Biblioteca del Congresso degli Stati Uniti. Nel 1998 l'American Film Institute l'ha inserito al trentatreesimo posto della classifica dei migliori cento film statunitensi di tutti i tempi, mentre dieci anni dopo, nella lista aggiornata, è salito al ventisettesimo posto.
Gli Avenged Sevenfold (spesso abbreviati in A7X) sono un gruppo musicale heavy metal formato nel 1999 a Huntington Beach, California. Il gruppo ha esordito nel 2001 con Sounding the Seventh Trumpet, proponendo sonorità metalcore; con la pubblicazione di City of Evil (2005), il gruppo si è indirizzato su sonorità maggiormente ispirate all'heavy metal.Il nome del gruppo deriva da un riferimento biblico: nel libro della Genesi, capitolo 4, Caino è condannato a vivere in esilio, ma chiunque tenti di vendicarsi uccidendolo, sarà a sua volta "punito sette volte tanto", espressione resa in lingua inglese proprio dalla frase "If Cain will be avenged sevenfold, truly Lamech seventy and sevenfold".
La Ә, minuscolo ә, chiamata Schwa cirillico, è una lettera dell' alfabeto cirillico. Viene usata oggi nella versione kazaka, baškira e tatara del cirillico. Veniva usata anche in azero e in turkmeno, prima che queste lingue adottassero l'alfabeto latino. File:Cyrillic letter Schwa.pngLa Ә viene spesso traslitterata con Ä. In tutte le versioni dell'alfabeto cirillico rappresenta la vocale semiaperta anteriore /æ/, poiché lo stesso suono viene rappresentato dalla lettera dell'alfabeto latino schwa in Janalif, l'alfabeto uniformato delle lingue turche, prima che tutte le lingue che la usano avessero adottato l'alfabeto latino.
Vonage è una compagnia di rete VoIp che offre servizi di telefonia con connessione a banda larga. È stata Vonage a condurre la voce attraverso la banda larga(VoBB, Voice over Broad Band) o l'industria della telefonia a banda larga attraverso le sue strategie aggressive per il mercato consumatori ( consumer) negli Stati Uniti; Canada, Regno Unito e altri paesi globalmente. Vonage ha sede a Edison, New Jersey ma ora è situata a Holmdel (New Jersey) in un edificio occupato precedentemente da Prudential Financial.Partendo dagli Stati Uniti si è estesa in Canada nell'aprile del 2004 e nel Regno Unito nel gennaio del 2005.
Il rapporto tra omosessualità ed induismo è complesso e non privo di contraddizioni. Da una parte, l'omosessualità è presente in antichissimi testi religiosi e filosofici vedici, quali il Rig Veda ed in numerose sculture e dipinti.Dall'altra, a causa dapprima della forte influenza in India della cultura dei dominatori Islamici e poi della cultura dei dominatori britannici puritani, che hanno redatto i principali codici di legge civile e penale, fino al 2009 ufficialmente nel subcontinente indiano l'omosessualità è stata un reato: infatti l'articolo 377 del codice penale indiano, redatto nel 1860 dal britannico Lord Thomas Macaulay, sanciva che:
Eraclio (o anche Éracles) è un poema francese, composto verso il 1155 da Gautier d'Arras e dedicato a Tibaldo V, conte di Blois. Il poema, ispirato da racconti orientali, segue anche alcune tradizioni storiche relative a Eraclio e Atenaide, figlia di Teodosio il Giovane, ha per protagonista Eraclio, figlio di un senatore romano, che, privato di tutte le sue ricchezze, viene venduto come schiavo e diviene favorito dell'imperatore, grazie ai suoi meriti eccezionali. Alla fine del poema Eraclio trionfa su Cosroe, re dei Persiani, gli strappa la vera croce e regna glorioso su Costantinopoli come imperatore romano Eraclio I.
La Settimana Santa di Enna è costituita da una serie di manifestazioni religiose derivanti da antiche tradizioni di origine spagnola che si tengono annualmente nella città siciliana. Le celebrazioni attraggono migliaia di turisti e rappresentano l'evento più importante per la città e per la sua provincia, soprattutto in occasione della processione del Venerdì Santo, durante la quale sfilano circa 2.500 confrati incappucciati, che portano i fercoli di Gesù morto e della Madonna Addolorata, sulle note di diverse marce funebri. I riti sono stati inseriti tra le manifestazioni a richiamo turistico internazionale in Sicilia e tra le eredità immateriali della Regione Siciliana.
Metroid Prime Hunters è uno sparatutto pieno di azione in cui i giocatori impersonano uno di 7 cacciatori di taglie intergalattici. Ci sono due modalità di gioco: la modalità Avventura e quella Più Giocatori.La modalità Avventura è una miscela di azione, esplorazione e rompicapo con protagonista la famosissima eroina Samus Aran.Nella modalità Più Giocatori, fino a 4 giocatori possono collegarsi con il proprio Nintendo DS senza fili e affrontare altri cacciatori di taglie usando le proprie armi e abilità uniche per sconfiggere gli avversari.Il gioco è compatibile con la Nintendo Wi-Fi Connection.Cronologicamente è situato tra Metroid Prime e Metroid Prime 2: Echoes
Il Cash and carry, letteralmente "paga e porta", è una formula distributiva di vendita di prodotti alimentari e/o non alimentari a utenti professionali, in possesso di partita IVA. La formula distributiva è nata negli Stati Uniti e si è diffusa in Europa soprattutto grazie al contributo di Otto Beisheim, il fondatore della catena Metro nata in Germania nel 1964 e giunta in Italia nel 1972. Le sue caratteristiche principali sono:La normativa italiana richiede, per una struttura Cash and carry, un'area di vendita superiore ai 400 m². La disciplina, nel nostro ordinamento, è stata rivista nel d.lgs 114/98.
L'omertà è il silenzio su un delitto o sulle sue circostanze in modo da ostacolare la ricerca e la punizione del colpevole; sia per interessi pratici o di consorteria, oppure causata da paure e timori di ritorsioni.In passato, il termine si riferiva soprattutto alla consuetudine vigente nella malavita meridionale (mafia e camorra), detta anche legge del silenzio, per cui si doveva mantenere il silenzio sul nome dell’autore di un delitto affinché questi non fosse colpito dalle leggi dello stato, ma soltanto dalla vendetta dell’offeso. Per questo motivo gli stessi sistemi mafiosi vengono spesso chiamati società dell’umiltà.
Per Ferrovie modenesi si intende la rete di ferrovie in concessione, ora di proprietà regionale, della provincia di Modena. Alla sua massima espansione, la rete comprendeva le seguenti linee ferroviarie:Furono iniziate altre due linee ferroviarie, la Maranello–Pavullo e la Mirandola–Rolo–Novellara, ma non furono mai completate. Nel 2014, solo la Modena–Sassuolo è ancora attiva e funzionante. La rete comprendeva inoltre la Modena-Maranello, a scartamento 950 mm, e la Castelfranco-Bazzano, a scartamento normale. Anche alle ferrovie modenesi fu applicato inizialmente lo scartamento ridotto per poi trasformarle a scartamento normale nel 1932.
L'area di Wernicke è una parte del lobo temporale del cervello le cui funzioni sono coinvolte nella comprensione del linguaggio. Fa parte della corteccia cerebrale, può anche essere descritta come la parte posteriore dell' area di Brodmann 22, ed è connessa all' area di Broca da un percorso neurale detto fascicolo arcuato. Prende il nome da Carl Wernicke, che nel 1874 scoprì che un danno a quest'area causava un tipo particolare di afasia (afasia di Wernicke). Nei pazienti affetti dall'afasia di Wernicke il linguaggio parlato è scorrevole, ma il senso logico è mancante.Anche la comprensione del linguaggio appare compromessa.
Prospero è uno dei satelliti naturali più esterni di Urano; la sua scoperta risale al 1999, ad opera di un team composto da Matthew Holman, John Kavelaars, Brett Gladman, Jean-Marc Petit e Hans Scholl. Al satellite fu inizialmente attribuita la designazione provvisoria S/1999 U 3; successivamente l' Unione Astronomica Internazionale lo battezzò come Prospero, il protagonista de La tempesta di William Shakespeare. Si tratta di un piccolo satellite irregolare, dal diametro medio di circa 50 km, con ogni probabilità privo di qualsiasi attività geologica.Come numerosi altri satelliti esterni di Urano, Prospero ruota attorno al pianeta madre in direzione retrograda.
Il contratto commutativo è quell'atto negoziale in cui la misura delle prestazioni non dipende dal verificarsi di un evento incerto, all'opposto di quanto accade nel contratto aleatorio. Pertanto le parti conoscono subito (o comunque sono in grado di evincerla) l'entità delle loro obbligazioni, riducendo il margine di rischio (alea) insito nel contratto.A livello classificativo, i contratti commutativi fanno parte, insieme a quelli aleatori, della categoria dei c. a prestazioni corrispettive. Tratto comune è la presenza del nesso di corrispettività. Carattere discriminante è, come già riferito, l'alea.
La carbonitrurazione è un processo metallurgico che consiste nell'investire pezzi di acciaio, riscaldati a temperature comprese fra 721 °C e 910 °C, con una miscela gassosa o liquida capace di cedere carbonio e azoto ( UNI 5479-70). In pratica la carbonitrurazione viene effettuata ad una temperatura di circa 775 °C.Con un permanenza di 3/4 ore, si ottiene uno strato cementato profondo 0,10/0,15 mm.Lo spessore carbonitrurato può variare da 0,05mm a 0,55mm. La carbonitrurazione viene eseguita su pezzi di acciaio a basso tenore di carbonio. I pezzi, prima della carbonitrurazione, devono essere sottoposti a un trattamento di distensione. Vantaggi:
Le energie non rinnovabili sono quelle fonti di energia che derivano da risorse che tendono ad esaurirsi sulla scala dei tempi umani, diventando troppo costose o troppo inquinanti per l'ambiente , al contrario di quelle rinnovabili, che vengono reintegrate naturalmente in un periodo di tempo relativamente breve . Le fonti non rinnovabili sono oggi quelle più sfruttate dall'umanità perché in grado di produrre le maggiori quantità di energia con impianti tecnologicamente semplici e collaudati. Spesso, l'utilizzo di tali fonti porta con sé problemi di inquinamento ambientale quali la produzione di gas serra o scorie radioattive. Sono fonti di energia non rinnovabile:
Braveheart - Cuore impavido (Braveheart) è un film del 1995 diretto da Mel Gibson. La pellicola narra la storia, romanzata, del patriota ed eroe nazionale scozzese William Wallace. Il film, seconda regia di Gibson dopo L'uomo senza volto (1993), ha vinto 5 Oscar su 10 nomination nel 1996 e lo stesso Gibson è stato premiato con il Golden Globe per la miglior regia.Secondo alcuni il film ha avuto un ruolo chiave nel risveglio della coscienza nazionale scozzese, che ha portato al referendum sulla devoluzione dell'11 settembre 1997 (74,3% sì) e alla conseguente ricostituzione del parlamento scozzese, nel 1998.
In relatività ristretta il quadrivettore, o tetravettore, rappresentato da una quadrupla di valori, è un vettore dello spaziotempo di Minkowski. Nelle trasformazioni di coordinate tra due sistemi di riferimento inerziali il quadrivettore rispetta le trasformazioni di Lorentz e le sue componenti si trasformano rispetto alla base standard dello spaziotempo di Minkowski come la differenza tra le rispettive coordinate spaziali e temporali. L'insieme delle rotazioni, traslazioni e cambi di coordinate tra due sistemi di riferimento inerziali alle quali sono soggetti i quadrivettori è il gruppo di Poincaré.
Il celibato, nel diritto, è lo stato civile di un uomo non sposato, ossia celibe. L'analoga condizione della donna non sposata (nubile), è detta nubilato. Nella religione con celibato, ci si riferisce all'impegno di un membro del clero di vivere senza contrarre matrimonio. Per la Chiesa cattolica il voto di castità, praticato dai religiosi, differisce dal celibato come natura; non è legato alla disciplina ecclesiastica, come nel caso degli ordini maggiori (escluso il diaconato) nella Chiesa latina, ma fa parte della natura stessa del monachesimo. In alcune religioni il celibato è comunemente praticato come una fase temporanea, come per gli uomini nel buddhismo.
Laureato in ingegneria aeronautica, inizia la sua attività professionale nel 1954 a Fiat Avio. Nel 1969 lavora per Aeritalia dove ricopre il ruolo prima di direttore generale, poi di amministratore delegato. Nel 1990 segue la fusione tra Aeritalia e Selenia e diviene presidente della nuova società Alenia. Nel 1996 è presidente della compagnia aerea Alitalia. Incarico che mantiene fino al 2003, quando viene avvicendato da Giuseppe Bonomi. Lascia con qualche polemica l'incarico e nello stesso anno diviene presidente di Assaereo, l'associazione di categoria (affiliata a Confindustria) che riunisce le compagnie aeree presenti in Italia. Sposato, ha tre figli.
Il porto di Andúnië è una città di Arda, l'universo immaginario fantasy creato dallo scrittore inglese J.R.R. Tolkien. È una città sulla costa nord-occidentale dell'isola di Númenor. La città sorge sulla costa della baia omonima, nella regione di Andustar. In principio è la città principale dell'isola, ma col tempo viene superata in importanza da Armenelos, dove dimorano i sovrani dell'isola. Per quasi tremila anni della Seconda Era, a partire dalla fondazione del regno di Númenor, è il luogo di approdo delle navi elfiche provenienti da Eressëa, portando talvolta in dono, oro, argento e pietre preziose.
Con il termine coesione si riassumono in linguistica testuale tutte le funzioni (sintattiche o grammaticali) che si possono utilizzare per collegare fra loro le componenti di un testo. Si tratta di quei fattori, o legami, o connessioni che fanno percepire un testo come entità, somma di più enunciati diversi, che giocano un ruolo fondamentale nel farci giudicare se qualcosa è ben redatto oppure no. È da notare che le convenzioni per una struttura coesa differiscono da lingua a lingua (ci riferiamo alle lingue naturali: italiano, francese, inglese...) e sono generalmente fonte di errori nella traduzione.
Un fork (o branch), nell'ambito dell' ingegneria del software e dell' informatica, indica lo sviluppo di un nuovo progetto software che parte dal codice sorgente di un altro già esistente, ad opera di un programmatore. Il termine è usato (più raramente) per indicare questo tipo di condizione anche per progetti ed attività non necessariamente legate al software ed all'informatica, sebbene nella maggior parte dei casi ci si riferisce a progetti di software libero e/o open source: infatti per questo tipo di licenze software, non è richiesta alcuna autorizzazione formale da parte dello sviluppatore originario per la loro modifica o il loro sviluppo a partire dai codici sorgenti.
Janna, o Ǧanna (Arabo, ) è il nome che indica il Paradiso. Esso deriva dall'espressione biblica ebraica גַּן עֵדֶ, Gan ʿEḏen, ossia - come traduce Giovanni Paolo Tasini - Giardino in Eden o, più correntemente, Giardino nell'Eden (o dell'Eden). L'arabo Janna ne è un'abbreviazione, con il medesimo significato di "Giardino". Un altro termine arabo  è Firdaws (Farsi ), derivato dall'Avestico pairi-daëza. Esso ha dato origine anche alla parola greca parádeisos (Greco παράδεισος), il cui significato è appunto quello di "giardino, luogo recintato". Attraverso la lingua greca, il termine è stato acquisito dalla lingua italiana.
La lindbergite è un minerale appartenente al gruppo dell'humboldtina scoperto nel 2002 e la cui descrizione è stata pubblicata nel 2004 in base ad un ritrovamento avvenuto nella miniera di Boca Rica, Sapucaia do Norte, comune di Galiléia, stato del Minas Gerais, Brasile. Il minerale è stato approvato dall'IMA ed il nome è stato attribuito in onore di Marie Louise Lindberg che scoprì vari minerali nel giacimento di Sapucaia do Norte, nei pressi di Lavra da Boca Rica.Questo minerale è l'analogo dell'humboldtina e della glushinskite contenente manganese al posto rispettivamente del ferro e del magnesio.
Cicisbeo, o cavalier servente, era il gentiluomo che nel Settecento accompagnava una nobildonna sposata in occasioni mondane, feste, ricevimenti, teatri e l'assisteva nelle incombenze personali: toletta, corrispondenza, compere, visite, giochi. Passava con lei gran parte della giornata e doveva elogiarla, sedersi accanto a lei nei pranzi e nelle cene, nelle passeggiate o nei giri in carrozza. La signora veniva definita cicisbea del cavaliere. L’etimologia della parola sembra essere connessa in modo parzialmente onomatopeico al bearsi nella conversazione, al cicaleccio, cinguettio, chiacchiericcio che costituivano la principale delizia dei cicisbei.
Sampieri è una frazione marinara, di circa 627 abitanti, nel comune di Scicli, in provincia di Ragusa. Nota località balneare, antico ed affascinante borgo di pescatori, dal minuscolo e romantico centro storico di case in pietra e stradine lastricate, è situata lungo uno sperone di roccia calcarea, compreso tra due spiagge di finissima sabbia dorata: la maggiore si estende per circa 1800 m ad est dell'abitato e la minore di 400 m circa, è situata ad ovest. L'economia del borgo è oggigiorno prevalentemente legata alle attività agricole ed al turismo, disponendo di una struttura ricettiva alberghiera di prim' ordine e di un moderno camping ben attrezzato e funzionale.
La cultura irlandese vanta un'evoluzione sviluppatasi lungo l'arco di secoli sin dai tempi preistorici. L'attuale situazione contrappone la tranquilla e folkloristica vita dei contadini e degli allevatori dell'ovest e delle midlands agli abitanti delle grandi e frenetiche città, così come i cattolici sparsi in tutta l'isola ai protestanti dell'Ulster, o le piccole popolazioni che parlano la lingua irlandese nelle zone Gaeltacht alla maggioranza degli anglofoni, tra la popolazione stabile e i cosiddetti Travellers, e, in aumento, tra i nuovi immigranti e le popolazioni native.Un particolare segno distintivo dell'Irlanda è anche la birra Guinness, riconosciuta in tutto il mondo.
La tricaina metansolfonato MS-222 è un rilassante muscolare che opera prevenendo la formazione di potenziali d'azione. Con l'annullamento di questi potenziali, nessun segnale può essere scambiato tra il sistema nervoso centrale e le estremità; vengono escluse le informazioni sensoriali e i comandi motori, bloccando quindi la maggior parte dei muscoli. MS-222 viene utilizzato come anestetico per i pesci durante gli esperimenti biologici. Il pesce viene posto in una vaschetta contenente una soluzione acquosa di questo composto, ed estratto dopo la perdita dell'equilibrio; per far riprendere il pesce è sufficiente spostarlo in una vaschetta con acqua fresca.
Aquaman, il cui vero nome è Orin (ribattezzato Arthur Curry), è un personaggio dei fumetti creato da Mort Weisinger (testi) e Paul Norris (disegni) nel 1941, pubblicato dalla DC Comics. È un supereroe della DC Comics, che ha spesso fatto parte della Justice League, di cui è considerato uno dei membri più prestigiosi per la sua influenza sul vastissimo mondo subacqueo.Come Namor della Marvel Comics è un eroe che ha origine dal mitico regno di Atlantide. Secondo la versione più conosciuta, è Arthur Curry, il figlio di un uomo del faro e di una regina di Atlantide, ma le sue origini vengono spesso alterate dagli autori tramite la Retrocon.
Il piatto splash è un piatto utilizzato in una batteria o in un set di percussioni. È il più piccolo fra i tipi di piatti comuni, da 6 a 12 pollici e il suo spessore è minimo. Si caratterizza per un suono acuto di breve durata e si usa per accenti rapidi, spesso molto sincopati, che non necessitano di un volume elevato. Questo piatto vede una grande diffusione nei generi jazz-fusion, mentre è meno congeniale agli stili Rock e derivati, fatta eccezione per le ramificazioni del progressive ( Mike Portnoy, l'ex-batterista dei Dream Theater, ha integrato nei suoi set un massiccio numero di questo tipo di piatti). Il primo batterista a rendere questo piatto parte integrante del proprio stile è stato Omar Hakim (Jazz/Fusion/Pop).
Chappe è il nome di un cratere lunare da impatto intitolato all' astronomo francese Jean-Baptiste Chappe d'Auteroche che si trova lungo il margine suodoccidentale dell'emisfero che la Luna rivolge alla Terra. È assai vicino al bordo dell'assai maggiore cratere Hausen ed a quello di Pilâtre. A nord-nord-ovest si trova il cratere Blanchard. Il territorio circostante è assai accidentato e diseuguale, e Chappe si trova al confine tra questa piana e le pendici esterne del cratere Haunsen. Il bordo è approssimativamente circolare, con un piccolo cratere sul margine orientale. L'interno è irregolare, in particolare nella zona occidentale. Questo cratere era denominato Hausen A, prima che l'Unione Astronomica Internazionale lo rinominasse.
Con il nome di Child Ballads si intende comunemente il corpus di ballate tradizionali inglesi e scozzesi (accompagnate dalle loro varianti irlandesi e americane) riconosciute come autentiche e catalogate dallo studioso statunitense Francis James Child, dell’Università di Harvard, nei cinque volumi delle sue English and Scottish Popular Ballads, pubblicati tra il 1882 e il 1898 e più volte ristampati. Da allora la balladry angloscozzese ha nell’opera del Child il suo canone pressoché intangibile. Il nome di Child Ballads significa Ballate Child (dal nome dello studioso autore della sua catalogazione e studio), e non Ballate per bambini come molti credono: gli argomenti usuali delle ballate tradizionali ne fanno, anzi, tutt'altro che delle canzoni per l'infanzia.
Come Clean è il terzo singolo tratto dall'album di Hilary Duff intitolato Metamorphosis, pubblicato il 20 gennaio 2004. È stato scritto da Kara DioGuardi e John Shanks. Nel Regno Unito il singolo venne messo in commercio in un cofanetto contenente anche Why Not. Dopo la positiva apparizione su MTV e Much Music, integrata da una buona diffusione radiofonica, Come Clean divenne la canzone più conosciuta della Duff, raggiungendo la 35esima posizione nella Billboard Hot 100. All'inizio era designato come primo singolo, ma dopo un sondaggio sul sito ufficiale venne scelto So Yesterday.[senza fonte]Come Clean diventò disco d'oro nel dicembre 2005 e divenne la colonna sonora dello show Laguna Beach.In Italia il singolo non venne mai pubblicato a causa del modesto successo del precedente.
Individuo dalle abitudini equilibrate, pilota dalle doti e dall'esperienza non comuni, di assoluto affidamento , ottenne il brevetto di volo nel settembre 1970 ed entro alcuni anni divenne pilota istruttore. A metà degli anni Ottanta (verso il 1985 o 1986)[senza fonte], proprio grazie alle sue capacità, venne trasferito alla pattuglia acrobatica delle Frecce Tricolori. Nei diciotto anni di carriera militare egli totalizzò quasi 4300 ore di volo e ottenne l'abilitazione per i seguenti aeromobili:La sua morte, sopraggiunta assieme a quella dei suoi colleghi Ivo Nutarelli e Giorgio Alessio domenica 28 agosto 1988, durante la manifestazione FlugTag 88 di Ramstein-Miesenbach in Germania, è ancora oggetto di dibattito.
L'eye liner ("delineatore per gli occhi") è un cosmetico per il maquillage degli occhi. Consiste in un fluido colorato, di norma nero, che si applica sulla palpebra superiore, parallelamente alla rima ciliare.Si applica con un pennellino morbido e sottile incluso nella confezione del prodotto. Può essere anche sotto forma di gel e deve essere applicato con un pennello angolato o con un pennello a setole morbide e sottili. L'eyeliner serve principalmente per delineare l'occhio così da dare profondità allo sguardo.Le scelte adottate sono molteplici: la linea può esser fatta più o meno spessa, e sarebbe bene che la "linguetta" finale si diriga verso l'alto perché diversamente si rischierebbe di avere un aspetto stanco.
Carlino è il nome di monete emesse tra la fine del XIII e l'inizio del XIV secolo a Napoli e in altre zecche dell'Italia meridionale. I primi carlini furono emessi da Carlo I d'Angiò, re di Napoli e di Sicilia nel 1278. Furono coniate con lo stesso nome e con gli stessi tipi sia monete d'oro che d'argento. Al diritto c'era lo scudo partito con il giglio di Francia e la croce di Gerusalemme. Presentava al rovescio la scena dell'Annunciazione, per cui fu anche detto Saluto.Al contrario del carlino d'oro, il carlino d'argento fu emesso fino al XIX secolo.La moneta ebbe successo e fu imitata (e contraffatta).Si ebbero così il Carlino di Rodi, quello Romano, ed il Carlino Papale, Quest'ultimo prese in seguito il nome di giulio.
Nurighe è il toponimo che dà il nome a una grotta che si trova nel Logudoro- Meilogu, e precisamente nel territorio del comune di Cheremule, in provincia di Sassari, nel nord-ovest della Sardegna. La grotta si raggiunge oltrepassando il paese e prendendo in direzione Sud la strada verso il bosco alla base del cono vulcanico del monte Cuccuruddu. L'abbondanza dei resti fossili rinvenuti lungo il condotto carsico ha portato ad una analisi delle cause di fossilizzazione ed accumulo dei resti ossei lungo un sifone. Le prime informazioni relative a tali resti collocano l'evento deposizionale nel Pleistocene medio recente, confermando le ipotesi emerse, dallo studio geomorfologico della località, su una età di circa 250 000 anni.
Il termine decostruzione, da cui decostruzionismo o decostruttivismo, fa il suo ingresso nella storia della filosofia occidentale con il tentativo, da parte di Jacques Derrida, di tradurre linguisticamente e semanticamente l’invito heideggeriano alla Destruktion dei concetti della metafisica. Per quanto l’autore algerino (di famiglia ebrea, di origini spagnole e di lingua francese) si sottragga ad ogni tentativo di definizione della decostruzione, possiamo dire che si tratta di operare un confronto serrato con i testi e gli autori della filosofia occidentale nell’intento di mettere in luce i presupposti impliciti, i pregiudizi nascosti, le contraddizioni latenti della cultura e del linguaggio che non troppo consapevolmente “abitiamo”.
La prima serata (chiamata anche col termine inglese prime time) in ambito televisivo indica la fascia oraria col maggior numero di telespettatori. Dato che gli introiti pubblicitari si basano sull' audience, è anche la fascia oraria maggiormente redditizia per l' emittente. La prima serata è il maggiore dei due peak time della giornata. Gli orari d'inizio e di fine della prima serata dipendono principalmente dalle abitudini della popolazione, ed è quindi diverso da paese a paese. In Italia inizia tra le 21:00 e le 21:30 (raramente prima) e finisce tra le 23:00 e le 23:30 (raramente dopo). Nei paesi anglosassoni inizia tra le 18:45 e 19:30 mentre in paesi mediterranei come la Spagna, per motivi climatici e di esposizione alla luce solare, è posticipato anche fino alle ore 22:00.
I russi (in russo русские, russkie) sono il gruppo etnico di maggioranza della Russia, dove rappresentano l'80% della popolazione totale con quasi 116 milioni di individui.Con il termine russi ci si riferisce di solito al popolo della Russia nella sua globalità, a discapito, molto spesso, delle numerose minoranze etniche presenti nel paese. Russo nel senso di "abitante della Russia" si dice in lingua russa rossijanin (россиянин, plurale: россияне rossijane), mentre a un russo etnico ci si riferisce con il termine russkie (plurale русский russkij). Secondo Henri Pirenne, "russi" derivava da "rus" nome con cui erano chiamati gli invasori vichinghi che stabilirono la capitale a Kiev nel IX secolo.
La medicina basata su prove di efficacia (in inglese Evidence-based medicine, EBM) è stata definita come "il processo della ricerca, della valutazione e dell’uso sistematici dei risultati della ricerca contemporanea come base per le decisioni cliniche". Trisha Greenhalgh e Anna Donald lo definiscono più precisamente come "l'uso di stime matematiche del rischio di benefici e danni, derivati da ricerche di alta qualità su campioni di popolazione, per informare il processo decisionale clinico nelle fasi di indagine diagnostica o la gestione di singoli pazienti".Con assistenza sanitaria basata su prove di efficacia (evidence-based health care) ci si riferisce all'estensione del metodo a tutti gli operatori sanitari.
I Machine Head sono un gruppo musicale heavy metal statunitense, formatosi ad Oakland nel 1992.La band, ha venduto, fino ad oggi, oltre 3 milioni di copie. Dopo un acclamato esordio con l'album Burn My Eyes abbandonarono temporaneamente il groove metal per il più commerciale nu metal, seguendo la moda del periodo.Visto il grande calo nelle vendite ritornarono sui loro passi e nel 2007 pubblicarono l'album The Blackening che, oltre a segnare il ritorno al groove/thrash metal, è stato il loro maggior successo commerciale avendo regalato al gruppo anche la prima nomination ai Grammy Award.Il 27 settembre 2011 è stato pubblicato il loro settimo album registrato in studio, intitolato Unto the Locust.
I Virgin Steele sono un gruppo heavy metal statunitense, originario di New York, fondato nel 1981. Il gruppo è considerato a livello mondiale uno dei padri fondatori del genere epic metal e ha negli album Noble Savage ed Invictus alcuni tra i suoi principali cavalli di battaglia.Nel corso degli anni, fino a giungere ai giorni nostri, i Virgin Steele hanno progressivamente inglobato nel loro sound elementi di musica teatrale, orchestrali, sinfonici e progressivi sfociati in progetti innovativi, come la Metal Opera "The House of Atreus" del 1999/2000, ispirata all'Orestea di Eschilo ed al mito greco di Atreo, e la colonna sonora per un film immaginario, Visions of Eden (The Lilith Project - A Barbaric Romantic Movie of the Mind) del 2006, ispirata alla leggenda sumera di Lilith.
L'intelletto (dal latino intellectus,-us, derivato dal participio passato del verbo intellìgere = intellègere, composto da intus e lègere che significa «leggere dentro», o diversamente da inter e lègere, nel senso di «raccogliere, scegliere») genericamente può essere definito come la facoltà della mente umana di intendere, concepire pensieri, elaborare concetti e formulare giudizi. La prima etimologia accenna all'intelletto come una facoltà capace di cogliere l'essenzialità che è all'interno (intus) delle cose e dei fatti.Il termine intelletto nel significato filosofico lo si trova per la prima volta nella scolastica medioevale che lo usava per tradurre in latino la parola greca νοῦς o νόος (noûs, "nus") che i greci contrapponevano alla diànoia, la ragione.
La regione di Bay of Plenty talvolta abbreviata come BoP è una delle 16 regioni della Nuova Zelanda. Le due città più importanti della regione sono Tauranga (il capoluogo, 106.500 abitanti) e Rotorua (55.100), è la città di Whakatane altre città rilevanti nell'area sono Te Puke, Katikati, Rangitaiki e Opotiki. Le due risorse principali della regione sono l' agricoltura e il turismo, la zona più frequentata è l'area geotermale nei pressi di Rotorua. Il territorio è ricoperto da boschi e l'agricoltura praticata è di tipo estensivo. I prodotti principali sono i kiwi, le mele, gli avocado e il legname, come nel resto del paese è diffuso l'allevamento di ovini. Il clima è quasi tropicale, caldo e umido per gran parte dell'anno.
Sinbad il marinaio (scritto anche Sindbad, dal persiano سندباد, Sand-baad, e talvolta anche Simbad e Sindibad) è il personaggio protagonista di una leggendaria storia di origine persiana che narra di un marinaio ai tempi del Califfato Abbàsside (750 - 1258) e delle sue fantastiche avventure durante i viaggi nell' Africa orientale e nell' Asia meridionale, durante le quali incontra luoghi magici, mostri e fenomeni soprannaturali. I racconti sono in parte basati sull'esperienza dei navigatori nell'Oceano Indiano, in parte sulla poesia antica (compresa l'Odissea di Omero), in parte sulle collezioni di mirabilia di origine indiana e persiana. Non c'è ancora un'etimologia del nome Sinbad che sia universalmente accettata.
Condon è il nome di un cratere lunare da impatto intitolato al fisico statunitense Edward Condon. Questo cratere si trova sul margine orientale del Sinus Successus, una baia del bordo settentrionale del Mare Fecunditatis. Condon è circa a metà strada tra il più grande cratere Apollonius, a nord, ed il minore cratere Webb, a sud. Condon era designato come Webb R, prima di essere rinominato dalla Unione Astronomica Internazionale.Condon è completamente invaso da colate laviche, e rimangono solo basse vestigia del bordo verso est e verso ovest, con cospicue interruzioni a nord ed a nord-ovest ed una minore a sud. Il pianoro interno è livellato, e presenta poche ondulazioni. Un paio di crateri minori sono adiacenti al bordo esterno, verso sud-est.
I Popol Vuh sono stati un gruppo tedesco che univa Kosmische musik e proto-new age, fondato da Florian Fricke nel 1969 insieme con Holger Trulzsch (percussioni) e Frank Fiedler (strumenti elettronici). Altri importanti componenti dei due decenni successivi furono Daniel Fichelscher e Bob Eliscu.La band prese questo nome in omaggio al Popol Vuh, il "libro della comunità", antico testo della tradizione dei Quiché, popolo di etnia Maya stanziato nelle zone del Guatemala. Tale libro raccoglie leggende relative alla creazione del mondo e alla tradizione spirituale di questa popolazione, riporta inoltre una credenza Quiché, secondo cui particolari suoni possono garantire armonia ed equilibrio alla mente.
L'essiccamento o essiccazione è l' operazione unitaria dell' ingegneria chimica che corrisponde alla separazione solido-liquido, la cui caratteristica principale è il rapporto particolarmente alto tra il contenuto di solido e di liquido nel prodotto ottenuto, rapporto che può variare tra circa 5 e in teoria fino a infinito. Per valori più bassi del rapporto si parla in genere di evaporazione.Nella grande maggioranza dei casi, il liquido da separare è un solvente, e quasi sempre acqua. Si tratterà quindi nel seguito della separazione di acqua da un solido, tenendo presente che i principi, in caso di solventi diversi, sono identici. Un'applicazione dell'essiccamento è l'allontanamento dell'acqua dal legno.
Challis è il nome di un cratere lunare da impatto intitolato all' astronomo britannico James Challis. Questo cratere si trova nella parte settentrionale dell'emisfero lunare visibile da Terra, abbastanza vicino al margine da apparire significativamente allungato. È collegato al cratere Main attraverso una spaccatura nel margine settentrionale e si trova nei pressi del cratere Scoresby, verso sud-est. Il bordo di questo cratere è irregolare, essendo stato danneggiato da una lunga successione di impatti, che si diradano verso sud-est, dove l'erosione è minore. Un piccolo cratere giace sul bordo meridionale. Il pianoro interno sia di Challis che di Main è stato ricoperto da una colata di lava e non presenta segni particolari ad eccezione di numerosi piccoli crateri.
King Buzzo è un EP dei Melvins, più precisamente del cantante e chitarrista della band Buzz Osborne, pubblicato dalla Boner Records nel 1992. Per la realizzazione di questo EP Buzz Osborne si è avvalso della collaborazione di Dave Grohl (Nirvana, Foo Fighters), accreditato sul disco come Dale Nixon, pseudonimo già utilizzato da Greg Ginn sull'album dei Black Flag My War. Osborne non suona nel pezzo Skeeter, che null'altro è se non un remix del pezzo Just Another Story About Skeeter Thompson, che Dave Grohl aveva registrato il 23 dicembre 1990 insieme ad altri cinque pezzi, che formeranno la tracklist dell'album solista dello stesso Grohl, Pocketwatch, pubblicato sotto lo pseudonimo di Late!. Skeeter Thompson era il bassista della vecchia band di Grohl, gli Scream.
Affrontò in battaglia il re dei Gutei Tirigan, insediatosi da appena un mese, e lo sconfisse. Tirigan si rifugiò nella città di Dubrum, dove fu ucciso. Dopo questa vittoria, celebrata in un'iscrizione di Utukhegal[senza fonte], il dominio dei Gutei in Mesopotamia ebbe bruscamente termine e Uruk e il suo sovrano ottennero rapidamente l'egemonia su tutta la Mesopotamia meridionale. Risale al regno di questo sovrano una prima redazione della Lista reale sumerica.[senza fonte]Il regno di Utukhegal durò solo sette anni e terminò quando fu sconfitto da Ur-Nammu, ensi di Ur (inizialmente per conto di Utukhegal), con il quale ha inizio la terza dinastia di Ur.Secondo la cronologia media, le date dell'inizio e della fine del regno di Utukhegal sono il 2120 a.C. e il 2112 a.C.
Battle Athletes daiundōkai  (バトルアスリーテス大運動会) è una serie televisiva anime giapponese andata in onda fra il 1997 ed il 1998. Di essa esiste anche una versione manga, del mangaka Yuki Nakano, e un prequel in sei OAV con lo stesso titolo, che differisce in buona parte dalla serie TV, anche nota con il titolo inglese Battle Athletes Victory. Sia la serie televisiva che l'OAV sono ambientati in un futuro lontano e raccontano le avventure di alcune giovani atlete, impegnate in una serie di gare e competizioni per vincere il titolo di Cosmo Beauty. Per quanto riguarda il genere, spiccano tanto elementi di fantascienza, quanto elementi sportivi, nonché romantici, questi ultimi di natura esclusivamente omosessuale yuri.
Hathor è una divinità immaginaria appartenente all' ambientazione Forgotten Realms per il gioco di ruolo fantasy Dungeons & Dragons. È una divinità minore del pantheon mulhorandi. Il suo simbolo è costituito dalla testa di una mucca che porta un disco lunare. Nel Thay è conosciuta come "Hatharia" e nell' Unther come "Hathelya". In D&D Terza Edizione i suoi domini sono: Bene, Destino, Famiglia, Luna. In AD&D Seconda Edizione le sue sfere maggiori sono: Charme, Creazione, Divinazione, Evocazione, Guardiano, Guarigione, Interdizioni, Protezione, Sole, Tutte; le sfere minori sono: Animale, Combattimento, Creazione, Elementale, Legge, Necromanzia, Viaggiatori. Nella cosmologia AD&D il suo piano di esistenza è Elysium. È probabilmente ispirato alla dea della mitologia egizia Hathor.
La regola della mano destra di Fleming (per i generatori) mostra la direzione del flusso di corrente indotta quando un conduttore si muove in un campo magnetico. La mano destra deve essere tenuta col pollice, il dito indice e il dito medio reciprocamente angolati a 90 gradi, come mostra la figura seguente. Regola della mano destra di FlemingIl pollice rappresenta la direzione del moto del conduttore. Il dito indice rappresenta il campo. Il dito medio rappresenta la corrente (nella direzione classica, da positivo a negativo). Esiste anche una Regola di Fleming per la mano sinistra (per i motori). Questa regola è stata chiamata così in onore dell'ingegnere britannico John Ambrose Fleming, che l'ha inventata.
L'Arancione fiamma, anche conosciuto come arancione di sicurezza, arancione chiaro, arancione di Caltrans, è un colore usato per far risaltare degli oggetti rispetto a ciò che li circonda, specialmente nel contrasto complementare al colore blu del cielo. Questo colore viene spesso usato per oggetti utilizzati per segnalazioni, come ad esempio i coni utilizzati nelle deviazioni stradali. La gradazione più satura dell'arancione fiamma è conosciuta col nome di arancione internazionale. Lo standard ANSI Z535.1-1998 stabilisce come è definito l'arancione di sicurezza nei seguenti sistemi di notazione:Se unito a pigmenti fosforescenti, questo colore viene utilizzato per tingere abiti da utilizzare per segnalare la propria presenza.
Aphrodite Terra è una regione dall'estensione pari a quella dell'Africa situata in prossimità dell'equatore del pianeta Venere. La zona è decisamente più levigata rispetto all'altopiano di Ishtar Terra: sebbene anch'essa contenga catene montuose, la loro altitudine massima è solamente la metà di quelle presenti a Ishtar.In base alle caratteristiche morfologiche del terreno, Aphrodite Terra è convenzionalmente suddivisa in alcune aree fondamentali: Ovda Regio e Thetis Regio, ad ovest, ed Artemis Chasma, Dali Chasma e Diana Chasma, ad est. Il continente si estende per un'area di circa 30 000 000 km², e raggiunge un'altitudine massima di quasi 4 000 m rispetto al livello topografico di riferimento citereo.
La pavlova è una torta della Nuova Zelanda e dell' Australia.  Secondo l'ipotesi più accreditata, questo dolce sarebbe stato creato nel 1926 dallo chef di un hotel a Wellington, in Nuova Zelanda, e così chiamato in onore della ballerina Anna Pavlova. L'attribuzione dell'invenzione tuttavia non è certa, e alcune ricerche suggeriscono che possa essere nata in Australia nello stesso periodo, ferma restando la dedica al nome della ballerina, che allora era in tour nei due paesi. Costituita da un base di meringa morbida dentro e croccante fuori, un ripieno di panna e frutta, è un dolce molto appariscente, consigliato soprattutto per le grandi occasioni. Gli ingredienti possono variare in base ai gusti personali e alla stagione.
La Nazionale di calcio paraguaiana (Selección de fútbol de Paraguay) è la rappresentativa calcistica del Paraguay ed è posta sotto l'egida della Asociación Paraguaya de Fútbol. Il Paraguay è una delle Nazionali più quotate del Sud America e il suo miglior piazzamento ai Mondiali sono i quarti di finale raggiunti nel 2010. In tre occasioni ( 1986, 1998 e 2002) la squadra è stata eliminata agli ottavi di finale. In questa competizione si è sempre qualificata dal 1998, anno a partire dal quale le squadre partecipanti sono 32. Le vittorie internazionali della selezione sono due, entrambe ottenute nella Copa América ( 1953 e 1979) Da giugno 2012 occupa la 44ª posizione nel Ranking mondiale FIFA.
Web radio o radio on line è il termine che designa emittenti radiofoniche che trasmettono in forma digitale il proprio palinsesto attraverso Internet, sulla rete telematica, risultando accessibili con qualsiasi strumento in grado di accedere in rete. In alcuni casi si tratta di radio tradizionali, ricevibili via etere in FM, che ampliano il proprio raggio di ascolto ripetendo le trasmissioni in linea; in altri casi si tratta di emittenti, amatoriali o meno, che mettono a disposizione i propri programmi esclusivamente per una fruizione su Internet. L'audio delle trasmissioni viene inviato sotto forma di flusso dati audio compresso che viene definito stream e che deve essere decodificato sul computer ricevente da un'apposita applicazione, solitamente un lettore multimediale.
In elettrotecnica, la carica di un condensatore in un circuito elettrico è il processo mediante il quale le cariche si accumulano sulle armature di questo componente in seguito all'applicazione di una differenza di potenziale.La corrente elettrica e le leggi di Kirchhoff valgono esattamente solo quando le condizioni sono stazionarie, cioè quando le grandezze in gioco non dipendono dal tempo. Necessariamente però queste condizioni sono ideali: fortunatamente le leggi che ci interessano valgono anche per quelle condizioni che vengono dette quasi-stazionarie, cioè che variano così lentamente nel tempo che le leggi continuano a valere. Uno di questi casi notevoli è la carica e la scarica di un condensatore.
DYNIT s.r.l. è un editore italiano di anime e manga. Tra i principali clienti delle licenze detenute da DYNIT vi sono MTV, Rai 4, Cooltoon, De Agostini, Mediaset e Edizioni Master.Il logo di DYNIT è lo stesso in uso dal 1995 ed è costituito da una D rossa stilizzata inserita all'interno di un cerchio di forma oculare con due triangoli uno sulla destra e l'altro sulla sinistra. Questo logo prima della perdita della licenza d'uso sul nome DYNAMIC si alternava al marchio DYNAMIC ITALIA (che era di un disegno diverso) sulle copertine dei manga e delle VHS e DVD pubblicati. Questo doppio uso era presente anche nelle sigle publicitarie che precedevano la visione del contenuto principale della VHS o DVD.
Iago ap Beli (Iacobus in latino e Jack in inglese; 560 circa – 613) era figlio di Beli, a cui successe sul trono. Il suo regno (dal 599 al 613) fu caratterizzato dalla crescente potenza dei reami di Mercia (guidato da Pybba e da suo figlio Penda) e di Bernicia/ Northumbria (guidato da Aethelfrith). Sembrerebbe esserci stata una specie di alleanza tra Iago e Pybba. Nel 604, dopo essere stato spodestato da Aethelfrith, Edwin, re di Deira, si rifugiò presso la corte di Iago. E ciò scatenò l’ira di Aethelfrith, che massacrò i monaci di un monastero a Bangor e poi, nel 613, affrontò e sconfisse le forze del Gwynedd e del Powys nella battaglia di Caerllion ( Chester). Non è noto se Iago prese parte allo scontro o se avesse già abdicato in favore del figlio Cadfan, ritirandosi in un monastero.
Matrix è un programma televisivo di attualità e approfondimento giornalistico in onda su Canale 5, ideato e condotto da Enrico Mentana dal settembre 2005, fino al febbraio 2009. Successivamente, a partire dal 24 febbraio 2009, in seguito al suo licenziamento da Mediaset, Enrico Mentana è stato sostituito da Alessio Vinci, ex direttore della redazione romana della CNN. Dopo un anno di pausa il programma è tornato in onda il 10 settembre 2013 con la conduzione di Luca Telese. La trasmissione va in onda in seconda serata dallo studio 16 del Centro Palatino di Roma. In ogni puntata è trattato un tema di prima pagina di stretta attualità, di cronaca, politica o spettacolo, con ospiti in studio e numerosi filmati.
CD-Text è un'estensione delle specifiche dei Compact Disc Red Book per i CD audio.Esso consente la memorizzazione di informazioni addizionali (per esempio il titolo dell'album, delle canzoni, dell'artista) su un CD audio standard. L'informazione è memorizzata sull'area lead-in del CD, dove ci sono solo 5 kB di spazio disponibile, o nei sottocanali da R a W del disco, nel quale si possono memorizzare circa 31 MB.Queste aree non sono usate rigorosamente nei CD Red Book. Il testo è memorizzato in un formato usabile dal sistema ITTS.ITTS è anche usato nel Digital Audio Broadcasting e nei Minidisc.Le specifiche sono state rilasciate nel settembre 1996, sostenute dalla Sony.Il supporto per i CD Text è comune, ma non universale.
Sherlock è il motore di ricerca creato dalla Apple Computer per la ricerca di file all'interno di Mac OS.Introdotto con Mac OS 8.5 come estensione del Finder di Mac OS, come i suoi predecessori permetteva di fare ricerche non solo tra i file del computer ma anche nel web attraverso una serie di plugin.Questi permettevano a Sherlock di sostituire qualunque motore di ricerca, anche grazie a capacità di implementazione molto vaste e di facile utilizzo. Sherlock è stato sostituito da Spotlight e Dashboard in Mac OS X 10.4 Tiger, rimanendo comunque nell'installazione standard, sebbene non permetta più di effettuare ricerche all'interno del proprio computer.La sua totale rimozione è avvenuta in Mac OS X 10.5 Leopard.
I Varukers sono una band hardcore punk formata nel 1979 dal cantante Rat. I Varukers originariamente si sciolsero nel 1988 e i vari membri presero vie diverse. Ma Rat decise di riformare la band nel 1993. La loro musica è stilisticamente il classico Hardcore punk britannico UK 82 rappresentato da band come G.B.H. e Exploited. Poiché la band ha avuto ex membri dei Discharge, si può notare la presenza del D-Beat. La band è passata attraverso molti cambiamenti di formazione nel corso degli anni, e l'unico membro originale rimasto è il cantante Rat. Recentemente il gruppo ha prodotto un CD con la SOS Records. Ancora oggi la band continua a fare tour dappertutto, anche se Rat è membro anche dei Discharge.
Dal 1529 fu cartografo reale e dal 1544 al 1562 insegnò matematica all' Università di Coimbra, dove morì nel 1577. In suo onore fu chiamato Nonius un cratere della Luna. Nel 1534 accertò la natura corretta della linea di rotta, ponendo quindi le basi per il calcolo della navigazione lossodromica. Infatti i difetti delle carte piane per la navigazione oceanica, sui quali Pedro Nunes aveva richiamato l’attenzione fin dal 1530, si riducevano essenzialmente all'impossibilità di rappresentare correttamente su di esse la rotta realmente seguita tramite una semplice linea retta. Nel 1542 pubblicò la descrizione di un ingegnoso sistema per misurare piccoli archi con sufficiente precisione, poi confuso con quello inventato da Vernier, detto comunemente nonio dal suo nome latinizzato.
Con nassa si intende un antico attrezzo da pesca. Tuttora impiegato nella pesca tradizionale, ve ne sono diversi tipi, a seconda delle zone e del tipo di preda. I principali sono due: a campana e a barile. La nassa è costituita da una rete metallica o di plastica con, all'estremità, un "imbuto". L'esca appesa all'interno costringe il pesce, attirato dall' esca, ad entrare forzando le maglie posizionate sulla bocca della strozzatura. In questo modo la preda non è poi più in grado di lasciare la trappola. Il martavello è un tipo di nassa fatta di rete impiegata soprattutto nelle acque interne o nelle lagune. Le nasse sono generalmente posizionate al largo la sera, e recuperate la mattina seguente per sostituire l'esca e scaricare il pescato. Le esche più usate sono le sarde e il pane.
Licq è un software libero, clone del client ufficiale ICQ che gira sotto Linux e gli altri sistemi Unix. Licq ha molte funzioni del client ufficiale e non ha pubblicità al suo interno, al contrario del client dell' AOL. In più, è possibile crittografare i messaggi utilizzando SSL mentre si parla a contatti che utilizzino anche loro Licq, climm o SIM (ma Licq non riconosce da solo le capacità SSL degli altri client non-Licq). Le nuove versioni comprendono il supporto per ICQ/AIM e MSN. Manca il supporto per l'invio di conferma della ricezione dei messaggi. Licq è posto sotto la GNU General Public License. L'interfaccia utente di default usa le librerie Qt, nonostante esistano altre interfacce, come la console o le GTK+, che sono disponibili attraverso l'uso di plugin.
Il Bell P-63 Kingcobra fu un aereo da caccia monomotore ad ala bassa sviluppato dall' azienda aeronautica statunitense Bell Aircraft Corporation nei primi anni quaranta ed utilizzato durante la seconda guerra mondiale. Evoluzione del precedente P-39 Airacobra, avviata nel tentativo di correggere i difetti di quel modello, l'United States Army Air Forces non lo valutò mai adatto al combattimento, relegandolo al ruolo di traino per bersagli. Di conseguenza, quasi due terzi della produzione venne assegnata all'Unione Sovietica e circa 300 esemplari alle unità della Francia Libera.Gli venne inizialmente assegnata la designazione provvisoria XP-39E, ma la quantità di modifiche apportate convinsero le autorità militari a considerarlo un nuovo modello assegnandogli una denominazione propria.
London & North Eastern Railway, conosciuta con la sigla LNER, era la seconda compagnia ferroviaria come importanza operante nel Regno Unito. Costituita il 1º gennaio 1923 dalla fusione di diverse piccole compagnie ha cessato l'attività il 1º gennaio 1948 con la costituzione delle British Railways. Le diverse compagnie che avevano dato origine alla LNER operavano nell'area nord-orientale di Londra:La rete si estendeva per 10.605 km e comprendeva la East Coast Main Line da Londra a Edimburgo via York e Newcastle upon Tyne, la linea Edimburgo- Aberdeen/ Inverness. Il materiale rotabile in forza alla compagnia era costituito da:La livrea distintiva della LNER era verde per le locomotive passeggeri, nero per le locomotive merci, mentre le vetture passeggeri erano rivestite in teak.
Un rudimento è una frase musicale semplice per lo studio del tamburo. I rudimenti tecnici per tamburo sono nati ufficialmente nel 1933 da un gruppo di batteristi e percussionisti statunitensi che costituirono The National Association of Rudimental Drummers (NARD).Discutendo sulle tecniche di insegnamento, selezionarono 13 figure ritmiche, a cui in seguito aggiunsero 13 ulteriori figure, definite come i 26 rudimenti standard per il tamburo. Infine, la Percussive Arts Society (PAS) statunitense riorganizzò i primi 26 rudimenti e ne aggiunse 14 per completare gli attuali "40 rudimenti internazionali per tamburo".Essenziali per l’apprendimento della tecnica del tamburo, se distribuiti sull’intero drum-set offrono l’occasione per l’esplorazione di nuove combinazioni e miscele sonore.
Runaways, è un gruppo di supereroi dei fumetti, creati da Brian K. Vaughan (testi) e Adrian Alphona (disegni), pubblicata dalla Marvel Comics, e attualmente scritta da Kathryn Immonen e disegnata da Sara Pichelli. La serie fu pubblicata nell'aprile 2003 come parte della collana Tsunami. Ha chiuso nel settembre 2004 a causa delle basse vendite, ma le buone recensioni hanno spinto la Marvel a riproporre la serie pochi mesi dopo; da allora la serie è pubblicata senza interruzioni. Inizialmente i protagonisti sono i figli dei componenti dell'organizzazione criminale Orgoglio, che scappano di casa dopo aver scoperto il segreto dei loro genitori. Con il progredire della serie, alcuni personaggi muoiono o lasciano il gruppo, e ne vengono introdotti di nuovi.
Telealtomilanese è stata una emittente televisiva lombarda creata da Renzo Villa e Giuseppe Mancini nel 1975 grazie all'impegno di Enzo Tortora che è diventato il volto simbolo dell'emittente e della battaglia per la cosiddetta "Libertà d'antenna". Il capitale iniziale era di 400 milioni di Lire, interamente versato da undici "big" della finanza. È stata la prima emittente dell'alto milanese a trasmettere, a colori, in concorrenza con la RAI. I programmi maggiormente di punta erano: Aria di Mezzanotte, condotto da Enzo Tortora, Il Pomofiore e Playboy di Mezzanotte, trasmesso il sabato a mezzanotte, un varietà con cabarettisti ed annesso spogliarello, presentato da Ernest Thole. La sede si trovava a Busto Arsizio (VA) in via Caprera 28.
Chadwick è il nome di un cratere lunare da impatto intitolato al fisico britannico James Chadwick, che si trova sull'emisfero lunare opposto alla Terra ( faccia nascosta), subito oltre il margine sudorientale. Chadwick si trova a nordovest del cratere De Roy ed era anticamente designato come De Roy X, prima di ricevere il nome attuale da parte della Unione Astronomica Internazionale. Questa zona si trova al margine meridionale della regione di detriti che circonda il Mare Orientale. Questa formazione è approssimativamente circolare, con un margine affilato. Le pendici interne sono più spesse verso sud-sud-est, dando al cratere un aspetto ingrossato verso De Roy. Il margine non è molto eroso e non presenta impatti degni di nota. Il pianoro interno è abbastanza irregolare.
Enemy Territory: Quake Wars è un videogioco del genere sparatutto in prima persona creato da Splash Damage per Activision, basato su Wolfenstein: Enemy Territory (degli stessi autori). Il gioco è stato pubblicato per personal computer (Microsoft Windows, Linux e Mac OS X) il 28 settembre 2007 nel mercato europeo e australiano, mentre in quello statunitense il 2 ottobre. Non si tratta tecnicamente di un vero sequel di W: ET, ma di un gioco completamente nuovo, basato sul motore grafico sviluppato per Doom 3 e usato anche in Quake 4, l'id Tech 4; è stata tuttavia introdotta una nuova tecnologia, detta Megatexture, in grado di gestire spazi aperti molto estesi ma allo stesso tempo dettagliati.
Supplique pour être enterré à la plage de Sète è l'undicesimo album di Georges Brassens, uscito nel 1966. Brassens presentò le canzoni di questo disco, per la prima volta, al Teatro Nazionale di Parigi.Tra i titoli contenuti nell'album vi sono due tra le principali opere di Brassens: l'anti-militarista "Les deux oncles", che esprime il disgusto di Brassens per ogni forma di conflitto, e la "Supplique" che dà il titolo alla raccolta, una sorta di testamento dell'autore e, nello stesso tempo, una dichiarazione d'amore alla sua terra natale.In questa canzone, come in altre, Brassens affronta il tema della morte in modo irriverente: il poeta organizza il suo soggiorno nell'aldilà come fosse una vacanza di tutto relax.
I sommersi e i salvati è un saggio di Primo Levi. Scritto nel 1986, ultimo lavoro dell'autore, è un'analisi dell' universo concentrazionario che l'autore compie partendo dalla personale esperienza di prigioniero del campo di sterminio nazista di Auschwitz ed allargando il confronto ad esperienze analoghe della storia recente, tra i cui i gulag sovietici. La narrazione descrive con lucidità e distacco - nonostante l'averne vissuto l'esperienza diretta - i meccanismi che portano alla creazione di "zone grigie" di potere tra oppressori e oppressi, la corruzione economica e morale delle persone che vivono nei sistemi concentrazionari, gli scopi e gli utilizzi politici e sociali di tali sistemi, la replicazione di analoghe dinamiche comportamentali nelle realtà quotidiane odierne.
L'RNA polimerasi è un enzima appartenente alla classe delle transferasi, che catalizza la seguente reazione:Con questa reazione l'enzima catalizza la sintesi di un filamento di RNA. Generalmente con il nome RNA polimerasi si identifica la RNA polimerasi-DNA dipendente che, nel processo denominato trascrizione sintetizza un filamento di RNA complementare ad uno stampo di DNA. Esistono anche RNA polimerasi-RNA dipendenti, coinvolte nel processo di replicazione del genoma di alcuni virus che possiedono un genoma ad RNA. L'attività di sintesi della RNA polimerasi necessita dei quattro ribonucleosidi-trifosfati che entreranno a far parte della molecola di RNA (ATP, GTP, CTP e UTP) e ioni metallici (Mn2+ e Mg2+).
Calcolatrice è una semplice calcolatrice software fatta dalla Apple Computer e inclusa con Mac OS X. Si trova al path /Applications/Calculator.app. Ha tre modalità: base, scientifica e programmatore.La modalità base include le operazioni essenziali e un pad numerico, provvisto di tasti di memoria.La modalità scientifica supporta esponenti e funzioni trigonometriche.La modalità programmatore fornisce all'utente più opzioni relative alla programmazione. Calcolatrice supporta la notazione polacca inversa, e può comunicare all'utente via voce i tasti premuti ed il risultato ottenuto. Calcolatrice fornisce anche alcune funzioni di conversione di base fra le unità di misura nelle seguenti categorie:Il valore monetario aggiornato delle valute può essere ottenuto da Internet.
Il Tour de France 1906, quarta edizione della Grande Boucle, si svolse in tredici tappe tra il 4 e il 29 luglio 1906, per un percorso totale di 4637 km. Fu vinto per la prima e unica volta dal francese René Pottier con 31 punti, davanti ad altri due francesi, Georges Passerieu (al primo podio della corsa a tappe francese in qualità di secondo classificato) e Louis Trousselier (terzo classificato e per la seconda ed ultima volta sul podio dopo aver vinto l'edizione precedente del 1905). Si trattò, quindi, del quarto successo di un corridore francese su quattro Tour organizzati. Per Pottier, quarto transalpino capace di imporsi nella Grande Boucle, questo sarà pure l'unico podio della carriera al Tour.
Il Kamov Ka-25 (nome in codice NATO "Hormone" - ormone) è stato un elicottero sovietico antisommergibile imbarcato su nave. È stato il primo elicottero sovietico progettato espressamente per una applicazione militare specifica ed è diventato il primo elicottero antisommergibile e il primo elicottero nato come elicottero da combattimento dell'URSS. Al progetto base del Ka-25 vennero in seguito applicate una larga quantità di modifiche per adattare il progetto iniziale a molteplici ruoli diversi.L'elicottero, sviluppato dall'OKB Kamov sotto la direzione del capo progettista Nikolaj Il'ič Kamov (in cirillico Николай Ильич Камов), fu messo in produzione nel 1965 e diventò operativo il 2 dicembre 1971.
Lo Yankee Stadium era uno stadio di baseball di New York. Dal 1923 al 2008 è stato lo stadio dei New York Yankees, una delle due squadre professionistiche della Major League Baseball (MLB) della città. Era uno degli stadi più famosi al mondo e sul suo campo hanno giocato leggende del baseball tra le quali Babe Ruth e Joe Di Maggio. Si trovava nel Bronx all'incrocio tra la 161st St. e River Avenue. Il 21 settembre 2008 è cominciatà la demolizione dello storico stadio, il quale ha ospitato anche eventi al di fuori del baseball, come l'incontro di pugilato tra Muhammad Alì e Ken Norton, e le messe di 3 papi cattolici.La demolizione ha preceduto lo smantellamento di un altro storico stadio newyorkese, lo Shea Stadium.
È conosciuto soprattutto per la sua lunga collaborazione con il gruppo hip hop dei Beastie Boys, durata dal 1988 al 1998, anno in cui è stato sostituito definitivamente da Mix Master Mike. Negli ultimi anni ha realizzato tre album da solista, avvalendosi della collaborazione di varie personalità del mondo hip hop statunitense Messosi in luce come rapper molto presto, già all'età di undici anni, Wendell cominciò subito ad esercitarsi ai piatti. Dopo una breve collaborazione con i Run DMC, alla fine degli anni ottanta conobbe i Beastie Boys, allora alla ricerca di un nuovo deejay. Nacque così un lungo periodo di collaborazione, alla cui fine Fite decise di intraprendere una carriera solista, inframezzata comunque dall'ingresso come dj in due gruppi, "Solo Sounds" ed "Afros".
Il seguente è un elenco cronologico dei conti e duchi di Puglia e Calabria, che regnarono sulle regioni del sud Italia tra l' XI e il XII secolo. Fondatore della contea fu il principe Guaimario IV di Salerno, che fu acclamato Duca di Puglia e Calabria dai suoi vassalli Normanni. In cambio, Guaimario nominò conte di Melfi Guglielmo Braccio di Ferro, capo della casa d'Altavilla e condottiero dei Normanni. Nel 1047, l'imperatore Enrico III privò Guaimario del titolo ducale e consacrò il successore di Guglielmo, Drogone, alla guida del ducato col titolo di Dux et Magister Italiae Comesque Normannorum totius Apuliae et Calabriae ( Duce e cavaliere d'Italia, conte normanno di tutta la Puglia e la Calabria), vassallo diretto della corona imperiale.
La Pratt & Whitney è un'industria aerospaziale statunitense specializzata nella progettazione, sviluppo e commercializzazione di motori aeronautici e turbine a gas per uso civile e militare, oltre a motori a razzo per la propulsione spaziale, generatori per l'industria, motori marittimi, motori per locomotive.Gli oltre 38.500 dipendenti ed il sostegno di più di 9.000 clienti in 180 paesi in tutto il mondo, fanno della Pratt & Whitney una delle tre più grandi aziende del settore assieme alla statunitense General Electric ed alla britannica Rolls-Royce plc. Con esse ha comunque stipulato delle joint venture: con la Rolls-Royce plc ha creato la International Aero Engines e con la General Electric la Engine Alliance.
Greatest Hits è la prima raccolta degli Offspring ed è stata pubblicata il 20 giugno 2005. Negli Stati Uniti e nel Canada è stato pubblicato un giorno dopo, il 21 giugno . La traccia nascosta Next to You, scritta dai The Police, si può ascoltare alla fine del disco . Inoltre è stata pubblicata una versione DualDisc, nella quale da un lato sono presenti le tracce standard, dall'altro è presente un DVD che contiene sia le tracce in qualità 5.1 surround sia un commento da parte di Dexter e Noodles per ogni canzone.Per "accompagnare" l'uscita del Greatest Hits è stato creato anche il DVD Complete Music Video Collection, il quale raccoglie quasi tutti i video dei singoli pubblicati dalla band ed anche dei concerti live.
Il pampepato o panpepato, è un dolce di forma tondeggiante (o di pepita), tipico di Terni e Ferrara. È composto secondo tradizione da vari ingredienti: mandorle, nocciole, pinoli, pepe, cannella, noce moscata, arancia e cedro canditi, uva passa, il tutto impastato con o senza cacao, cioccolato, caffè, liquore, miele, farina, mosto cotto d'uva. Il dolce è poi cotto al forno (meglio se a legna). Viene solitamente consumato durante le festività natalizie. È preparato in ogni famiglia con ricette che differiscono leggermente l'una dall'altra, nonostante oggi sia essenzialmente un prodotto artigianale, in alcune zone persiste la preparazione casalinga e il tradizionale scambio del dolce accompagnato da un rametto di vischio.
Faro Superiore (U Faru in dialetto messinese) è una frazione del comune di Messina nella Circoscrizione VI, posta in collina, alla periferia nord del capoluogo. Nel passato era un grosso centro agricolo, abitato da agricoltori, le cui colture prevalenti erano il vigneto ed il cotone.In seguito alla urbanizzazione degli ultimi decenni e la costruzione di complessi abitativi, oggi il villaggio ha perso il suo aspetto rurale e vanta un'economia molto vivace, con numerose attività sia nel terziario che nell'agricoltura, in particolare seguendo l'antica tradizione della coltivazione della vite. Gli abitanti sono detti faroti in siciliano.Oltre alla patrona Santa Maria Assunta si venera anche San Filippo d'Agira, festeggiato l'ultima domenica di maggio.
Il Lioré et Olivier LeO 451 era un bombardiere medio bimotore ad ala bassa sviluppato dall'azienda francese Lioré et Olivier negli anni trenta e successivamente prodotto dalla Société nationale des constructions aéronautiques du sud-est (SNCASE). Sviluppo dell'originario prototipo LeO 45, fu, nella sua versione LeO 451, l'unica delle versioni previste a raggiungere la produzione di serie. Venne utilizzato principalmente dall'Armée de l'air, l'aeronautica militare francese, e dall'Aéronautique navale, la componente aerea della Marine nationale, nel periodo precedente a durante la prima fase della Seconda guerra mondiale, poi dall'aviazione militare della Francia del Regime di Vichy.Al termine del conflitto rimase in servizio fino al settembre 1957.
Una camera-car (o camera car, cameracar) è un sistema di ripresa video da veicoli in movimento. Generalmente la camera-car è fissata direttamente alla carrozzeria del veicolo tramite uno speciale sistema di morsetti, ventose e magneti.altre tipologie sono il traino tramite una macchina specifica e attrezzata per queste inquadrature detta propriamente Cameracar è caratterizzata da un pianale aperto sulla cui struttura si trovano appositi ancoraggi per la mdp e i proiettori accesi da un piccolo gruppo elettrogeno montato in uno spazio opportuno, il traino può essere effettuato direttamente sull'auto di scena o su un pianale porta auto, la scelta di queste tipologie di Cameracar cambia a seconda delle esigenze di copione.
Il Libro di Tobia ( greco Τοβίτ, tobìt; latino Tobit) è un testo contenuto nella Bibbia cristiana ( Settanta e Vulgata) ma non accolto nella Bibbia ebraica ( Tanakh). Come gli altri libri deuterocanonici è considerato ispirato nella tradizione cattolica e ortodossa, mentre la tradizione protestante lo considera apocrifo. Ci è pervenuto in greco sulla base di un prototesto aramaico perduto redatto in Giudea attorno al 200 a.C., sono stati trovati dei frammenti in aramaico a QumranÈ composto da 14 capitoli descriventi la storia dell'ebreo Tobi, ambientata nell'VIII-VII secolo a.C. Deportato dagli Assiri, diventa cieco. Il figlio Tobia (detto anche Tobiolo) compie un viaggio, conosce e sposa Sara, al ritorno guarisce Tobi con l'aiuto di Raffaele.
Basata tecnicamente sulla DAF 750, la DAF Daffodil 30 venne presentata come un modello di maggiore lusso della Casa olandese DAF. Come per le altre vetture della casa una delle sue caratteristiche più importanti era la presenza di un cambio automatico proprietario Variomatic. Equipaggiata di un motore boxer da 746 cm³ di cilindrata in grado di erogare 30 CV di potenza la vetturetta a 2 porte e 4 posti era in grado di raggiungere i 105 km/h. Con questo modello iniziava l'uso del nome Daffodil, che sarebbe rimasto caratteristico della DAF per svariati anni; la parola indica in inglese il fiore detto in italiano narciso (Narcissus pseudo-narcissus), ed era un chiaro riferimento al nome della Casa: era spesso scritto Daf-fodil. Un'immagine del fiore appariva come parte del logo.
Emanuelle nera è un film del 1975, diretto da Albert Thomas ( pseudonimo di Adalberto Albertini). Ispirato alla Emmanuelle francese, questo è il primo film della serie Emanuelle nera. Lanciò definitivamente l'attrice indonesiana Laura Gemser, alla sua seconda pellicola italiana dopo Amore Libero - Free Love, diretto da Pier Ludovico Pavoni nel 1974. L'attrice fu accreditata nei titoli di testa del film e sui flani pubblicitari con il nome Emanuelle. Sul set del film la Gemser conobbe Gabriele Tinti, che divenne in seguito suo marito. Uscì in Italia in versione softcore, ma per le versioni estere furono aggiunte sequenze hard, non girate dalla Gemser ma da una sua controfigura. La versione con scene hard è venuta alla luce nel 2005, grazie a un DVD polacco[senza fonte].
I Monti Rodopi (in bulgaro: Родопи, Rodopi, di solito accompagnati da un articolo definito posposto: Родопите, Rodopite, a volte chiamati Родопа, Rodopa o Родопа планина, Rodopa planina; in greco: Ροδόπη, Rodopi, "aspetto rosso") sono una catena montuosa nell'Europa meridionale, compresa per più dell'83% nell'area della Bulgaria meridionale e per il resto in Grecia. La cima più alta della catena, il Goljam Perelik (Голям Перелик - 2.191 m s.l.m.), è la settima vetta più alta della Bulgaria. La regione è particolarmente importante e nota per le aree carsiche presenti, con le loro profonde gole solcate da torrenti, ampie caverne e particolari forme di scultura naturale, come quelle della gola di Trigrad.
Il polipropilene (o polipropene, abbreviato in PP) è un polimero termoplastico che può mostrare diversa tatticità. Il prodotto più interessante dal punto di vista commerciale è quello isotattico: è un polimero semicristallino caratterizzato da un elevato carico di rottura, una bassa densità, una buona resistenza termica e all' abrasione. La densità del polipropilene isotattico è di 900 kg/m³ e il punto di fusione è spesso oltre i 165 °C. Le proprietà chimiche, determinate in fase di produzione, comprendono la stereoregolarità, la massa molecolare e l'indice di polidispersione.Il prodotto atattico si presenta invece come un materiale dall'aspetto gommoso, e ha scarso interesse commerciale (è stato usato solo come additivo).
In matematica ed in particolare nell' algebra e nelle sue applicazioni i logaritmi discreti sono il corrispettivo dei logaritmi ordinari per l' aritmetica modulare. Il problema del calcolo dei logaritmi discreti ha notevoli somiglianze con quello della fattorizzazione dei numeri interi, in quanto entrambi i problemi sono supposti difficili (non sono noti algoritmi che li risolvono in tempo polinomiale), algoritmi dell'uno sono spesso adattati all'altro e viceversa, ed entrambi sono stati utilizzati come base teorica per la costruzione di sistemi crittografici. In particolare, il logaritmo discreto trova applicazione nella crittografia basata su curve ellittiche. Tali sistemi crittografici fondano la propria sicurezza sulla supposta difficoltà di tali problemi.
Il Cavallo è una moneta di rame emessa per la prima volta nel 1472 da Ferdinando I per Napoli e per la Sicilia. Al dritto portava la testa del re ed al rovescio un  cavallo passante. Il nome rimase poi a monete dello stesso valore anche se i tipi erano diversi come, ad esempio, quella battuta da Carlo VIII nel 1494. Con la perdita del suo valore il cavallo fu abolito nel 1498 e sostituito con il doppio cavallo o sestino da Federico d'Aragona. In seguito, nel 1626, sotto Filippo IV di Spagna fu nuovamente emesso il cavallo per breve tempo. I multipli (da 2, 3, 4, 6 e 9 cavalli) furono invece emessi fino a Ferdinando IV. Il 1804 fu battuta l'ultima moneta da tre cavalli. I cavalli non furono più emessi: al loro posto il tornese del valore pari a 6 cavalli
Il San Marino Calcio, meglio noto come San Marino, è una società calcistica sammarinese con sede nella città di Serravalle. Fondata nel 1959, è l'unica società calcistica con sede nella Repubblica di San Marino autorizzata dalla FIGC a militare solamente nel campionato italiano di calcio. . I colori ufficiali del San Marino sono, fin dalla sua fondazione, il bianco e l' azzurro e disputa le proprie gare interne al San Marino Stadium, il principale impianto della Repubblica, che ospita anche le gare della nazionale, costruito nel 1969. Nella stagione 2014-2015 milita in Lega Pro, la terza serie del campionato italiano di calcio, essendosi garantita la partecipazione l'anno precedente piazzandosi quindicesima nel girone A del campionato di Lega Pro Prima Divisione.
Il Douglas F3D Skyknight (dall'inglese "Cavaliere del cielo"), era un caccia notturno imbarcato realizzato dalla Douglas Aircraft Company nella seconda metà degli anni quaranta; fu il primo velivolo di questa tipologia ad entrare in servizio su portaerei statunitensi. Venne impiegato in combattimento durante la guerra di Corea e, successivamente, come aereo ECM, prese parte alla guerra del Vietnam.Venne utilizzato sia dai reparti della United States Navy che da quelli degli United States Marine Corps e, a seguito dell'unificazione del sistema di designazione avvenuta nel corso del 1962, venne ridenominato F-10 Skyknight. In alcuni casi, nelle fonti reperite, la sua denominazione viene riportata usando la grafia Skynight.
Il Citroën C35 era un furgone di grosse dimensioni prodotto tra il 1974 ed il 1992. Frutto di una prima collaborazione tra il Gruppo Fiat e la francese Citroën, che dura ancor oggi nonostante la Citroën stessa faccia parte del Gruppo PSA. Infatti, venne prodotto negli stabilimenti Fiat italiani come C35 e Fiat 242. Ebbe un buon successo, soprattutto in madrepatria, mentre in Italia riscosse successo con il marchio italiano.Mentre in Italia la produzione del Fiat 242 era stata interrotta già dal 1987, la sua produzione continuò in Francia fino nel 1992, dopo il trasferimento delle attrezzature Fiat presso la Chausson, noto carrozziere d'oltralpe che assemblava anche autobus per conto di Saviem.
Grapher è un programma per il sistema operativo Mac OS X.L'applicazione è in grado di generare grafici bidimensionali e tridimensionali a partire da equazioni matematiche.Il programma è in grado di analizzare equazioni anche differenziali e può definire superfici come i toroidi, gli attrattori di Lorenz.Inoltre il software è in grado di tracciare grafici composti da più funzioni matematiche.I grafici possono essere modificati agendo sul colore, la scala il numero di punti/poligoni che formano il grafico e la eventuale texture che copre la superficie.Possono essere aggiunti commenti con diversi caratteri e in diversi colori.Grapher è in grado di generare grafici animati facendo variare alcuni parametri o variando il punto di vista del grafico.
Da giovane fu ballerina prima di iniziare la carriera musicale nel 1940; la sua prima canzone di successo fu "Oh Mein Papa" ( 1954). Fu la vincitrice della prima edizione dell'Eurovision Song Contest che si tenne a Lugano in Svizzera nel 1956 con la canzone Refrain; quell'anno presentò anche un'altra canzone, Das alte Karussell. Partecipò poi anche alle due edizioni successive della manifestazione con L'enfant que j'étais e Giorgio.Nel 2008 è ospite dell'edizione ospitata a Belgrado e in tale occasione dà il via al televoto della seconda semifinale. Nel 2011 si candida per partecipare alla selezione svizzera per l'edizione 2012 e la sua canzone "C'était ma vie" è scelta dalla radio DRS per concorrere alla finale, dove però non ha vinto.
KMail è il programma per la gestione della posta elettronica nell' ambiente desktop KDE. È stato sviluppato inizialmente da Stefan Taferner ed è ora sviluppato da un gruppo di sviluppatori che fanno capo a Ingo Klöcker e Dan Sanders. Benché sia nato come un semplice programma di posta elettronica, e possa essere usato ancora in tal modo, è divenuto la base di Kontact, un programma integrato per la gestione della posta elettronica, dei calendari, dei messaggi Usenet e delle fonti di notizie RSS. Gestisce le cartelle, il filtraggio dei messaggi, la ricezione e composizione dei messaggi in formato HTML ed i set di caratteri internazionali. Supporta IMAP, POP3 e mailbox locali per la posta in arrivo. Può inviare i messaggi tramite SMTP o sendmail.
Neverwhere è una serie televisiva di genere fantastico andata in onda nel 1996 sul canale BBC Two, scritta da Neil Gaiman, prodotta da Clive Brill, diretta da Dewi Humphrey e corredata da una sigla di testa e di coda dell'artista visivo Dave McKean, alla sua ennesima collaborazione con Gaiman. La serie, andata in onda a partire dal 12 settembre 1996 sul canale BBC Two, è composta da sei puntate di trenta minuti ciascuna. L'autore Neil Gailman trasse dalla sceneggiatura della serie il romanzo Nessun dove (Neverwhere), pubblicato quando la serie era giunta al terzo episodio, seguendo sostanzialmente la stessa trama anche se con alcune differenze; il romanzo in seguito ha avuto due diverse edizioni aggiornate. Dalla serie tv è anche stata tratta una miniserie a fumetti nel 2005.
Coast Guard One è l'identificativo radio di un qualsiasi velivolo della Guarda Costiera degli Stati Uniti (US Coast Guard) adibito al trasporto del Presidente degli Stati Uniti. Tuttavia, non c'è mai stato il volo di un Coast Guard One. Il Coast Guard Two è invece un qualsiasi aereo o elicottero della guardia costiera che trasporti il vicepresidente. Il 25 settembre 2009 il vicepresidente Joe Biden ha sorvolato la città di Atlanta sul CG 6019, un elicottero HH-60 Jayhawk, che in quell'occasione prese il codice radio Coast Guard Two.Il comandante della Guardia Costiera viaggia spesso a bordo di un Gulfstream C-37A, di base alla USCG Air Station di Washington, D.C., il cui identificativo radio è Coast Guard Zero One[senza fonte].
La csárdás o csárda, detta in italiano ciarda, è una danza popolare ed un genere musicale ungherese. I due sono tra loro strettamente legati, con un'introduzione lenta, ma espressiva ed un finale dal ritmo incalzante e frenetico. La ciarda si è diffusa a partire dalla prima metà del XIX secolo e il termine deriva dall' ungherese csárdás che significa «dell'osteria»; trattasi in effetti di un ballo originariamente danzato principalmente in tali locali. È caratterizzata da:Fu inserita diffusamente da Franz Liszt nelle sue composizioni pianistiche e da Brahms nelle Danze ungheresi. Celebri anche la csárdás composta da Pëtr Il'ič Čajkovskij per il terzo atto del Lago dei cigni e quella di Johann Strauss per l'operetta Il Pipistrello.
Il Campionato europeo di calcio 1984, nota più semplicemente come Euro '84, è stata la settima edizione del torneo calcistico continentale europeo per squadre nazionali maschili, organizzato ogni quattro anni dall' Union of European Football Associations (UEFA). La fase finale del torneo fu ospitata dalla Francia ed ebbe luogo dal 12 giugno al 27 giugno 1984. La formula di Euro '84 prevedeva 8 squadre ammesse alla fase finale. Sette di queste passarono attraverso i gironi di qualificazione, mentre la Francia fu ammessa di diritto quale paese ospitante.Da quest'edizione in poi non si disputa più la finale per il 3º posto. Euro '84 fu vinto proprio dalla Francia, che sconfisse per 2-0 in finale la Spagna.
Il Professional’nyj Futbol’nyj Klub Central’nyj Sportivnyj Klub Armii (in russo Профессиональный Футбольный Клуб ЦСКА, Club calcistico professionistico del Club Sportivo Centrale dell'Esercito), abbreviato in PFK CSKA o, in italiano, CSKA Mosca, è la sezione calcistica moscovita della società polisportiva russa CSKA. Un tempo completamente di proprietà dell' Armata Rossa, dopo la fine dell' URSS capitali privati sono entrati nella proprietà del club, del quale solo una quota di minoranza appartiene al ministero russo della Difesa. Il CSKA è stato sette volte campione sovietico e cinque russo.Ha vinto inoltre la Coppa UEFA 2004-05, prima squadra post-sovietica ad aggiudicarsi una competizione UEFA nonché prima russa in assoluto.
Per esofagectomia si intende l'asportazione chirurgica totale o parziale dell' esofago. L'intervento si rende necessario per patologie varie che rendono il canale esofageo stenotico, impedendo il transito degli alimenti sia solidi che liquidi. Tra le malattie responsabili vi sono:L'esofagectomia parziale interrompe il canale esofageo, che viene ricostruito mediante l'affrontamento dei due monconi residui. Quando l'asportazione dell'esofago è totale, il ripristino del transito avviene sostituendo il viscere asportato. Al suo posto può essere usato lo stomaco che viene tubulizzato o un segmento di intestino tenue o meglio di colon che viene isolato col suo peduncolo vascolare dal tratto intestinale ove risiede e trasposto in sede toracica.
I world trade center o world trade centre (spesso abbreviati WTC) sono complessi di edifici adibiti a funzioni di tipo economico, commerciale e finanziario nati negli anni settanta negli Stati Uniti e in Giappone, sull'esempio del World Trade Center di New York[senza fonte](successivamente obiettivo degli attentati dell'11 settembre 2001). I world trade center raccolgono uffici e servizi legati al commercio globale, come se fossero dei centri commerciali in cui s'incontrano corporazioni e governi. Spesso la sigla WTC viene tradotta come "centro del commercio mondiale", riferendosi in particolare a quello di New York. La World Trade Centers Association è un'associazione fondata nel 1970 con sede a New York a cui sono iscritti quasi 300 world trade center in oltre cento nazioni.
SWAT, acronimo inglese per Special Weapons And Tactics (in origine era Special Weapons Assault Team) che indica le unità speciali destinate a operazioni anti-terrorismo, salvataggio di ostaggi e antisommossa, presenti in molti dipartimenti di polizia, sia statali, sia federali (come L'Hostage Rescue Team dell'FBI) degli Stati Uniti d'America. Ciononostante con il termine SWAT si indicano, genericamente, le unità di polizia destinate a compiti ad alto rischio , quindi comprendenti sia i dipartimenti di polizia a livello statale, che a livello federale. Di conseguenza, sempre nell'ambito della terminologia anglosassone in materia, si possono definire unità SWAT corpi come l'HRT statunitense, il GSG9 tedesco, il NOCS e GIS italiani, il BOPE brasiliano, il GIGN francese e la SAS britannica.
La Nazionale di calcio guatemalteca è la nazionale calcistica del Guatemala, controllata dalla Federación Nacional de Fútbol de Guatemala, è affiliata alla FIFA dal 1946. Non si è mai qualificata alla fase finale dei mondiali di calcio, ma ha partecipato per tre volte alle Olimpiadi. Nelle qualificazioni per il Mondiali 2006 è finita quinta nella fase finale della CONCACAF, mancando così lo spareggio con il Bahrain, quinto classificato del girone asiatico. Il miglior risultato ottenuto nella Gold Cup è il quarto posto nel 1996. Può vantare la conquista della terza edizione del campionato Nord, Centro americano e Caraibico CONCACAF nel 1967, e la Coppa delle Nazioni UNCAF 2001. Attualmente occupa l' 88ª posizione nel Ranking mondiale FIFA.
Shambleau (Shambleau and Others) è una raccolta di racconti di fantascienza scritti da Catherine Lucille Moore fra il novembre 1933 e l'ottobre 1936 e pubblicata per la prima volta negli Stati Uniti nel 1953. Si tratta di un florilegio di opere appartenenti alla prima produzione dell'autrice, costituito da tre racconti del ciclo di Jirel di Joiry e da quattro racconti che hanno per protagonista il "pistolero spaziale" Northwest Smith, tra i quali il racconto lungo che dà il nome all'antologia. Il volume era un progetto della casa editrice statunitense Arkham House ma alla fine fu pubblicato dalla Gnome Press.In Italia è uscito nel 1982 nella collana Oscar Mondadori, a cura e nella traduzione di Giuseppe Lippi.
FileZilla Client è un software libero multipiattaforma che permette il trasferimento di file in Rete attraverso il protocollo FTP. Il programma è disponibile per GNU/Linux, Microsoft Windows, e Mac OS X. Tra i vari protocolli supportati, oltre all' FTP vi è l' SFTP, e l' FTP su SSL/TLS. Il 10 agosto del 2007 era uno dei dodici software più popolari di SourceForge di tutti i tempi. FileZilla Server è un altro prodotto. È un server FTP che supporta il normale protocollo FTP più l' FTP per l'SSL/TLS. Il codice sorgente di FileZilla è disponibile sul sito SourceForge e, in alcuni casi, anche al momento dell'installazione del programma. Il progetto fu nominato Progetto del Mese nel novembre del 2003.
La Visitazione della Beata Vergine Maria è una festa liturgica della Chiesa cattolica che si celebra il 31 maggio (si veda l'attuale ordinamento dell'anno liturgico: novus ordo): cade infatti dopo la solennità dell'Annunciazione a Maria (25 marzo), ma prima della Natività di san Giovanni Battista, fissata al 24 giugno (la data tradizionale della Visitazione, invece, ossia il 2 luglio, è rimasta tale nella cosiddetta forma straordinaria). La festa ricorda la visita che Maria Vergine fece alla sua parente Elisabetta dopo avere ricevuto l'annuncio (Annunciazione) che sarebbe diventata madre di Gesù per opera dello Spirito Santo. In questa veste, Maria è chiamata Madonna della Visitazione ovvero Maria Santissima della Visitazione.
L'Ammophila sabulosa Linnaeus, 1758, è un imenottero della famiglia Sphecidae, lungo circa 16-28 millimetri. È nota anche come "Vespa della sabbia". È comune da giugno a ottobre sui fiori che crescono su terreni sabbiosi. Il nido viene scavato sottoterra dalla femmina e viene richiuso accuratamente ogni qualvolta essa esce alla ricerca di una preda (in genere un bruco non peloso), spesso preferisce larve di farfalle notturne della famiglia Noctuidae. Dopo aver paralizzato la preda, la riporta al nido e vi depone sopra un uovo e quindi, chiude l'ingresso con una pietra o con un qualsiasi oggetto che afferra con le mandibole. La larva della vespa si nutre del bruco per emergere poi, come individuo adulto, nell'estate successiva.
La Circonvallazione Gianicolense è un grande viale alberato di Roma, con 2 carreggiate laterali a 2 corsie per il traffico veicolare e con sede tramviaria al centro. Parte dal viale di Trastevere poco prima del suo termine in piazza Flavio Biondo ed attraversa il quartiere Gianicolense (Monteverde); è parte della via Olimpica tra Via Quirino Majorana e viale dei Colli Portuensi e termina all'intersezione con via del Casaletto, all'altezza del capolinea del tram 8. Oltre, vi è la via Silvestri, che arriva a via di Bravetta. Il tracciato fu deciso dal Piano Regolatore di Roma del 1909, ad opera di Edmondo Sanjust di Teulada. Il Ponte Testaccio e Via degli Stradivari fanno parte dello stesso asse viario, ma non è mai stato realizzato il tratto tra Via Portuense e Viale di Trastevere.
I distretti inglesi sono gli enti locali di base del sistema amministrativo inglese. A causa della struttura eterogenea del governo locale in Inghilterra, sono presenti quattro tipi di distretti molto diversi fra loro. Alcuni distretti si definiscono borghi, altri si fregiano formalmente del titolo di città, altri ancora di borghi reali, ma tuttavia questi sono titoli puramente onorifici e non alterano lo status ufficiale di distretto. Tutti i borghi, le città e qualche distretto sono guidati da un mayor (o sindaco) che in molti casi è una figura cerimoniale eletta da un consiglio ma, dopo le ultime riforme del governo locale, è occasionalmente un sindaco eletto che prende le decisioni al posto del consiglio.
De toto orbe (o Cosmographia) è un trattato scritto intorno al 1520 in latino dal geografo veneziano Pietro Coppo. È diviso in 4 libri (il primo di carattere generale sui fondamenti della scienza geografica, il secondo dedicato all' Europa, il terzo all' Africa e al Nuovo Mondo appena scoperto, il quarto all' Asia). È uno dei primi tentativi moderni di descrizione sistematica, con accurata rappresentazione cartografica, dell'intero mondo conosciuto, frutto, oltre che dei classici studi su Tolomeo, di meticolose indagini comparative su carte, mappe, portolani, resoconti di viaggiatori etc., nonché, naturalmente, delle dirette esperienze dell'autore. L'opera manoscritta, che non venne mai stampata, era correlata da un planisfero.
Nel marzo 2008 viene indicato dalla rivista Forbes come uno dei più ricchi della Russia e la quindicesima persona più abbiente nel mondo con un capitale di 23,5 miliardi di dollari. Tuttavia, l'anno successivo la stessa rivista, a seguito della grave crisi finanziaria mondiale, lo pone 51º nella versione aggiornata della lista degli uomini più ricchi del mondo, con un capitale di 8,5 miliardi. Al 2012, con un patrimonio stimato di 12,1 miliardi di dollari, è al 68º posto tra i più ricchi del pianeta.Roman Abramovičh è famoso al di fuori della Russia per essere il proprietario del Chelsea Football Club, squadra di calcio della Premier League, per i suoi movimenti nel mercato calcistico in tutta Europa e per i suoi contributi alle comunità ebraiche in Israele e nel resto del mondo.
Gli Irochesi sono una popolazione di nativi americani originariamente stanziata tra gli attuali Stati Uniti e il Canada che si riferiscono a loro stessi con il nome di Haudenosaunee ovvero Popolo della Lunga Casa. Storicamente diedero vita a una confederazione di nazioni (tribù) nota come Lega irochese, Confederazione irochese o Sei Nazioni (originariamente Cinque Nazioni).Le tribù che nel 1570 diedero origine alle Cinque Nazioni furono i Cayuga, i Mohawk, gli Oneida, gli Onondaga e i Seneca. Nel 1722 furono poi assimilati nella Confederazione anche i Tuscarora che, originariamente stanziati nell'attuale stato della Carolina del Nord, furono costretti a spostarsi verso nord in seguito ai conflitti con i coloni europei.
In medicina, l’intubazione consiste nell’inserimento di un tubo in un orifizio interno o esterno del corpo. Anche se il termine può essere riferito alle procedure endoscopiche, è usato più di frequente intendendo l’intubazione tracheale, la quale consiste nell’inserimento di un tubo nella trachea. La più comune intubazione tracheale è l'intubazione oro-tracheale (anche detta intubazione endotracheale), durante la quale viene passato un tubo endotracheale nella bocca, attraverso la laringe e dentro la trachea. L’altra opzione è l’intubazione naso-tracheale, nella quale si passa un tubo attraverso il naso. È una tecnica utilizzata sia durante gli interventi chirurgici che in emergenza con la finalità di mantenere pervie le vie aeree.
La London School of Economics and Political Sciences è una scuola specializzata (college) dell'Università di Londra. È una scuola pubblica dedicata alla ricerca nelle scienze sociali, che copre un vasto raggio che include tra gli altri antropologia, economia, filosofia, finanza, geografia, diritto, psicologia, relazioni internazionali, scienze della comunicazione, scienze politiche, scienze gestionali, sistemi informativi, sociologia, storia. In poco più di un secolo, la scuola ha prodotto 37 capi di Stato e di governo, nonché numerosi diplomatici e personalità dell'alta finanza internazionale. L'LSE può vantare 17 premi Nobel (letteratura, economia, pace), tra i quali economisti come Friedrich Von Hayek, Amartya Sen e Paul Krugman.
La provincia del Capo Orientale (Eastern Cape Province in inglese, Mpuma-Koloni in xhosa, Oos-Kaap in afrikaans) è una provincia del Sudafrica, con capoluogo Bhisho. Fu creata nel 1994 unendo le homeland di Transkei e Ciskei e la parte orientale della Provincia del Capo. È la patria storica degli Xhosa, il gruppo etnico più numeroso in Sudafrica dopo gli Zulu, e ha dati i natali a molti sudafricani illustri, fra cui Nelson Mandela. La provincia ha un clima mediterraneo e molti parchi naturali, ed è meta di turismo nazionale e internazionale. Fra le attrazioni si deve citare il Festival Nazionale delle Arti che si tiene annualmente nella città di Grahamstown ed è il più grande del mondo dopo quello di Edimburgo.
Lo Yakuza film è un genere cinematografico molto diffuso in Giappone. Il genere riguarda appunto l'organizzazione criminale giapponese, la Yakuza. Il genere ebbe inizio nel 1949 con il film Mori no Ishimatsu di Kozaburo Yoshimura; il successo del film non fu eclatante, però il genere iniziò a farsi largo nelle menti di altri registi, quali Kinji Fukasaku, che regalò al mondo il mirabolante Lotta senza codice d'onore (Jingi naki tatakai), considerato come il Padrino del Sol Levante, e altri capolavori del genere (Yakuza Graveyard - La fine della Yakuza). Recentemente il genere è stato ritoccato con il film di Miike, Full Metal Yakuza, violento e rivoluzionario: il film presentava inoltre un elemento fantascientifico, in quanto il personaggio assomigliava vagamente a RoboCop.
Il Partito Evangelico Svizzero (PEV) (in tedesco Evangelische Volkspartei der Schweiz, in francese Parti Evangelique Suisse, in romancio Partida evangelica da la Svizra) è un partito politico svizzero. Il PEV è stato fondato nel 1919 con il nome di Partito Cristiano Protestante. Nel 1994 il partito ha assunto il nome attuale. Alle elezioni del 2003 ha ottenuto 3 seggi, dato pressoché identico a quello delle elezioni precedenti. Ha costituito un gruppo parlamentare unitario con l' Unione Democratica Federale, cristiano- conservatori. Ha 44 deputati cantonali, anche se eletti tutti nei cantoni della Svizzera tedesca. È un partito centrista con posizioni conservatrici in campo etico (contrario ad aborto e matrimonio gay), ma progressiste in campo sociale ed ambientale.
Dal 1998 è professore di Studi Mediterranei presso l' università di Stato della Pennsylvania. Redford ha diretto numerose campagne di scavo in Egitto principalmente a Karnak ed a Mendes. Insieme alla moglie dirige l'Akhenaten Temple Project.. Redford ha pubblicato alcune controverse teorie inerenti ai collegamenti tra Bibbia e storia. Egli afferma che la fase hyksos della storia egiziana costituisce la parte centrale dei miti della cultura Canaanita che si trovano al centro della storia di Mosè. Inoltre afferma che molti dettagli della storia dell'Esodo sono maggiormente consistenti con la fase storica del VII secolo a.C., ben dopo il regno di David, nella quale si ritiene che il racconto biblico sia stato redatto.
Il Messerschmitt Me 210 era un caccia pesante bimotore ad ala bassa prodotto dall'azienda tedesca Messerschmitt AG negli anni quaranta ed impiegato principalmente dalla Luftwaffe durante la seconda guerra mondiale. Derivato dal precedente Bf 110, benché introducesse alcune interessanti migliorie tecnologiche, ebbe una lunga e travagliata fase di sviluppo che non riuscì a risolvere gli iniziali problemi se non dopo una sostanziale riprogettazione. Pur gravato da problemi di stabilità nel volo venne comunque avviato ad una prima fase di produzione in serie, velocemente interrotta per la diffidenza espressa dai piloti, per poi essere ripresa dopo le modifiche sia in Germania che, su licenza, in Ungheria.Una successiva rivisitazione del progetto, benché non radicale, diede origine al Me 410 "Hornisse".
Il Secondo libro dei Maccabei ( greco B' Μακκαβαίων, 2 makkabáion; latino 2 Machabaeorum) è un testo oggi contenuto nella Bibbia cristiana (derivato dalla precedente Settanta e accolto nella Vulgata). Non è accolto nella Bibbia ebraica ( Tanakh). Come gli altri libri deuterocanonici è considerato ispirato nella tradizione cattolica e ortodossa, mentre la tradizione protestante lo considera apocrifo. Si tratta di un riassunto composto direttamente in greco poco dopo al 124 a.C. forse ad Alessandria d'Egitto di un'opera di un certo Giasone di Cirene, composta poco dopo il 160 a.C. È composto da 15 capitoli e descrive la lotta per l'indipendenza della Giudea dei fratelli Maccabei (Giuda, Gionata, Simone) contro i re seleucidi della Siria, narrando eventi accaduti tra il 180 a.C. e il 161 a.C.
Il diamagnetismo è una forma di magnetismo che tutti i materiali mostrano in presenza di un campo magnetico. Si tratta di un effetto molto debole di natura quantistica, che viene annullato qualora il materiale goda di altre proprietà magnetiche come il ferromagnetismo o il paramagnetismo. I materiali in cui il diamagnetismo si manifesta in maniera rilevante sono detti materiali diamagnetici, e sono caratterizzati dal fatto che la magnetizzazione ha verso opposto rispetto al campo magnetico, e quindi di esserne debolmente "respinti". In ambito non scientifico i materiali diamagnetici sono spesso semplicemente detti "non magnetici". Le sostanze che hanno comportamento diamagnetico sono, nell'esperienza comune, l'acqua, la maggior parte delle sostanze organiche (DNA, oli, plastiche) e alcuni metalli come il mercurio, l'oro, il rame, l'argento ed il bismuto.
Nato a Parigi, lavorò come commesso in una merceria prima di iscriversi nel 1861, grazie ad una vincita alla lotteria, all'Académie Suisse dove incontrò Paul Cézanne e Camille Pissarro. Pur non raggiungendo mai la notorietà dei due amici, Guillaumin ebbe una profonda influenza sulla loro arte: Cézanne stesso tentò alcuni dei suoi lavori più innovativi dopo aver visto alcune prove dell'amico in riva alla Senna. Guillaumin espose al Salon des Refusés nel 1863 e divenne amico di Vincent van Gogh, il cui fratello Theo si occupò spesso della vendita di alcuni suoi quadri. Apprezzato per l'intensità dei suoi colori, fu ricercato da molti musei, anche all'estero: le sue opere più note sono le vedute di Parigi, della zona di Creuse e della regione presso Les Adrets-de-l'Estérel, vicino alle coste della Provenza. Armand Guillaumin morì nel 1927 a Orly, poco a sud di Parigi.
L'Overboost o sovraspinta è un sistema che fornisce ulteriore potenza in caso di necessità nei motori sovralimentati con turbocompressore.L'Overboost consente, perciò, in alcune automobili munite di turbocompressore, di innalzare momentaneamente la pressione di sovralimentazione al disopra del valore massimo impiegato nel funzionamento continuativo. Si viene così a disporre, in certe condizioni, di una vera a propria "superpotenza", anche se per periodi di breve durata (in genere la durata del funzionamento con overboost viene controllata da una centralina elettronica), che può risultare di grande utilità ad esempio nei sorpassi e in altre situazioni. Per ottenere questa pressione di sovralimentazione più elevata, di norma vi è un attuatore, collegato alla centralina, che agisce sulla wastegate.
I Cavalieri dello Zodiaco: L'ultima battaglia (聖闘士星矢 最終聖戦の戦士たち Saint Seiya: Saishûseisen no senshitachi) è il quarto lungometraggio di animazione de I Cavalieri dello zodiaco, che vede cinque protagonisti affrontare Lucifero e i suoi quattro demoni ascesi per conquistare il mondo. È stato proiettato per la prima volta in Giappone il 18 marzo 1989, lo stesso giorno in cui fu trasmesso l'episodio 112, il terzultimo della serie animata e della saga di Nettuno.Come i tre film precedenti, anche di questo lungometraggio è presente una versione ridoppiata dalla Dynamic Italia nel 2000, col titolo tradotto in Saint Seiya: I combattenti dell'ultima Guerra Sacra (traduzione letterale dell'originale, riutilizzato poi nell'anime comics stampato dalla Star Comics), con nomi e dialoghi più fedeli all'edizione originale. Entrambe le tracce sono disponibili nell'edizione in DVD edita da Yamato Video.
Nunca más (mai più in spagnolo), così si intitola il rapporto della Comisión Nacional sobre la Desaparición de Personas (CONADEP) Argentina datato settembre 1984, chiamata anche Comisión Sabato dal nome del suo presidente Ernesto Sabato, voluta dal neo presidente argentino Raúl Alfonsín nei primi anni ottanta per indagare su migliaia di casi di desaparecidos avvenuti durante la dittatura militare ( 1976- 1983), riportando testimonianze su sequestri, torture ed eliminazioni di oppositori messi in atto dalle autorità militari. Il rabbino Marshall T. Meyer ha avuto l'idea di chiamarlo «Nunca más» perché fu l'espressione usata per i sopravvissuti all'insurrezione o rivolta del ghetto di Varsavia dopo le atrocità commesse per i nazisti nella Seconda guerra mondiale. La prima edizione italiana di «Nunca Mas» è stata curata dall'ASAL e ha vinto il Premio Iglesias del 1986.
La sua costituzione chimica fu determinata, nello stesso anno, da tre eminenti ricercatori: gli svizzeri Leopold Ruzicka e Albert Wettstein, e, indipendentemente, dal tedesco Adolf Butenandt. Laqueur ed i suoi collaboratori erano riusciti a esporre 10 milligrammi di testosterone da un quintale di testicoli di toro. Ma la conoscenza della struttura chimica del testosterone offrì ben presto la possibilità di prepararlo sinteticamente per uso terapeutico, nelle quantità desiderate ed in forma esattamente dosabile. Se i biochimici ed i farmacologi fossero ancora legati al testosterone naturale, per ottenere un grammo di questo ormone dovrebbero estrarlo dai testicoli di 12mila tori. Laqueur diede importanti contributi anche allo studio dell'ormone pancreatico insulina e degli ormoni ipofisari. Fu professore di farmacologia all'università di Gand ed a quella di Amsterdam.
La solanina è un alcaloide glicosidico tossico, prodotto da alcune solanacee. È presente in ogni parte della pianta, comprese foglie, frutti e radici, in quanto è una difesa della pianta contro funghi e insetti.È tossica anche in modeste quantità. La solanina è presente nella patata a basse dosi (meno di 10 mg per 100 g) ed è concentrata soprattutto nella buccia, che è quindi meglio togliere. Quando la concentrazione è più elevata, come in alcune varietà, ne deriva un gusto amaro del tubero. Per le patate, il contenuto massimo accettabile di solanina è stato stimato in 25 mg per 100 g. La solanina è scarsamente solubile in acqua e non è eliminata dalla normale cottura, perché viene degradata solo a temperature superiori ai 243 °C; la cottura a 170 °C (come nel caso della frittura) può ridurne la quantità, anche se non è in grado di eliminarla completamente.
Dolores Claiborne è un romanzo scritto da Stephen King pubblicato nel 1993. Ne è stato tratto nel 1995 un adattamento cinematografico, L'ultima eclissi, interpretato da Kathy Bates e Jennifer Jason Leigh. Lo stile del libro si discosta dalle solite opere di King, in quanto la vicenda è narrata in prima persona dalla protagonista in inglese parlato, a volte anche molto sgrammaticato, e sotto forma di un monologo continuo, non intervallato da interruzioni di capitolo né da linee bianche. Inoltre, la storia non contiene traccia di mostri o delle altre creature soprannaturali che solitamente caratterizzano le opere di King, ma si orienta invece sullo stile di un thriller psicologico dove l'unico mostro è il rimorso che siamo costretti a portarci dentro per le azioni che abbiamo commesso nel corso della nostra vita.
In agricoltura e giardinaggio, il termine inglese seed saving indica la pratica di conservare semi di fiori e vegetali. La conservazione delle sementi era in passato una tradizione agricola finalizzata al mantenimento di fattorie e giardini; oggi invece le sementi vengono acquistate a seconda delle necessità e possono produrre dichiaratamente piante ibridizzate, quindi l'attività di conservazione delle sementi è svolta solo da appassionati di giardinaggio o finalizzata a interessi ambientalistici. Chi pratica il seed saving è chiamato seed saver, letteralmente "conservatore di semi", cercatore e conservatore informale di vecchie varietà locali o di agrobiodiversità non autoctone soggette a fenomeni di erosione genetica, affinché non si estinguano. Esistono nel mondo numerose organizzazioni non governative che organizzano reti di seed saver per lo scambio di semi.
La Metcalfa, (Metcalfa pruinosa Say, 1830), è un rincote Omottero appartenente alla famiglia Flatidae. È un insetto fitomizo, che si nutre di linfa vegetale, di cui digerisce solo la parte proteica, mentre la parte zuccherina, indigesta, viene espulsa sotto forma di melata che si deposita sugli organi vegetali. Dato l'elevato contenuto zuccherino, la melata attira diversi imenotteri, tra cui le api che lo trasformano in miele. La sua apparizione è stata un dono per gli apicoltori, ed il miele di questo particolare tipo di melata è l'unico che non prende il nome da una specie vegetale.Se gli apicoltori sono soddisfatti, non altrettanto lo sono gli agricoltori, poiché Metcalfa pruinosa causa seri danni alle colture, in particolare a causa delle specie fungine, fumaggini, che si sviluppano sulle sostanze zuccherine della melata.
In finanza, un'opzione asiatica è un titolo derivato il cui valore dipende da una media nel tempo dei valori assunti dal titolo sottostante. Questa valutazione può essere fatta a livello di strike price, eguagliando quest'ultimo alla media: in questo caso si parla di average strike options. In alternativa questa valutazione può essere fatta a livello termine con il quale si confronta lo strike: se infatti normalmente si confronta il prezzo di esercizio con il prezzo corrente del sottostante, è possibile sostituire quest'ultimo con la media dei prezzi; questo è il caso delle average rate options. Associate alle opzioni asiatiche esistono una serie di clausole aggiuntive che determinano alcuni aspetti strumentali, come il tipo di media, se la media è pesata o meno, se il rilevamento è di tipo continuo o discreto. Sono una tipologia di Opzioni Esotiche
Con il nome di Patto per le Autonomie è noto l'accordo con il quale la Lega Nord e il Movimento per l'Autonomia diedero luogo ad una lista congiunta in occasione delle elezioni politiche del 2006. L'accordo fu raggiunto con l'intento di porre fine alla conflittualità tra autonomia e federalismo e di mitigare i conflitti tra nord e sud del paese. Alla lista prende parte anche il Partito Sardo d'Azione, che presenta suoi candidati nella lista per l'elezione della Camera dei deputati. La lista risultò più votata al Nord, per la presenza della Lega, e in Sicilia, dove era maggiormente radicato il Movimento per l'Autonomia. In Parlamento, sia alla Camera che al Senato, le due forze politiche costituirono gruppi autonomi (l'Mpa nel gruppo Misto). In seguito l'alleanza cessò di esistere, sebbene i partiti suddetti abbiano continuato ad avere rapporti politici tra loro.
La Norvegia ha partecipato all'Eurofestival per la prima volta nel 1960. Da allora è stata assente solo due volte, nel 1970 e nel 2002. In un totale di quasi cinquanta partecipazioni ha vinto la manifestazione tre volte. In particolare la vittoria del 2009 di Alexander Rybak detiene il record del più alto punteggio di sempre (387 punti) e il maggior distacco dal secondo classificato. La Norvegia detiene anche il record negativo di ultimi posti (dieci) e il maggior numero di ultimi posti a zero punti (quattro). Fino al 2012 deteneva anche il record di dodici punti ottenuti (sedici), ma la Svezia ha infranto questo primato ottenendo per 18 volte i dodici punti. La canzone che rappresenta la Norvegia viene scelta ogni anno attraverso il Melodi Grand Prix. Avendo vinto la manifestazione nel 2009 ha acquisito il diritto ad essere il paese ospite dell'edizione 2010.
Il catamarano è una imbarcazione appartenente alla categoria dei multiscafo, formato da due scafi collegati da una struttura di collegamento chiamata ponte. I catamarani sfruttano la caratteristica riduzione della resistenza al moto che si realizza, per le carene dislocanti (cioè il cui sostentamento/galleggiamento è garantito dalla spinta idrostatica e non da effetti idrodinamici) veloci, attraverso carene filanti di elevato allungamento cioè con la lunghezza accentuata rispetto a larghezza ed immersione. Il carico trasportato generalmente trova ospitalità sia all'interno dei due scafi che sul ponte formato dalla struttura di collegamento dei due scafi. I catamarani, in Occidente, sono natanti di concezione relativamente recente, sono utilizzati per il trasporto veloce di passeggeri e cose, per lo svago e lo sport. Il Classe A è un catamarano monotipo di piccole dimensioni.
Il finale di re e pedone contro re è una delle categorie fondamentali dei finali di scacchi. In tale finale il risultato dipende da un buon numero di fattori. Il principale è sicuramente il quadrato del pedone, che permette di determinare se il pedone è in grado di promuovere senza l'aiuto del proprio re, semplicemente avanzando. Quando il re del difensore è fuori dal quadrato del pedone, l'attaccante vince proprio avanzando semplicemente fino a promozione. In secondo luogo è importante la posizione relativa dei due re, che permette di comprendere se il re dell'attaccante può sostenere il pedone ed impedire al re avversario di ostacolarne la marcia.Infine è importante il possesso dell'opposizione, che permette in determinati casi all'attaccante di vincere oppure al difensore di ottenere la patta.
Considerato uno dei più forti calciatori ancora in circolazione, è stato nominato miglior calciatore francese dell'anno nel 2007 e nel 2008 e miglior calciatore del campionato tedesco nel 2008. Al termine della stagione 2012-2013, che lo ha visto conquistare da protagonista un prestigioso treble (UEFA Champions League, campionato tedesco e Coppa di Germania) con il Bayern Monaco, viene nominato UEFA Best Player in Europa superando la concorrenza di Lionel Messi e Cristiano Ronaldo.Conta 81 presenze e 16 gol con la Nazionale francese, con cui si è laureato vice-campione del mondo nel 2006. Il suo compagno di squadra e capitano in nazionale, Zinedine Zidane, lo ha definito il "gioiello del calcio francese". Con la Nazionale francese Ribéry ha preso parte a due mondiali (Mondiale 2006 e Mondiale 2010) e a due europei (2008 e 2012).
L'ecloga è un complesso normativo, redatto da Leone l'Isaurico, tra il 726 ed il 741. È un compendio di norme tratte dalle Istituzioni, dai Digesti, dal Codice e dalle Novelle di Giustiniano, ma diversamente da queste non è più scritto in latino ma in lingua greca. A quest'epoca infatti buona parte della popolazione dell'impero non era più in grado di comprendere il latino. L'opera è intessuta anche di consuetudini bizantine. Tale opera ebbe molta importanza soprattutto nell'estremo mezzogiorno d' Italia, che ne conservò il ricordo a lungo. Si tratta di un codice, che intendeva coprire l'intera vita giuridica, ma a fare la parte del leone è il diritto penale. In questo campo furono introdotte norme di provenienza orientale, come quelle del taglio della lingua, delle mani o dell'accecamento. D'altra parte i diritti dei bambini e delle donne venivano ampliati.
Ok Italia è un album del cantautore Edoardo Bennato del 1987. Con questo album, Bennato cambia casa discografica: il suo approdo alla Virgin rappresenta la conferma delle sue potenzialità commerciali, e non solo, anche all'estero. Il disco non deluderà le aspettative, rivelandosi un successo. Musicalmente Bennato abbandona quasi completamente le radici blues per darsi a un hard rock con tendenze metal precedentemente esplorato in Kaiwanna, probabilmente il disco più sottovalutato dall'artista napoletano. In molti brani fa capolino anche l'elettronica, come in "Chi beve, chi beve", riuscito spaccato delle contraddizioni della sua amata città. Il disco contiene però un paio di brani che convincono in parte, iniziando il cammino verso la reiterazione delle tematiche che caratterizzerà i lavori futuri.
Nella teoria dei codici, il codice Reed-Solomon è un tipo di codice lineare (ciclico) non binario di rilevazione e correzione d'errore, inventato da Irving S. Reed e Gustave Solomon. Viene utilizzato per correggere errori di flusso in diverse importanti applicazioni di comunicazione digitale e memorizzazione di dati. I suoi impieghi vanno dall' elettronica di consumo alle comunicazioni nello spazio profondo. Si basa sul sovracampionamento di un polinomio costruito partendo dai dati da trasmettere. Il polinomio è quindi calcolato in più punti di quanti sarebbero sufficienti a identificarlo univocamente; il valore di questi punti viene trasmesso o registrato. Alla ricezione o alla lettura è possibile ricostruire il polinomio originario, e conseguentemente i dati, anche in presenza di errori.
Klan Ausran è un gruppo neopagano polacco. Il gruppo, inizialmente un circolo giovanile, fu fondato a Łódź nel 1954 dal linguista Ignacy Ryszard Danka, che ne fu anche il più importante dirigente; nel 1958 ne apparve un gruppo anche a Varsavia. Conosciuto anche con il nome di Zorza (entrambi i nomi indicano l'aurora), il gruppo aveva una natura linguistico-religiosa; la maggior parte dei suoi membri, infatti, era composta da insegnanti e studenti. Gli interessi del Klan Ausran sono concentrati sulla ricostruzione della cultura indoeuropea, in particolare sulla lingua e sulla religione, ricostruzione che non avrebbe dovuto rimanere confinata al lato teorico, ma che sarebbe dovuta poi passare all'atto pratico. Il gruppo ha una consistenza numerica valutata attualmente attorno alle 500 persone, ma non figura nel registro delle organizzazioni religiose del Ministero dell'Interno.
Colgate (inglese: kolgeit) è un marchio di una linea di prodotti per l'igiene orale prodotti e distribuiti dalla Colgate-Palmolive in tutto il mondo. La Colgate produce una vasta gamma di dentifrici, spazzolini da denti e collutori. In Europa i dentifrici vengono prodotti in Italia, Spagna, Germania e Polonia, inoltre per l'America in Messico, Colombia e Brasile; in Asia la produzione avviene nelle Filippine; mentre in Sudafrica per il mercato africano. Gli spazzolini da denti sono prodotti in Cina e Svizzera, ed è proprio in Svizzera che è prodotto anche il collutorio, sotto il marchio Colgate Plax.Colgate Ribbon Dental Cream è stato il primo dentifricio ad essere commercializzato nei tradizionali tubetti spremibili, a partire dal 1896. In precedenza il dentifricio era sempre stato venduto in vasetti di vetro, sin dal 1873.
Un oriundo (dal latino oriundu(m), gerundio del verbo oriri ‘nascere, trarre origine’) è chi, nato e residente in una città o nazione, discende da genitori o antenati là trasferitisi dal paese d’origine. In particolare il termine oriundo è diffusamente usato per indicare un atleta, specialmente giocatore di calcio – ma anche di rugby, calcio a cinque, hockey su ghiaccio e su pista, pallacanestro –, di nazionalità straniera ma di origine italiana, assimilato nella normativa sportiva ai cittadini della penisola e perciò ammesso a far parte della squadra nazionale azzurra; è il caso di Anfilogino Guarisi e Attilio Demaria, campioni del mondo con la Nazionale nel 1934, di Mauro Germán Camoranesi, campione del mondo nel 2006, e di diversi altri calciatori a partire dagli anni trenta fino a oggi.
La composizione del Concerto per violino e orchestra n. 5 in La maggiore K 219 fu terminata da W. A. Mozart il 20 dicembre 1775. Costituisce il quinto, e forse il maggiore, dei cinque concerti per lo stesso strumento ( K 207, K 211, K 216, K 218) attribuibili con certezza al compositore. È certamente il più eseguito dei concerti per violino del compositore ed in esso lo strumento solista è trattato con maestria (non si dimentichi che Mozart era un valente violinista). La bellezza melodica, la forte contrapposizione dei singoli movimenti, l'uso sicuro delle possibilità espressive dello strumento tutte presenti non sono portate ai massimi livelli. Si deve in ogni caso tener conto che quest'opera esce dalla mente di un Mozart diciannovenne e che questi non si cimenterà più in questo tipo di composizioni.
La Riviera dei Fiori (Rivea de Scioe in ligure) è quel tratto di costa della Liguria, facente parte della Riviera Ligure di Ponente che si estende dal Andora (capo Mele) e fino al confine con la Francia, dopo Ventimiglia. Tra i più noti centri turistici dell'entroterra si ricordano Taggia (il borgo medievale secondo per estensione in regione solo a Genova), Dolceacqua (dominata dal Castello dei Doria, a cui si accede attraversando uno scenografico ponte sul Nervia), Pigna (centro d'arte e termale), Apricale (uno dei borghi più belli d'Italia, noto per il castello della Lucertola), Rocchetta Nervina (importante centro escursionistico), Perinaldo (osservatorio astronomico "Cassini"), Triora (famosa per i processi per stregoneria), Pieve di Teco (cittadina dai caratteristici portici) e la stazione sciistica di Monesi e Bussana Vecchia.
McDowell si diplomò a West Point nel 1838. Il 14 maggio 1861 viene promosso brigadier generale dei volontari della Virginia del Nord-EstComandò l'esercito nordista nella Prima battaglia di Bull Run contro il generale confederato Pierre Gustave Toutant Beauregard. Non si riteneva pronto alla battaglia, ma le pressioni del presidente Abramo Lincoln lo costrinse ad attaccare. McDowell venne sconfitto nettamente e la sua immagine fu ridimensionata tantissimo. Dopo la sconfitta di Bull Run, McDowell continuò a combattere ma non ebbe più il comando durante un'intera battaglia, venendo relegato in ruoli meno importanti. Finita la guerra McDowell si arruolò nell'esercito degli Stati Uniti dove venne promosso maggior generale nel 1872. Nel 1882 si congedò dall'esercito e andò a vivere a San Francisco; venne sepolto nel cimitero nazionale di San Francisco.
Il Kungur (o Kongur Tagh; in cinese: 公格尔山; in pinyin: Gōnggé'ěr Shān) è la vetta principale del Pamir. Il punto più alto arriva a 7719 m s.l.m.: è la 37ª vetta più alta del mondo. Si trova all'estremità orientale del Pamir e a quella occidentale del Kunlun: per la sua posizione non è ben chiaro se faccia parte della prima o della seconda catena montuosa. È situato nella regione autonoma cinese dello Xinjiang, pochi chilometri a nord del Muztagh Ata e molto vicino al confine con il Tagikistan. Nei dintorni c'è anche il lago Karakul. Sono presenti alcuni tra i più grandi ghiacciai della zona ed è circondato dal deserto. Il Kungur è stato scoperto solo nel 1900 e la prima spedizione risale al 1956, ma gli esploratori non riuscirono nel loro intento. Nel 1981 una spezione britannica riuscì a conquistare la vetta. I protagonisti furono Chris Bonington, Al Rouse, Peter Boardman e Joe Tasker.
Il salotto Maffei sorse nel 1834 a Milano in via Tre Monasteri, ad opera di alcuni intellettuali, primi fra tutti Tommaso Grossi e Massimo d'Azeglio, che frequentavano la casa di Clara e Andrea Maffei.  In esso, grazie all'ospitalità della padrona di casa, i più noti artisti, letterati, compositori e patrioti del Risorgimento vi trascorrevano memorabili serate a discutere di arte e di letteratura. Fra gli artisti che frequentarono il salotto vi furono il pittore Francesco Hayez, che ritrasse Clara in un dipinto donato al marito Andrea Maffei, Honorè de Balzac, Alessandro Manzoni, Franz Liszt, Giuseppe Verdi e Giovanni Prati, per citare solo i più celebri.In quanto ritrovo di patrioti e personalità attive in primo piano nel Risorgimento italiano, il salotto ebbe anche una considerevole importanza politica. La sua voce costante contribuì all'unificazione nazionale.
Durante l'assedio di Belgrado (attuale città serba dei Balcani, in quel tempo città ungherese con nome Nándorfehérvár) nel 1456 da parte del sultano ottomano Mehmed II, Papa Callisto III ordinò una campana di mezzogiorno per chiamare i fedeli a raccolta per pregare per i difensori della città, guidati dall'ungherese János Hunyadi e dall'abruzzese Giovanni da Capestrano. Tuttavia, in molte località l'ordine di suonare la campana arrivò dopo la notizia della vittoria e la campana di mezzogiorno si tramutò in una commemorazione della vittoria. Il Papa non ritirò l'ordine e ancora oggi le chiese cattoliche suonano la campana di mezzogiorno.Nella battaglia di Belgrado gli ottomani persero tra le altre cose una bandiera che venne donata al duomo di Osimo (AN).Ancora oggi la bandiera viene esposta in duomo ogni 6 mesi.
Fu autore anche di sceneggiature cinematografiche (come nel caso del film Oltre ogni limite) e, talvolta, regista egli stesso. In particolare è ricordato, oltre che per la sua condizione di esule a causa delle sue idee politiche, per essere l'autore di romanzi best-seller come Sangue e arena e I quattro cavalieri dell'Apocalisse: dal primo fu tratto nel 1922 il film omonimo, del quale verrà girato nel 1941 un remake con lo stesso titolo; dal secondo, riguardante l' Argentina e la prima guerra mondiale, venne realizzato nel 1921 il celebre film omonimo che lanciò il mito di Rodolfo Valentino (lo stesso titolo verrà poi ripreso nel 1962 da Vincente Minnelli, che ne fece un buon riadattamento ambientandolo durante la II Guerra mondiale, con Charles Boyer, Glenn Ford e Ingrid Thulin). Altri suoi lavori di una certa notorietà sono La barraca e Cañas y barro.
Ha interpretato Tom Baldwin nel telefilm The 4400 e Cap./ Mag./ Col. Owen Crawford nella miniserie di fantascienza prodotta nel 2002 da Steven Spielberg Taken. Gretsch ha studiato recitazione nel Guthrie Theater a Minneapolis (Minnesota) prima di trasferirsi a Los Angeles nel 1989. Ha iniziato a recitare nei telefilm nei primi anni '90 apparendo in episodi di Sposati... con figli, Melrose Place e Bayside School - La nuova classe. In seguito apparve in episodi di JAG - Avvocati in divisa, Due poliziotti a Palm Beach, CSI: Miami e NCIS. Gretsch ha anche avuto ruoli minori in alcuni film tra cui La leggenda di Bagger Vance ( 2000), Minority Report (2002) e Il club degli imperatori (2002). Dal 2009 al 2011 è stato protagonista nella serie televisiva V interpretando il ruolo di padre Jack Landry. Nel 2011 ha interpretato un personaggio ricorrente nella serie The Playboy Club.
Con ulcera diabetica si intende una lesione di continuo di difficile guarigione spontanea che può interessare, in relazione alla sua importanza e gravità, i tessuti cutanei, sottocutanei ed ossei. La sua localizzazione distrettuale più comune è nel piede coinvolgendo in senso disto-prossimale le regioni apicali delle dita, le giunture articolare delle interfalangee, le teste metatarsali (regione plantare), il tallone, le prominenze ossee del mortaio tibio-peroneo-astragalico (caviglia), e la gamba. Il coinvolgimento del piede è molto pericoloso per il protrarsi della patologia in quanto spesso si presentano coinvolgimenti dei tessuti sottocutanei ed ossei con infezioni e fistole che possono far sviluppare necrosi settica e relativa amputazione della regione interessata, anche se la ricerca e la tecnologia consentono la realizzazione del trapianto dei tessuti.
Il Campionato di calcio europeo Under-21 2006, 15 a edizione del Campionato europeo di calcio Under-21 organizzato dalla UEFA, si è svolto in Portogallo dal 23 maggio al 4 giugno 2006. L'edizione è stata vinta dall' Olanda. Le fasi di qualificazione hanno avuto luogo tra il 4 settembre 2004 e il 12 ottobre 2005 e hanno designato le otto nazionali finaliste. Tra queste il 15 dicembre 2005 è stato designato il Portogallo quale nazione ospitante la fase finale. La fase finale in Portogallo si è svolta in due gironi all'italiana da quattro squadre ciascuno con partite di sola andata. Le due vincenti ( Francia e Ucraina) e le due seconde ( Serbia e Montenegro e Olanda) si sono incrociate nelle partite di semifinale. La finale si è disputata il 4 giugno 2006 tra le formazioni dell'Ucraina e dell'Olanda.
L'Acqua di Colonia è una soluzione di oli eterici in etanolo diluito (80-90%). Nella sua versione originale  l'Acqua di Colonia contiene da un 7 ad un 15% d'essenza di profumo . L'Acqua di Colonia è composta da circa 25/30 essenze diverse. La base essenziale è il bergamotto, cui si aggiungono quella di: limone, arancia, mandarino, limetta, cedro e pompelmo. Inoltre può contenere olio di lavanda, neroli, rosmarino, timo, petitgrain, olio di gelsomino ed issopo. L'Acqua di Colonia si differenzia dall'Eau de Toilette così come dall'Eau de Parfum per la differente quantità di essenza di profumo: essa, infatti, ne contiene dal 3% al 5%.Attualmente il nome Acqua di Colonia Originale (Echt Kölnisch Wasser oppure Original Eau de Cologne) identifica un prodotto ad indicazione geografica protetta di Colonia.
La specifica Blue Book (libro blu) o Enhanced Music CD definisce lo standard per il formato disco Enhanced Music CD e i CD+G. È stato sviluppato tramite una collaborazione tra Sony, Philips e Microsoft. La prima sessione di un disco Enhanced Music CD contiene le informazioni audio secondo le specifiche del red book (libro rosso, in italiano). Pertanto i lettori cd leggono la prima sessione di questo disco come fosse un normale CD audio. La seconda sessione contiene dei file di dati con informazioni relative alle tracce della prima sessione. Ad esempio le informazione contenute nei file possono essere: titolo dell'album, lista delle canzoni, testi delle canzoni, dati sulla qualità audio e così via. La seconda sessione verrà letta solamente dai computer con un lettore CD-ROM o da lettori cd che supportano il formato Enhanced Music CD. Questa specifica ha preso il nome di CD-Extra.
La Suzuki Alto è una piccola vettura utilitaria presentata per la prima volta dalla casa giapponese Suzuki nel 1979 e che è stata prodotta in sette serie principali. Il progetto originale è stato studiato per poter godere delle notevoli agevolazioni fiscali di cui godono in Giappone le vetture Keicar; le relative regole indicano che le dimensioni esterne non devono superare i 3,4 m e limitano anche la cilindrata del motore a 660 cm³. Successivamente le versioni destinate all'esportazione sono state equipaggiate con dei propulsori di cilindrata superiore e, in alcuni casi, presentano anche delle dimensioni esterne maggiorate. Le vetture importate in Europa, a partire dalla seconda serie, vengono prodotte in India nello stabilimento della Maruti e vengono, su quel mercato, vendute direttamente con il marchio Maruti.
Il termine foo fighter venne coniato da piloti dell' USAAF e RAF durante la seconda guerra mondiale per descrivere vari fenomeni di oggetti volanti non identificati ( UFO) oppure altri misteriosi fenomeni aerei avvistati nei cieli dell'Europa e dell' Oceano Pacifico. I testimoni di allora spesso pensavano che i cosiddetti foo fighters fossero armi segrete impiegate dal nemico. Nonostante questo assunto, dei foo fighters (di qualsiasi cosa si trattasse) dai rapporti si può concludere che apparentemente non hanno mai cercato di provocare danno né a persone né ad oggetti. Anche se spesso erano soltanto fenomeni ottici generati da aloni di luce o di fuoco (riflessi con vari meccanismi da nuvole, nebbia o carlinghe degli aerei), molti tipi diversi di fenomeni aerei vennero riportati e classificati come foo fighters.
Un transito della Terra viene osservato da Saturno ogni qualvolta la Terra si interpone fra il pianeta e il Sole, oscurandone una piccola parte del disco; durante un simile evento, un ipotetico osservatore su Saturno potrebbe osservare la Terra come un disco nero che attraversa il disco solare. L'evento è di particolare interesse per via della presenza della Luna, solitamente osservabile contemporaneamente alla Terra nel corso del transito. In alcuni rari casi solo uno dei due corpi celesti sarà visibile davanti al Sole, ad esempio perché l'altro è sufficientemente lontano da non trovarsi a toccare direttamente il disco lunare, oppure, come nel caso del 21 luglio 2020, perché la bassa distanza apparente fra i due corpi celesti, inferiore a 5 secondi d'arco, ne renderà difficile la separazione.
Un sito di restrizione viene definito come una particolare sequenza di DNA (da 4 a decine di paia di basi in lunghezza) riconosciuta da un enzima di restrizione o endonucleasi come il punto in cui tagliare la molecola di DNA. Questi siti sono in genere sequenze palindrome e con una sequenza ben precisa. Un enzima di restrizione può tagliare all'interno di tali sequenze o nelle sue vicinanze, mentre nel caso di enzimi di restrizione del III tipo, la sequenza consenso può anche essere distante diverse centinaia di basi. Un esempio di sito di restrizione per una endonucleasi di tipo III siti di restrizione sono delle normali sequenze di basi, lunghi dai 4 fino a diverse decine di paia di basi, per cui si possono trovare più o meno facilmente nel genoma. Finora sono state scoperte e documentate centinaia di sequenze consenso specifiche per uno o più enzimi.
Evince è un visualizzatore per vari formati di documenti, Portable Document Format (PDF), PostScript, DjVu, TIFF, DVI e XPS, originariamente sviluppato per il desktop environment GNOME e successivamente convertito per Microsoft Windows.L'obiettivo del software è quello di sostituire i vari altri visualizzatori esistenti per GNOME, come GGV, GPdf e Xpdf, con una sola e semplice applicazione. Evince è nato da una riscrittura per sistemi Unix-like del codice sorgente di gpdf, sebbene quest'ultimo sia stato considerato da molti pesante da sviluppare. In breve tempo Evince superò la funzionalità di gpdf.Evince è stato incluso in GNOME dalla versione 2.12, rilasciata il 7 settembre 2005. Multipiattaforma, è scritto principalmente in C ma contiene piccole parti di codice scritte in C++ (in particolare l'interfaccia con poppler). Distribuito con una licenza GPL, Evince è software libero.
Lolle (titolo originale: Berlin, Berlin) è una serie TV tedesca trasmessa dalla ARD dal 2002 al 2005 e in Italia da MTV Italia e Fox. Ambientata a Berlino, la serie si concentra sulla vita sentimentale di Lolle, la protagonista, una ragazza che insegue il proprio sogno. Sitcom con elementi adolescenziali, la serie è caratterizzata dall'intermezzo di scene animate: quando la protagonista vive delle emozioni forti, esse vengono rappresentate con immagini da cartoon, rivelando allo spettatore i pensieri più intimi della ragazza (simili scene sono state usate nella serie Disney Lizzie McGuire). La prima puntata di Lolle fu trasmessa in Germania il 5 marzo 2002, mentre l'ultima l'8 aprile 2005. La serie fu subito molto apprezzata in Germania, dal pubblico e dalla critica. Il telefilm è terminato dopo quattro stagioni, perché la protagonista ha voluto dedicarsi ad altro.
La digitopressione è un'antica tecnica di massaggio che si esegue tramite la pressione delle dita sui punti del corpo corrispondenti a ciascun organo (come avviene nell' agopuntura, di cui è considerata un "ramo minore"). Questa tecnica è stata sviluppata nel XX secolo da massaggiatori orientali, ed è oggi molto diffusa nelle famiglie giapponesi. Questa tecnica, secondo i suoi sostenitori, porterebbe benefici sullo stato di benessere generale, e favorirebbe e stimolerebbe le difese dell'organismo.La digitopressione sarebbe secondo loro efficace anche per combattere l' affaticamento e l'intorpidimento conseguenti a lunghi viaggi.Sarebbe invece sconsigliata alle persone sofferenti di malattie infettive, dermatologiche o con sintomi febbrili, e durante la gravidanza. A parte le dichiarazioni dei suoi sostenitori, non esistono prove scientifiche o cliniche della reale efficacia del metodo.
Polyphony Digital Inc.  (株式会社ポリフォニー・デジタル Kabushiki Kaisha Porifonī Dejitaru) è un'azienda giapponese interna alla Sony Computer Entertainment che sviluppa videogiochi e fa parte della Sony World Studios.In passato conosciuta col nome di Polys Entertainment, dopo il successo di Gran Turismo acquistò maggiore autonomia e cambiò nome in Polyphony Digital. Il videogioco di maggior successo prodotto dalla Polyphony è la serie Gran Turismo, sviluppata da Kazunori Yamauchi, e diventata uno dei simulatori di guida per PlayStation e PlayStation 2 più giocati. Nel 2006 la Polyphony Digital ha pubblicato Tourist Trophy, un gioco di simulazione motociclistica ispirato alla famosa Tourist Trophy inglese che tenta di portare il realismo di Gran Turismo alle corse in moto.Polyphony ha collaborato anche con la Nissan Motor Co. per il computer di bordo della nuova Nissan GT-R (R35)[senza fonte].
I Damara sono una popolazione della Namibia. Hanno una lingua simile al popolo Nama, ma sono somaticamente molto differenti. Fatto unico e sorprendente per gli antropologi, i Damara sono un popolo di origine bantu che parla una lingua del gruppo khoisan. Prima del 1870, i Damara erano il gruppo predominante nella Namibia centrale; in seguito, l'avvento dei Nama e degli Herero contribuì a disperderli nel territorio. Nel 1973 un'area di circa 5.000.000 di ettari nel nordest della Namibia, nella regione di Erongo, fu dichiarata "terra dei Damara" (Damaraland). Il governo sudafricano, che all'epoca controllava la Namibia, dispose che tutti i Damara fossero trasferiti (deportati) nel Damaraland, secondo la politica generale dell'apartheid. Oggi si contano circa 100.000 Damara in questa regione.
Lo Zugspitze è la più elevata (2.962 m s.l.m.) montagna della Germania. Il massiccio dello Zugspitze fa parte dei Monti del Wetterstein nelle Alpi Calcaree Nordtirolesi ed è situato al confine fra la Germania e l' Austria. Nel massiccio si trovano due dei pochi ghiacciai della Germania, lo Schneeferner e lo Höllentalferner. Si trova circa 10 km a sud-ovest della località sciistica bavarese di Garmisch-Partenkirchen e circa 35 km a nord-ovest di Innsbruck. Il nome deriva dalle frequenti valanghe (in tedesco Lawinenzüge) che hanno luogo sulla parete nord. La Zugspitze è anche un ghiacciaio utilizzato per lo sci invernale ed estivo, (anche se il ghiacciaio si sta ritirando sempre più) ed è raggiunta da vertiginose ed ardite funivie sia dal versante tedesco, sia da quello austriaco, una di queste è stata prodotta dalla Hölzl.
Studiò al Conservatorio di Parigi dove fu allievo di Jules Massenet e di César Franck.Contribuì a far conoscere i musicisti francesi suoi contemporanei quando, segretario della Societé Nationale de Musique per dieci anni, ne programmò le opere. Viene considerato un post-romantico francese e la sua produzione risente dell'influsso di Franck e di Wagner. Nelle melodie trova una propria identità che tuttavia lo avvicinano a Massenet e a Fauré facendone anche un precursore di Debussy. La sua produzione migliore va forse ricercata nella musica vocale. Compose tre opere di cui solo una venne rappresentata. I poemi sinfonici e la sua musica da camera non trovano oggi quasi riscontro in cartellone.È conosciuto soprattutto per il Poema in mi bemolle maggiore che è sempre stato presente nel repertorio dei più noti violinisti.
L'adlocutio (plurale adlocutiones) era l'usanza di fare un discorso formale alle truppe, tenuto dai consoli repubblicani, dagli imperatori o dai loro generali, sia durante il periodo repubblicano sia quello imperiale). Era solitamente rivolto agli eserciti schierati, per incitarli prima di una battaglia o all'inizio di una campagna militare. Questa cerimonia poteva essere effettuata anche quando un imperatore adottava il suo successore, come avvenne nel caso di Nerva con Traiano. Esempi di adlocutiones sono raffigurati in varie emissioni monetali, oltreché in vari monumenti, come la colonna di Traiano, la colonna di Marco Aurelio, l'arco di Settimio Severo, l'arco di Costantino e in una delle metope del fregio del Trophaeum Traiani di Adamklissi; la statua equestre di Marco Aurelio, situata nei Musei Capitolini a Roma, rappresenta l'imperatore proprio nell'atto dell'adlocutio.
Vera  (ハルカ Haruka) è un personaggio immaginario presente nella serie dei Pokémon. In giapponese è doppiata da Midori Kawana (KAORI), e in italiano da Serena Clerici. Nella versione inglese viene chiamata May (che in inglese può significare sia maggio che giovinezza e nella forma arcaica anche fanciulla) e in quella giapponese Haruka (ハルカ). Nell'anime è la figlia del capopalestra di Petalipoli, Norman, e sorella di Max. Vera appare anche nella serie di manga Ash & Pikachu.È basata sul personaggio di Vera di Pokémon Rubino e Zaffiro e Pokémon Smeraldo, l'unica differenza è che nel videogioco, se il protagonista è maschile, lei sarà la figlia del Professor Birch, se il protagonista è femminile si controllerà Vera (con il nome scelto dal giocatore) e sarà la figlia del capopalestra Norman. Nei videogiochi non è presente suo fratello Max.
I tubuli seminiferi sono parte dell' apparato riproduttore maschile. Nell'adulto i tubuli seminiferi sono formati da un epitelio seminifero e da una sottile tonaca propria, separati dalla membrana basale. L'epitelio seminifero è costituito da due categorie di cellule: le cellule di sostegno o del Sertoli e le cellule germinali. Durante gli ultimi mesi di sviluppo fetale e nel corso della vita prepuberale, le cellule germinali e le cellule di sostegno aumentano notevolmente di numero e vanno incontro ad importanti modificazioni morfologiche, ma la spermatogenesi inizia solo alla pubertà. In tal periodo i cordoni sessuali si canalizzano diventando tubuli seminiferi il cui lume si connette con quello della rete testis che a sua volta si continua nei condotti efferenti, mentre gli elementi di sostegno cessano di dividersi diventando tipiche cellule del Sertoli. junior guensom
Il Ducato di Benevento costituì l'estrema propaggine meridionale del dominio longobardo in Italia ed insieme al Ducato di Spoleto costituirono quella che venne chiamata Langobardia Minor. Formalmente soggetta al dominio dei pontefici romani (Ducato romano), che con i loro possedimenti nelle regioni centrali la tagliavano fuori dal resto dell'Italia longobarda, Benevento fu sostanzialmente indipendente fin dal principio della fondazione del ducato. I suoi destini furono strettamente legati alla corona reale longobarda solo durante il regno di Grimoaldo e dei sovrani succeduti a Liutprando. Dopo la caduta del regno, tuttavia, il dominio beneventano rimase l'unico dei territori longobardi a mantenere de facto la propria indipendenza per quasi trecento anni, malgrado la divisione dei suoi territori subita nell'851.
MILNET è il nome che venne dato a quella parte di ARPANET, il predecessore dell'odierno Internet, designato per il traffico non classificato del Dipartimento della Difesa degli Stati Uniti. Quando MILNET venne divisa da ARPANET nel 1983, ARPANET rimase in servizio per le comunità accademiche e di ricerca, ma una connessione diretta fra le due reti fu limitata per ragioni di sicurezza. Dei server gateway ben monitorati rimasero comunque attivi per smistare la posta elettronica fra le due reti. Fu la BBN Technologies ad occuparsi della gestione di MILNET, così come fece a suo tempo per ARPANET, e di conseguenza le reti si ritrovarono ad usare tecnologie molto simili fra loro. Durante gli anni ottanta, MILNET si espanse, divenendo il Defense Data Network, un sistema a livello globale di reti a differente livello di sicurezza.Negli anni novanta, MILNET divenne NIPRNET.
Il campionato di calcio di Eccellenza regionale 2003- 2004 è stato il tredicesimo organizzato in Italia. Rappresenta il sesto livello del calcio italiano. Il campionato è strutturato su vari gironi all'italiana su base regionale. Questo è il quadro delle squadre promosse alla Serie D dai vari campionati di Eccellenza regionale. Sono ammesse alla massima categoria dilettantistica italiana le vincenti dei rispettivi campionati regionali più le sette migliori squadre risultanti dai play-off a cui accedono le squadre designate dai vari comitati regionali a seguito dei propri regolamenti. Campionati con i play-off regionali: Abruzzo, Calabria, Marche, Molise, Sicilia, Toscana ed Umbria. Campionati con i play-out regionali: Abruzzo, Calabria, Lombardia, Marche, Molise, Piemonte, Sicilia, Toscana ed Umbria.
L'ora di tutti è un romanzo della scrittrice italiana Maria Corti, pubblicato nel 1962, ispirato alle vicende della battaglia di Otranto, con la quale i Turchi espugnarono nel 1480 la città salentina, che all'epoca era uno dei porti più importanti della regione. Il romanzo segue, con gli occhi e le parole di cinque personaggi coinvolti nella storia, il dipanarsi delle varie fasi della battaglia, dall'assalto alla valorosa resistenza alla resa finale. Il personaggio di Idrusa, donna forte e coraggiosa, rappresenta una delle figure femminili più famose e studiate della cultura e della tradizione letteraria salentina. Il romanzo è suddiviso in cinque racconti reciprocamente intrecciati. Ogni racconto è narrato in prima persona dai vari protagonisti, e sono legati a varie vicende (la battaglia contro il nemico comune, la difesa della propria città e dei propri valori, ecc.).
L'Ashmolean Museum of Art and Archeology (in italiano Museo Ashmoleano di Arte e Archeologia) fa parte del corpo dei musei dell' Università di Oxford, nella città omonima. Fu fondato nel 1683 ed è uno dei musei pubblici più antichi al mondo. Si trova dislocato nella Beaumont Street, nel centro della città. Possiede, tra le altre collezioni, la Bates Collection (sugli strumenti musicali), il Creswell Archive (sull' architettura islamica) ed una sezione di egittologia. Comprende, naturalmente, anche collezioni di arte antica e moderna. Al momento diverse gallerie sono chiuse per lavori di ristrutturazione. Deve il suo nome al collezionista e storico Elias Ashmole, che raccolse le opere che andarono a costituire il primo nucleo del museo. Alcuni lavori di ristrutturazione iniziati nel 2008 espanderanno l'Ashmolean Museum con nuove sezioni.
Il clivaggio (dal francese clivage, derivato dall' olandese klieven "fendere") è la naturale tendenza di determinate strutture a separarsi, per la presenza di un' interfaccia tra due materiali diversi. In medicina, per esempio, c'è clivaggio tra due strutture quando queste sono visibilmente divisibili tra loro: è una proprietà essenziale della corretta anatomia dei tessuti. In geologia è una modalità di frattura per scorrimento fra i piani cristallini di un materiale, in particolare metalli e ceramiche.Il clivaggio, in quanto l'unione tra le due interfacce è fragile, avviene istantaneamente, quindi è una situazione di collasso assolutamente da evitare. Mentre nei materiali ceramici il clivaggio è praticamente l'unico modo di rottura, nei materiali metallici è in competizione con la rottura per ingrandimento e coalescenza di vacanze reticolari.
In fisica si definisce rumore rosa o rumore 1/f o rumore Flicker un particolare tipo di rumore in cui le componenti a bassa frequenza hanno potenza maggiore, a differenza del rumore bianco in cui la potenza è uguale per qualsiasi frequenza. In acustica questo tipo di rumore è strutturato in modo tale da compensare la sensibilità dell'orecchio umano alle varie frequenze, e viene utilizzato per l' equalizzazione del suono in ambito professionale, il segnale di rumore il cui livello spettrale diminuisce di 3,01 dB per decade oppure 1,98 dB per ottava. Ciò conferisce al rumore la stessa energia per ogni ottava. Il sistema migliore di misura e documentazione è quello di indicare il livello del rumore bianco ed aggiungere il punto di ginocchio sotto il quale predomina il rumore 1/f, effetto ben prevedibile.
Il Merlion' ( cinese: 鱼尾狮S, yúwěishī, malese: Harimau-Laut; tamil: கடல்சிங்கம் P) è una statua con testa di leone e corpo di pesce. Il suo nome deriva dalla crasi delle parole mermaid ( sirenetta) e lion ( leone). Il Merlion è stato disegnato per l'Ufficio del Turismo di Singapore nel 1964 da Fraser Brunner ed è stato utilizzato come logo fino al 1997. Appare di frequente nei souvenir approvati dall'Ufficio del Turismo. La statua originale del Merlion si trova alla foce del fiume Singapore mentre una replica, di maggiori dimensioni, è situata sull'isola di Sentosa. Secondo quanto divulgato dall'Ufficio del Turismo di Singapore, il corpo di pesce e la testa di leone della statua richiamano la storia del leggendario Sang Nila Utama, che vide un leone mentre stava cacciando su un'isola, sulla via per Malacca. L'isola sarebbe poi diventata il porto di Temasek, dove ora si trova Singapore.
L'aviere capo è il primo grado della categoria dei graduati dell'Aeronautica Militare, superiore del primo aviere ed inferiore del 1° aviere scelto. Il distintivo di grado dell'aviere capo è costituito da un gallone rosso con semicerchio. Il grado di aviere capo è il primo grado acquisito dai volontari di truppa in servizio permanente.Attualmente il grado di Aviere Capo si consegue, previo corso interno specializzante, dopo aver terminato i 5 anni di volontario nella suddetta forza armata.Il corso si svolge tra la S.V.T.A.M (Scuola Volontari Truppa Aeronautica Militare) di Taranto e la S.S.A.M. (Scuola Specialisti Aeronautica Militare) di Caserta per un periodo di circa 5 mesi, al termine del quale e dopo una rafferma concorsuale di circa due anni, avviene il passaggio in servizio permanente.
Figlio di Blasco II, fu designato tutore della figlia Maria dal fratello Artale I allora vicaria del Regno di Sicilia. Fu inoltre reggente della regina Maria di Sicilia e parteggiò per l'unione di questa con Giangaleazzo Visconti. In realtà la sua attività fu spesso influenzata ed alcune volte diretta dal figlio Artale II. Tuttavia l'intento degli Alagona di unire il regno di Sicilia al contesto italiano tramite i Visconti di Milano venne vanificata dal sequestro della regina da parte di Guglielmo Raimondo Moncada (23 gennaio del 1392) e dal successivo matrimonio con Martino II. In seguito all'intervento militare di Martino in Sicilia, verrà sopraffatto e catturato insieme al secondogenito Jacopo. Gli Aragonesi lo useranno anche come ostaggio nel tentativo di far desistere il figlio Artale II.
Il picrato d'ammonio ( sale di ammonio dell' acido picrico), comunemente conosciuto come " esplosivo D" è un esplosivo sensibile agli urti avente formula chimica C 6H 6N 4O 7. Di colore giallo, i suoi cristalli sono più sensibili agli urti del trinitrofenolo. Molto usato durante la seconda guerra mondiale, il picrato di ammonio trovava impiego nel caricamento delle testate di munizioni di diametro inferiore ai 30 mm, ma anche nel caricamento di bombe a mano in sostituzione dell'acido picrico. Adesso viene unicamente usato nei proiettili perforanti per giubbotti antiproiettile (data la forte spinta che sviluppa rispetto alla polvere nera). Si produce per azione dell'acido picrico su soluzioni di idrossido d'ammonio.Il vantaggio del picrato d'ammonio sta nel fatto che è meno corrosivo dell'acido picrico nei confronti degli involucri metallici nei quali viene messo.
Foco (dal greco antico Φὼκος, da cui φωκὶων, un tipo di uccello) fondò la Focide e sposò Antiope. Suo padre era Ornizione, figlio di Sisifo. Non va confuso con un altro Foco presente nella mitologia greca, che era invece figlio di Eaco e della nereide Psamate. Foco fu il primo colonizzatore della Daulide, una regione della Grecia che prese allora il nome di Focide, dal fondatore del nuovo stato. All'epoca, tuttavia, la Focide comprendeva solo le terre intorno a Titorea e Delfi, e fu poi il figlio di Eaco ad estenderne i confini. Pare che in Daulide fosse molto diffuso il culto degli uccelli ("Ornizione" significherebbe infatti «uccello della luna»).Foco incontrò Antiope nel periodo in cui era stata resa folle da Dioniso. La guarì dalla follia e in seguito la sposò. Fra gli epiteti di Foco vi era anche quello di “figlio di Poseidone”.
La donna bionica (The Bionic Woman) è una serie televisiva statunitense nata come spin-off della serie L'uomo da sei milioni di dollari. In essa nasce il personaggio di Jaime Sommers (la donna bionica), interpretato dall'attrice Lindsay Wagner, che ha ottenuto notevole successo, tanto da spingere la casa di produzione Universal a creare una serie incentrata su di lei. Il primo episodio de La donna bionica è stato trasmesso negli Stati Uniti nel gennaio del 1976; la serie si articola in 3 stagioni per un totale di 58 episodi (a cui ne vanno sommati alcuni in coproduzione con L'uomo da sei milioni di dollari) e si snoda nel periodo 1976 - 1978. La serie è stata trasmessa dalla ABC, per le prime due stagioni, e dalla NBC per la terza. In Italia è stato trasmesso per la prima volta sulle reti Fininvest (attuale Mediaset). La sigla della serie era "Bambola bambina", di Jimmy Fontana.
In linguistica, il pronome (dal latino pro-nomen, "al posto del nome"), indicato anche come sostituente, è una parte variabile del discorso che si usa per sostituire una parte del testo precedente (anafora) o successivo (catafora) oppure per riferirsi a un elemento del contesto in cui si svolge il discorso (funzione deittica). Di conseguenza per interpretare un pronome occorre fare riferimento rispettivamente al cotesto (o contesto linguistico) o al contesto. In tutte le lingue i pronomi esistono in un numero limitato (è cioè una classe chiusa).Il pronome può sostituire anche altre parti del discorso; ad esempio:I pronomi indefiniti e interrogativi fanno da segnaposto per entità sconosciute o imprecisate (da non mettere mai vicino al nome o al discorso a cui si riferisce)== Tipi di pronomi ==
Fu coinvolto nella musica fin dagli anni sessanta e rilasciò un suo singolo dal titolo The Bitter Thoughts of Little Jane. Tymon era un amico di vecchia data di Joe Strummer oltre ad essere anche un suo collaboratore. Infatti si unì al suo gruppo, gli 101'ers dove suona il violino, successivamente suona e canta una canzone dei Clash (gruppo seguente di Joe) dal nome di Lose This Skin nell'album Sandinista! pubblicato nel 1980 e nel 2002 entra a far parte del terzo gruppo di Joe: i Mescaleros. In un'intervista successiva alla morte di Joe Strummer, 2002, Tymon confessò di voler continuare a comporre musica. Dogg si mise anche nei panni di attore girando una parte nel film Black Hawk Down - Black Hawk abbattuto. Nel marzo del 2006, Tymon entra a far parte di una band chiamata The Quickening e suona nel suo debutto allo Spitz nell'East End di Londra.
Il Blackburn Buccaneer era un aereo da attacco britannico in servizio con la Royal Air Force e la Fleet Air Arm dal 1962 al 1993. Il bireattore Buccaneer è stato uno dei primi interdittori d'attacco ognitempo della storia, paragonabile all'A-6 Intruder, che aveva anch'esso l'impiego imbarcato come campo di applicazione.I Buccaneer, 16 dei quali esportati in Sud Africa, vennero usati per decenni dalla RAF, che prese in carico anche quelli della Royal Navy, quando questa venne privata di aerei ad ala fissa. Il Buccaneer venne prodotto in oltre 200 esemplari, ed ebbe un grande vantaggio dai 4 piloni aggiuntivi per altri 5.400 kg di carico, inclusi 4 missili Martel-Sea Eagle o bombe laser-guidate, che aumentarono l'efficacia di un velivolo altrimenti reso assai obsoleto a causa della mancanza di aggiornamenti sostanziali.
Sveriges Television o SVT, è la compagnia pubblica televisiva di stato svedese. La televisione fu introdotta in Svezia nel settembre 1956, ma la SVT è stata fondata nel 1979, quando le attività televisive, prima unite a quelle radiofoniche sotto Sveriges Radio, si separano. Ha diversi canali televisivi tra cui SVT1, SVT2, SVT24 (news, sport e grandi eventi), Barnkanalen (canale per bambini) e Kunskapskanalen (canale culturale).SVT, pur essendo pubblica, non appartiene allo stato ma a una fondazione amministrativa che ne dovrebbe garantire l'indipendenza.La SVT insieme a Sveriges Radio organizza e trasmette ogni anno il Melodifestivalen, festival musicale itinerante il cui vincitore deve rappresentare la Svezia all' Eurovision Song Contest, vinto in cinque occasioni. Insieme alla RAI co-produce la serie televisiva Il commissario Montalbano. Il CEO della SVT si chiama Hanna Stjärne.
Vapore surriscaldato si dice del vapore portato alla temperatura superiore a quella corrispondente a quella di vaporizzazione, cosa che comporta la completa vaporizzazione dell' acqua, al fine di migliorare il rendimento termodinamico dell'intero motore a vapore. Il surriscaldamento si ottiene prelevando in caldaia il vapore saturo e facendogli percorrere il surriscaldatore, un insieme di tubi che vengono investiti direttamente dai gas di combustione. Nel vapore surriscaldato, rispetto al vapore saturo, a parità di pressione, aumentano la temperatura e l'entalpia (ossia il contenuto termico). Il miglioramento del rendimento che si ottiene è paragonabile a quello dato dalla doppia espansione, almeno sulle locomotive a vapore, ma con una notevole semplificazione della macchina, cosa che lo fece preferire in molte amministrazioni[non chiaro][senza fonte].
St. Aegid ( Sankt Aegyd am Neuwalde) è una località della Bassa Austria, nel distretto di Lilienfeld, che durante la seconda guerra mondiale fu sede di un sottocampo dipendente dal lager di Mauthausen. Il campo fu aperto il 2 novembre 1944 e vi furono rinchiusi fino ad un massimo di 303 prigionieri (maschi). Il campo funzionava da laboratorio tecnico per i motori dei veicoli delle Waffen-SS. I detenuti venivano impiegati nella produzione di questi motori, oltre che nella manutenzione del campo. Il campo venne chiuso il 1º aprile 1945 con l'arrivo delle truppe alleate. È conosciuto per aver detenuto anche prigionieri italiani, tra cui Piero Caleffi, il quale raccontò le esperienze vissute a St. Aegid nel libro Si fa presto a dire fame e Vincenzo Pappalettera che ne raccontò altresì le esperienze in Tu passerai per il camino.
I Kazon sono una specie aliena dell'universo fantascientifico di Star Trek. Appaiono per la prima volta nella serie Star Trek - Voyager. Specie bellicosa del quadrante Delta, i Kazon sono divisi in tribù in costante lotta tra loro. Benché la tecnologia kazon sia inferiore a quella federale, la loro aggressività li rende avversari molto pericolosi. Il capo di ogni tribù è il Primo Maje, queste sono alcune tribù kazon con i rispettivi capi:Il numero delle tribù è variabile, nel 2372 erano 18. I Relora e gli Ogla sono state le tribù dominanti dei Kazon. Secondo Jal Culluh, Jal Sankur riunificò le sette kazon per rovesciare i Trabe nel 2346 (VOY: "Intrighi"). I Borg hanno classificato i Kazon come specie 329, anche se non l'hanno ritenuta utile all'assimilazione in quanto non avrebbe portato alcun beneficio alla collettività.
La forma di governo direttoriale è un sistema istituzionale in cui un collegio composto da più persone funge da Capo dello Stato e del Governo.Tale forma di governo, il cui primo esempio è rappresentato dal Direttorio francese del 1795 (ma anche il precedente governo della Convenzione nazionale e del Comitato di salute pubblica, nonché il successivo Consolato sono assimilabili a questa forma) è attualmente adottata soltanto dalla Svizzera tanto a livello federale quanto per i singoli Cantoni membri della Confederazione. Solo a livello cantonale però l’esecutivo è eletto direttamente dal popolo. Nel passato, tale sistema costituzionale fu adottato in Uruguay (1917 e 1951), e in Jugoslavia (dalla morte del maresciallo Tito, allo scioglimento della federazione). In ambo i casi non rimase in vigore che per un breve lasso di tempo.
Con il termine di ingegneria biochimica (o ingegneria biotecnologica) ci si riferisce alla branca dell'ingegneria chimica che si occupa: Essendo una la filiazione dell'altra, il tipo di problematiche davanti a cui l'operatore si trova è estremamente simile e quindi simili sono sia le teorie applicate che la strategia di problem solving che viene genericamente presa in considerazione.Anche gli stessi sistemi biologici, il vero discriminante tra le due discipline, sono sempre più spesso presi in considerazione per la risoluzione di problemi di ingegneria chimica.Tuttavia è importante notare che sia per motivi cinetici (v. cinetica di Michaelis-Menten) sia per motivi di facilità di sterilizzazione i bioreattori o sono di tipo discontinuo ( batch) o di tipo a caldaia agitati ( CSTR). I settori di applicazione dell'ingegneria biochimica sono:
Ascese al trono dopo la morte del fratello Anna e regnò sull' Anglia orientale dal 653/ 654 al 655. Partecipò all'imponente invasione organizzata da Penda di Mercia ai danni della Bernicia nel 655). Un passaggio della Historia ecclesiastica gentis Anglorum di Beda sembra suggerire che il fautore della guerra sia stato proprio questo sovrano. Tuttavia, si è ipotizzato anche che un errore di punteggiatura nei manoscritti d'epoca successiva abbia confuso la frase originale che avrebbe invece voluto indicare in Penda il vero responsabile del conflitto. Quando il 15 novembre i due schieramenti si affrontarono nella battaglia di Winwaed, Aethelhere prese parte al combattimento a differenza di altri alleati più potenti di Penda quali Aethelwald di Deira e Cadfael ap Cynfeddw del Gwynedd che disertarono. Aethelhere rimase ucciso nello scontro, insieme a Penda.
Il termine problem finding che letteralmente significa “scoperta di un problema”, indica una parte del processo mentale che porta alla risoluzione di un problema. Il problem finding è quella fase che comprende l’individuazione e la definizione di una situazione problematica a partire proprio dalla decisione di fermarsi a pensare.Nell'ambito delle ricerche cognitive (vedi Scienze cognitive) sulla risoluzione dei problemi, si teorizza che la capacità di scoprire un problema richieda apertura intellettuale e intuizione, requisiti che implicano l'utilizzo della creatività (aspetto che si delinea come fondamentale in questa prima parte del processo di risoluzione di un problema).Trovare il problema può, a seconda dell'entità di quest'ultimo, risultare un passaggio più semplice o più complesso della risoluzione del problema stesso.
La ubichinolo-citocromo c reduttasi è un enzima appartenente alla classe delle ossidoreduttasi, che catalizza la seguente reazione:Tale enzima è noto anche come complesso III nel contesto della catena di trasporto degli elettroni. Si tratta infatti della seconda delle tre pompe protoniche presenti sulla membrana interna mitocondriale che fanno parte del processo. Il complesso III riceve elettroni dal coenzima Q e li cede al citocromo c, una proteina periferica di membrana che trasferisce elettroni dal complesso III al IV. Contestualmente, l'enzima trasferisce quattro protoni nello spazio intermembrana, contribuendo a generare il potenziale di membrana necessario alla fosforilazione ossidativa dell' ATP. L'enzima contiene anche il citocromo b, che possiede due gruppi eme (b562 e b566) legati ad un'unica catena proteica, un centro ferro-zolfo ed il citocromo c1.
Il peronismo (detto anche giustizialismo) fu un movimento politico creato da Juan Domingo Perón durante la sua prima presidenza della Repubblica argentina (1946-1955), con l'apporto ideologico e di immagine di sua moglie Evita Perón. I suoi seguaci, almeno in origine, erano chiamati anche descamisados ("scamiciati"), ad indicare simbolicamente la provenienza dagli strati popolari della società. Si tratta di un movimento politico sincretico, talora definito populista, che unisce il socialismo, il patriottismo, la terza via economica del fascismo italiano (senza rinnegare, perlomeno nella maggior parte dell'esperienza peronista, la democrazia e la sovranità popolare) e il socialismo nazionale. Tale ideologia ha permeato - e tuttora è molto importante - la maggior parte dei partiti politici argentini odierni, sia di destra sia di sinistra.
Šamil Salmanovič Basaev (in russo: Шамиль Салманович Басаев; Dišne-Vedeno, 14 gennaio 1965 – Ekaževo, 10 luglio 2006) è stato un militante islamista e leader indipendentista ceceno. È stato leader dell'ala più radicale dell'insurrezione islamista anti-russa: durante le guerre cecene ha fatto ricorso alla guerriglia e al terrorismo, guidando o ordinando azioni eclatanti come quelle del teatro Dubrovka del 2002 e della scuola di Beslan del 2004, per richiamare l'attenzione dei media internazionali e chiedere l'indipendenza della Cecenia. Tra il 1997 e il 1998 è stato vicepresidente della Cecenia nel governo guidato da Aslan Maschadov.È morto il 10 luglio 2006 in un'esplosione a Ekaževo, in Inguscezia. Le autorità russe hanno parlato di un'operazione mirata delle forze speciali, ma i ribelli hanno sostenuto che si sia trattato di un incidente.
Il Chicago Fire è un club calcistico professionistico statunitense di Bridgeview ( Illinois), nell’area metropolitana di Chicago. Milita nella massima divisione calcistica nordamericana, la Major League. Fondato nel 1997, il club è - nonostante la giovanissima età - uno dei più titolati del Nord America: nel suo primo anno di vita vinse la Major League e la Coppa nazionale, trofeo che ha vinto altre tre volte. Oltre alla prima squadra, il club schiera anche un team riserve che gioca nella USL Premier Development League e uno giovanile militante nel proprio campionato di categoria. Il club è l’ideale continuatore della tradizione calcistica nella città, anche in virtù della continuità culturale con i defunti Chicago Sting, la squadra che conquistò l’ultimo campionato NASL della storia, nel 1984.
L'esorcista (The Exorcist) è un film del 1973 diretto da William Friedkin e tratto dall’ omonimo romanzo di William Peter Blatty, che scrisse anche la sceneggiatura del film. La pellicola ha avuto molto successo malgrado i problemi di censura e, negli anni seguenti, sono usciti nelle sale due sequel: L'esorcista II - L'eretico del 1977, L'esorcista III del 1990 e una riedizione in versione integrale del 2000, con circa undici minuti di scene inedite. Nel 1974 è stata anche realizzata una versione cinematografica turca chiamata Şeytan.Ben accolto dalla critica, il film divenne presto un punto di riferimento del cinema moderno, acquisendo una notevole popolarità e avendo un forte impatto culturale. Nel 2010 entrò a far parte del National Film Registry della Biblioteca del Congresso degli Stati Uniti.
Una monade è una struttura dati con uno stato associato. Tipicamente è utilizzata per modellare un aspetto del mondo esterno al programma e permette ai linguaggi funzionali di rimanere puri, cioè senza effetti collaterali. Una monade incapsula lo stato dell'ambiente esterno e viene passata come parametro alle operazioni che hanno bisogno di conservare uno stato (un analizzatore sintattico, per esempio). Le monadi sono notoriamente utilizzate nel linguaggio di programmazione Haskell per le operazioni di input/output. In Haskell, la funzione principale, il main, è una monade:Quindi il suo tipo è IO. Allo stesso modo, tutte le funzioni che fanno input/output sono monadi:putStr prende una stringa come parametro e restituisce una monade, essa è quindi anche una funzione di ordine superiore (cioè una funzione che prende come input o restituisce come output un'altra funzione).
Thoth è una divinità immaginaria appartenente all' ambientazione Forgotten Realms per il gioco di ruolo fantasy Dungeons & Dragons. È una divinità intermedia del pantheon mulhorandi. Il suo simbolo è rappresentato dalla testa di un ibis sottostante una ankh. Nel Thay è conosciuto come "Tholaunt" e nell' Unther come "Thalatos". La sua arma preferita è il Custode del Sapere, un bastone ferrato. In D&D Terza Edizione i suoi domini sono: Artigianato, Conoscenza, Incantesimi, Magia, Rune. In AD&D Seconda Edizione le sue sfere maggiori sono: Astrale, Charme, Creazione, Divinazione, Elementale, Evocazione, Guardiano, Guarigione, Necromanzia, Numeri, Protezione, Sole, Tempo, Tutte; le sfere minori sono: Animale, Clima, Pensiero, Vegetazione. Nella cosmologia AD&D il suo piano di esistenza è Outlands. È probabilmente ispirato al dio della mitologia egizia Thoth.
Le Satire di Giovenale (titolo originale: Saturae) costituiscono l'unica produzione letteraria giunta ai nostri giorni del poeta latino vissuto fra l'anno 50 e il 140 d.C. Complessivamente 3873 esametri, suddivisi in sedici satire, pubblicate in cinque libri secondo un ordine forse indicato dall'autore stesso:  I:1-5;  II: 6;  III: 7-9; IV: 10-12; V: 13-16. Dell'ultima satira ci rimangono solo i sessanta esametri iniziali. Questa lacuna, presente in tutti i codici, si deve probabilmente alla perdita di una pagina dell'archetipo, secondo Ettore Paratore.Le Satire di Giovenale sono l'ultima espressione del genere definito da Quintiliano come romano per eccellenza (satura tota nostra est, Quint. Inst. orat., X, 1, 93), il che tra l'altro doveva convenire benissimo a Giovenale, odiatore dei Graeculi e della loro letteratura e filosofia.
È conosciuto soprattutto per aver creato il personaggio di Venom. Tra gli anni ottanta e gli anni novanta McFarlane diventò uno degli autori di maggior successo realizzando due testate della Marvel Comics sull' Uomo Ragno. Nel 1992 fondò insieme con altri autori la Image Comics e pubblicò per essa il fumetto Spawn, che segnò un record di vendite e fu il primo importante fumetto di cui l'autore deteneva i diritti sullo sfruttamento della proprietà intellettuale. Nel primo decennio del XXI secolo McFarlane scrive e disegna molto meno, per dedicarsi maggiormente alla sua carriera da imprenditore con la McFarlane Toys, che si occupa di action figure e con la Todd McFarlane Entertainment, uno studio per film e animazioni. McFarlane è anche proprietario della squadra di Hockey Edmonton Oilers ed è un grande collezionista ed appassionato di oggetti riguardanti il baseball.
Si definiscono introni le regioni non codificanti di un gene che, insieme agli esoni, vengono trascritte dalle RNA polimerasi.La trascrizione di una sequenza di DNA porta quindi alla formazione di un trascritto primario (pre-mRNA) che deve essere sottoposto a splicing, il processo che porta alla rimozione degli introni e alla formazione degli mRNA maturi .Gli introni sono presenti solo negli eucarioti e negli archeobatteri, ma non negli eubatteri -dove tutto l'RNA trascritto rimane nel mRNA (o tRNA, rRNA)- i quali si sono allontanati (diramati) prima dalla linea evolutiva comune di eucarioti e archeobatteri. L’intero patrimonio genetico umano è solo per il 27% composto da geni e questi sono codificanti per solo il 2,7%.Del genoma umano solo 21.000 bp circa codifica per una proteina. [senza fonte]
Generale di Divisione, fu Presidente ad interim dell' Argentina dal 18 giugno 1982 al 1º luglio 1982, durante il periodo della dittatura militare. Dopo che Leopoldo Galtieri fu costretto a dimettersi a causa della sconfitta nella Guerra delle Falkland (17 giugno 1982), Saint Jean si trovò al potere in un momento in cui il prestigio delle forze armate terrestri si era di molto ridotto, a causa del fallimento delle operazioni militari. Tuttavia, anche grazie ai pesanti dissensi interni tra i rappresentanti della giunta militare (da un lato il Generale Cristino Nicolaides, a capo dell'Esercito, e dall'altra l'Ammiraglio Jorge Isaac Anaya, a capo della Marina, e il Generale Basilio Lami Dozo, a capo dell'aeronautica), Saint Jean riuscì ad assumere la carica di Presidente ad interim sino alla nomina del generale Reynaldo Bignone, suo successore.
La Scuola di Ingegneria Aerospaziale di Roma è un ente di formazione di livello universitario con rango di Facoltà istituito nel 1926 per rispondere alle esigenze di una formazione di stampo sistemistico e multidisciplinare necessaria nello sviluppo dell'ingegneria aerospaziale e aeronautica.La Scuola di Ingegneria Aerospaziale ha svolto un importante ruolo pionieristico nello sviluppo dell'ingegneria e della tecnologia Aeronautica e Aerospaziale in Italia; tramite collaborazioni con l'Aeronautica Italiana e le industrie di settore per lo sviluppo della tecnologia aeronautica in Italia sia tramite il Progetto San Marco che ha portato alla nascita della tecnologica spaziale in Italia permettendo all'Italia di essere il terzo paese nella storia dopo USA e URSS a realizzare e lanciare un proprio satellite.
La Foresta di Fangorn, o più semplicemente Fangorn, è una foresta di Arda, l' universo immaginario creato dallo scrittore inglese J.R.R. Tolkien. È la più intricata e dispersiva foresta della Terra di Mezzo, al cui interno sembrano celarsi alberi capaci di volontà propria. La foresta è presidiata e mantenuta dai suoi guardiani: gli Ent. Il più vecchio tra essi è Barbalbero, che gli elfi grigi chiamano Fangorn e dal cui nome viene quello della foresta; quest'Ent infatti è il Pastore d'Alberi per eccellenza, l'unico che potrebbe svegliare tutti gli Ent e gli Ucorni dalla fase dormiente per condurli in battaglia, come infatti successe con la marcia contro Isengard. Fangorn è insieme alla Vecchia Foresta, ai confini della Terra di Buck, presso la Contea, una delle ultime parti di una foresta che ricopriva gran parte della Terra di Mezzo.
Gedda  (in arabo: جدّة , Judda, ma sono abbastanza diffuse anche le scritture Gidda, Jedda; Jeddah, Jiddah o Jidda), situata nella regione del Hijāz, è la seconda città più grande dell' Arabia Saudita dopo la capitale Riyāḍ. La sua popolazione raggiunge i 3 milioni di abitanti (4,5 milioni nell' area metropolitana). Situata nel Mar Rosso (21°30′00″N39°10′00.12″E﻿ / ﻿21.5°N 39.1667°E21.5; 39.1667), la città era originariamente un villaggio di pescatori fondato 2500 anni fa. Le prime fonti scritte la citano a partire dal 647 d.C., quando il califfo musulmano ʿUthmān b. ʿAffān la trasformò in un porto per i pellegrini maomettani che vi transitavano durante il viaggio che li portava al pellegrinaggio (hajj) a Mecca. Oggi essa è crocevia per milioni di pellegrini che arrivano in aereo o, più tradizionalmente, via mare.È sede della Banca islamica per lo sviluppo.
Nella trilogia di romanzi fantastici di Philip Pullman Queste oscure materie (di cui il primo capitolo è La bussola d'oro), un daimon è la manifestazione fisica dell' anima di un individuo, sotto forma di animale che lo accompagna sempre. Molte caratteristiche del daimon corrispondono ad idee formulate nell’ambito di diverse culture, mentre l'origine del termine e l'idea stessa deriva dal Daimon socratico[senza fonte].Infatti già Socrate aveva ipotizzato l'esistenza di uno spirito guida (in greco "daimon" vuol dire "spirito", una sorta di angelo custode precristiano), quando Pan infatti si comporta come guida etica di Lyra, allo stesso modo il daimon era per Socrate, la coscienza intima dell'uomo. Questo spirito accompagnerebbe ogni individuo durante tutto il corso della vita, lo proteggerebbe e lo consiglierebbe nei momenti difficili.
La sponda idraulica, detta anche "sponda montacarichi" oppure "sponda caricatrice", è un apparecchio di sollevamento, applicato su autocarro e mezzi di trasporto merci in genere, atto alla movimentazione del carico o di parti di esso (ad es. pallets, colli, roll container, ecc.) dal piano di carico a terra o viceversa. È una apparecchiatura che facilita enormemente le operazioni di scarico e carico delle merci, specialmente nella fase di consegna al cliente finale, a fronte d'altro canto di una diminuzione della portata utile dell'automezzo a causa dell'aumento della tara. Può essere di varie tipologie: verticali (o più comunemente dette "a battuta"), retrattili, ad uno o più ripiegamenti, e con varie capacità di sollevamento (in genere da 750 a 3.000 kg). Le marche più conosciute sono Anteo, Dautel, Dhollandia, Elefantcar, MBB.
La Regione di Controllo (CTA - Control Area) è uno spazio aereo controllato che si estende verso l'alto a partire da un livello specificato al di sopra della superficie terrestre. Le Regioni di Controllo, che comprendono Aree Terminali di Controllo, Rotte ATS e UIR classe "C" sono concepite in modo tale da contenere le traiettorie dei voli IFR ai quali si intende fornire il Servizio di controllo del traffico aereo, tenendo conto delle prestazioni e delle radioassistenze presenti nell'area. Il limite inferiore di una CTA deve essere il più alto possibile, in modo da consentire il volo VFR al di sotto di essa e compatibilmente con le esigenze del traffico IFR, e comunque mai inferiore a 700 piedi (200 metri). Sulle carte aeronautiche le regioni di controllo vengono rappresentate attraverso una linea continua.
Il Club Gimnàstic de Tarragona, noto anche come Gimnàstic o più familiarmente Nàstic, è una società calcistica spagnola della città catalana di Tarragona. Fondato nel 1914, il club ha il granata e il bianco come colori sociali. Il Nàstic, come viene chiamato dai suoi tifosi, gioca nel Nou Estadi, che può contenere fino a 14.500 spettatori. Il club ha militato in Primera Divisiòn per 3 anni, dal 1947 al 1950. Dopo 56 anni il Tarragona è tornato a giocare nella massima serie del campionato spagnolo nella stagione 2006-2007. La promozione matematica è stata raggiunta il 3 giugno 2006 grazie allo 0-0 ottenuto sul campo dello Xerez. Nella Liga 2006-2007 ha esordito con una vittoria per 0-1 sul campo dell'Espanyol, ma, ultima classificata, non è riuscita ad evitare la retrocessione con alcune giornate di anticipo.
Il mesofillo è l'insieme dei tessuti della foglia, esclusa l'epidermide, che l'avvolge.Gli strati inferiori del mesofillo costituiscono il mesofillo lacunoso (o spugnoso). Si tratta di un ben sviluppato parenchima ricco di interfacce tra aria ed acqua, che permettono al biossido di carbonio (CO2) di diffondersi rapidamente dallo stoma a tutte le parti interne e che riflettono la luce (Light Scattering) allungandone fino a 4 volte il percorso entro la foglia.Gli strati superiori del mesofillo (a contatto con l'epidermide superiore) sono detti a palizzata: cellule strette e lunghe con sottili spazi intercellulari tra loro, questo per quanto riguarda le foglie bifacciali.Per le foglie equifacciali il mesofillo viene detto plicato poiché è omogeneo senza distinzione in tessuto a palizzata o lacunoso. Mentre le foglie unifacciali presentano solo pagina (epidermide) inferiore.
Šamaš (anche nella resa anglosassone di Shamash) in accadico; Utu in sumerico; era nella mitologia mesopotamica il dio Sole, dio benefico della giustizia. Fratello di Inanna, sua compagna era la dea Aja (in sumerico: Šerida), secoli dopo sostituita dalla più celebre Ištar (sumerico Inanna). Il culto principale del dio si praticava a Sippar e a Larsa, il suo tempio era l'E-babbar (Casa dello splendore). Nella dodicesima tavola del poema di Gilgameš il dio viene invocato per aprire il passaggio verso l' Oltretomba e permettere ai due amici, Gilgameš ed Enkidu, di riabbracciarsi. In un'altra versione dello stesso mito è l'invocazione al dio che causa l'apertura, ai piedi di Gilgameš, di una voragine nella quale perde i due strumenti, il pukku e il mekku, che gli sono molto cari. Gli effetti negativi del Sole erano invece attribuiti al dio ctonio Nergal.
[truncated: 158,677 more chars]
