# Supplementary material for: Learning-based short text compression using BERT models
Source: PeerJ Comput Sci. 2024 Oct 18;10:e2423. doi: 10.7717/peerj-cs.2423 (PMC11623065; doi:10.7717/peerj-cs.2423)
Supplement: Supplemental Information 1 — Each line with different length in raw data for given dataset is used for obtaining compression ratio, compression and decompression times for different languages and algorithms. [file peerj-cs-10-2423-s001.zip › TestCorpus/nl1000.txt]

Dit is een lijst van rivieren in Massachusetts.
Saint-Pern is een plaats in Frankrijk, in Bretagne.
Teillay is een plaats in Frankrijk, in Bretagne.
Hrastnik is een gemeente in de Sloveense regio Zasavska en telt 10.121 inwoners (2002).
Peter Beets (Groenlo, 12 juni 1971) is een Nederlandse jazzpianist.
Hédé-Bazouges is een plaats in Frankrijk, in Bretagne.
San Severo is een plaats in de Italiaanse regio Apulië, in de provincie Foggia.
Ludovicus van Toulouse (1274 - 1297) was bisschop van Toulouse.
Dit is een lijst van Franse departementen gerangschikt naar oppervlakte.
Dit is een lijst van vliegtuigtypen die beginnen met een letter in de reeks van T - Z.
Maarsseveen is onderdeel van de gemeente Stichtse Vecht, in de Nederlandse provincie Utrecht.
Dit is een incomplete lijst van rivieren in North Carolina.
Le Crouais is een dorp in Frankrijk, in Bretagne.
Little Black Book is een film uit 2004 onder regie van Nick Hurran.
Sjoerd Pieter Pleijsier (Vlaardingen, 15 januari 1954) is een Nederlands acteur en tekstschrijver.
Hieronder staat een lijst van ministers-presidenten van Bhutan.
Irodouër is een plaats in Frankrijk, in Bretagne.
Een cameraman (-vrouw) is iemand die een film- of videocamera bedient.
Le Vivier-sur-Mer is een dorp in Frankrijk, in Bretagne.
Reuss-Köstritz is een tak van de  jongere linie van het huis Reuss die bestaat sinds 1693.
Roz-Landrieux is een plaats in Frankrijk, in Bretagne.
Parthenay-de-Bretagne is een plaats in Frankrijk, in Bretagne.
Koen Meulenaere (Wilrijk, 24 juli 1957) is een Vlaams journalist en columnist.
De volgende hits stonden in 1996 op nummer 1 in de Vlaamse Ultratop 50.
Het mineraal asisiet is een lood-silicaat-chloride met de chemische formule Pb12(SiO4)O8Cl14.
Mamoiada is een gemeente in de Italiaanse provincie Nuoro (regio Sardinië) en telt 2605 inwoners.
Een pakhuis is een gebouw dat dient voor opslag van goederen.
Litija is een gemeente in de Sloveense regio Ljubljana en telt 19.120 inwoners (2002).
Dit is een lijst van vlaggen van Finland.
Jacques Fromental Halévy (Parijs, 27 mei 1799 - Nice, 17 maart 1862) was een Frans operacomponist.
Pinkpop 1980 werd gehouden op maandag 26 mei 1980 op het Burgemeester Damen sportpark, Geleen.
Dit is een lijst van rivieren in Florida.
Dit is een lijst van wijnsoorten.
Dorotea Doris Dragović (Split, 16 april 1961) is een Kroatische zangeres.
Het mineraal huttoniet is een thorium-nesosilicaat met de chemische formule ThSiO4.
De Kroatische parlementsverkiezingen hebben op 23 november 2003 plaatsgevonden.
Heliconius sara is een soort vlinder uit de onderfamilie Heliconiinae.
Baarle-Nassau Grens of Baarle-Grens is een gehucht in de gemeente Baarle-Nassau.
Gévezé is een plaats in Frankrijk, in Bretagne.
Mercedes is een Duits automerk, voortgekomen uit Daimler en in 1926 gefuseerd tot Mercedes-Benz.
Paul Staes (Berchem, 3 december 1945) is een Belgisch politicus bij Open Vld.
American Pie 2 is een Amerikaanse komische film uit 2001, het vervolg op American Pie.
Marc Dex (Retie, 3 maart 1943) is de artiestennaam van de Belgische zanger Marcel August Deckx.
Dit is een lijst met acteurs die spelen in India. Enerzijds betreft het Indiërs, .
Saint-Gondran is een plaats in Frankrijk, in Bretagne.
Wife vs. Secretary is een film uit 1936 onder regie van Clarence Brown.
Marnix Kappers (Zwolle, 8 september 1943) is een Nederlands acteur en presentator.
Don't Say a Word is een film uit 2001 onder regie van Gary Fleder.
Het mineraal aguilariet is een zilver-seleen-sulfide met de chemische formule Ag4SeS.
Sérgio Santos Mendes (Niterói, 11 februari 1941) is een Braziliaans muzikant.
Tinténiac is een plaats in Frankrijk, in Bretagne.
Bob Peeters (Lier, 10 januari 1974) is een Belgisch voetbalcoach en voormalig voetballer.
Tonsillitis is een ontsteking van de keelamandelen (tonsillen).
De volgende hits stonden in 1999 op nummer 1 in de Vlaamse Ultratop 50.
Dit is een lijst van vliegtuigtypen die beginnen met een letter in de reeks van E - H.
Dit is een lijst van bekende Indiase films, in chronologische volgorde.
Dit is een lijst van ministers van Buitenlandse Zaken van Pruisen.
Ricchi e Poveri ("Rijken en armen") is een Italiaanse band uit Genua die in 1968 werd opgericht.
Evan Lysacek (Naperville, Illinois, 4 juni 1985) is een Amerikaanse kunstschaatser.
Dit is een lijst van plaatsen en steden in Georgia.
Love Is War is het vierde album van de Estse meidenband Vanilla Ninja uit 2006.
Marcillé-Robert is een plaats in Frankrijk, in Bretagne.
Beaucé is een plaats in Frankrijk, in Bretagne.
Seiji Sagawa (佐川聖二, Sagawa Seiji;Akita, 1950) is een hedendaags Japans dirigent en klarinettist.
Een gevangenbewaarder of cipier is een functionaris binnen het gevangeniswezen.
Chad Hartley (Hinsdale, 20 juni 1981) is een Amerikaans wielrenner.
Ter Borg is een buurtschap in de gemeente Vlagtwedde in de Nederlandse provincie Groningen.
Dit is een lijst met afleveringen van de Nederlandse politieserie Van Speijk.
Brian Kennedy (Belfast, Noord-Ierland, 12 oktober 1966) is een Iers zanger.
De AMR 33 is een lichte Franse tank uit de Tweede Wereldoorlog.
Het mineraal wolframiet is een wolfraam-sulfide met de chemische formule WS2.
De Aiel is een fictef volk uit de boekenreeks het Rad des Tijds door Robert Jordan.
Châteaugiron is een plaats in Frankrijk, in Bretagne.
Dit is een lijst van vliegtuigtypen die beginnen met een letter in de reeks van I - M.
Léonie Sazias (Rotterdam, 27 juli 1957) is een Nederlands presentatrice en politica.
Red Dust is een film uit 1932 onder regie van Victor Fleming.
Salm-Reifferscheid-Hainsbach is een zijlinie van het geslacht Salm.
Het competitievoetbal in Rusland ging in 2006 (UEFA-seizoen 2006/2007) van start op 17 maart 2006.
Dit is een lijst van vlaggen van Frankrijk.
Gray's Anatomy is een Engelstalig standaardwerk op het gebied van de menselijke anatomie.
Wim Swerts (Tongeren, 19 april 1966) is een Vlaams striptekenaar.
Zweden doet sinds 1958 mee aan het Eurovisiesongfestival.
Clayes is een dorp in Frankrijk, in Bretagne.
David Bisbal Ferre (Almería, Spanje, 5 juni 1979) is een Spaanse zanger.
De Boog van Titus is een Romeinse ereboog op het Forum Romanum in Rome.
Miniac-Morvan is een plaats in Frankrijk, in Bretagne. Er ligt station Miniac.
Dit is een onvolledige lijst van rivieren in Maine.
Accident is het eerste solo-album van de Britse progressieve rock musicus John Greaves.
ADVEO is een voetbalvereniging uit het dorp Oirsbeek (gemeente Schinnen), Limburg (Nederland).
Dit is een lijst van rivieren in Arkansas.
Dit is een onvolledige lijst van rivieren in Illinois.
De Australische staat Nieuw-Zuid-Wales bevat 152 Local Government Areas.
Herman Vermeulen (Temse, 10 november 1954) is een Belgisch voetbaltrainer.
Jan van Ossenbruggen (Wormerveer, 5 oktober 1939) is een Nederlandse muziekpedagoog en dirigent.
Aquarijn is een zwemvereniging uit Nieuwegein, in de Nederlandse provincie Utrecht.
Dit is een lijst van rivieren in Rhode Island.
Mat J. Schreurs (Thorn, 29 april 1951) is een hedendaags Nederlands dirigent en trompettist.
103 is het natuurlijke getal volgend op 102 en voorafgaand aan 104.
Bombshell is een Amerikaanse tragikomische film uit 1933 onder regie van Victor Fleming.
Luc Lavrysen (Turnhout, 16 april 1956) is een rechter bij het Belgisch Grondwettelijk Hof.
Coray is een gemeente in het Franse departement Finistère, in de regio Bretagne. De plaats maakt deel uit van het arrondissement Châteaulin.
La Bâtie-Montsaléon is een gemeente in het Franse departement Hautes-Alpes (regio Provence-Alpes-Côte d'Azur) en telt 136 inwoners (1999). De plaats maakt deel uit van het arrondissement Gap.
Saint-Jean-de-Valériscle is een gemeente in het Franse departement Gard (regio Languedoc-Roussillon) en telt 715 inwoners (2005). De plaats maakt deel uit van het arrondissement Alès.
Mondrepuis is een gemeente in het Franse departement Aisne (regio Picardië) en telt 941 inwoners (1999). De plaats maakt deel uit van het arrondissement Vervins.
Saint-Paul-Cap-de-Joux is een gemeente in het Franse departement Tarn (regio Midi-Pyrénées) en telt 987 inwoners (2005). De plaats maakt deel uit van het arrondissement Castres.
Zanica is een gemeente in de Italiaanse provincie Bergamo (regio Lombardije) en telt 7284 inwoners (31-12-2004). De oppervlakte bedraagt 14,7 km², de bevolkingsdichtheid is 504 inwoners per km².
Muurhelmbloem (Pseudofumaria) is een geslacht van kruidachtige planten uit de papaverfamilie (Papaveraceae). Het geslacht kent in België en Nederland twee soorten:
Garzeno is een gemeente in de Italiaanse provincie Como (regio Lombardije) en telt 966 inwoners (31-12-2004). De oppervlakte bedraagt 29,1 km², de bevolkingsdichtheid is 35 inwoners per km².
La Tranclière is een gemeente in het Franse departement Ain (regio Rhône-Alpes) en telt 300 inwoners (1999). De plaats maakt deel uit van het arrondissement Bourg-en-Bresse.
Het mineraal aegirien is een natrium-ijzer-inosilicaat met de chemische formule NaFe3+(Si2O6). Het behoort tot de pyroxenen.
Het mineraal labradoriet is een calcium-natrium-aluminium-tectosilicaat met de chemische formule (Ca,Na)(Si,Al)4O8. Het behoort tot de veldspaten.
Plumergat is een gemeente in het Franse departement Morbihan (regio Bretagne) en telt 3055 inwoners (2004). De plaats maakt deel uit van het arrondissement Lorient.
Pedrengo is een gemeente in de Italiaanse provincie Bergamo (regio Lombardije) en telt 5321 inwoners (31-12-2004). De oppervlakte bedraagt 3,6 km², de bevolkingsdichtheid is 1721 inwoners per km².
Champougny is een gemeente in het Franse departement Meuse (regio Lotharingen) en telt 105 inwoners (2009). De plaats maakt deel uit van het arrondissement Commercy.
Porcelette is een gemeente in het Franse departement Moselle (regio Lotharingen) en telt 2458 inwoners (1999). De plaats maakt deel uit van het arrondissement Forbach.
Kanton Saint-Étienne-du-Rouvray is een kanton van het Franse departement Seine-Maritime. Het kanton maakt deel uit van het arrondissement Rouen.
Karl Polanyi (Wenen, 21 oktober 1886 - Pickering (Ontario), 23 april 1964) was een Joods-Hongaarse econoom die een alternatief opstelde voor het traditionele kapitalistische denken.
Ozerailles is een gemeente in het Franse departement Meurthe-et-Moselle (regio Lotharingen) en telt 134 inwoners (1999). De plaats maakt deel uit van het arrondissement Briey.
Bombon is een gemeente in het Franse departement Seine-et-Marne (regio Île-de-France) en telt 905 inwoners (1999). De plaats maakt deel uit van het arrondissement Melun.
Senarpont is een gemeente in het Franse departement Somme (regio Picardië) en telt 723 inwoners (2004). De plaats maakt deel uit van het arrondissement Abbeville.
Dommartin-la-Montagne is een gemeente in het Franse departement Meuse (regio Lotharingen) en telt 67 inwoners (2009). De plaats maakt deel uit van het arrondissement Verdun.
Bury is een gemeente in het Franse departement Oise (regio Picardië) en telt 2891 inwoners (1999). De plaats maakt deel uit van het arrondissement Clermont.
Hendecourt-lès-Ransart is een gemeente in het Franse departement Pas-de-Calais (regio Nord-Pas-de-Calais) en telt 118 inwoners (2009). De plaats maakt deel uit van het arrondissement Arras.
Riparbella is een gemeente in de Italiaanse provincie Pisa (regio Toscane) en telt 1421 inwoners (31-12-2004). De oppervlakte bedraagt 58,7 km², de bevolkingsdichtheid is 24 inwoners per km².
Gausson is een gemeente in het Franse departement Côtes-d'Armor (regio Bretagne) en telt 580 inwoners (1999). De plaats maakt deel uit van het arrondissement Saint-Brieuc.
La Celle-Guenand is een gemeente in het Franse departement Indre-et-Loire (regio Centre) en telt 377 inwoners (2004). De plaats maakt deel uit van het arrondissement Loches.
Hémevez is een gemeente in het Franse departement Manche (regio Laag-Normandië) en telt 147 inwoners (1999). De plaats maakt deel uit van het arrondissement Cherbourg-Octeville.
Saint-Laurent is een gemeente in het Franse departement Cher (regio Centre) en telt 352 inwoners (1999). De plaats maakt deel uit van het arrondissement Vierzon.
Montigny-Lengrain is een gemeente in het Franse departement Aisne (regio Picardië) en telt 635 inwoners (1999). De plaats maakt deel uit van het arrondissement Soissons.
Hagonoy is een gemeente in de Filipijnse provincie Bulacan op het eiland Luzon. Bij de laatste census in 2007 had de gemeente ruim 89 duizend inwoners.
Cahuzac is een gemeente in het Franse departement Tarn (regio Midi-Pyrénées) en telt 264 inwoners (2004). De plaats maakt deel uit van het arrondissement Castres.
Taurinya is een gemeente in het Franse departement Pyrénées-Orientales (regio Languedoc-Roussillon) en telt 307 inwoners (1999). De plaats maakt deel uit van het arrondissement Prades.
Bourguignons is een gemeente in het Franse departement Aube (regio Champagne-Ardennen) en telt 282 inwoners (2004). De plaats maakt deel uit van het arrondissement Troyes.
Boissy-Mauvoisin is een gemeente in het Franse departement Yvelines (regio Île-de-France) en telt 586 inwoners (2004). De plaats maakt deel uit van het arrondissement Mantes-la-Jolie.
La Barre-de-Monts is een gemeente in het Franse departement Vendée (regio Pays de la Loire) en telt 1810 inwoners (1999). De plaats maakt deel uit van het arrondissement Les Sables-d'Olonne.
Neauphle-le-Château is een gemeente in het Franse departement Yvelines (regio Île-de-France) en telt 2771 inwoners (1999). De plaats maakt deel uit van het arrondissement Rambouillet.
Bouhans is een gemeente in het Franse departement Saône-et-Loire (regio Bourgondië) en telt 154 inwoners (1999). De plaats maakt deel uit van het arrondissement Louhans.
Waldersbach is een gemeente in het Franse departement Bas-Rhin (regio Elzas) en telt 139 inwoners (1999). De plaats maakt deel uit van het arrondissement Molsheim.
Saix is een gemeente in het Franse departement Vienne (regio Poitou-Charentes) en telt 185 inwoners (1999). De plaats maakt deel uit van het arrondissement Châtellerault.
Het sinaasappelmeisje is een boek van Jostein Gaarder. De oorspronkelijke uitgave verscheen in 2003 in het Noors, onder de titel Appelsinpiken.
Little Nicky is een Amerikaanse komische film uit 2000. Onder de regie van Steven Brill met in de hoofdrollen Adam Sandler, Patricia Arquette, Harvey Keitel en Blake Clark.
Han-sur-Nied is een gemeente in het Franse departement Moselle (regio Lotharingen) en telt 209 inwoners (1999). De plaats maakt deel uit van het arrondissement Boulay-Moselle.
Attilloncourt is een gemeente in het Franse departement Moselle (regio Lotharingen) en telt 105 inwoners (2009). De plaats maakt deel uit van het arrondissement Château-Salins.
Fontaines is een gemeente in het Franse departement Yonne (regio Bourgondië) en telt 437 inwoners (1999). De plaats maakt deel uit van het arrondissement Auxerre.
Le Plessis-Trévise is een gemeente in het Franse departement Val-de-Marne (regio Île-de-France) en telt 16.656 inwoners (1999). De plaats maakt deel uit van het arrondissement Nogent-sur-Marne.
Cingoli is een gemeente in de Italiaanse provincie Macerata (regio Marche) en telt 10.554 inwoners (31-12-2004). De oppervlakte bedraagt 147,9 km², de bevolkingsdichtheid is 71 inwoners per km².
Villeroy is een gemeente in het Franse departement Somme (regio Picardië) en telt 218 inwoners (2004). De plaats maakt deel uit van het arrondissement Abbeville.
Mey is een gemeente in het Franse departement Moselle (regio Lotharingen) en telt 199 inwoners (2005). De plaats maakt deel uit van het arrondissement Metz-Campagne.
Rigny-la-Salle is een gemeente in het Franse departement Meuse (regio Lotharingen) en telt 323 inwoners (1999). De plaats maakt deel uit van het arrondissement Commercy.
Couffoulens is een gemeente in het Franse departement Aude (regio Languedoc-Roussillon) en telt 541 inwoners (1999). De plaats maakt deel uit van het arrondissement Carcassonne.
Beaumont-du-Gâtinais is een gemeente in het Franse departement Seine-et-Marne (regio Île-de-France) en telt 981 inwoners (1999). De plaats maakt deel uit van het arrondissement Fontainebleau.
Chaufour-Notre-Dame is een gemeente in het Franse departement Sarthe (regio Pays de la Loire) en telt 893 inwoners (2004). De plaats maakt deel uit van het arrondissement Le Mans.
Brembilla is een gemeente in de Italiaanse provincie Bergamo (regio Lombardije) en telt 4284 inwoners (31-12-2004). De oppervlakte bedraagt 20,9 km², de bevolkingsdichtheid is 212 inwoners per km².
Asswiller is een gemeente in het Franse departement Bas-Rhin (regio Elzas) en telt 230 inwoners (1999). De plaats maakt deel uit van het arrondissement Saverne.
Courcelles-Chaussy is een gemeente in het Franse departement Moselle (regio Lotharingen) en telt 2799 inwoners (2005). De plaats maakt deel uit van het arrondissement Metz-Campagne.
Saint-Vigor-des-Mézerets is een gemeente in het Franse departement Calvados (regio Basse-Normandie) en telt 196 inwoners (1999). De plaats maakt deel uit van het arrondissement Vire.
Rouffigny is een gemeente in het Franse departement Manche (regio Basse-Normandie) en telt 298 inwoners (2004). De plaats maakt deel uit van het arrondissement Saint-Lô.
Farra d'Alpago is een gemeente in de Italiaanse provincie Belluno (regio Veneto) en telt 2787 inwoners (31-12-2004). De oppervlakte bedraagt 41,2 km², de bevolkingsdichtheid is 68 inwoners per km².
Pietranico is een gemeente in de Italiaanse provincie Pescara (regio Abruzzen) en telt 593 inwoners (31-12-2004). De oppervlakte bedraagt 14,5 km², de bevolkingsdichtheid is 43 inwoners per km².
Mittlach is een gemeente in het Franse departement Haut-Rhin (regio Elzas) en telt 290 inwoners (1999). De plaats maakt deel uit van het arrondissement Colmar.
Préfontaines is een gemeente in het Franse departement Loiret (regio Centre) en telt 446 inwoners (1999). De plaats maakt deel uit van het arrondissement Montargis.
Boissets is een gemeente in het Franse departement Yvelines (regio Île-de-France) en telt 215 inwoners (1999). De plaats maakt deel uit van het arrondissement Mantes-la-Jolie.
Noli is een gemeente in de Italiaanse provincie Savona (regio Ligurië) en telt 2959 inwoners (31-12-2004). De oppervlakte bedraagt 9,6 km², de bevolkingsdichtheid is 325 inwoners per km².
Wiencourt-l'Équipée is een gemeente in het Franse departement Somme (regio Picardië) en telt 205 inwoners (1999). De plaats maakt deel uit van het arrondissement Montdidier.
Puiselet-le-Marais is een gemeente in het Franse departement Essonne (regio Île-de-France) en telt 324 inwoners (1999). De plaats maakt deel uit van het arrondissement Étampes.
Ploumilliau is een gemeente in het Franse departement Côtes-d'Armor, in de regio Bretagne. De plaats maakt deel uit van het arrondissement Lannion.
Peschici is een gemeente in de Italiaanse provincie Foggia (regio Apulië) en telt 4317 inwoners (31-12-2004). De oppervlakte bedraagt 48,9 km², de bevolkingsdichtheid is 88 inwoners per km².
Montcet is een gemeente in het Franse departement Ain (regio Rhône-Alpes) en telt 611 inwoners (2005). De oppervlakte bedraagt 6,7 km², de bevolkingsdichtheid is 91,2 inwoners per km².
Godrano is een gemeente in de Italiaanse provincie Palermo (regio Sicilië) en telt 1164 inwoners (31-12-2004). De oppervlakte bedraagt 38,9 km², de bevolkingsdichtheid is 30 inwoners per km².
Chesnois-Auboncourt is een gemeente in het Franse departement Ardennes (regio Champagne-Ardennen) en telt 159 inwoners (2004). De plaats maakt deel uit van het arrondissement Rethel.
Ouchamps is een gemeente in het Franse departement Loir-et-Cher (regio Centre) en telt 807 inwoners (2004). De plaats maakt deel uit van het arrondissement Blois.
Chaintreaux is een gemeente in het Franse departement Seine-et-Marne (regio Île-de-France) en telt 853 inwoners (2005). De plaats maakt deel uit van het arrondissement Fontainebleau.
Pandan is een gemeente in de Filipijnse provincie Catanduanes op het gelijknamige eiland. Bij de laatste census in 2007 had de gemeente ruim 19 duizend inwoners.
Montviette is een gemeente in het Franse departement Calvados (regio Basse-Normandie) en telt 174 inwoners (2004). De plaats maakt deel uit van het arrondissement Lisieux.
Saint-Mard is een gemeente in het Franse departement Somme (regio Picardië) en telt 193 inwoners (1999). De plaats maakt deel uit van het arrondissement Montdidier.
Saint-Louis is een gemeente in het Franse departement Moselle (regio Lotharingen) en telt 701 inwoners (1999). De plaats maakt deel uit van het arrondissement Sarrebourg.
Lanouée is een gemeente in het Franse departement Morbihan (regio Bretagne) en telt 1637 inwoners (2004). De plaats maakt deel uit van het arrondissement Pontivy.
Rosny-sous-Bois is een gemeente in het Franse departement Seine-Saint-Denis (regio Île-de-France) en telt 39.105 inwoners (1999). De plaats maakt deel uit van het arrondissement Bobigny.
Igor Gluščević (Montenegrijns: Игор Глушчевић) (Budva, 30 maart 1974) is een voormalig Montenegrijns profvoetballer.
Saint-Berthevin is een gemeente in het Franse departement Mayenne (regio Pays de la Loire) en telt 6909 inwoners (2004). De plaats maakt deel uit van het arrondissement Laval.
Guerpont is een gemeente in het Franse departement Meuse (regio Lotharingen) en telt 300 inwoners (1999). De plaats maakt deel uit van het arrondissement Bar-le-Duc.
Mackwiller is een gemeente in het Franse departement Bas-Rhin (regio Elzas) en telt 619 inwoners (2004). De plaats maakt deel uit van het arrondissement Saverne.
Aspiran is een gemeente in het Franse departement Hérault (regio Languedoc-Roussillon) en telt 1167 inwoners (1999). De plaats maakt deel uit van het arrondissement Lodève.
Bray is een gemeente in het Franse departement Saône-et-Loire (regio Bourgondië) en telt 120 inwoners (2009). De plaats maakt deel uit van het arrondissement Mâcon.
Bonnanaro is een gemeente in de Italiaanse provincie Sassari (regio Sardinië) en telt 1099 inwoners (31-12-2004). De oppervlakte bedraagt 21,8 km², de bevolkingsdichtheid is 50 inwoners per km².
Sainte-Mesme is een gemeente in het Franse departement Yvelines (regio Île-de-France) en telt 842 inwoners (2005). De plaats maakt deel uit van het arrondissement Rambouillet.
Le Liège is een gemeente in het Franse departement Indre-et-Loire (regio Centre) en telt 337 inwoners (2005). De plaats maakt deel uit van het arrondissement Loches.
Cléguer is een gemeente in het Franse departement Morbihan (regio Bretagne) en telt 3061 inwoners (1999). De plaats maakt deel uit van het arrondissement Lorient.
Bélarga is een gemeente in het Franse departement Hérault (regio Languedoc-Roussillon) en telt 258 inwoners (1999). De plaats maakt deel uit van het arrondissement Lodève.
Moulines is een gemeente in het Franse departement Calvados (regio Basse-Normandie) en telt 241 inwoners (2005). De plaats maakt deel uit van het arrondissement Caen.
Midwest rap is een rapstijl van de hiphopmuziek die afkomstig is uit het middenwesten (Midwest) van de Verenigde Staten, waaronder de steden Minneapolis, Cleveland, St. Louis, Chicago, en Detroit.
Vendrennes is een gemeente in het Franse departement Vendée (regio Pays de la Loire) en telt 1071 inwoners (1999). De plaats maakt deel uit van het arrondissement La Roche-sur-Yon.
Arquà Polesine is een gemeente in de Italiaanse provincie Rovigo (regio Veneto) en telt 2839 inwoners (31-12-2004). De oppervlakte bedraagt 20,0 km², de bevolkingsdichtheid is 142 inwoners per km².
Le Plessier-Rozainvillers is een gemeente in het Franse departement Somme (regio Picardië) en telt 566 inwoners (1999). De plaats maakt deel uit van het arrondissement Montdidier.
Casamassima is een gemeente in de Italiaanse provincie Bari (regio Apulië) en telt 17.413 inwoners (31-12-2004). De oppervlakte bedraagt 77,4 km², de bevolkingsdichtheid is 225 inwoners per km².
Rivara is een gemeente in de Italiaanse provincie Turijn (regio Piëmont) en telt 2597 inwoners (31-12-2004). De oppervlakte bedraagt 12,4 km², de bevolkingsdichtheid is 209 inwoners per km².
Looze is een gemeente in het Franse departement Yonne (regio Bourgondië) en telt 433 inwoners (2004). De plaats maakt deel uit van het arrondissement Auxerre.
Le Ménil-de-Briouze is een gemeente in het Franse departement Orne (regio Laag-Normandië) en telt 484 inwoners (2004). De plaats maakt deel uit van het arrondissement Argentan.
Ozolles is een gemeente in het Franse departement Saône-et-Loire (regio Bourgondië) en telt 447 inwoners (2004). De plaats maakt deel uit van het arrondissement Charolles.
Ville-au-Montois is een gemeente in het Franse departement Meurthe-et-Moselle (regio Lotharingen) en telt 263 inwoners (1999). De plaats maakt deel uit van het arrondissement Briey.
Marzano di Nola is een gemeente in de Italiaanse provincie Avellino (regio Campanië) en telt 1698 inwoners (31-12-2004). De oppervlakte bedraagt 4,6 km², de bevolkingsdichtheid is 402 inwoners per km².
Borgofranco sul Po is een gemeente in de Italiaanse provincie Mantua (regio Lombardije) en telt 886 inwoners (31-12-2004). De oppervlakte bedraagt 15,0 km², de bevolkingsdichtheid is 63 inwoners per km².
Pollica is een gemeente in de Italiaanse provincie Salerno (regio Campanië) en telt 2545 inwoners (31-12-2004). De oppervlakte bedraagt 27,7 km², de bevolkingsdichtheid is 93 inwoners per km². De volgende frazioni maken deel uit van de gemeente: Acciaroli, Cannicchio, Celso, Galdo, Pioppi.
Barsuk Records is een onafhankelijk platenlabel uit Seattle, Washington, VS. Het label werd opgericht door de leden van de band This Busy Monster. Deze bandleden zijn nog steeds de eigenaren van het label. Het logo van het platenlabel bestaat uit een hond met een lp in zijn bek.
Petitmagny is een gemeente in het Franse departement Territoire de Belfort (regio Franche-Comté) en telt 290 inwoners (1999). De plaats maakt deel uit van het arrondissement Belfort. In het Elzassisch of het Duits heette de plaats vroeger Kleinmenglatt.
Journy (Nederlands: Jorneke) is een gemeente in het Franse departement Pas-de-Calais (regio Nord-Pas-de-Calais) en telt 230 inwoners (1999). De plaats maakt deel uit van het arrondissement Sint-Omaars.
Èvres is een gemeente in het Franse departement Meuse (regio Lotharingen) en telt 89 inwoners (2009). De plaats maakt deel uit van het arrondissement Bar-le-Duc. De oppervlakte van Èvres bedraagt 12,1 km², de bevolkingsdichtheid is dus 7,4 inwoners per km².
Pozzuolo Martesana is een gemeente in de Italiaanse provincie Milaan (regio Lombardije) en telt 7550 inwoners (31-12-2004). De oppervlakte bedraagt 12,4 km², de bevolkingsdichtheid is 603 inwoners per km².
Corbie (Nederlands: Korbie of Korbei) is een gemeente in het Franse departement Somme (regio Picardië) en telt 6317 inwoners (1999). De plaats maakt deel uit van het arrondissement Amiens. In de gemeente ligt spoorwegstation Corbie. De heilige Coleta is de beschermheilige van Corbie.
Mortegliano is een gemeente in de Italiaanse provincie Udine (regio Friuli-Venezia Giulia) en telt 5089 inwoners (31-12-2004). De oppervlakte bedraagt 30,0 km², de bevolkingsdichtheid is 169 inwoners per km². De volgende frazioni maken deel uit van de gemeente: Chiasellis, Lavariano.
Stroncone is een gemeente in de Italiaanse provincie Terni (regio Umbrië) en telt 4698 inwoners (31-12-2004). De oppervlakte bedraagt 71,4 km², de bevolkingsdichtheid is 66 inwoners per km². De volgende frazioni maken deel uit van de gemeente: Vasciano, Aguzzo, Finocchieto, Coppe.
Tenna is een gemeente in de Italiaanse provincie Trente (regio Trentino-Zuid-Tirol) en telt 918 inwoners (31-12-2004). De oppervlakte bedraagt 3,1 km², de bevolkingsdichtheid is 296 inwoners per km².
De provinciale weg 764 (N764) is een provinciale weg in de provincie Overijssel tussen Kampen en Zwolle. De weg is uitgevoerd als tweestrooks-gebiedsontsluitingsweg met een maximumsnelheid van 80 km/h. De weg geldt als alternatief voor de N50, als verbindingsweg tussen Kampen en Zwolle.
Annicco is een gemeente in de Italiaanse provincie Cremona (regio Lombardije) en telt 1956 inwoners (31-12-2004). De oppervlakte bedraagt 19,3 km², de bevolkingsdichtheid is 100 inwoners per km². De volgende frazioni maken deel uit van de gemeente: Grontorto, Barzaniga.
Gsies (Italiaans: Valle di Casies) is een gemeente in de Italiaanse provincie Zuid-Tirol (regio Trentino-Zuid-Tirol) en telt 2136 inwoners (31-12-2004). De oppervlakte bedraagt 109,0 km², de bevolkingsdichtheid is 20 inwoners per km².
Oriolo Romano is een gemeente in de Italiaanse provincie Viterbo (regio Latium) en telt 3276 inwoners (31-12-2004). De oppervlakte bedraagt 19,2 km², de bevolkingsdichtheid is 151,85 inwoners per km².
Gournay-sur-Aronde is een gemeente in het Franse departement Oise (regio Picardië) en telt 585 inwoners (2005). De plaats maakt deel uit van het arrondissement Compiègne. Er is bij het dorpje tussen 1977 en 1984 een opgraving gedaan waarbij een heiligdom van de Bellovaci naar boven is gekomen.
Detentiecentra zijn tijdelijke huizen van bewaring die in Nederland zijn ingesteld door de Dienst Justitiële Inrichtingen om drugskoeriers en illegaal in Nederland verblijvende buitenlanders in verzekerde bewaring te houden.
Prato Carnico is een gemeente in de Italiaanse provincie Udine (regio Friuli-Venezia Giulia) en telt 1038 inwoners (31-12-2004). De oppervlakte bedraagt 81,3 km², de bevolkingsdichtheid is 13 inwoners per km².
Erula is een gemeente in de Italiaanse provincie Sassari (regio Sardinië) en telt 807 inwoners (31-12-2004). De oppervlakte bedraagt 40,1 km², de bevolkingsdichtheid is 20 inwoners per km². De volgende frazioni maken deel uit van de gemeente: Sa Mela, Tettile.
Harlow is een voormalige stad en is nu Engels district in het graafschap Essex en telt 82.700 inwoners (2012). De oppervlakte bedraagt 30,5 km². Van de bevolking is 14,7% ouder dan 65 jaar. De werkloosheid bedraagt 3,4% van de beroepsbevolking (cijfers volkstelling 2001).
Maceo Rigters (Amsterdam, 22 januari 1984) is een voormalig voetballer. De aanvaller speelde bij sc Heerenveen, FC Dordrecht, NAC Breda, Blackburn Rovers, Willem II en Gold Coast United. Ook kwam hij uit voor het Nederlands voetbalelftal -21.
Martirano Lombardo is een gemeente in de Italiaanse provincie Catanzaro (regio Calabrië) en telt 1327 inwoners (31-12-2004). De oppervlakte bedraagt 19,8 km², de bevolkingsdichtheid is 74 inwoners per km².
Senorbì is een gemeente in de Italiaanse provincie Cagliari (regio Sardinië) en telt 4455 inwoners (31-12-2004). De oppervlakte bedraagt 34,4 km², de bevolkingsdichtheid is 130 inwoners per km². De volgende frazioni maken deel uit van de gemeente: Arixi e Sisini.
Louches (Nederlands: Lotesse) is een gemeente in het Franse departement Pas-de-Calais (regio Nord-Pas-de-Calais). De gemeente telt 802 inwoners (2005) en maakt deel uit van het arrondissement Sint-Omaars.
San Tammaro is een gemeente in de Italiaanse provincie Caserta (regio Campanië) en telt 4558 inwoners (31-12-2004). De oppervlakte bedraagt 36,8 km², de bevolkingsdichtheid is 122 inwoners per km². De volgende frazioni maken deel uit van de gemeente: Carditello.
Trofarello is een gemeente in de Italiaanse provincie Turijn (regio Piëmont) en telt 11.090 inwoners (31-12-2004). De oppervlakte bedraagt 12,3 km 2, de bevolkingsdichtheid is 902 inwoners per km 2. De volgende frazioni maken deel uit van de gemeente: Valle Sauglio.
Torre Pallavicina is een gemeente in de Italiaanse provincie Bergamo (regio Lombardije) en telt 1093 inwoners (31-12-2004). De oppervlakte bedraagt 10,3 km², de bevolkingsdichtheid is 106 inwoners per km². De volgende frazioni maken deel uit van de gemeente: Villanuova, Torre, S.Maria in Campagna.
Auer (Italiaans: Ora) is een gemeente in de Italiaanse provincie Zuid-Tirol (regio Trentino-Zuid-Tirol) en telt 3334 inwoners (31-12-2004). De oppervlakte bedraagt 11,8 km², de bevolkingsdichtheid is 283 inwoners per km².
Action collectables is een Amerikaanse producent van modelauto's. Het maakt miniaturen van de in Amerika zeer populaire NASCAR serie. De fabrikant produceert deze in verschillende schalen. De auto's kenmerken zich door hun hoge detail (vooral in de lak en interieur) en hun afneembare carrosserie.
Plouagat ( Bretons: Plagad) is een gemeente in het Franse departement Côtes-d'Armor, in de regio Bretagne. De plaats maakt deel uit van het arrondissement Guingamp. In de gemeente ligt spoorwegstation Châtelaudren - Plouagat. Het dorp ligt langs de N12/E50 tussen Saint-Brieuc en Guingamp.
La Capelle-lès-Boulogne is een gemeente in het Franse departement Pas-de-Calais (regio Nord-Pas-de-Calais). De gemeente telt 1545 inwoners (1999) en maakt deel uit van het arrondissement Boulogne-sur-Mer.
Cocquio-Trevisago is een gemeente in de Italiaanse provincie Varese (regio Lombardije) en telt 4701 inwoners (31-12-2004). De oppervlakte bedraagt 9,6 km², de bevolkingsdichtheid is 511 inwoners per km².
Simtek was een Brits Formule 1-team onder leiding van Nick Wirth. Het team deed mee aan 21 races en behaalde geen punten. Het bedrijf bestond van 1989 tot 1995 en werd opgericht door Nick Wirth en Max Mosley. In 1994 en 1995 nam het met een eigen team deel aan het Wereldkampioenschap Formule 1.
Rapino is een gemeente in de Italiaanse provincie Chieti (regio Abruzzen) en telt 1461 inwoners (31-12-2004). De oppervlakte bedraagt 20,2 km², de bevolkingsdichtheid is 72 inwoners per km². Het grondgebied van de gemeente ligt deels in het Majella massief.
Schotten (Schots-Gaelisch:Albannaich, of waar het Hooglanders betreft, Gàidheil. Scots: Scots) is een verzamelnaam voor de (voormalige) bewoners van Schotland. Het wordt ook wel gebruikt voor diegenen die de Schotse taal spreken.
Draix is een gemeente in het Franse departement Alpes-de-Haute-Provence (regio Provence-Alpes-Côte d'Azur) en telt 78 inwoners (2009). De plaats maakt deel uit van het arrondissement Digne-les-Bains.
Castiraga Vidardo is een gemeente in de Italiaanse provincie Lodi (regio Lombardije) en telt 1902 inwoners (31-12-2004). De oppervlakte bedraagt 5,3 km², de bevolkingsdichtheid is 327 inwoners per km².
Antrona Schieranco is een gemeente in de Italiaanse provincie Verbano-Cusio-Ossola (regio Piëmont) en telt 529 inwoners (31-12-2004). De oppervlakte bedraagt 100,7 km², de bevolkingsdichtheid is 5 inwoners per km².
Marchiennes (Nederlands: Masenne) is een gemeente in het Franse Noorderdepartement. De gemeente heeft een totale oppervlakte van 21,44 km² en telde 4636 inwoners op 1 januari 1999. Marchiennes ligt aan de Skarpe.
Bob ("Bobby") Haarms (Amsterdam, 8 maart 1934 – Amsterdam, 6 juni 2009) was een Nederlands voetballer en voetbalcoach. Als voetballer kwam hij tussen 1952 en 1960 uit voor het eerste elftal van Ajax, als assistent-trainer was hij van 1967 tot 1981 en van 1986 tot 2000 aan deze club verbonden.
San Possidonio is een gemeente in de Italiaanse provincie Modena (regio Emilia-Romagna) en telt 3761 inwoners (31-12-2004). De oppervlakte bedraagt 17,0 km², de bevolkingsdichtheid is 206 inwoners per km².
Een schaatspak is een aerodynamisch stuk sportkleding dat bij het schaatsen wordt gedragen. Een schaatspak sluit zich om de romp, de armen (tot de polsen of tot en met de knokkels van de hand) en de benen (tot de enkels).
Montecosaro is een gemeente in de Italiaanse provincie Macerata (regio Marche) en telt 5435 inwoners (31-12-2004). De oppervlakte bedraagt 21,7 km², de bevolkingsdichtheid is 250 inwoners per km². De volgende frazioni maken deel uit van de gemeente: Borgo stazione, Molino.
Het seizoen 2004/05 van de Beker van België in het voetbal begon in de zomer van 2004 en eindigde op 28 mei 2005 met de finale in het Koning Boudewijnstadion. De zege ging naar Germinal Beerschot Antwerpen dat landskampioen Club Brugge versloeg in de finale.
Fabrica di Roma is een gemeente in de Italiaanse provincie Viterbo (regio Latium) en telt 16.072 inwoners (31-12-2004). De oppervlakte bedraagt 34,7 km2, de bevolkingsdichtheid is 191,65 inwoners per km2.
Pezzolo Valle Uzzone is een gemeente in de Italiaanse provincie Cuneo (regio Piëmont) en telt 358 inwoners (31-12-2004). De oppervlakte bedraagt 27,4 km², de bevolkingsdichtheid is 13 inwoners per km². De volgende frazioni maken deel uit van de gemeente: Gorrino
Corte Palasio is een gemeente in de Italiaanse provincie Lodi (regio Lombardije) en telt 1544 inwoners (31-12-2004). De oppervlakte bedraagt 15,6 km², de bevolkingsdichtheid is 100 inwoners per km². De volgende frazioni maken deel uit van de gemeente: Cadilana, Terraverde, Prada, Casellario.
Toamasina is een voormalige provincie van Madagaskar met een oppervlakte van 71.911 km² en 2.593.063 inwoners (juli 2001). De hoofdstad was Toamasina, de belangrijkste havenstad van het land. De provincie was onderverdeeld in 18 fivondronana:
Castel San Lorenzo is een gemeente in de Italiaanse provincie Salerno (regio Campanië) en telt 2837 inwoners (31-12-2004). De oppervlakte bedraagt 14,1 km², de bevolkingsdichtheid is 217 inwoners per km².
Martinsicuro is een gemeente in de Italiaanse provincie Teramo (regio Abruzzen) en telt 14.800 inwoners (31-12-2004). De oppervlakte bedraagt 14,3 km2, de bevolkingsdichtheid is 959 inwoners per km2.
Carisolo is een gemeente in de Italiaanse provincie Trente (regio Trentino-Zuid-Tirol) en telt 936 inwoners (31-12-2004). De oppervlakte bedraagt 24,7 km², de bevolkingsdichtheid is 38 inwoners per km².
Monte Porzio is een gemeente in de Italiaanse provincie Pesaro-Urbino (regio Marche) en telt 2398 inwoners (31-12-2004). De oppervlakte bedraagt 18,4 km², de bevolkingsdichtheid is 130 inwoners per km².
Volturara Irpina is een gemeente in de Italiaanse provincie Avellino (regio Campanië) en telt 4218 inwoners (31-12-2004). De oppervlakte bedraagt 32,8 km², de bevolkingsdichtheid is 132 inwoners per km².
Girondelle is een gemeente in het Franse departement Ardennes (regio Champagne-Ardennen) en telt 156 inwoners (2009). De plaats maakt deel uit van het arrondissement Charleville-Mézières. Onder de gemeente Girondelle valt ook Foulzy.
Causse de Gramat is één van de Causses du Quercy gelegen bij Cajarc in Quercy in het departement Lot in Frankrijk. In de noordelijke helft van de Causses de Gramat zijn de canyons van de Ouysse en Alzou. In het zuidelijke deel is het ravijn van de rivier de Célé.
Vandœuvre-lès-Nancy is een gemeente in het Franse departement Meurthe-et-Moselle (regio Lotharingen) en telt 32.048 inwoners (1999). De plaats maakt deel uit van het arrondissement Nancy. In het gemeentelijke wapen van Vandœuvre-lès-Nancy komt een priorstaf voor.
Giuliano Teatino is een gemeente in de Italiaanse provincie Chieti (regio Abruzzen) en telt 1347 inwoners (31-12-2004). De oppervlakte bedraagt 10,0 km², de bevolkingsdichtheid is 145 inwoners per km².
Apayao is een provincie van de Filipijnen in het noorden van het eiland Luzon. De provincie maakt deel uit van regio CAR (Cordillera Administrative Region). Bij de laatste census in 2010 telde de provincie bijna 113 duizend inwoners.
Fiumara is een gemeente in de Italiaanse provincie Reggio Calabria (regio Calabrië) en telt 1158 inwoners (31-12-2004). De oppervlakte bedraagt 6,9 km², de bevolkingsdichtheid is 200 inwoners per km².
Croviana is een gemeente in de Italiaanse provincie Trente (regio Trentino-Zuid-Tirol) en telt 612 inwoners (31-12-2004). De oppervlakte bedraagt 5,1 km², de bevolkingsdichtheid is 120 inwoners per km².
Ghedi is een gemeente in de Italiaanse provincie Brescia (regio Lombardije) en telt 16.785 inwoners (31-12-2004). De oppervlakte bedraagt 60,8 km 2, de bevolkingsdichtheid is 257 inwoners per km 2. De volgende frazioni maken deel uit van de gemeente: Belvedere, Ponterosso.
Pfitsch (Italiaans: Val di Vizze) is een gemeente in de Italiaanse provincie Zuid-Tirol (regio Trentino-Zuid-Tirol) en telt 2676 inwoners (31-12-2004). De oppervlakte bedraagt 141,9 km², de bevolkingsdichtheid is 19 inwoners per km².
Antibes is een gemeente in het Franse departement Alpes-Maritimes (regio Provence-Alpes-Côte d'Azur) en telt 76.994 inwoners (2008), die Antibois worden genoemd. De plaats maakt deel uit van het arrondissement Grasse.
San Chirico Nuovo is een gemeente in de Italiaanse provincie Potenza (regio Basilicata) en telt 1607 inwoners (31-12-2004). De oppervlakte bedraagt 23,2 km², de bevolkingsdichtheid is 71 inwoners per km².
Caronia is een gemeente in de Italiaanse provincie Messina (regio Sicilië) en telt 3555 inwoners (31-12-2004). De oppervlakte bedraagt 227,2 km², de bevolkingsdichtheid is 16 inwoners per km². De volgende frazioni maken deel uit van de gemeente: Marina, Canneto, Torre del Lauro.
Borgo San Siro is een gemeente in de Italiaanse provincie Pavia (regio Lombardije) en telt 1056 inwoners (31-12-2004). De oppervlakte bedraagt 17,3 km², de bevolkingsdichtheid is 60 inwoners per km².
San Vito di Fagagna is een gemeente in de Italiaanse provincie Udine (regio Friuli-Venezia Giulia) en telt 1627 inwoners (31-12-2004). De oppervlakte bedraagt 8,5 km², de bevolkingsdichtheid is 202 inwoners per km².
Jouy-le-Moutier is een gemeente in het Franse departement Val-d'Oise (regio Île-de-France) en telt 17.804 inwoners (1999). De plaats maakt deel uit van het arrondissement Pontoise en is één van gemeenten van de nieuwe stad Cergy-Pontoise.
San Marzano Oliveto is een gemeente in de Italiaanse provincie Asti (regio Piëmont) en telt 1061 inwoners (31-12-2004). De oppervlakte bedraagt 9,7 km², de bevolkingsdichtheid is 109 inwoners per km².
Acquaviva delle Fonti is een gemeente in de Italiaanse provincie Bari (regio Apulië) en telt 21.579 inwoners (31-12-2004). De oppervlakte bedraagt 130 km 2, de bevolkingsdichtheid is 166 inwoners per km 2. De volgende frazioni maken deel uit van de gemeente: Collone.
Saccolongo is een gemeente in de Italiaanse provincie Padua (regio Veneto) en telt 4538 inwoners (31-12-2004). De oppervlakte bedraagt 13,7 km², de bevolkingsdichtheid is 331 inwoners per km². De volgende frazioni maken deel uit van de gemeente: Creòla, Canton della Madonna.
Bazoilles-sur-Meuse is een gemeente in het Franse departement Vosges (regio Lotharingen) en telt 573 inwoners (2005). De plaats maakt deel uit van het arrondissement Neufchâteau. De naam geeft aan dat het dorpje aan de Maas ligt.
De slag bij Numistro vond plaats in 210 v.Chr. tijdens de Tweede Punische Oorlog. Deze slag bleef onbeslist, aangezien na een lange strijd (van 's ochtends vroeg tot 's avonds laat) Hannibal zich terugtrok en Marcellus hem achtervolgde tot de slag bij Asculum het jaar daarop.
San Cipriano d'Aversa is een gemeente in de Italiaanse provincie Caserta (regio Campanië) en telt 12.767 inwoners (31-12-2004). De oppervlakte bedraagt 6,2 km2, de bevolkingsdichtheid is 2085 inwoners per km2.
Nanto is een gemeente in de Italiaanse provincie Vicenza (regio Veneto) en telt 2603 inwoners (31-12-2004). De oppervlakte bedraagt 14,5 km², de bevolkingsdichtheid is 180 inwoners per km². De volgende frazioni maken deel uit van de gemeente: Bosco.
Vinkel is een dorp in de provincie Noord-Brabant, gelegen in de Meierij van 's-Hertogenbosch. Vinkel behoort grotendeels tot de gemeente 's-Hertogenbosch. Het dorp ligt ten zuiden van de A59. Het inwonertal van Vinkel is in 2008 ongeveer 2400. De inwoners zijn voornamelijk katholiek.
Montecreto is een gemeente in de Italiaanse provincie Modena (regio Emilia-Romagna) en telt 927 inwoners (31-12-2004). De oppervlakte bedraagt 31,2 km², de bevolkingsdichtheid is 30 inwoners per km².
Bogliasco is een gemeente in de Italiaanse provincie Genua (regio Ligurië) en telt 4618 inwoners (31-12-2004). De oppervlakte bedraagt 4,4 km², de bevolkingsdichtheid is 1146 inwoners per km². De volgende frazioni maken deel uit van de gemeente: Poggio, S.Bernardo, Sessarego.
South Bedfordshire was een Engels district in het graafschap Bedfordshire en telde 112.637 inwoners (2001). De oppervlakte bedraagt 212,8 km². Van de bevolking is 13,9% ouder dan 65 jaar. De werkloosheid bedraagt 2,4% van de beroepsbevolking (cijfers volkstelling 2001).
Guitalens is een voormalige gemeente in het Franse departement Tarn (regio Midi-Pyrénées) en telde 371 inwoners (2004). De plaats maakt deel uit van het arrondissement Castres. In 2007 fuseerden Guitalens en Lalbarède. De nieuwe fusiegemeente kreeg de naam Guitalens-L'Albarède.
Pierrerue is een gemeente in het Franse departement Alpes-de-Haute-Provence (regio Provence-Alpes-Côte d'Azur) en telt 498 inwoners (2004). De plaats maakt deel uit van het arrondissement Forcalquier.
Saint-Mars-la-Brière is een gemeente in het Franse departement Sarthe (regio Pays de la Loire) en telt 2430 inwoners (2004). De plaats maakt deel uit van het arrondissement Le Mans. Het militaire kamp Auvours ligt voor een groot deel op het grondgebied van deze gemeente.
Beaurecueil is een gemeente in het Franse departement Bouches-du-Rhône (regio Provence-Alpes-Côte d'Azur) en telt 568 inwoners (1999). De plaats maakt deel uit van het arrondissement Aix-en-Provence.
Štore is sinds 1995 een zelfstandige gemeente in de Sloveense regio Savinjska en telt 4060 inwoners (2002).Voorheen maakte het deel uit van de gemeente Celje. In de gemeente ligt Pečovnik bij Svetina, waar schrijfster Alma Karlin haar laatste jaren doorbracht.
Het ATP-tennistoernooi van Monte Carlo (officieel de Masters Series Monte-Carlo) van 2006 werd gespeeld van 17 april tot en met 23 april in het Monegaskse Monte Carlo. Er werd gespeeld op een gravelbaan.
Alexandru ("Elek") Schwartz (Recaș, 23 oktober 1908 – Haguenau, 2 oktober 2000) was een Roemeense voetballer en voetbaltrainer. Hij was van Joodse afkomst. In 1936 nam hij de Franse nationaliteit aan.
Équeurdreville-Hainneville is een gemeente in het Franse departement Manche (regio Laag-Normandië) en telt 18.173 inwoners (1999). De plaats maakt deel uit van het arrondissement Cherbourg-Octeville.
Pessina Cremonese is een gemeente in de Italiaanse provincie Cremona (regio Lombardije) en telt 748 inwoners (31-12-2004). De oppervlakte bedraagt 22,1 km², de bevolkingsdichtheid is 34 inwoners per km².
Guy Gibson (Shimla, India, 12 augustus 1918 – Steenbergen, Nederland, 19 september 1944) was een Britse bombardementspiloot. Hij werd legendarisch toen hij in 1943 leiding gaf aan Operatie Chastise. Hiervoor werd Gibson onderscheiden met het Victoria Cross.
Methyleenblauw is een kleurstof die onder andere in de microbiologie wordt gebruikt voor het aankleuren van preparaten. Methyleenblauw is een redoxindicator en een goede waterstof-acceptor. Methyleenblauw werd voor het eerst bereid in 1876 door de Duitse scheikundige Heinrich Caro.
Montiano is een gemeente in de Italiaanse provincie Forlì-Cesena (regio Emilia-Romagna) en telt 1573 inwoners (31-12-2004). De oppervlakte bedraagt 9,3 km², de bevolkingsdichtheid is 177 inwoners per km². De volgende frazioni maken deel uit van de gemeente: Badia,Montenovo.
Rocca San Felice is een gemeente in de Italiaanse provincie Avellino (regio Campanië) en telt 871 inwoners (31-12-2004). De oppervlakte bedraagt 14,3 km², de bevolkingsdichtheid is 65 inwoners per km².
Torri di Quartesolo is een gemeente in de Italiaanse provincie Vicenza (regio Veneto) en telt 11.395 inwoners (31-12-2004). De oppervlakte bedraagt 18,7 km 2, de bevolkingsdichtheid is 609 inwoners per km 2. De volgende frazioni maken deel uit van de gemeente: Lerino, Marola.
Cassano d'Adda is een gemeente in de Italiaanse provincie Milaan (regio Lombardije) en telt 17.397 inwoners (31-12-2004). De oppervlakte bedraagt 18,5 km², de bevolkingsdichtheid is 926 inwoners per km². De volgende frazioni maken deel uit van de gemeente: Groppello d'Adda, Cascine San Pietro.
Ferrières-en-Brie is een gemeente in het Franse departement Seine-et-Marne (regio Île-de-France) en telt 1655 inwoners (1999). De plaats maakt deel uit van het arrondissement Torcy en is één van de 26 gemeenten van de nieuwe stad Marne-la-Vallée.
Yorkshire and the Humber (Letterlijk: Yorkshire en Humber) is een regio van Engeland met ongeveer 5 miljoen inwoners en daarmee de zesde regio naar inwoneraantal. De regio bestaat uit de volgende lokaal bestuurde gebieden (graafschappen of unitary authorities):
Aldeno is een gemeente in de Italiaanse provincie Trente (regio Trentino-Zuid-Tirol) en telt 2964 inwoners (31-12-2004). De oppervlakte bedraagt 9,0 km², de bevolkingsdichtheid is 329 inwoners per km².
Willem de Blasere was een schepen van Gent op het einde van de zestiende eeuw. Hij introduceerde het komkommerzaad in de Nederlanden, toen hij het in 1598 in Gent importeerde. Hij stond bekend als een groot oranjebomen - liefhebber.
Huainan is na Hefei de grootste stad van de oostelijke provincie Anhui, Volksrepubliek China. Het heeft 1.076.000 inwoners en ligt aan de rivier de Huai He, circa 100 km ten noorden van Hefei, daarmee verbonden door een snelweg en een spoorlijn en circa 50 km ten zuidwesten van Bengbu.
Een oecumenische gemeenschap of oecumenische gemeente is een gemeenschap – binnen het totale conglomeraat van de christelijke kerken – die zich meer richt op de onderlinge overeenkomsten dan verschillen. Een oecumenische gemeenschap baseert zich doorgaans op de bijbel in de ruime zin van het woord.
Graan voor Visch is een wijk en straatnaam in het zuidoosten van Hoofddorp in de gemeente Haarlemmermeer. De naam van de wijk is afkomstig van een boerderij die in de buurt stond, en verwijst naar het feit dat er destijds akkerland lag waar voorheen water was geweest: het voormalige Haarlemmermeer en nog enkele andere meren. Dat akkerland is inmiddels bebouwd.
Euanthe, of Jupiter XXXIII is een natuurlijke satelliet van Jupiter. De maan is ontdekt door een team astronomen van de Universiteit van Hawaï in Manoa onder leiding van Scott S. Sheppard in 2001 en kreeg de naam S/2001 J 7. Ze is 3 km in doorsnee en draait in 598,093 dagen om Jupiter. Euanthe is genoemd naar Euanthe, de moeder van de Charites.
Anzio is een gemeente in de Italiaanse provincie Rome (regio Latium) en telt 46.074 inwoners (31-12-2004). De oppervlakte bedraagt 43,4 km², de bevolkingsdichtheid is 1011 inwoners per km². De volgende frazioni maken deel uit van de gemeente: Anzio Colonia, Marechiaro, Cincinnato, Falasche, Villa Claudia, Lavinio Stazione, Lavinio Mare, Padiglione, Lido dei Pini.
Tecuci is een stad in het district Galați, in het oosten van Roemenië.De stad ligt aan de rivier Bârlad, en is een belangrijke knooppunt voor spoorwegen vanaf Bacău, Bârlad en Galați. In 1476 was hier een belangrijke slag tussen Stefan de Grote en het Ottomaanse Rijk. Vroeger stond Tecuci bekend om de vele voedselfabrieken.Tegenwoordig staat Tecuci bekend om de mosterdfabrieken.
Roverbella is een gemeente in de Italiaanse provincie Mantua (regio Lombardije) en telt 8047 inwoners (31-12-2004). De oppervlakte bedraagt 63,2 km², de bevolkingsdichtheid is 122 inwoners per km². De volgende frazioni maken deel uit van de gemeente: Belvedere, Ca' Mantovane, Canedole, Castiglione Mantovano, Malavicina, Pellaloco.
Cisterna di Latina is een gemeente in de Italiaanse provincie Latina (regio Latium) en telt 33.035 inwoners (31-12-2004). De oppervlakte bedraagt 142,8 km², de bevolkingsdichtheid is 224 inwoners per km². De volgende frazioni maken deel uit van de gemeente: Borgo Flora, Doganella, Torrecchia, Castel Ginnetti, Le Castella.
De Swedish Chef is een Muppet, een personage uit The Muppet Show. Het personage is naamloos maar wordt altijd met de naam 'Swedish Chef' ("Zweedse chef-kok") aangeduid. Zijn recepten zijn altijd apart en meestal niet eetbaar. De pop werd door Jim Henson (mondbewegingen en stem) en Frank Oz (handen) tegelijkertijd bediend. Tegenwoordig is Bill Barretta de hoofdspeler van de Swedish chef.
Big Balloon is een in 1990 opgerichte uitgeverij van beeldverhalen die zich met name richt op de Nederlandstalige jeugd- en jongerenmarkt in zowel Nederland als Vlaanderen.Om de doelgroepen worden diverse producten uitgebracht waaronder tijdschriften, leesboeken, pockets, puzzleboeken en stripalbums.De uitgaven zijn gebaseerd op succesvolle televisieseries voor de jeugd.
San Damiano d'Asti is een gemeente in de Italiaanse provincie Asti (regio Piëmont) en telt 8024 inwoners (31-12-2004). De oppervlakte bedraagt 48,0 km², de bevolkingsdichtheid is 167 inwoners per km². De volgende frazioni maken deel uit van de gemeente: Lavezzole, San Luigi, San Grato, San Giulio, San Pietro, Gorzano, Verneglio, Valmolina, Vascagliana, Torrazzo.
Casalfiumanese is een gemeente in de Italiaanse provincie Bologna (regio Emilia-Romagna) en telt 3129 inwoners (31-12-2004). De oppervlakte bedraagt 82,0 km², de bevolkingsdichtheid is 36 inwoners per km². De volgende frazioni maken deel uit van de gemeente: Borgo Casale, Sassoleone, San Martino in Pedriolo.
Dit artikel geeft een overzicht van alle Aziatische personenwagens geproduceerd in 1951 door een significante autoconstructeur. De auto's staan alfabetisch gerangschikt per merk. Hier staan enkel Aziatische merken, ongeacht of ze eigendom zijn van een niet-Aziatisch concern. Ook gaat het om constructeurs die algemeen bekend zijn met auto's die algemeen voor het publiek verkrijgbaar zijn.
Blomac is een gemeente in het Franse departement Aude (regio Languedoc-Roussillon) en telt 200 inwoners (1999). De plaats maakt deel uit van het arrondissement Carcassonne. Het kasteel van Blomac is tegenwoordig in gebruik als Chambree d'Hotes. Het kasteel is weer in oude luister hersteld. Het omliggende park van 5 hectare is door een Nederlandse land en tuinbouwschool geadopteerd.
Forest of Dean is een Engels district in het graafschap Gloucestershire en telt 79.982 inwoners. De oppervlakte bedraagt 526,5 km². Het district is vernoemd naar de historische regio Forest of Dean. Van de bevolking is 17,3% ouder dan 65 jaar. De werkloosheid bedraagt 3,0% van de beroepsbevolking (cijfers volkstelling 2001).
Fareins is een gemeente in het Franse departement Ain (regio Rhône-Alpes) en telt 1684 inwoners (1999). De oppervlakte bedraagt 8,2 km², de bevolkingsdichtheid is 205,4 inwoners per km². Op 31 december 1954 is het dorp Fareins-les-Beauregard van de gemeente Fareins afgesplitst en toegevoegd aan Beauregard.
Crocefieschi is een gemeente in de Italiaanse provincie Genua (regio Ligurië) en telt 604 inwoners (31-12-2004). De oppervlakte bedraagt 11,6 km², de bevolkingsdichtheid is 51 inwoners per km². De volgende frazioni maken deel uit van de gemeente: Crebaia, Crosi, Preria, Strassera, Vallegge, Vallemara.
Gorreto is een gemeente in de Italiaanse provincie Genua (regio Ligurië) en telt 147 inwoners (31-12-2004). De oppervlakte bedraagt 18,6 km², de bevolkingsdichtheid is 8 inwoners per km². De volgende frazioni maken deel uit van de gemeente: Alpe di Gorreto, Borgo, Bosco, Canneto, Fontanarossa, Pissino, Varni.
Het Adams-Onísverdrag (Engels: Adams-Onís Treaty, Spaans: Tratado de Adams-Onís) was een overeenkomst die in 1819 plaats vond tussen de Verenigde Staten en Spanje en de grens vastlegde in Noord-Amerika tussen de twee landen. De overeenkomst was het gevolg van spanningen tussen de Verenigde Staten en het steeds zwakker wordende Spanje.
Roccaforte Mondovì is een gemeente in de Italiaanse provincie Cuneo (regio Piëmont) en telt 2054 inwoners (31-12-2004). De oppervlakte bedraagt 84,7 km², de bevolkingsdichtheid is 24 inwoners per km². De volgende frazioni maken deel uit van de gemeente: Baracco, Dho, Rastello, Lurisia, Prea, Annunziata, Bertini, Norea.
De Slag om de Atlantische Oceaan is de strijd van 1939 tot 1945 tussen de Duitse Kriegsmarine en de geallieerde vloot. Tijdens deze langstdurende militaire campagne van de Tweede Wereldoorlog probeerden de Duitsers vooral met onderzeeboten de maritieme aanvoerlijnen van hun tegenstanders af te snijden.
Scafati is een gemeente in de Italiaanse provincie Salerno (regio Campanië) en telt 50.525 inwoners (31-12-2004). De oppervlakte bedraagt 19,7 km 2, de bevolkingsdichtheid is 2382 inwoners per km 2. De volgende frazioni maken deel uit van de gemeente: Bagni, Mariconda, San Pietro, Marra-Zaffaranelli, Trentuno, San Vincenzo-Ventotto, San Antonio Vecchio.
Korenmolen De Hoop in Hellevoetsluis werd in 1801 gebouwd. In 1697 stond er een standerdmolen op de plaats waar nu het droogdok is. De gemeente kocht de molen in 1960 en er werd een restauratie gestart in 1963. De molen werd op 13 juni 1967 feestelijk heropend. De molen is gedurende de maanden mei tot en met september iedere zondag van 12.00 uur tot 16.00 uur voor het publiek geopend.
De Odinsvraag is een begrip afkomstig uit de Noordse mythologie. Alleen degene die deze vraag stelt, kent het antwoord. Odin vraagt aan het einde van zijn ascese naar de dingen voorbij deze wereld, aldus de Volva. En plots staat hij op de 'kale vlakte' Vigrid. Voorbij de laatste dingen is er geen antwoord.
Macerata Feltria is een gemeente in de Italiaanse provincie Pesaro-Urbino (regio Marche) en telt 2030 inwoners (31-12-2004). De oppervlakte bedraagt 40,3 km², de bevolkingsdichtheid is 50 inwoners per km². De volgende frazioni maken deel uit van de gemeente: Apsa, Ca' Antonio, Castellina, Certalto, Grassano, Mondagano, Santa Lucia, Santa Maria Valcava, San Teodoro, San Vicino.
Socionica is een theorie omtrent de opbouw van de persoonlijkheid van de mens, en de verschillende relaties die de diverse persoonlijkheden met elkaar kunnen hebben. De studie is omstreeks 1970 ontstaan in Rusland (Litouwen) en gebaseerd op de typologie van Carl Jung. Socionica heeft vele overeenkomsten met de Meyer Briggs theorie.
Romano di Lombardia is een gemeente in de Italiaanse provincie Bergamo (regio Lombardije) en telt 16.718 inwoners (31-12-2004). De oppervlakte bedraagt 18,0 km 2, de bevolkingsdichtheid is 860 inwoners per km 2. De volgende frazioni maken deel uit van de gemeente: Bradalesco, San Lorenzo al Portico, Albarotto.
Letizia Brichetto Arnaboldi Moratti (Milaan, 26 november 1949) is een Italiaans politicus.Letizia Moratti was van 2001 tot 2011 minister van onderwijs, universiteit en wetenschappelijk onderzoek (Ministro dell'Istruzione, dell'Università e della ricerca scientifica), ondanks het feit dat ze geen lid is van een politieke partij. Ze is getrouwd en heeft twee kinderen.
Vermomming is het aannemen van een andere uiterlijke verschijning. Het vermommen kan plaatsvinden tijdens feestelijkheden maar ook met het doel anderen te misleiden. Zo kan een spion of misdadiger zich vermommen om de vijand te misleiden en zijn of haar doel te bereiken. Een filmster die in zijn films als hilarisch beschouwde vermommingen gebruikte was Peter Sellers als inspecteur Clouseau.
Nissan-lez-Enserune is een gemeente in het Franse departement Hérault (regio Languedoc-Roussillon) en telt 2907 inwoners (1999). De plaats maakt deel uit van het arrondissement Béziers. De Tunnel van Malpas (deel van het Canal du Midi) bevindt zich in de gemeente. Ook is hier de archeologische plaats Oppidum d'Ensérune te vinden.
Utrecht is eeuwenlang een belangrijk schilderscentrum geweest. In de vijftiende en zestiende eeuw speelde de stad op dit gebied in de Noordelijke Nederlanden een voorname rol, en in de jaren 1580 tot 1630 ontwikkelde de Utrechtse schilderstraditie een nogal eigen karakter, afwijkend van dat in de meeste Hollandse steden.
Het Dordrechts Museum in Dordrecht, opgericht in 1842, is een van de oudste musea van Nederland. De collectie omvat ruim 400 jaar Nederlandse schilderkunst: van meesters uit de Gouden Eeuw tot kunst van vandaag. Een verzameling die nog steeds groeit en die het uitgangspunt is voor een afwisselend tentoonstellings- en activiteitenprogramma.
Epsom and Ewell is een Engels district in het graafschap Surrey en telt 67.059 inwoners. De oppervlakte bedraagt 34,1 km². Van de bevolking is 16,8% ouder dan 65 jaar. De werkloosheid bedraagt 1,8% van de beroepsbevolking (cijfers volkstelling 2001). In het zuiden van het district ligt een renbaan Epsom Downs.
Purrel Fränkel (Paramaribo, 8 oktober 1976) is een Nederlands betaald voetballer van Surinaamse afkomst die bij voorkeur in de verdediging speelt. Hij verruilde in 2007 SBV Vitesse voor BV De Graafschap, waar hij in mei 2010 zijn contract verlengde tot aan de zomer van 2011. Zijn contract werd daarna niet meer verlengd, waarna hij vanaf het seizoen 2012/2013 uitkomt voor amateurclub VV DUNO.
Sant'Elpidio a Mare is een gemeente in de Italiaanse provincie Fermo (regio Marche) en telt 15.936 inwoners (31-12-2004). De oppervlakte bedraagt 50,4 km 2, de bevolkingsdichtheid is 316 inwoners per km 2. De volgende frazioni maken deel uit van de gemeente: Casette d'Ete, Cascinare, Bivio Cascinare, Castellano, Luce, Cretarola.
Vanzone con San Carlo is een gemeente in de Italiaanse provincie Verbano-Cusio-Ossola (regio Piëmont) en telt 482 inwoners (31-12-2004). De oppervlakte bedraagt 16,2 km², de bevolkingsdichtheid is 30 inwoners per km². De volgende frazioni maken deel uit van de gemeente: Roletto, Ronchi Dentro, Ronchi Fuori, Valeggio, Croppo.
Gustav Albert Lortzing ( Berlijn, 23 oktober 1801 - 21 januari 1851) was een Duits componist, toneelspeler en zanger ( tenor). Hij was de belangrijkste vertegenwoordiger van de Duitse speelopera. Hij schreef muziek voor orkest, toneel en liederen. Zijn stijl is vrolijk en kleurrijk. Verder schreef hij kerkmuziek.In 1824 componeerde hij zijn eerste opera, Ali Pascha von Janina.
Giovo is een gemeente in de Italiaanse provincie Trente (regio Trentino-Zuid-Tirol) en telt 2464 inwoners (31-12-2004). De oppervlakte bedraagt 20,8 km², de bevolkingsdichtheid is 118 inwoners per km². De hoofdplaats van de gemeente is Verla. Verder liggen er ook de kleine plaatsen Ceola, Masen, Mosana, Palù, Serci, Valternigo en Ville.
Dhao, ook Ndao, Ndaonees of Ndaundau is een Austronesische taal die door de ongeveer 5000 (1997) bewoners van Ndao wordt gesproken. Ndao is een eilandje dat onderdeel is van de Kleine Soenda-eilanden (Indonesië). Ook op Roti en Timor wonen mensen die Dhao spreken.De taal heeft enige overeenkomst met het Savoenees.
Pievebovigliana is een gemeente in de Italiaanse provincie Macerata (regio Marche) en telt 885 inwoners (31-12-2004). De oppervlakte bedraagt 27,3 km², de bevolkingsdichtheid is 32 inwoners per km². De volgende frazioni maken deel uit van de gemeente: Colle San Benedetto, Fiano, Frontillo, Isola, Roccamaia, San Giusto, San Maroto.
Brabantpoort is een bedrijventerrein in Rosmalen aan de A2. Het terrein ligt ingeklemd tussen de A2 en de Rosmalense Plas. Het bedrijventerrein is te bereiken via de Burgemeester Burgerslaan, vernoemd naar oud burgemeester Don Burgers. Op het bedrijventerrein zijn bedrijven als CIBER Nederland, Shoeby, Lake Side, Enexis, Ordina, een Mercurehotel gevestigd, maar ook een McDonald's.
Santa Maria di Sala is een gemeente in de Italiaanse provincie Venetië (regio Veneto) en telt 15.264 inwoners (31-12-2004). De oppervlakte bedraagt 28,0 km 2, de bevolkingsdichtheid is 545 inwoners per km 2. De volgende frazioni maken deel uit van de gemeente: Santa Maria di Sala, Caselle, Caltana, Veternigo, Stigliano, Sant'Angelo.
Mango is een gemeente in de Italiaanse provincie Cuneo (regio Piëmont) en telt 1359 inwoners (31-12-2004). De oppervlakte bedraagt 19,9 km², de bevolkingsdichtheid is 68 inwoners per km². In de jaren '20 en 30 van de twintigste eeuw was het bevolkingsaantal meer dan twee maal zo hoog, maar na de Tweede Wereldoorlog kwam hier snel verandering in.
Afrixalus is een geslacht van kikkers uit de familie rietkikkers (Hyperoliidae). De groep werd voor het eerst wetenschappelijk beschreven door Raymond Ferdinand Laurent in 1944.Er zijn 30 soorten die voorkomen in Afrika, ten zuiden van de Sahara. De verschillende soorten leven in bossen, graslanden en savannen.
Besmettelijkheid of infectiviteit geeft aan hoe makkelijk een pathogeen zich kan verspreiden en een infectie kan veroorzaken. Dit in tegenstelling tot virulentie, dat aangeeft hoeveel schade een pathogeen kan aanrichten wanneer eenmaal de infectie begonnen is. Besmettelijkheid houdt verband met de term incidentie, dat een maat is voor de besmettelijkheid in een populatie.
De Keulevaart is de naam van een gemaal in de Nederlandse polder Lopikerwaard. Het gemaal is vernoemd naar de polder Keulevaart die op zijn beurt weer is vernoemd naar de familie Van der Cuul. Deze familie behoort tot de pioniers die het gebied in de twaalfde eeuw ontgonnen.Het gemaal is de vervanger van de gemalen Hooge Boezem, Hooge Boezem II, Hoenkoop, Polsbroek, Rozendaal en Vlist Oostzijde.
Een bodywarmer is een mouwloos jack. Het beschermt de torso tegen de kou en wind.Een bodywarmer wordt meestal gebruikt in de lente en is soms van parachutestof gemaakt, maar in principe komen veel soorten stof in aanmerking, met als vulling dons of een synthetische wattine. De binnenkant kan gevoerd zijn met fleece, dit is extra zacht en warm materiaal.
Baron Marc Bossuyt (Gent, 9 januari 1944) is een Belgisch emeritus rechter en tussen 2007 en 2013 voorzitter van de Nederlandse taalgroep van het Grondwettelijk Hof. Hij was hoogleraar volkenrecht aan de Universiteit Antwerpen. In 2009 werd hij in de Belgische adelstand opgenomen met de titel van baron.
De vlag van Veneto is afgeleid van de vlag van de Republiek Venetië. Zij toont onder meer een gevleugelde leeuw van San Marco met een geopend boek. De huidige regionale vlag is in gebruik sinds 1998. Het schild waar de leeuw in staat is het wapen van Veneto. Voor meer informatie over de achtergrond van en elementen op deze vlag: zie het artikel: Vlag van de Republiek Venetië.
Jouy-en-Josas is een gemeente in het Franse departement Yvelines (regio Île-de-France) en telt 7946 inwoners (1999). De plaats maakt deel uit van het arrondissement Versailles. In Frankrijk is Jouy-en-Josas voornamelijk bekend van zijn agrarisch onderzoeksinstituut INRA en businessschool HEC Paris.
Appelsientje is een handelsmerk van het Nederlandse bedrijf FrieslandCampina, dat wordt gebruikt voor diverse fruitsappen van dat bedrijf. Enkele jaren had elke soort fruitsap een andere naam, druivensap droeg bijvoorbeeld de naam Fruitdruifje. Inmiddels dragen alle verpakkingen van deze fruitsappen dus dezelfde naam, Appelsientje.
Claudio Scajola (Imperia, 15 januari 1948) was de Italiaanse minister van Industrie in het Kabinet-Berlusconi III. In het  voorgaande kabinet van Berlusconi bekleedde hij enige tijd de functie van minister van Binnenlandse Zaken. Scajola studeerde af in de Rechtsgeleerdheid aan de Universiteit van Genua.
Recques-sur-Hem (Nederlands: Rekke aan de Hem) is een gemeente in het Franse departement Pas-de-Calais (regio Nord-Pas-de-Calais) en telt 504 inwoners (1999). De plaats maakt deel uit van het arrondissement Sint-Omaars en behoort tot de Communauté des Communeqs de la Région d'Audruicq (CCRA), dat sedert 2008 officieel verbroederd is met het Vlaamse Lichtervelde.
De vlag van Saksen bestaat uit twee horizontale banen in de kleuren wit en groen. Op de Landesdienstflagge, die door de overheid van Saksen gebruikt wordt, is het Saksische wapen in het midden van de vlag geplaatst. De vlag werd op 3 oktober 1990 opnieuw aangenomen, tegelijk met de heroprichting van de Vrijstaat Saksen na de val van het communistische regime in de DDR.
Presidente Hayes is een departement van Paraguay. Het heeft een oppervlakte van 72.907 km² en 106.826 inwoners (2012). De hoofdstad is Villa Hayes. De stad Villa Hayes werd in 1999 benoemd tot de hoofdstad van dit departement door het nationaal congres, daarvoor was de hoofdstad de stad Pozo Colorado.
Introdacqua is een gemeente in de Italiaanse provincie L'Aquila (regio Abruzzen) en telt 1994 inwoners (31-12-2004). De oppervlakte bedraagt 37,0 km², de bevolkingsdichtheid is 51 inwoners per km². De volgende frazioni maken deel uit van de gemeente: Cauze, Cantone, Mastroiacovo, Santa Maria Frascati.
Alfa Romeo Spider is de naam waaronder het Italiaanse automerk Alfa Romeo zijn roadsters verkoopt sinds 1966. Het eerste model werd geproduceerd van 1966 tot 1993. In 1994 werd dat model opgevolgd door de Alfa Romeo Spider die gebaseerd was op de GTV en op de Autosalon van Genève 2006 werd een nieuwe Spider gebaseerd op de Brera geïntroduceerd.
Riolo Terme is een gemeente in de Italiaanse provincie Ravenna (regio Emilia-Romagna) en telt 5441 inwoners (31-12-2004). De oppervlakte bedraagt 44,5 km², de bevolkingsdichtheid is 121 inwoners per km². De volgende frazioni maken deel uit van de gemeente: Borgo Rivola, Cuffiano, Isola, Mazzolano, Torranello.
Hans Boskamp, geboren als Johan Hendricus Gerardus Hoelscher (Rotterdam, 7 mei 1932 – Dordrecht, 22 maart 2011), was een Nederlands voetballer en acteur. Tevens was hij onder andere actief als zanger, producent van musicals en toneelstukken en manager van artiesten. Hij was een zoon van de acteur Johan Boskamp.
Grado is een gemeente in de Italiaanse provincie Gorizia (regio Friuli-Venezia Giulia) en telt 8783 inwoners (31-12-2004). De oppervlakte bedraagt 114,1 km², de bevolkingsdichtheid is 76 inwoners per km². De volgende frazioni maken deel uit van de gemeente: Boscat, Fossalon, Pineta, Primero, Val Cavarera.
De Sportman van de Eeuw (in het Fries Sportman fan 'e ieu) is een film in het Fries uit 2006 over Taeke ( Jochum ten Haaf), een fervent beoefenaar van het paalzitten . De film werd in 2006 genomineerd voor twee Gouden Uien, in de categorieën Slechtste Film en Slechtste Regisseur, maar deze werden uiteindelijk beide gewonnen door Het Woeden der Gehele Wereld.
De completen vormen het laatste getijdengebed van de dag. Het woord is afkomstig van het Latijnse completorium dat afronding betekent of complere = vullen. De completen komen voor in de Katholieke Kerk, de Orthodoxe Kerk, het anglicanisme, het lutheranisme en enkele andere denominaties met liturgische tradities van het christendom. Het stamt uit de 6e eeuw.
Dit artikel geeft een overzicht van alle Amerikaanse personenwagens geproduceerd in 1932 door een significante autoconstructeur. De auto's staan alfabetisch gerangschikt per merk. Hier staan enkel Amerikaanse merken, ongeacht of ze eigendom zijn van een niet-Amerikaans concern. Ook gaat het om constructeurs die algemeen bekend zijn met auto's die algemeen voor het publiek verkrijgbaar zijn.
BOAC staat voor British Overseas Airways Corporation, een luchtvaartmaatschappij die tot 1974 bestond. De maatschappij ontstond in 1939 in het Verenigd Koninkrijk door een fusie van Imperial Airways met British Airways Ltd. In 1974 fuseerde het bedrijf met British European Airways en vormde het huidige British Airways.
Paceco is een gemeente in de Italiaanse provincie Trapani (regio Sicilië) en telt 11.110 inwoners (31-12-2004). De oppervlakte bedraagt 58,3 km 2, de bevolkingsdichtheid is 191 inwoners per km 2. De frazioni Culcasi, Dattilo, Marino, Murana, Nubia, Pecoreria, Specchia en Verderame behoren tot Paceco.
Souffelweyersheim is een gemeente in het Franse departement Bas-Rhin (regio Elzas) en telt 6017 inwoners (1999). De plaats maakt deel uit van het kanton Hœnheim in het arrondissement Strasbourg. Tot 1 januari 2015 was het deel van het kanton Mundolsheim in het arrondissement Strasbourg-Campagne, die op die dag allebei werden opgeheven.
Heinrich I Walpot von Bassenheim was, na de verandering van broederschap naar Ridderorde, de eerste grootmeester (Hochmeister) van de Duitse orde (1198-1200). Veel is er niet over hem geweten, de informatie die er wel is, is vaak gebaseerd op theorieën van hedendaagse historici. Waarschijnlijk was Heinrich afkomstig van een rijke familie. Hij stierf en werd begraven in Akko.
Dit artikel bevat een lijst van vlaggen van Oostenrijk-Hongaarse deelgebieden. Dit keizerrijk bestond uit een aantal kroonlanden, verdeeld over Cisleithanië (Oostenrijk) en Transleithanië (Hongarije). Oostenrijk-Hongarije bestond tussen 1867 en 1918. Bosnië en Herzegovina werden in 1908 geannexeerd en door de federale overheid bestuurd.
Paul Constantin Dominique Tétar van Elven (Antwerpen, 13 september 1823 - Scheveningen, 28 februari 1896) was een Nederlandse academieschilder en kunstverzamelaar. Naast zijn eigen werken (historiestukken, portretten en kopieën naar oude meesters) legde hij in zijn een huis een grote verzameling van oosters porselein en Delfts Blauw aan.
Atlantis 2000 was een Duitse band uit de jaren 90. Ze vertegenwoordigden Duitsland op het Eurovisiesongfestival 1991 in Rome met het lied Dieser Traum darf niemals sterben (deze droom mag nooit sterven). Ze werden 18e met 10 punten. De groepsleden waren Herman Weindorft, Jutta Niedhardt, Helmut Frey, Eberhard Wilhelm, Klaus Pröpper en Clemens Weindorf.
Dit artikel geeft een overzicht van alle Europese personenwagens geproduceerd in 1895 door een significante autoconstructeur. De auto's staan alfabetisch gerangschikt per merk. Hier staan enkel Europese merken, ongeacht of ze eigendom zijn van een niet-Europees concern. Ook gaat het om constructeurs die algemeen bekend zijn met auto's die algemeen voor het publiek verkrijgbaar zijn.
Gradara is een gemeente in de Italiaanse provincie Pesaro-Urbino (regio Marche) en telt 3841 inwoners (31-12-2004). De oppervlakte bedraagt 17,5 km², de bevolkingsdichtheid is 239 inwoners per km². De volgende frazioni maken deel uit van de gemeente: Santo Stefano, Fanano Alto, Fanano Basso, Granarola.
Peschiera del Garda is een gemeente in de Italiaanse provincie Verona (regio Veneto) en telt 9847 inwoners (31-12-2009). De oppervlakte bedraagt 17,6 km², de bevolkingsdichtheid is 559 inwoners per km². De volgende frazioni maken deel uit van de gemeente: Peschiera, San Benedetto di Lugana, Broglie.
Hardenberg is de naam van een streek ten zuiden van het dorp Finsterwolde in de provincie Groningen in ( Nederland). De naam werd vooral in de negentiende eeuw gebruikt, tegenwoordig is Hardenberg aan Finsterwolde vastgegroeid en daarin opgegaan. Het is alleen nog herkenbaar als plaatselijk toponiem. De naam werd later (onder meer) gebruikt voor het openluchtbad van Finsterwolde.
Het Lerkendal stadion is het stadion van de profvoetbalclub Rosenborg BK in Trondheim, Noorwegen. Het stadion is (opnieuw) in gebruik genomen op 10 augustus 1947. De huidige capaciteit bedraagt 21.660 plaatsen. Het toeschouwerrrecord dateert uit 1985: 28.569 mensen. Het stadion heeft rechttoe rechtaan tribunes, met open hoeken. De stoelen zijn zwart-wit gekleurd.
De rotskruiper (Tichodroma muraria) is een vogel uit de familie Tichodromidae. De rotskruiper is de enige soort binnen het geslacht Tichodroma. Deze vogel komt voor in berggebieden tussen de 1000 en 5000 meter boven de zeespiegel in Midden- en Zuid-Europa en een brede strook diep in Azië (zie kaartje).
Kingston upon Thames (Engels: Royal Borough of Kingston upon Thames) is een Engels district in het graafschap Groot-Londen en telt 147.273 inwoners. De oppervlakte bedraagt 37,3 km². Hoofdplaats is Kingston upon Thames. Van de bevolking is 13,4% ouder dan 65 jaar. De werkloosheid bedraagt 2,5% van de beroepsbevolking (cijfers volkstelling 2001).
Maksym Hawryluk ( Bohukaly, 2 mei 1840 - Pratulin, 24 januari 1874), was een van de Martelaren van Podlasië die in 1874 gedood werden door troepen van tsaar Alexander II van Rusland, omdat zij weigerden de Byzantijnse liturgie te volgen. Pratulin maakte toen deel uit van Rusland. De martelaren werden op 6 oktober 1996 zalig verklaard door paus Johannes Paulus II. Hun feestdag is op 24 januari.
Montigny-le-Gannelon is een gemeente in het Franse departement Eure-et-Loir (regio Centre) en telde in 2008 495 inwoners. De plaats maakt deel uit van het arrondissement Châteaudun. Het is een erg oude plaats; de Porte Roland, een toegangspoort tot het kasteelcomplex, dateert uit de 9e eeuw. Het is vandaag de dag vooral een voorstad voor Châteaudun.
Torrile is een gemeente in de Italiaanse provincie Parma (regio Emilia-Romagna) en telt 6693 inwoners (31-12-2004). De oppervlakte bedraagt 37,3 km², de bevolkingsdichtheid is 160 inwoners per km². De volgende frazioni maken deel uit van de gemeente: Bezze, Borgazzo-Ca'Scipioni, Gainago Ariana, Quartiere Minari, Rivarolo, San Polo (sede comunale), San Siro, Sant'Andrea.
Malonzuur of propaandizuur is een organische verbinding met als brutoformule C3H4O4. De stof komt voor als een witte kristallijne vaste stof. Esters en zouten van malonzuur worden malonaten genoemd. De benaming malonzuur is afkomstig van het Latijnse woord voor appel (malus). Malonzuur ontstaat namelijk bij de oxidatie van appelzuur.
De vlag van Espírito Santo werd ontworpen door Hieronymite Hunter en officieel aangenomen op 7 september 1909. De vlag is een horizontale driekleur in de kleuren lichtblauw (boven), wit en roze. In het midden van de witte baan staat in een boog met blauwe letters de tekst TRABALHA E CONFIA, Portugees voor "Arbeid en Vertrouwen".
Zreče is een gemeente in de Sloveense regio Savinjska en telt 6245 inwoners (2002). Zreče ligt aan de voet van Pohorje. Door de gemeente stroomt de Dravinja. Gemeente Zreče is verdeeld in de volgende deelraden: Zreče, Stranice, Gorenje, Skomarje, Resnik in Dobrovlje. Zreče is als kuuroord een trekpleister geworden vanwege de thermen.
In de schaaksport worden de speelsterktes van de spelers bij gehouden aan de hand van een ratingsysteem. Dit gebeurt onder andere door de mondiale schaakorganisatie FIDE. Deze organisatie maakt ieder jaar tweemaal een ranglijst openbaar, nl. op 1 januari en 1 juli. Deze lijst bevat de sterkste schakers en schaaksters ter wereld.
Ardea is een gemeente in de Italiaanse provincie Rome (regio Latium) en telt 33.195 inwoners (31-12-2004). De oppervlakte bedraagt 50,9 km², de bevolkingsdichtheid is 518 inwoners per km². De volgende frazioni maken deel uit van de gemeente: Banditella, Campo di Carne, Castagnetta, Nuova Florida, Tor San Lorenzo, Tor San Lorenzo Lido.
Leonardo Bertagnolli (Trento, 8 januari 1978) is een Italiaans voormalig wielrenner. In 2007 behaalde hij zijn grootste zege door de Classica San Sebastian te winnen voor zijn medevluchter Juan Manuel Gárate. In 2012 werd, enkele dagen nadat Bertagnolli zijn carrière had beëindigd, bekend dat de UCI wegens afwijkingen in zijn bloedpaspoort een procedure tegen hem zou opstarten.
Melbourne Victory is een Australische voetbalclub uit Melbourne in de staat Victoria. De club werd in 2004 opgericht om de stad Melbourne te vertegenwoordigen in de nieuw opgezette Australische competitie de A-League. Het thuisstadion van Melbourne Victory is het Docklandsstadion, dat een capaciteit van 56.347 plaatsen heeft. De clubkleuren van Melbourne Victory zijn donkerblauw en wit.
Poggio Renatico is een gemeente in de Italiaanse provincie Ferrara (regio Emilia-Romagna) en telt 8077 inwoners (31-12-2004). De oppervlakte bedraagt 79,8 km², de bevolkingsdichtheid is 97 inwoners per km². De volgende frazioni maken deel uit van de gemeente: Chiesa Nuova, Coronella, Gallo, Madonna Boschi.
Brétigny-sur-Orge is een plaats in het Frankrijk, in de regio Île-de-France. In de gemeente ligt station Brétigny, op de spoorlijn Parijs - Tours, daar rijdt de RER C. Hier vond op 12 juli 2013 de treinramp bij Brétigny-sur-Orge plaats. Zeven mensen kwamen om het leven en er waren tientallen gewonden.
In deze lijst staan de verschillende plaatsen op Groenland, gerangschikt naar gemeente, zie bestuurlijke indeling van Groenland. In deze lijst zijn alle plaatsen met meer dan 50 inwoners opgenomen, volgens de volkstelling van 2005. De dorpen zijn gerangschikt naar de vroegere gemeente waarin ze lagen. Die gemeenten vervielen in januari 2009, sindsdien zijn er vier gemeenten.
Molinella is een gemeente in de Italiaanse provincie Bologna (regio Emilia-Romagna) en telt 14.700 inwoners (31-12-2004). De oppervlakte bedraagt 128,1 km 2, de bevolkingsdichtheid is 108 inwoners per km 2. De volgende frazioni maken deel uit van de gemeente: Marmorta, S.Martino in Argine, S.Pietro Capofiume, Selva Malvezzi.
Betancuria is een gemeente in de Spaanse provincie Las Palmas in de regio Canarische Eilanden met een oppervlakte van 103,64 km². In 2005 telde Betancuria 738 inwoners. De gemeente ligt op het eiland Fuerteventura en wordt door de FV-30 ontsloten. Betancuria werd vernoemd naar Jean de Béthencourt en is de voormalige hoofdstad van het eiland. De huidige hoofdstad is Puerto del Rosario.
Cazzago Brabbia is een gemeente in de Italiaanse provincie Varese (regio Lombardije) en telt 817 inwoners (31-12-2004). De oppervlakte bedraagt 3,9 km², de bevolkingsdichtheid is 262 inwoners per km². De volgende frazioni maken deel uit van de gemeente: Torbiera di Cazzago, Cascina Costa, Bonze, Pizzo di Cazzago, Fornaci, Fosso di Mezzo.
Torbay (IPA: [[tɔːˈbeɪ]]) is een baai aan de westkant van de Lyme Bay, in de Engelse regio South West England ruwweg tussen de steden Plymouth en Exeter. Torbay werd een unitary authority op 1 april 1998. Torbay telt 129.706 inwoners en heeft een oppervlakte van 62,9 km2. Het wordt ook wel de Engelse Riviera genoemd vanwege de stranden en het milde klimaat.
Wincenty Lewoniuk ( Krzyczew, 1849 - Pratulin, 24 januari 1874), was een van de Martelaren van Podlasië die in 1874 gedood werden door troepen van tsaar Alexander II van Rusland, omdat zij weigerden de Byzantijnse liturgie te volgen. Pratulin maakte toen deel uit van Rusland. De martelaren werden op 6 oktober 1996 zalig verklaard door paus Johannes Paulus II. Hun feestdag is op 24 januari.
De mineralen-reeks plagioklaas (uit het Grieks: πλάγιος (plagios), schuin en κλασις (klasis), breking) is een groep van aluminium-tectosilicaten die behoren tot de veldspaten met samenstellingen tussen de eindleden albiet-anorthiet, met albiet als natrium-houdend en anorthiet als calcium-houdend uiterste mineraal. De reeks van mineralen is een zogenaamde vaste oplossing.
Archaeoraptor was in juli 1997 een zeer opmerkelijke fossiele vondst in de Chinese provincie Liaoning. Met het lichaam van een vogel en de staart van een dinosauriër werd het Liaoning-fossiel gepresenteerd als een bijzondere tussenvorm tussen beiden. Op basis van wetenschappelijk onderzoek werd echter in 1999 aangetoond dat het fossiel een vervalsing was.
Montfort-l'Amaury is een gemeente in het Franse departement Yvelines (regio Île-de-France) en telt 3133 inwoners (2004). De plaats maakt deel uit van het arrondissement Rambouillet. De plaats is bekend doordat de componist Maurice Ravel hier lange tijd gewoond heeft en er ook overleden is. Zijn huis is thans als museum aan deze componist gewijd.
Top is een seksuele rol in de SM-scène. De rol behelst het vervullen van de onderwerpende, al dan niet penetrerende partner tijdens het SM-seksspel. Het staat in direct verband met de rol van seksueel meester tijdens sadistische seksspelen als vernedering, dienen en leiden en die tijdens bondage en spanking. De tegenovergestelde rol heet bottom.
Varallo, vaak Varallo Sesia genoemd ter onderscheiding van Varallo Pombia, is een gemeente in de Italiaanse provincie Vercelli (regio Piëmont) en telt 7452 inwoners (31-12-2004). De oppervlakte bedraagt 88,7 km², de bevolkingsdichtheid is 84 inwoners per km². De volgende frazioni maken deel uit van de gemeente: Crevola, Roccapietra, Morca, Balangera, Parone, Morondo Locarno.
Moritz Schönfeld ( Groningen, 9 februari 1880 - 's-Graveland, 4 oktober 1958) was een Nederlands taalkundige geboren te Groningen. Hij studeerde Nederlandse letteren en deed baanbrekend werk inzake algemene en Nederlandse taalwetenschap en taalkunde. In 1954 kreeg hij de Prijs voor Meesterschap van de Maatschappij der Nederlandse Letterkunde.
Steve Fox (21 jaar) is een personage uit de serie Tekken. Steve Fox is een professionele Britse bokser die de zoon blijkt te zijn van huurmoordenares Nina Williams. Steve is student aan de Universiteit van Oxford, waar hij biologie studeert voordat hij bokser wordt. Tijdens een van de bokswedstrijden wint hij, hoewel afgesproken was dat hij zou verliezen. Om niet vermoord te worden vlucht hij naar Amerika. Hij doet mee aan de Tekken 4 om van de maffia af te komen.
Station Weesp is een spoorwegstation in de Nederlandse stad Weesp. In Weesp komen de Oosterspoorweg, Flevolijn en Schiphollijn bij elkaar. Weesp is daardoor een belangrijk overstapstation voor reizigers tussen Amsterdam/Schiphol en Almere/Hilversum. Het huidige station bestaat uit 2 eilandperrons, en in totaal 6 sporen, waarvan 2 sporen voor doorgaande treinen. Op de eilandperrons wordt veel gebruikgemaakt van cross-platform-overstap.
Presidentsverkiezingen zijn de verkiezing van een president. In veel landen wordt de president rechtstreeks door het volk gekozen, zoals de Franse president, maar in sommige landen wordt de president indirect verkozen, zoals de Duitse bondspresident. De president van de Verenigde Staten wordt evenmin direct gekozen. Dat gebeurt door kiesmannen, die per staat worden gekozen door de bevolking. Iemand die zich kandidaat heeft gesteld voor de functie van president heet presidentskandidaat.
Bordighera is een gemeente in de Italiaanse provincie Imperia (regio Ligurië) en telt 10.647 inwoners (31-12-2004). De oppervlakte bedraagt 10,4 km², de bevolkingsdichtheid is 1014 inwoners per km². Bordighera is bekend om zijn vele gebouwen uit de belle-epoque en was voor de eerste wereldoorlog een door de Europese adel en elite veel bezochte badplaats om tot rust te komen. Het monumentale hotel Angst is een goed voorbeeld van een belle-epoque hotel.
Camurac is een gemeente in het Franse departement Aude (regio Languedoc-Roussillon) en telt 120 inwoners (2009). De plaats maakt deel uit van het arrondissement Limoux.Camurac herbergt een klein skigebied met vijf liften en veertien pistes (4 groen, 6 blauw, 2 rood, 2 zwart) op een hoogte van 1400 tot 1800 meter, deels kunnen die kunstmatig besneeuwd worden met sneeuwkanonnen. Het is het enige skigebied in het departement Aude.
Messier 37 (M37 / NGC 2099) is een open sterrenhoop in het sterrenbeeld Voerman (Auriga). Het hemelobject werd al voor 1654 door Giovanni Batista Hodierna ontdekt. Charles Messier nam het object in 1764 op in zijn lijst van komeetachtige objecten als nummer 37. M37 staat in het zuiden van het sterrenbeeld Voerman, dichtbij M36 en M38, het bevat meer dan 500 sterren en staat op een afstand van ongeveer 4400 lichtjaar van de Aarde.
Lantana is een geslacht uit de ijzerhardfamilie (Verbenaceae). Het geslacht omvat circa 150 soorten overblijvende planten en komt van nature voor in de tropische gebieden van Amerika en Afrika. Het geslacht omvat zowel kruidachtige planten als struiken, die 0,5-2 m lang worden. De soorten hebben bloeiwijzen met geurende, oranje en rode bloemen. Er zijn ook cultivars ontwikkeld met andersgekleurde bloemen. De besvruchten van Lantana zijn giftig. De bloemen trekken vele insecten en vogels aan.
Slatina is een stad in Roemenië aan de rivier de Olt en de hoofdstad van het district Olt. In Slatina is een van de grootste aluminiumfabrieken van Oost-Europa gevestigd: Alro Slatina begon hier in 1963 zijn productie, werd in 2002 geprivatiseerd en is sindsdien grotendeels in handen van het in Nederland gevestigde Vimetco N.V. Slatina was in 1909 de geboortestad van de schrijver Eugen Ionescu (Eugène Ionesco).
Jarhead bevat de memoires van Anthony Swofford. Het boek gaat over Swoffords leven in de Amerikaanse marine en zijn deelname aan de Eerste Golfoorlog als scherpschutter. Na zijn deelname aan deze oorlog heeft Anthony Swofford gestudeerd aan de Universiteit van Iowa, alwaar hij zijn master heeft gehaald. Jarhead is in 2005 verfilmd. Deze film, eveneens Jarhead genaamd, is geregisseerd door Sam Mendes met Jake Gyllenhaal in de rol van Anthony Swofford.
Quattro Castella is een gemeente in de Italiaanse provincie Reggio Emilia (regio Emilia-Romagna) en telt 12.098 inwoners (31-12-2004). De oppervlakte bedraagt 46,1 km 2, de bevolkingsdichtheid is 244 inwoners per km 2. De volgende frazioni maken deel uit van de gemeente: Bedogno, Bosco, Braglie, Ca'Fornace, Calinzano, Casa Valle, Forche, La Fornace, Mangallana, Montecavolo, Orologia, Pamperduto, Piazza Navona, Puianello, Roncolo, Rubbianino, Salvarano, Scampate, Selvarola.
De Smart ForFour is een automodel van Smart. Het is een vierzitter, verkrijgbaar met een 1000 cc en 1100 cc driecilinder en 2 viercilinders, de 1300 cc en 1500 cc. De forfour werd in 2004 op de markt gebracht. Evenals bij de andere Smarts is de "Tridon"-veiligheidskooi aan de buitenzijde zichtbaar. Deze sterke constructie is in een andere kleur uitgevoerd dan het overige plaatwerk. In Nederland werd in totaal over de jaren 2004, 2005 en 2006 ongeveer 2500 Forfours verkocht.
De Tsna ( Russisch: Цна) is een rivier noordwest-Europese deel van de Russische Federatie, in de oblast Tver, die uitmondt in het Mstinomeer. De lengte van de Tsna is 160 km, de oppervlakte van haar bassin is 4 390 km², haar debiet (op 38 km van de monding) is 12,3 m³/s. De diepte van de Tsna varieert van 10 tot 30 meter. De rivier behoort tot het stroomgebied van de Oostzee; het belangrijkste punt aan de rivier is Vysjnij Volotsjok. De Tsna ontspringt in de Valdajhoogten.
Hyomys is een geslacht van knaagdieren uit de muizen en ratten van de Oude Wereld dat voorkomt op Nieuw-Guinea. De beide soorten leven in de bergen, van 1300 tot 2800 m hoogte (inclusief de Vogelkop en het Huonschiereiland, maar exclusief de bergen in het noorden). Het zijn enorme ratten (kop-romplengte 300 tot 390 mm) met brede voortanden en hooggekroonde kiezen. De staart is kort en onbehaard en is bedekt met grote, ruitvormige schubben. De oren zijn wit. Er zijn twee soorten:
Riedel is een in Ede gevestigde drankenfabrikant. Het maakt als FrieslandCampina Riedel B.V. deel uit van FrieslandCampina. Riedel produceert Appelsientje, CoolBest, DubbelFrisss, Extran en Taksi. De fabriek is gevestigd in Ede vanwege de goede kwaliteit van het drink- en grondwater. Riedel was ook de naam van een voormalig frisdrankmerk (sinas), rond 1953 geïntroduceerd in een grote (liter)fles.
Pfaffenhoffen is een gemeente in het Franse departement Bas-Rhin (regio Elzas) en telt 2677 inwoners (2005). Tot 1 januari 2015 maakte deel uit van het kanton Bouxwiller en het arrondissement Saverne. Samen met Niedermodern werd Pfaffenhoffen overgeheveld naar het arrondissement Haguenau, dat werd hernoemd naar het arrondissement Haguenau-Wissembourg, en de gemeentes werden ingedeeld bij het nieuw gevormde kanton Reichshoffen.
Valdeblore is een gemeente in het Franse departement Alpes-Maritimes (regio Provence-Alpes-Côte d'Azur) en telt 796 inwoners (2005). De plaats maakt deel uit van het arrondissement Nice. Valdeblore bestaat niet als plaats maar bevat een aantal kleinere kernen, allen gelegen in de vallei van de Blore aan welke de gemeentenaam is afgeleid: Saint-Dalmas, La Roche, La Bolline, Mollières en La Colmiane.
The Opposites is een Nederlands rapduo, bestaande uit de rappers Willy (Willem de Bruin) en Big2 (Twan van Steenhoven). Zij noemen zich The Opposites omdat zij in zo'n beetje alles het tegenovergestelde van elkaar zijn. Niet alleen in hun uiterlijk (Willy is klein en donker terwijl Big2 lang en blank is) maar ook in hun gedrag. De Bruin komt uit Noordeinde en Van Steenhoven uit Heiloo. Nu wonen ze allebei in Amsterdam.
Arinos is een van de 22 microregio's van de Braziliaanse deelstaat Mato Grosso. Zij ligt in de mesoregio Norte Mato-Grossense en grenst aan de microregio's Alta Floresta in het noorden, Colíder en Sinop in het noordoosten, Alto Teles Pires in het oosten, Parecis in het zuiden en zuidwesten en Aripuanã in het westen. De microregio heeft een oppervlakte van ca. 54.133 km². Midden 2004 werd het inwoneraantal geschat op 77.060. Zes gemeenten behoren tot deze microregio:
Argenta is een gemeente in de Italiaanse provincie Ferrara (regio Emilia-Romagna) en telt 21.971 inwoners (31-12-2004). De oppervlakte bedraagt 311,0 km², de bevolkingsdichtheid is 70.6 inwoners per km². De volgende frazioni maken deel uit van de gemeente: Anita, Bando, Benvignante, Boccaleone, Campotto, Consandolo, Filo, Longastrino, Ospitale Monacale, San Biagio, San Nicolò, Santa Maria Codifiume, Traghetto.
Leonardus Justinus Heijdenrijk ( Den Helder, 12 juni 1932 - Amersfoort, 19 februari 1999) was een Nederlandse architect. Hij richtte het Architecten Kollektief Heijdenrijk op dat zetelt in Amersfoort. Zijn werk wordt tot het structuralisme gerekend. Hij ontwierp onder andere brugwoningen in de wijk Kattenbroek in Amersfoort en het TWRC-gebouw van de Universiteit Twente dat in 2002 gedeeltelijk is afgebrand.
Pader is een district in het noorden Oeganda met een bevolking van 325.885 (de telling van 2002). Het grootste deel van de bevolking is momenteel internationaal verspreid. De zetel van de districtsoverheid, de stad Pader, is gevestigd in het centrum van het district. Het district grenst aan Kitgum in het noorden, Kotido in het oosten, Lira in het zuiden, Apac in het zuidwesten en Gulu in het westen. Samen met Gulu en Kitgum vormt Pader het Acholiland, het gebied van de Acholi in Oeganda.
De Slag bij Poitiers was een veldslag tussen Engeland en Frankrijk die op 19 september 1356 plaatsvond bij Poitiers. De slag staat ook bekend onder de namen Slag van Maupertuis of Slag van Nouaillé en werd de tweede van de drie grote overwinningen voor Engeland in de Honderdjarige Oorlog.Engeland werd aangevoerd door de Engelse prins van Wales, Eduard de "Zwarte Prins", en Frankrijk door Jean II. Bij de nederlaag werd Jan II bij Maupertuis door de Engelsen gevangengenomen.
Stefano Maarten Seedorf ( Zaanstad, 28 april 1982) is een Nederlandse voetballer van Surinaamse afkomst. Momenteel speelt Seedorf als middenvelder bij de Ajax Zaterdag. Eerder speelde hij onder meer voor Ajax, NAC Breda, FC Groningen en AC Monza Brianza 1912. Als international kwam Seedorf tussen 2002 en 2003 uit voor het Nederlands voetbalelftal -21. Stefano is onder andere een neef van Chedric en Clarence Seedorf.
Montloué is een gemeente in het Franse departement Aisne (regio Picardië) en telt 180 inwoners (2004). De plaats maakt deel uit van het arrondissement Laon. In 2008-2009 werd in Montloué een windmolenpark aangelegd met een jaarlijkse capaciteit van 17 GW.h, de elektriciteitsbehoefte van circa 7.000 personen. Dit windmolenpark brengt belangrijke nieuwe inkomsten mee voor het dorpje, dat tot die tijd uitsluitend op landbouw aangewezen was.
Koločep is een van de zeven Elafieten, een archipel ten noordwesten van de rivièra van Dubrovnik. Koločep is één van de drie bewoonde Elafieten en daarmee het zuidelijkste bewoonde eiland van Kroatië. Het eiland ligt 3 km ten noordwesten van de stad Dubrovnik en beslaat een gebied van 3 km². Het eiland is autovrij en rijk aan olijvengaarden en pijnbomen. Er zijn twee dorpen, Gornje Celo en Donje Celo, die samen ongeveer 150 inwoners hebben.
Blanquilla is een klein eiland dat behoort tot de Federale gebieden van Venezuela (Zuid-Amerika) en ligt ten noordwesten van Isla Margarita en ten westen van de Grenadinen in de Caraïbische Zee. Het is het op twee na grootste eiland van het land. In het zuidoosten van het eiland is een kleine marinebasis gevestigd. Er ligt een kleine landingsbaan voor kleine toeristenvliegtuigjes die er voor eendags tripjes heen komen.
Suicidal Tendencies is een Amerikaanse thrashmetal/hardcore-band, die in 1981 is opgericht in Venice, Californië. De band haalde tevens veel invloeden uit de punk en funk. In 1995 valt de band min of meer uit elkaar, om een paar jaar later weer opnieuw geformeerd te worden. Naast Suicidal Tendencies zijn er diverse projecten, waarvan het bekendste Infectious Grooves is, waaraan diverse bandleden hun bijdrage leveren.
De chemokar is een vuilophaaldienst die in een stad het klein chemisch afval ophaalt dat niet in de vuilnisbak mag worden gegooid. Dit afval kan op bepaalde dagen worden aangeboden bij zogenaamde "chemo-haltes",In andere plaatsen doet de chemokar zijn rondje door het hele dorp, en laat een wijsje horen. Wanneer het "De chemokar..." door de straat schalt kan ieder zijn milieubox of chemobox laten legen.Wil men een chemokar besturen behoort men hier een opleiding voor te volgen.
Het dagblad Amigoe is een Nederlandstalige krant, met hoofdredactie op Curaçao, die zich richt op een publiek op Aruba, Curaçao, Sint Maarten en in Caribisch Nederland. Voor dit laatste eiland bestaat een afzonderlijke editie. De krant brengt een digitale editie uit via de eigen website. De krant werd in december 1883 opgericht als Amigoe di Curaçao vanuit de Orde der paters Dominicanen. Het verscheen tot 1935 als weekblad, tot 1941 kwam het twee keer per week uit en daarna als dagblad.
De Zeeheldenbuurt is een wijk in het zuidwesten van de stad Groningen. De wijk ligt ten westen van de Paterswoldseweg, ten noorden van de spoorlijn Groningen-Leeuwarden en ten zuiden van het Hoendiep. Belangrijkste wegen zijn de Peizerweg en de Paterswoldseweg. Alle straten in de wijk zijn vernoemd naar (Nederlandse) zeehelden, zoals Admiraal de Ruyter, Van Wassenaer, Van Heemskerck Van Brakel, et cetera.
Hugues Aufray, eigenlijke naam Jean Auffray ( Neuilly-sur-Seine, 18 augustus 1929) is een Franse zanger. Hij heeft een Spaanse herkomst en begon zijn zangcarrière ook met Spaanse liedjes. Hij vertegenwoordigde Luxemburg op het Eurovisiesongfestival 1964 met het lied Dès que le printemps revient en werd 4de. Zijn bekendste liedjes waren "Santiano," "Céline," "Stewball" en "Barco de Papel." Hij is ook bekend voor zijn Franse covers van liedjes van Bob Dylan.
Tisjrie, ook wel tisjri, ( Hebreeuws: תִּשְׁרֵי, ook wel תִּשְׁרִי) is de eerste maand van het joodse jaar (gebaseerd op de Misjna). Het is echter volgens de Thora de zevende maand van het joodse jaar, geteld vanaf 1 niesan, waarin het Pesachfeest wordt gevierd ter herinnering aan de uittocht van Egypte. De maand telt 30 dagen. Deze maand valt ongeveer samen met de tweede helft van september en de eerste helft van oktober van de gregoriaanse kalender. Vijf feesten vallen in de maand tisjrie:
Mundilfari is een natuurlijke satelliet van Saturnus. De maan werd in 2000 ontdekt door B. Gladman en heette in eerste instantie S/2000 S 9 (ook Saturnus XXV). Mundifari is 5,6 km in doorsnee en draait in tegengestelde richting in 928 dagen rond Saturnus. De naam is van een reus uit de Noorse mythologie. Mundifari was getrouwd met Glaur en hun kinderen waren zo mooi dat ze hun zoon Mani (maan) en hun dochter Sol (zon) noemden.
De Haspel is een plaatsje even ten zuiden van Zevenhuizen in de gemeente Leek in de provincie Groningen. De naam verwijst naar het kanaal dat de vorm van een haspel of slinger heeft. Het kanaal is een zijtak van het Mandelige Hoofddiep. Mandelig wil zeggen dat iedere man (lees eigenaar) langs het kanaal zijn eigen deel moest onderhouden. Het kanaal zelf heet de Haspelwijk. Vlak bij de grens met Drenthe maakt het kanaal een haakse bocht. Dit gedeelte heet Dwarshaspel.
De Italiaanse voedselindustrie is het complex van boerenbedrijven, bedrijven die aangeleverde producten vervolgens bewerken, en de distributiebedrijven in Italië (supermarkten bijvoorbeeld), kortom bedrijven die werkzaam zijn langs de hele voedselproductieketen. Zij heeft de laatste twintig (1980-2000) jaar grote veranderingen ondergaan. Vooral de distributiesector is onderhevig geweest aan grote veranderingen.
Belgorod ( Russisch: Белгород, B lgorod) is een stad in het zuiden van Europees Rusland. Het is de hoofdstad van de gelijknamige oblast. De stad ligt op de zuidelijke uitlopers van het Centraal Russisch Heuvelland. Het grootste deel van de stad ligt op de rechteroever van de Severski Donets (zijrivier van de Don), op 695 kilometer ten zuiden van Moskou. Belgorod betekent net als de Servische hoofdstad Belgrado "witte stad".
Villé is een voormalig kanton van het Franse departement Bas-Rhin. Het kanton maakt deel uit van het arrondissement Sélestat-Erstein. Op 1 januari 2015 werd het kanton opgeheven en de gemeentes werden opgenomen in het nieuwe kanton Mutzig. De gemeentes bleven echter onder het arrondissement Sélestat-Erstein vallen, terwijl de rest van de gemeentes van het kanton Mutzig bij onder het aangrenzende arrondissement Molsheim vielen en nog altijd vallen.
De vlag van Ligurië is een verticale driekleur in de kleuren (vanaf links) groen, rood en blauw. In het midden van de vlag staat een afbeelding van een zeilschip. Het zeil vertoont een rood Kruis van Sint-Joris, een historisch symbool van Ligurië dat ook de vlag van Genua en de oude vlag van de Ligurische Republiek ( 1797- 1814) vormt. In elk van de kwartieren van het kruis staat een zespuntige zilveren ster. De vlag werd aangenomen op 27 juni 1997.
ISO 18028 is een standaard voor netwerkbeveiliging. De standaard is gebaseerd op de eerder al door de International Telecommunication Union (ITU) geadopteerde standaard zoals die is verwoord in het Bell Labs X.805 framework. Doel is het realiseren van end-to-end beveiliging van netwerkverbindingen. De standaard bestaat uit een 5-tal substandaards, waarvan er inmiddels 3 door de ISO zijn geformaliseerd:
Rignano sull'Arno is een gemeente in de Italiaanse provincie Florence (regio Toscane) en telt 8792 inwoners (30-09-2011) . De oppervlakte bedraagt 54,2 km², de bevolkingsdichtheid is 162,21 inwoners per km².De volgende frazioni maken deel uit van de gemeente: Bombone, Cellai, Le Corti, Le Valli, Pian dell'Isola, Rosano, Salceto, San Donato in Collina, San Martino, San Piero, Santa Maria, Sarnese, Torri, Troghi en Volognano.
Teeffelen is een dorp in de Nederlandse provincie Noord-Brabant. Het dorp behoort tot de gemeente Oss.Teeffelen komt van effa=water en lo=dorp waarvoor Te is gezet . Ligt als enige kleine kern van de voormalige gemeente Lith niet aan de Maas. Vroeger lag het dicht bij de Maas, maar door de Maasverbeteringswerkzaamheden in de jaren 30 van de 20e eeuw werd de meander afgesneden en kwam de Alphense Waard, die voorheen aan de Gelderse oever lag, nu op de Brabantse oever te liggen.
Koninklijke de Ruijter is een dochteronderneming van het Amerikaanse Heinz en gespecialiseerd in de vervaardiging van typisch Nederlands broodbeleg, zoals hagelslag, vruchtenhagel, muisjes, chocoladevlokken, anijshagel en gestampte muisjes. De slogan van De Ruijter is: 'De Ruijter, de broodversierder sinds 1860', het jaar waarin het bedrijf is opgericht door C.R. (Cees) de Ruijter. In 2001 is Koninklijke de Ruijter samen met Hak, Honig en nog enkele bedrijven door CSM verkocht aan Heinz.
De Slag bij Mohács (Hongaars: mohácsi csata of mohácsi vész, Turks: Mohaç Savașı of Mohaç Meydan Savașı) is een veldslag die op 29 augustus 1526 werd uitgevochten tussen het Koninkrijk Hongarije onder leiding van koning Lodewijk II van Hongarije en het Ottomaanse Rijk onder leiding van Süleyman I. De slag resulteerde in een Hongaarse nederlaag waarbij koning Lodewijk II om het leven kwam toen hij het slagveld probeerde te ontvluchten.
3-methyl-1-butylacetaat of isoamylacetaat, vaak ook i-amylacetaat of soms bananenolie genoemd, is een organische verbinding met een typerende geur en smaak van bananen. Hierdoor wordt het veel gebruikt als geur- en smaakstof in producten die naar banaan moeten smaken, zoals snoepjes. De stof komt voor als een heldere kleurloze viskeuze vloeistof, die slechts matig in water oplost, maar goed oplosbaar in de meeste organische oplosmiddelen.
La Ferté-Imbault is een gemeente in het Franse departement Loir-et-Cher (regio Centre) en telt 1035 inwoners (1999). De plaats maakt deel uit van het arrondissement Romorantin-Lanthenay. Het plaatsje werd bekend in België toen de pedofiele bisschop Roger Vangheluwe zich daar verschanste op een domein van de Monastieke Gemeenschappen van Jeruzalem in 2011 ten gevolge van het schandaal losgebroken in zijn thuisstad Brugge.
Jauru is een van de 22 microregio's van de Braziliaanse deelstaat Mato Grosso. Zij ligt in de mesoregio Sudoeste Mato-Grossense en grenst aan Bolivia in het zuiden, de mesoregio Centro-Sul Mato-Grossense in het oosten en de microregio's Tangará da Serra in het noordoosten en noorden en Alto Guaporé in het westen. De microregio heeft een oppervlakte van ca. 16.848 km². Midden 2004 werd het inwoneraantal geschat op 101.525. Twaalf gemeenten behoren tot deze microregio:
Dobroslav II (Servisch: Доброслав II) was de zoon van Mihailo Vojislavljević en de broer van Konstantin Bodin. Hij volgde zijn broer Konstantin Bodin als mederegent (samen met zijn broer Mihailo) op in 1101 als koning van Dioclitië. Hij werd echter door de Rascische župan Vukan te gronde gericht en door Kočapar vervangen. Vanaf dan neemt Raška de leiding over binnen het oude Servië, waarbij Dioclitië voortaan in de schaduw kwam te staan van Raška.
RegioNED is een tv-programma dat wordt uitgezonden op de Nederlandse Regionale Omroepen (zie ook lijst van televisiekanalen). Voorheen werd het ook uitgezonden op Nederland 1. In RegioNED worden fragmenten, met name aparte verhalen, van de (andere) regionale omroepen getoond. Het is een gezamenlijk programma, dat gemaakt wordt door de redactie van de RadioNieuwsCentrale in Hilversum, geleid door hoofdredacteur Rommert Kruithof.
Flysch is een opeenvolging van sedimentair gesteente die gevormd wordt in diep-mariene voorlandbekkens aan de rand van een zich vormend gebergte. Het wordt daarom een syn-orogeen sediment genoemd. Flysch wordt gevormd in een vroeg stadium van de ontwikkeling van het voorlandbekken. Als het gebergte verder ontwikkelt zal het bekken opgevuld raken en zal de flysch overdekt worden met jongere molasse.
Wontergem is een dorp in de Belgische provincie Oost-Vlaanderen en een deelgemeente van de stad Deinze sinds 1977. Wontergem ligt ten westen van Deinze zelf, tegen de grens met West-Vlaanderen, bij de Oude Mandel. De bevolking bestaat grotendeels uit landbouwers en forensen. Guido Gezelle heeft er een gedicht over geschreven. Het licht glooiende landschap rond het dorp, behorend tot Zandig Vlaanderen, is enigszins gaaf gebleven.
Het gemeentehuis van Oslo ( Noors: Oslo rådhus ) biedt plaats aan de gemeenteraad, ambtenaren en kunststudio's en kunstgalerijen. Gelegen aan de haven van Oslo is het stadhuis een prominent bouwwerk van de stad. Jaarlijks, in december, wordt de Nobelprijs voor de Vrede in het gemeentehuis uitgereikt. Dit heeft ervoor gezorgd dat het gemeentehuis een van de bekendste gebouwen van Oslo is geworden. In juni 2005 werd het gebouw met 30,4% van de stemmen gekozen tot "Oslo's gebouw van de eeuw".
Clamart is een gemeente in het Franse departement Hauts-de-Seine (regio Île-de-France) en telt 48.572 inwoners (1999). De plaats maakt deel uit van het arrondissement Antony. Op 22 augustus 1962 werd te Clamart door een groep rond luitenant-kolonel Jean Bastien-Thiry een aanslag gepleegd op president Charles de Gaulle. Op 11 november 2004 is de voormalige Palestijnse leider en Nobelprijswinnaar Yasser Arafat overleden in het ziekenhuis van Clamart.
Elisha Haydon Collier (1788-1856) was een Amerikaanse uitvinder uit Boston, die van 1818-1850 in Engeland woonde. In 1814 vond hij een revolver met een vuursteenslot en automatische toevoer van het pankruit uit, waarop hij in 1818 octrooi kreeg. Vanaf 1819 werd dit ontwerp in productie genomen door John Evans & Son uit Londen. Deze revolver was een van de meest gebruikte vuistvuurwapens in het Britse leger in Brits-Indië.
Šolta is een betrekkelijk klein eiland gelegen in de Adriatische Zee en behorend tot Dalmatië (Kroatië). Het eiland ligt ten westen van het eiland Brač, ten oosten ligt het eiland Drvenik Vekki en in het zuidoosten Hvar. In het noorden ligt de stad Split op het vasteland. Solta is het 13e grootste eiland van Kroatië en behoort tot de Midden-Dalmatische eilanden. Het eiland ligt 10,7 km van het vasteland verwijderd. Šolta heeft een oppervlakte van 52 km².
Metafysische levitatie, of kortweg levitatie, verwijst naar het veronderstelde bovennatuurlijke fenomeen van het omhoog zweven van voorwerpen of levende wezens, zonder dat daar een afdoende wetenschappelijke verklaring (zoals elektromagnetisme of luchtdruk) voor te geven is. Meestal wordt de term in meer beperkte betekenis gebruikt en refereert dan aan de levitatie van het menselijk lichaam. Het vermogen tot levitatie wordt zowel door oosterse mystici als moderne mediums geclaimd.
Aripuanã is een van de 22 microregio's van de Braziliaanse deelstaat Mato Grosso. Zij ligt in de mesoregio Norte Mato-Grossense en grenst aan de deelstaten Amazonas in het noorden en Rondônia in het westen en de microregio's Parecis in het zuiden, Arinos in het zuidoosten en Alta Floresta in het noordoosten. De microregio heeft een oppervlakte van ca. 124.124 km². Midden 2004 werd het inwoneraantal geschat op 110.628. Acht gemeenten behoren tot deze microregio:
De Koninklijke Parken van Londen of Royal Parks of London waren oorspronkelijk eigendom van de Britse monarchie voor recreatief gebruik door de leden van de koninklijke familie. Met de toenemende verstedelijking van Londen werden de bewaard gebleven parken vrij toegankelijke en open ruimten en werden omgevormd tot openbare parken. Er zijn heden ten dage acht parken die formeel door deze naam worden beschreven.
De turboshaft-motor (Nederlands: gasturbinemotor) vertoont grote gelijkenis met de turboprop-motor. Het voornaamste verschil is de turbine-as, die niet een propeller aandrijft, zoals bij een turboprop het geval is. De turbine-as van een turboshaft is verbonden met een transmissie, die bijvoorbeeld de rotors van een helikopter aandrijft. Ook wordt de turboshaft-motor toegepast voor bijvoorbeeld de voortstuwing van marineschepen, (snelle) veerboten, vrachtschepen en tanks.
Kaffe is een Bulgaarse jazzband. Ze vertegenwoordigden Bulgarije op het Eurovisiesongfestival 2005 en werden 19de in de halve finale met het lied Lorraine. Het was de eerste deelname voor het land. De nationale finale verliep niet zonder kleerscheuren, Kaffe werd ervan beschuldigd dat de wedstrijd al verkocht was en sowieso naar het songfestival mocht. De andere favoriet weigerde daarom op te treden en zonder optreden werd deze artiest zelfs tweede bij de televoters.
De Funiculaire de Montmartre (Kabeltrein van Montmartre) is een kabeltrein in Parijs, gelegen in het 18e arrondissement. Het is een automatische kabeltrein bestaande uit twee cabines. De kabeltrein is in juli 1900 geopend om de top van de heuvel Montmartre en daarmee de Sacré-Cœur makkelijker bereikbaar te maken. De kabeltrein wordt beheerd door de RATP, en vervoert jaarlijks 2 miljoen reizigers.
Schiltigheim is een kanton van het Franse departement Bas-Rhin. Het kanton maakt deel uit van het arrondissement Strasbourg. Voor 1 januari 2015 behoorde het kanton tot het arrondissement Strasbourg-Campagne. Op diezelfde dat werd het aangrenzende kanton Bischheim opgeheven en werd de gemeente Bischheim bij het kanton Schiltigheim, dat daarvoor uitsluitend de gemeente Schiltigheim bestond, gevoegd.
Le Musée des Égouts de Paris is een museum in Parijs en staat in het teken van de riolering van Parijs met name het onderhoud c.q. schoonmaken hiervan. De riolering van Parijs wordt genoemd in Les Misérables (Jean Valjean; Boek II, hoofdstuk 1): "... Paris a sous lui un autre Paris ; un Paris d’égouts ; lequel a ses rues, ses carrefours, ses places, ses impasses, ses artères, et sa circulation, qui est de la fange, avec la forme humaine de moins."
Revda (Russisch: Ревда) is een Russische stad ten oosten van de Oeral in de Centrale Oeral aan de rivier de Revda (zijrivier van de Tsjoesovaja) en de Oevervijver (берегах пруда) op 42 kilometer ten westen van Jekaterinenburg. De stad wordt ook wel de "eerste stad van Europa" genoemd vanwege haar ligging naast de officiële grens tussen Azië en Europa (60e breedtegraad). Samen met Pervo-oeralsk ten noorden ervan heeft de stad een groot industriegebied met veel metallurgie.
Memoirs of a Geisha is een Academy Award-winnende Amerikaanse film uit 2005 geregisseerd door Rob Marshall. Het scenario, gebaseerd op het veelverkopende boek van Arthur Golden, werd geschreven door Robin Swicord. De film wordt gedistribueerd door Columbia Pictures en DreamWorks. In 2006 werd de film genomineerd voor zes Oscars, waaronder:Op de uitreiking konden drie nominaties verzilverd worden: de film won Academy Awards voor Cinematografie, Kostuumontwerpen en Art Direction'.
Het Hallerbos is een bos met een oppervlakte van 552 ha ten zuidoosten van Halle (511 ha op Hals grondgebied). Het bos is grotendeels eigendom van het Vlaams Gewest en een klein deel van het Waals Gewest en privé-eigendommen. Het Hallerbos vormt een stil recreatiegebied, dat sterk op prijs gesteld wordt door de bevolking van de omliggende sterk verstedelijkte zones. Het is zeer toegankelijk dankzij de vele paadjes, en voor een kennismaking zijn er drie wandelroutes uitgestippeld.
Stien (Cristiana) Eelsingh (Zwolle, 1 september 1903 - Meppel, 18 juni 1964) was een Nederlands schilderes die afwisselend in Amsterdam en Staphorst werkte. Haar vader was oorspronkelijk als huisschilder in dienst van de Nederlandse Spoorwegen en werkte later als fotograaf.Hoewel geboren te Zwolle, is ze de geschiedenis ingegaan als de "schilderes van Staphorst", waar ze vanaf 1942 tot enige weken voor haar dood woonde.
Montelupone is een gemeente in de Italiaanse provincie Macerata (regio Marche) en telt 3335 inwoners (31-12-2004). De oppervlakte bedraagt 32,7 km², de bevolkingsdichtheid is 102 inwoners per km². De volgende frazioni maken deel uit van de gemeente: Aneto/Becerica, Canneggiano, Case Bruciate, Castelletta, Cervare, Colle Forche, Fonte Pianella, Fonterosa, Isola, Montenovo, San Firmano, San Martino, San Matteo, Sant'Agostino Sbarre, Sbarre.
De zalige Walter van Bierbeek (Bierbeek - Himmerode, 1224) was een zoon van de toenmalige heer Walter I van Bierbeek. In zijn jeugd was Walter waarschijnlijk schildknaap van de hertog Hendrik I van Brabant en hij nam deel aan de Derde Kruistocht (1189-1192) die mislukte. Ontgoocheld keerde Walter naar Bierbeek terug en trad later als lekenbroeder en monnik in het cisterciënzerklooster te Himmerode (bij Trier). Zijn feestdag is op 22 januari.
Saarland was één van de landen die deelnam aan de Olympische Spelen. Saarland debuteerde op de Zomerspelen van 1952. Het zou ook de enige deelname blijken te zijn. Vier jaar later ontbrak het op de Spelen en ook op de Winterspelen was het niet actief. In 1957 sloot het land zich aan bij de Bondsrepubliek. Ze behaalden geen enkele medaille. Het Nationaal Olympisch Comité van Saarland ontstond in 1950 en heeft bestaan tot 1957.
Dodge is een Amerikaanse producent van auto's en vrachtwagens. Het had ook een Britse afdeling. Aanvankelijk gestart als assemblagefabriek voor Dodge USA in 1933, ging de Engelse Dodge steeds meer zijn eigen weg, haar producten afstemmend op de lokale markt. Het zette op haar beurt ook een fabriek op in Spanje. Na een fusie met Renault in 1981 ging de vestiging door als Dodge-Renault, vlak daarna stopte de productie. Het werd doorverkocht aan het Italiaans/Duitse Iveco.
De Smart (Swatch Mercedes Art) is een automerk onder de vleugels van het concern Daimler A.G. Soms wordt ook MCC Smart gebruikt. De oprichting van de Smart GmbH begon in 1993 nadat eerder dat jaar bij Mercedes-Benz de eerste gedachte aan een kleine auto die geschikt is voor een grote stad rondging. Hierna ging alles in sneltrein vaart en werd in maart 1993 op een persconferentie de geplande samenwerking met SMH (nu de swatch groep) aangekondigd.
Martin Eduard Sigismund (sinds 1888 von) Simson ( Koningsbergen, 10 november 1810 - Berlijn, 2 mei 1899) was een Duits jurist en liberaal politicus. Hij leidde tweemaal een deputatie die twee verschillende Pruisische koningen de keizerskroon aanbood. De laatste deputatie was succesvol en leidde tot de oprichting van het Duitse Keizerrijk in 1871. Zijn broer Georg Bernhard Simson was eveneens jurist en afgevaardigde in het Frankfurter Parlement. Zijn zoon Bernhard von Simson was historicus.
Idrija is een gemeente in de Sloveense regio Goriška en telt 11.990 inwoners (2002).De naam Idrija is afgeleid van de rivier Idrijca. In Idrija werd vanaf de 15e eeuw kwikzilver gewonnen. Vanwege het geringe rendement werd de mijn in de jaren 1980 gesloten. In Idrija en omgeving houden de vrouwen zich van oudsher bezig met kantklossen. De kantklosmotieven in Idrija wijken af van die in de beide overige Sloveense plaatsen met een kantklostraditie: Cerkno en Železniki.
Marcel Desailly ( Accra, 7 september 1968) is een voormalig Frans voetballer. Hij speelde onder meer voor Olympique Marseille, AC Milan, Chelsea. Ook speelde hij voor het Frans elftal, waarmee hij in 1998 het WK, in 2000 het EK, en in 2001 en 2003 de Confederations Cup won. In 2005 zette hij een punt achter zijn carrière. Dessaily werd beschouwd als één van de beste verdedigers uit zijn tijd, en werd daarom ook door Pelé in maart 2004 vermeld in de opgestelde Lijst FIFA 100 beste spelers.
Sterhyacinth (Scilla) is een geslacht van overblijvende planten. De plaatsing van het geslacht is nogal aan wijziging onderhevig geweest. Zo rekende de 1996 editie van de Heukels' Flora van Nederland het geslacht tot de leliefamilie, maar in het APG II-systeem uit 2003 is de plaatsing in de hyacintenfamilie of in de aspergefamilie. De 23e druk van de Heukels kiest voor dit laatste. Het geslacht kent ongeveer 90 soorten.
De Koninklijke Roei- en Zeilvereeniging De Maas is een in Rotterdam gevestigde roei- en zeilvereniging, die op 1 januari 1851 werd opgericht. KR&ZV De Maas telt circa 2000 leden. Leden van de 'De Maas’ hebben, bij Koninklijk Besluit, het voorrecht een verfraaide nationale vlag als verenigingsvlag te voeren. Maasleden voeren op hun jacht een Nederlandse vlag vertonende in het rood aan de stok de verenigingsstandaard, vierkant wit veld met St. Joriskruis en gouden koningskroon.
Cornelis of het Latijnse Cornelius is een voornaam voor jongens. De naam komt echter ook voor als achternaam. Mogelijk komt deze naam van het Latijnse woord cornu, wat hoorn betekent. Cornelis staat dan voor de gehoornde. Varianten van deze jongensnaam zijn Corneel, Cor, Corné en Kees. De vrouwelijke variant is Cornelia. Deze voornaam is voornamelijk populair in Nederland, maar komt ook voor in Vlaanderen. De naam komt ook voor als achternaam.
Saint-Étienne ( Arpitaans: Sant-Etiève) is de hoofdstad van het Franse departement Loire. De stad ligt aan de Loire en had in 2005 ongeveer 175.700 inwoners. Met alle voorsteden erbij had de stad in 1999 321.703 inwoners. De inwoners van Saint-Étienne worden in het Frans vaak stéphanois genoemd. Saint-Étienne heeft een eigen voetbalteam in de hoogste divisie (Ligue 1) van Frankrijk, AS Saint-Étienne.
Een hypotheeknemer is een geldverstrekker, bijvoorbeeld een bank, die geld uitleent aan een hypotheekgever, bijvoorbeeld een koper van een huis. Tegenover deze geldverstrekking staat dat de hypotheeknemer een hypotheek (eerste recht van verkoop) neemt op het onderpand. In de volksmond wordt met 'een hypotheek nemen' meestal het aangaan van een hypothecaire lening bedoeld ('ik neem een hypotheek op mijn huis').
Cerignale is een gemeente in de Italiaanse provincie Piacenza (regio Emilia-Romagna) en telt 197 inwoners (31-12-2004). De oppervlakte bedraagt 31,5 km², de bevolkingsdichtheid is 7 inwoners per km². De volgende frazioni maken deel uit van de gemeente: Cà d'Abrà, Cariseto, Carisasca, Casale, Castello, La Serra, Lisore, Loc. Madonna, Oneto, Ponte Organasco, Rovereto, Santa Maria, Selva, Zermogliana.
De Slag om Fort Donelson werd uitgevochten van 12 tot 16 februari 1862 in het westelijke deel van de Amerikaanse Burgeroorlog. De inname van het fort door de Noordelijken ontsloot de rivier de Cumberland als een invasie-route naar het Zuiden. Deze slag maakte de onbekende brigadegeneraal Ulysses S. Grant op slag tot een nationale bekendheid als "Unconditional Surrender" Grant, met erbovenop een promotie tot generaal-majoor.
Nadia Zighem (Tours, 19 juni 1973), beter bekend als Nâdiya, is een Franse zangeres, van Algerijnse afkomst. Haar meest bekende hit is Et c'est parti... uit 2005, een groot succes in bijna heel Europa en delen van Oost-Azië. Gedurende haar carrière werkte ze onder meer samen met Kelly Rowland en Enrique Iglesias. Vooral in haar thuisland Frankrijk kent Nâdiya een grote populariteit en is ze meerdere keren onderscheiden met goud of platina.
Le Blanc is een gemeente in het Franse departement Indre (regio Centre) en telt 7015 inwoners (2004). De plaats maakt deel uit van het arrondissement Le Blanc. In 2010 kwam de gemeente in het nieuws omdat er nog steeds, ruim 8 jaar na de invoering van de euro, oude franken aanvaard worden als wettig betaalmiddel. Het dorp heeft beslist deze praktijk nog tot 2012 vol te houden, de uiterste einddatum waarop oude bankbiljetten bij de Banque de France kunnen ingeruild worden in euro's.
Karlovac is de hoofdstad van de gelijknamige provincie Karlovac - Karlovačka županija in Kroatië. Deze stad is een industriestad met ongeveer 60.000 inwoners. De voornaamste industrie op dit moment is de wapenfabriek 'HS Produkt'.De brouwerij van Karlovačko bier kwam na de oorlog in handen van Heineken en werd gesaneerd. Er werken nog maar een paar honderd mensen Karlovac is ontstaan uit een zespuntig fort, dat in de 16e eeuw is gesticht.
Het Wettstein-systeem is een classificatie van planten in een zeer brede zin van het woord. Veel groepen in deze indeling worden tegenwoordig niet meer tot het plantenrijk gerekend. Het systeem is genoemd naar de Oostenrijkse plantkundige Richard Wettstein, die het in 1901-08 (2 delen) voor het eerst publiceerde. De onderstaande indeling is die uit de 4e editie (1935) van R. Wettsteins Handbuch der Systematischen Botanik:
Frascati is een gemeente in de Italiaanse provincie Rome (regio Latium) en telt 20.149 inwoners (31-12-2004). De oppervlakte bedraagt 22,4 km², de bevolkingsdichtheid is 877 inwoners per km². Het is gebouwd op een van de Albaanse Heuvels. ESA (European Space Agency) heeft er ook ESRIN (European Space Research Institute) gevestigd. ESRIN verzamelt, beheert en verspreidt de gegevens van ESA’s satellieten aan ESA’s partners en fungeert als informatietechnologiecentrum.
Op 13 mei 2001 werden er in Italië parlementsverkiezingen gehouden. De kiezers kozen een nieuwe Kamer van Afgevaardigden (Camera dei Deputati) (630 zetels) en Senaat (Senato della Repubblica) (315 zetels). De verkiezingen werden gewonnen door de centrum-rechtse alliantie Huis van de Vrijheden van Silvio Berlusconi. Zijn alliantie won van de centrum-linkse Olijfboomcoalitie Francesco Rutelli. Net als in 1994 vormde Berlusconi een regering.
Jill Johnson ( Ängelholm, 24 mei 1973) is een Zweedse zangeres. In 1998 won ze Melodifestivalen met het lied Kärleken är en mocht zo naar het Eurovisiesongfestival in Birmingham, bij de eerste landen die punten gaven was Jill er niet bij en ze bleef een tijdje op 0 staan, maar dat veranderde gelukkig en zo eindigde ze nog op een mooie 10e plaats. In 2003 deed ze opnieuw mee, met het country-achtige Crazy in love en schopte ze het tot in de finale maar daar moest ze Fame voor laten gaan.
De Luchthaven Frankfurt am Main (voorheen Flughafen Rhein-Main) is een grote luchthaven bij Frankfurt am Main en één van de grootste van Europa. In 2008 werden er 53.472.915 passagiers, 2.042.956 ton vracht en 90.346 ton luchtpost afgehandeld.Frankfurt is een moderne luchthaven en bestaat uit twee terminals die met een gratis shuttlebaan, de zogenoemde Skyline, met elkaar verbonden zijn. Deze shuttlebaan vervoert ongeveer 10 miljoen passagiers per jaar.
Kim Peek (Salt Lake City (Utah), 11 november 1951 - aldaar, 19 december 2009) was een Amerikaan met het savantsyndroom. Hij had een aantal lichamelijke en verstandelijke beperkingen maar beschikte over een eidetisch geheugen.Peek werd geboren met een vergrote schedel, schade aan de kleine hersenen en een grotendeels ontbrekende hersenbalk, het deel van de hersenen dat de hersenhelften verbindt. Als gevolg van deze omstandigheden bleek hij op een aantal terreinen uitzonderlijk begaafd te zijn.
Bavo is een Nederlandse voornaam, afgeleid van de 7e-eeuwse heilige Bavo van Gent, die geboren werd als Allowin. De betekenis van de naam is niet exact bekend. Er zijn twee mogelijke verklaringen. De eerste is dat de naam afgeleid is van het Oudgermaanse woord 'badu', dat 'strijd' betekent. De tweede mogelijkheid is eventueel een Angelsaksische oorsprong, waarbij het woord 'babe' zoveel zou betekenen als 'kleine jongen'.
Het zwijgen is een Nederlandse dramafilm uit 2006 onder regie van André van der Hout en Adri Schrover. De film werd vertoond op het Filmfestival Rotterdam. Na het afleveren van de eerste lange film De arm van Jezus van André van der Hout, schreef hij het scenario van Het zwijgen met zijn compagnon Adri Schover. Ze kregen de goedkeuring van Waterland film om het te maken, deze keer fungeerde Adri Schover als mederegisseur.
Nemi is een gemeente in de Italiaanse provincie Rome (regio Lazio) aan het Meer van Nemi en telt 1923 inwoners (31-12-2004). De oppervlakte bedraagt 7,4 km², de bevolkingsdichtheid is 246 inwoners per km². In de Oudheid was hier geen stad, maar waren er wel tempels voor de cultus van Diana Nemorensis, bekend door het boek The Golden Bough van James George Frazer. In 1944 gingen hier Romeinse schepen van keizer Caligula in vlammen op, die gevonden waren in het meer.
Lincolnshire is een graafschap in de Engelse regio East Midlands en telt 646.645 inwoners. De oppervlakte bedraagt 5920,6 km 2. Lincolnshire grenst aan Norfolk, Cambridgeshire, Rutland, Leicestershire, Nottinghamshire, South Yorkshire, East Riding of Yorkshire en voor slechts 19 meter en daarmee Engelands kortste graafschapgrens aan Northamptonshire. De graafschaphoofdstad is het oude stadje Lincoln.
Power Rangers: Zeo is de naam van het vierde seizoen van de Power Rangers serie geproduceerd door Saban Entertainment. Dit seizoen is een vervolg op Mighty Morphin Alien Rangers (de mini-serie in het derde seizoen van Mighty Morphin Power Rangers).Het verhaal is gebaseerd op de Sentai serie Chouriki Sentai Ohranger. Power Rangers Zeo was met 50 afleveringen het op een na langste seizoen van allemaal.
Een Rits te Ver is een absurde komedie geschreven door Jon van Eerd. Het stuk ging in oktober 2005 in première en betekende de doorbraak voor Jon van Eerd als scriptschrijver. Het stuk was een enorme hit in de Nederlandse theaters. Sjabloon:Bron?In Een Rits te Ver speelde Jon van Eerd de eigenaar van een camping die met sluiting wordt bedreigd. De regie was in handen van Caroline Frerichs. Een televisieregistratie werd op 1 januari 2007 uitgezonden door MAX.
Schaphalsterzijl is een gemaal bij de gelijknamige plaats. Het gemaal heeft als taak de relatieve verhoging van de waterstand, als gevolg door de bodemdaling door de winning van aardgas te compenseren. Het gemaal is op 28 november 2005 officieel in gebruik genomen. Veel bewoners waren tegen de bouw, omdat het het landschap zou ontsieren en niet zou passen bij de bestaande eeuwenoude sluizen. Hierdoor is de bouw zelfs in april 2002 tot september 2002 stopgezet.
Luc Van Langenhove is een Belgische sportverslaggever. In 1985 begon hij zijn carrière als wielercommentator bij de BRTN. Hij is in het begin van de 21ste eeuw eveneens chef-sport bij de VRT en verslaggever bij Sporza Radio. Bij Sporza becommentarieert hij vooral belangrijke wielerwedstrijden , samen met Carl Berteele. Sinds 2007 is hij gestopt met wielercommentaar en voortaan is hij manager van Sporza.
Daniel Webster (Salisbury (New Hampshire), 18 januari 1782 - Marshfield (Massachusetts), 24 oktober 1852) was een invloedrijk Amerikaans politicus en minister van Buitenlandse Zaken (Secretary of State), eerst onder presidenten William Henry Harrison en John Tyler en later onder Millard Fillmore. Samen met Henry Clay en John C. Calhoun wordt Webster gerekend tot de grote drie oratoren die in de Amerikaanse Senaat dienden in de decennia voor de Amerikaanse Burgeroorlog.
dba (dba Luftfahrtgesellschaft mbH) was een lowbudget-luchtvaartmaatschappij met als thuishaven München in Duitsland. Zij leverde reguliere binnenlandse en buitenlandse diensten en ook charters naar Europa en Noord-Afrika. Na de overname van de maatschappij door Air Berlin bleef de naam dba nog een aantal maanden in gebruik, maar de merknaam is vanaf april 2007 verdwenen en de toestellen zijn in de kleuren van Air Berlin overgespoten.
Pyrmont is een voormalig graafschap en vorstendom in Duitsland. Het grondgebied van de voormalige staat Waldeck-Pyrmont besloeg zowel het vorstendom Waldeck als het graafschap Pyrmont.De laatste vorst, Frederik Adolf Herman, deed in de Novemberrevolutie op 13 november 1918 troonsafstand. Waldeck-Pyrmont werd een vrijstaat, overigens zonder ooit een republikeinse grondwet aan te nemen. Pyrmont werd na een staatsverdrag op 30 november 1921 met de Pruisische provincie Hannover verenigd. De resterende vrijstaat Waldeck ging op 1 mei 1929 op in de Pruisische provincie Hessen-Nassau.
De Wechsler Preschool and Primary Scale of Intelligence, kortweg WPPSI (uitspraak = Wipsi) is een intelligentietest voor jonge kinderen van 2 en half tot 7 jaar en 11 maanden. Het vormt samen met de WISC en de WAIS een reeks testen van David Wechsler, pionier van het intelligentie-onderzoek. De WPPSI heeft gelijkaardige onderdelen als de twee andere, maar het accent ligt iets meer op de niet-verbale taken, vanwege de leeftijd van de onderzochte. In 1997 verscheen een Vlaams-Nederlandse herwerking en aanpassing van deze Amerikaanse test.
Westeinde is een buurtschap in de gemeente Zoeterwoude met ongeveer 110 inwoners. Westeinde is eigenlijk een (voor auto's) doodlopende weg van circa 2 km lengte ten westen van Zoeterwoude-Dorp. Het ligt in het midden van de Grote Westeindse Polder. De buurtschap is te bereiken via de dorpsstraat in Zoeterwoude-dorp alwaar een viaduct onder de N206 naar Westeinde leidt. Vanaf het doodlopende eind loopt een fietspad door de weilanden naar een punt op de N206 net ten noorden van Stompwijk. Aan het einde van de weg bevindt zich het vogelreservaat Westeinde.
DA is een Nederlandse drogisterijketen. De keten werd opgericht in 1942 in Rotterdam door een vijftal samenwerkende drogisterijen. De afkorting staat dan ook voor Drogisten Associatie. Bij de DA winkels en DA Retailgroep bv werken rond de 500 mensen. In 2007 kwam DA Retail in bezit van een groep private investeerders. De voornaamste producten in het assortiment zijn op het gebied van verzorging en gezondheid. Naast de reguliere drogisterijen is er ook een aparte tak (DA Luxe) die zich richt op luxe cosmetica.
Een opvaart is de benaming voor een kanaal dat min of meer haaks op een ander kanaal staat. De benaming komt vooral voor in Groningen en Friesland. Een opvaart wordt ook wel schipsloot, schipvaart of brandsloot genoemd. Deze namen komen ook buiten de twee noordelijke provincies voor. Opvaarten zijn vooral aangelegd om de vruchtbare wierdegrond of turf te kunnen vervoeren. De naam brandsloot verwijst naar de andere reden om zo'n water aan te leggen: de beschikking hebben over voldoende bluswater in geval van brand. Veel van dit soort zijtakken hebben hun functie verloren en zijn nu gedempt.
TUI Airlines (voorheen TUIfly) is de alliantie van de zes luchtvaartmaatschappijen van de TUI Group en vormt met meer dan honderddertig toestellen de grootste vakantievloot van Europa. Het is de nummer vijf in de ranglijst van grootste Europese luchtvaartmaatschappijen. TUI Airlines voert vaste lijndiensten en chartervluchten uit naar meer dan 150 bestemmingen vanaf 60 luchthavens in negen Europese landen. TUI Airlines groepeert Arke (Nederland), Corsair International (Frankrijk), TUIfly (Duitsland), Jetairfly (België), Thomson Airways (Verenigd Koninkrijk) en TUIfly Nordic (Zweden).
Guillaume Farel (in het Nederlands ook Willem Farel; Gap, 1489 - Neuchâtel, 13 september 1565) was een Franse kerkgeleerde en calvinistische kerkhervormer. Farel was stichter van de Gereformeerde Kerk in de kantons van Neuchâtel, Bern, Genève en Vaud. Hij wordt vooral herinnerd als degene die Johannes Calvijn overreedde in Genève te blijven in 1536 en terug te keren naar die stad in 1541. Zij hadden zo'n grote invloed op het bestuur van Genève dat het Genève van de tijd een theocratie genoemd kan worden waar protestanten een veilig heenkomen vonden en niet-protestanten vervolgd werden.
The Maltese Falcon is een film noir van debuterend regisseur John Huston. In deze verfilming van het gelijknamige boek (1930) van Dashiell Hammett speelt Humphrey Bogart de cynische privédetective Sam Spade, Mary Astor diens femme fatale en Peter Lorre de wat lijzig sprekende schurk. Inzet is een beeldje dat vervaardigd is van "stuff that dreams are made of". Deze film kreeg drie Oscar-nominaties: beste film, beste scenario (voor John Huston) en beste mannelijke bijrol (voor Sydney Greenstreet). Bogart, Lorre en Greenstreet zouden enkele jaren later weer samen spelen in Casablanca.
Jan Smeekens (Raalte, 11 februari 1987) is een Nederlands langebaanschaatser. Hij is gespecialiseerd in de 500 meter. Zijn bijnaam luidt "De Japanner uit Salland". Daarmee wordt hij vergeleken met Joji Kato en Hiroyasu Shimizu, vanwege zijn schaatshouding en -techniek. Sinds 2009 komt Smeekens uit voor de ploeg van coach Jac Orie, Team LottoNL-Jumbo (voorheen onder andere Team BrandLoyalty). Op de Olympische Spelen van 2014 won Smeekens op de 500 meter zilver achter Michel Mulder, het verschil was twaalf duizendsten van een seconde.
Petrus Leonardus Maria Giele ( Hilversum, 13 juli 1954 - tussen Amsterdam en Het Gooi, 16 juni 1999) was een Nederlands kunstenaar, dichter, ontwerper en binnenhuisarchitect en een belangrijke inspiratiebron voor een grote groep Amsterdamse kunstenaars. Peter Giele heeft diverse culturele instellingen opgericht: galerie Aorta, discotheek RoXY, galerie W139 en zijn laatste creatie: club/restaurant Inez I.P.S.C. (International Private Society Club), vernoemd naar zijn vrouw Inez. "Ab igne ignem capere" (Latijn: "Het ene vuur steekt het andere aan"), was het levensmotto van Peter Giele.
Ehenbichl is een gemeente in de Außerfern, in het district Reutte in de Oostenrijkse deelstaat Tirol. Ehenbichl ligt in het dalbekken rondom Reutte. Het wordt van deze plaats gescheiden door de 939 meter hoge heuvel Sintwag. Het woongebied ligt op een door de Lech gevormd terras. Deze rivier vormt ook een deel van de gemeentegrens. Het dorp Rieden, dat ook onder de gemeente valt, ligt in het zuidwesten, dicht bij Weißenbach am Lech. Ehenbichl werd in 1404 voor het eerst officieel vermeld als Ehenpühel. In 1968 werd in de gemeente het districtsziekenhuis van het district Reutte gevestigd.
Soera De Zandduinen is een soera van de Koran. De soera is vernoemd naar de genoemde zandduinen waar het volk van 'Ad woonden. Het wordt gewaarschuwd alleen God te dienen. Verschillende keren wordt kenbaar gemaakt dat het boek van Musa nu wordt bevestigd in het Arabisch, de Koran. De soera maakt melding van een aantal djinns dat eens aanwezig was bij een oplezing van de Koran. De djinns keren vervolgens terug naar hun volk en roepen de andere djinns op om in God te geloven en de juiste weg te volgen.
De Westermoskee is een Turkse moskee in aanbouw in stadsdeel West in Amsterdam. Volgens het oorspronkelijke plan zou deze moskee deel uitmaken van een samenwerkingsproject tussen het toenmalige Amsterdamse stadsdeel De Baarsjes, de Turks-islamitische organisatie Milli Görüş en woningcorporatie Het Oosten (inmiddels gefuseerd tot Stadgenoot). Het plan voorzag naast een moskee onder andere in de bouw van woningen en bedrijfsruimte. Na een woelige ontwikkelingsperiode is de bouw van de moskee in april 2013 gestart. Gestreefd wordt naar voltooiing uiterlijk in oktober 2014.
Trần Đức Lương, Vietnamees: Trần Đức Lương ( Quảng Ngãi, 5 mei 1937) is een Vietnamees politicus en president van Vietnam. Tran Duc Luong studeerde geologie in Hanoi waarna hij als cartograaf werkzaam was. In 1959 werd hij lid van de Communistische Partij van Vietnam en in de jaren 70 was hij functionaris in de partij. In 1987 werd hij viceminister-president waarna hij in 1996 lid werd van het politbureau van de Communistische Partij. Van 1997 tot 2006 was hij president van zijn land. Hij werd opgevolgd door Nguyễn Minh Triết.
Whigfield is een Deense zangeres, die het bekendst werd door haar eurodance-nummer "Saturday Night". Sannie Charlotte Carlson werd op 11 april 1970 in Skælskør, Denemarken geboren en bracht haar kinderjaren in Afrika door voor ze terugkeerde naar haar moederland. Ze kwam in de belangstelling te staan toen haar single "Saturday Night" de zomerhit van 1994 werd. Ze werd de eerste debutant die nieuw binnenkwam op de eerste plaats van de Engelse hitlijst. Whigfield liftte mee op het grote succes van eurodance midden-jaren 90, maar raakte hierna enigszins in de vergetelheid.
Plaggenborg is een gehucht in de gemeente Vlagtwedde in de provincie Groningen in ( Nederland). Het ligt tussen de Ruiten-Aa en het Ruiten-Aa-kanaal. Ten zuiden van Plaggenborg ligt Jipsinghuizen en ten noorden ervan Wollinghuizen. Administratief wordt het tot Jipsinghuizen gerekend, samen hebben de beide gehuchten zo'n 160 inwoners. Een volksetymologische uitleg van de naam is dat deze verwijst naar de plek waar men de plaggen borg. Dus niet alleen het steken van de plaggen maar ook het stapelen (het bergen) om ze te drogen.
Cameratoezicht is het houden van toezicht op een gebouw, gebied of (groepen) mensen met behulp van bewakingscamera's. Er zijn verschillende doelen voor cameratoezicht mogelijk, zoals bijvoorbeeld handhaving van de openbare orde en veiligheid, maar ook verkeerstoezicht, tellingen van personen of voertuigen of crowd-control. Opgenomen beelden kunnen door de politie en het Openbaar Ministerie worden gebruikt voor opsporing en vervolging. De Engelse term voor cameratoezicht en camerabewaking is closed-circuit television (CCTV).
Gsus (uitspreken als het Engelse "Jesus") is een in 1993 door Jan Schrijver en Angelique Berkhout opgericht kledingmerk. Het hoofdkantoor van het merk bevindt zich in Amsterdam. Gsus heeft verschillende productspecifieke merken, waarvan Gsis en Gbro (gericht op kinderen), de bekendste zijn. Andere merken zijn onder andere Gsuseye (brillen en zonnebrillen) en Gsusbike (fietsen). Het merk vestigt zich in steeds meer landen, en werd in 2006 in 28 landen verkocht. Verder heeft Gsus ook nog onafhankelijke winkels in 13 landen, waaronder in Canada, Letland en de Verenigde Arabische Emiraten.
Alianza Lima is een Peruviaanse voetbalclub uit de hoofdstad Lima.de club werd op 15 februari 1901 opgericht en is een van de populairste clubs van het land. De clubkleuren zijn blauw en wit maar in oktober worden de traditionele kleuren ingeruild voor wit en paars, als eerbetoon aan El Señor de los milagros, de beschermheilige van de club. Alianza Lima behoort tot de succesvolste clubs van Peru. De club werd 23 keer landskampioen. De wedstrijd tussen Alianza Lima en Universitario staan bekend als El Superclásico en wordt beschouwd als de belangrijkste derby in het Peruaanse voetbal.
Chinese Football Association Super League ( Chinees: 中国足球协会超级联赛 of 中超), ook wel: China Super League is de nationale voetbalcompetitie van China onder toezicht van de Chinese Football Association. De competitie is opgericht in 2004. Er is ook een tweede divisie, genaamd de Chinese Football Association Jia League. Jia betekent in dit geval hetzelfde als 'A'. Er voetballen veel Brazilianen en Serviërs in China die een hoog salaris hebben. Tegenwoordig is er een regel dat Chinese teams maar drie buitenlanders in hun team mogen hebben.
Druifhyacint (Muscari) is een geslacht van eenzaadlobbige planten. Het geslacht wordt in de 23e druk van de Heukels ingedeeld in de Aspergefamilie (Asparagaceae). Volgens het APG II-systeem (2003) zou het ook ingedeeld mogen worden in de Hyacintenfamilie (Hyacinthaceae) (keuzemogelijkheid). De bekende vertegenwoordiger van dit Euraziatisch geslacht zijn de "Blauwe druifjes" (Muscari botryoides): De kenmerkende blauwe bloemen geven de plant zijn naam (al bestaat er ook een witte variant). Het zijn (net als sneeuwklokje en hyacint) voorjaarsbloeiers die hun energie opslaan in een bloembol.
Ten Sharp is een Nederlandse band sinds 1984 die bestaat uit Marcel Kapteijn (zang) en Niels Hermes (keyboard). Meteen het jaar erop hadden ze een bescheiden hit met het nummer Japanese lovesong. In 1991 kende de band internationaal succes had met de hit You. Deze hit werd in Nederland nummer drie en heeft in Denemarken, Noorwegen en Zweden zelfs op de eerste plaats van de hitparade gestaan. Daarna hebben ze in Nederland in ieder geval nog een kleine hit gehad met Rich man. In 1992 werd de band voor hun internationale succes onderscheiden met de Conamus Exportprijs.
Emmerik van Hongarije (Hongaars: Imre) ( Székesvehérvár, Hongarije, 1007 - 2 september 1031) was een zoon van koning Stefanus I van Hongarije en koningin Gisela, een zuster van keizer Hendrik II de Heilige. Hij leidde een vroom bestaan. Zijn vader wilde hem mee laten regeren en bezorgde hem een gepaste opleiding bij Gerard Sagredo, maar Emmerik stierf kort voor zijn kroning bij een jachtongeval. In 1083 werd hij heilig verklaard. Zijn feestdag is op 11 april. Emmerik moet niet worden verward met koning Emmerik van Hongarije, die Hongarije regeerde van 1196 tot 1204.
Madulain is een gemeente in het Zwitserse bergdal Oberengadin en behoort tot het kanton Graubünden. Het kleine dorp is gelegen op de linkeroever van de rivier de Inn. Ten noorden va Madulain opent zich het onbewoonde bergdal Val d'Escha waarin zich enkele watervallen bevinden. In het dorp wordt de Engadiner variant van het Retoromaans gesproken, het Putér. Madulain heeft een station aan de spoorlijn St. Moritz-Scuol. Boven Madulain ligt de ruïne van de burcht Guardaval, het het dorpscentrum beven zich enkele fraai Engadiner boerderijen.
Oțelul Galați is een Roemeense voetbalclub uit Galați, die in de Liga 1 speelt. De club werd in 1964 opgericht. De naam Oțelul verwijst naar de staalindustrie van Galați: oțel betekent staal. Oțelul behaalde in het seizoen 2010/11 voor het eerst in de geschiedenis het landskampioenschap. De club plaatste zich hiermee ook voor het eerst voor de UEFA Champions League, eerder nam het internationaal alleen deel aan de UEFA Cup en de Intertotocup. In 2004 stond Oțelul in de finale van de Roemeense beker, maar verloor deze van Dinamo Boekarest (0-2).
Het Kasteel van Méridon (Frans: Château de Méridon) is een kasteel in de Franse gemeente Chevreuse. Het werd vlak na de Tweede Wereldoorlog door de Nederlandse overheid aangekocht om Nederlandse boeren die naar Frankrijk wilden emigreren voor te bereiden op de Franse taal en gewoonten. Later is het een onderdeel geworden van de organisatie van Nederlandse volkshogescholen, zodat cursisten ook kennis konden maken met de Franse cultuur. Nog later is het een geheel eigen organisatie geworden.Het kasteel ligt vlak onder Parijs, regio Île-de-France.
David van Royen ( Leiden, 30 december 1727 - aldaar, 29 april 1799) was een Nederlandse arts en plantkundige. Zijn doctorsgraad in de geneeskunde behaalde hij in 1752. Hij publiceerde Oratio de hortis publicis præstantissimis scientiae botanicae adminiculis, etc. in 1754. Van Roijen, lid van de familie Van Roijen, was de opvolger van zijn oom Adriaan van Royen (1704-1779) als hoogleraar plantkunde aan de universiteit van Leiden en directeur van de Hortus botanicus Leiden. Hij werd zelf opgevolgd door Sebald Justinus Brugmans.
Huis Werkeren is de naam van een voormalige havezate in het wijkgedeelte van de Vinex-wijk Stadshagen in Zwolle. Tijdens de bouw van Stadshagen werden de restanten gevonden van deze voormalige havezate. Er werd besloten om de nieuwbouwplannen aan te passen en zodoende Werkeren te integreren in de wijk.Toen op 23 juli 2001 de archeologische dienst van Zwolle de opgravingen startte, werd er vastgesteld dat er resten lagen van twee versterkte huizen en van een boerderij. Waarschijnlijk was de plek ook hiervoor al bewoond.
Set Fire to Flames is een post-rockband uit Montreal. De band werd opgericht door gitarist David Bryant en bestaat uit veertien muzikanten, waarvan sommigen ook spelen in andere projecten, zoals Godspeed You! Black Emperor, Thee Silver Mt. Zion Memorial Orchestra, Esmerine, HṚṢṬA en Fly Pan Am. De band wordt vaak gezien als zijproject van Godspeed You! Black Emperor. Over het algemeen is Set Fire To Flames qua muziek nog experimenteler dan de andere groepen. Omdat de bandleden zelden bij elkaar zijn, speelde de band pas eenmaal live (in 1999). In 2001 en 2004 brachten ze een album uit.
Maxomys musschenbroekii is een knaagdier uit het geslacht Maxomys dat voorkomt op Celebes. Deze soort werd vroeger als dezelfde soort als Maxomys whiteheadi gezien, maar verschilt daar sterk van. Het is een vrij kleine soort. Het sperma van dit dier lijkt meer op westelijkere soorten van Maxomys dan op de andere uit Celebes. Hoewel hij met alle andere soorten van Maxomys op Celebes ergens op dezelfde plaats leeft, is er geen grote geografische variatie. De kop-romplengte bedraagt 131 tot 158 mm, de staartlengte 117 tot 142 mm, de achtervoetlengte 32 tot 38 mm en de oorlengte 19 tot 22 mm.
Vilosnes-Haraumont is een gemeente in het Franse departement Meuse (regio Lotharingen) en telt 212 inwoners (1999). De plaats maakt deel uit van het arrondissement Verdun en ligt aan de rivier de Maas. Hoewel de voormalige gemeentes Haraumont en Vilosnes van elkaar gescheiden waren door Sivry Dun-sur-Meuse fuseerden ze in 1972 tot een gemeente. Tot 2015 was deze gemeente onderdeel van het toenmalige kanton Dun-sur-Meuse. De overige gemeentes van het kanton werden bij het kanton Stenay gevoegd, alleen Vilosnes-Haraumont kwam bij het kanton Clermont-en-Argonne.
De congregatie van de Arme Dienaren van de Goddelijke Voorzienigheid ( Latijn: Congregatio Pauperum Servorum Divinae Providentiae; afgekort: P.S.D.P.) werd in 1907 te Verona opgericht door de Italiaanse priester Giovanni Calabria ( don Calabria) (1873-1954) (heilig verklaard in 1999). De congregatie doet aan armenzorg. De congregatie telt thans 150 priesters en 283 mannelijke religieuzen. De congregatie werkt in Italië, Brazilië, Angola, Argentinië, Uruguay, Paraguay, Chili, Colombia, de Filipijnen, India en Rusland.
Een gelijkzijdige driehoek is een driehoek met drie zijden van gelijke lengte. In de traditionele euclidische meetkunde betekent dat tevens dat de drie hoeken gelijk zijn, alle drie 60°, zodat de gelijkzijdige driehoek een regelmatige veelhoek is. In een gelijkzijdige driehoek vallen een hoogtelijn, zwaartelijn en bissectrice samen. In het algemeen vallen driehoekscentra (mits goedgedefinieerd in een gelijkzijdige driehoek) samen in het zwaartepunt. Door zes gelijkzijdige driehoeken tegen elkaar te schuiven met een gemeenschappelijk punt, verkrijgt men een regelmatige zeshoek.
Wild Romance is een Nederlandse speelfilm uit 2006 over het leven van Herman Brood. Eerder verschenen al de speelfilm Cha Cha ( 1979) en de documentaire Rock 'n' Roll Junkie ( 1994). De film ging in première op de dag dat Brood 60 zou zijn geworden (5 november 2006). Het verhaal draait vooral om de beginperiode, tot het succes van Broods elpee Shpritsz. Shpritsz zou ook oorspronkelijk de titel van de film worden. Vooral Broods relatie tot Koos van Dijk wordt belicht, en verder zijn relaties met zijn band Wild Romance en met Nina Hagen.
Ronald Linn (Ron) Rivest (Schenectady (New York), 1947) is een Amerikaans wiskundige en informaticus. Hij is gespecialiseerd in de cryptografie en is (mede-)ontwerper van verschillende algoritmes op dit gebied. Daarnaast is hij bekend om zijn algemene werk op het gebied van algoritmen in de theoretische informatica. Hij is een winnaar van de Turing Award en momenteel werkzaam als hoogleraar informatica aan de faculteit Elektrotechniek en Informatica bij MIT; hij bekleedt er de "Andrew and Erna Viterbi" leerstoel.
Bliklopen is een Oudhollandse bezigheid waarbij het de bedoeling is dat men loopt op blikken. De blikken worden aan weerszijden doorboord. Door de gaatjes wordt een touw gehaald dat in een lus wordt vastgeknoopt. Vervolgens kan men op de blikken gaan staan en de touwen ter stabiliteit in de handen nemen. De touwen worden een beetje strakgehouden zodat de blikken beter onder de voeten blijven. Vroeger werden de 'blikken' daadwerkelijk van huis-tuin-en-keukenconservenblikken gemaakt. Vandaag de dag kan men ook varianten in kunststof en hout kopen, hoewel het idee hetzelfde blijft.
Satori (Japans) betekent begrijpen. Het is de ervaring van kensho, het zien van de eigen ware aard, een essentiële stap op het pad naar het Boeddhaschap in het zenboeddhisme. Satori is een van de boeddhistische begrippen die in het Westen vaak onjuist wordt vertaald als verlichting. Satori is in principe een belangrijke stap naar de verlichting, ook wel eens "verlicht moment" genoemd. Omdat een satori zo helder en verhelderend kan zijn wordt het ook gezien als een valkuil, juist omdat de leerling het vermoeden heeft de verlichting reeds bereikt te hebben.
Met de duivelsverzen worden verzen bedoeld die Mohammed in eerste instantie zou hebben uitgesproken, maar die later zouden zijn vervangen. De bedoelde verzen zouden niet overgebracht zijn door de engel Gabriël, maar zouden door Iblis, de duivel, op de tong van Mohammed zijn gelegd. Zij zouden gevolgd zijn op ayat 19 en 20 van Soera De Ster van de Koran. Hierin is sprake van al-Laat, al-'Oezza en Manaat, drie godinnen die door de bewoners van Mekka werden vereerd. Op basis van Soera al-Haaqqah 44-47 en al-Hidjr 9 achten veel moslims deze gebeurtenis als gefabriceerd.
Keizer Wanli (4 september 1563 - 18 augustus 1620) was keizer van de Chinese Mingdynastie tussen 1572 en 1620. Geboren als Zhu Yijun was hij de zoon van keizer Longqing. Tijdens zijn regeerperiode van 48 jaar, de langste van de Mingdynastie, zette het verval van de dynastie in. De machtige groot-secretaris van de kanselarij Zhang Juzheng (1525-1582) domineerde de eerste tien jaar van Wanli's regering, maar kon het verval niet stoppen. Wanli was ook getuige van de aankomst van de eerste jezuïetenmissionaris in Peking, Matteo Ricci.
Oomsberg is een buurtschap en streek in de gemeente Stadskanaal in de provincie Groningen ( Nederland). Het is een dorpje dat min of meer uit drie delen bestaat, Eerste Oomsberg, Tweede Oomsberg en Derde Oomsberg. Eerste en Tweede Oomsberg zijn beide haaks op de Exloërweg gelegen streekjes. Ze worden van elkaar gescheiden door de N366 en het A.G. Wildervanckkanaal. Derde Oomsberg is wat groter. Het ligt langs de weg van Vledderveen naar Mussel. De naam Oomsberg, ook wel Oompiesberg verwijst naar een hoogte van zand in het veen.
Messier 38 (M38 / NGC 1912) is een open sterrenhoop in het sterrenbeeld Voerman (Auriga). Het hemelobject werd al voor 1654 door Giovanni Batista Hodierna ontdekt en in 1749 door Guillaume Le Gentil herontdekt. Charles Messier nam het object in 1764 op in zijn lijst van komeetachtige objecten als nummer 38. M38 staat op een afstand van ongeveer 4200 lichtjaar van de Aarde en meet zo'n 25 lichtjaar in diameter. De helderste individuele ster in de cluster heeft een magnitude van +7,9. De leeftijd wordt geschat op 220 miljoen jaar.
Capraia Isola is een gemeente op het eiland Capraia in de Italiaanse provincie Livorno (regio Toscane) en telt 366 inwoners (31-12-2004). De oppervlakte bedraagt 19,0 km², de bevolkingsdichtheid is 19 inwoners per km². Het eiland heette vroeger Capraria. Tot 1986 was het grootste deel van het eiland in gebruik als strafkolonie. Op het eiland wordt wijn verbouwd en ansjovis gevangen. Een groot deel van het eiland is nu verklaard tot nationaal park. Het kleine eilandje La Praiola voor de westkust van Capraia behoort ook tot dit nationaal park.
Peter Sarstedt ( Delhi, 12 december 1941) is een Brits-Indiase singer/songwriter. Begin 1969 scoorde hij een wereldhit met Where do you go to my lovely. Peter is een broer van Robin Sarstedt, die in 1976 twee hits scoorde (My resistance is low en Let's fall in love) en ook van Richard Sarstedt. Deze scoorde in het Verenigd Koninkrijk onder de naam Eden Kane een aantal grote hits, zoals Well I ask you dat in 1961 daar de eerste plaats behaalde. Peter Sarstedt scoorde na zijn grote succes nog eenmaal een hit met Frozen orange juice, in juni 1969.
Scilla lilio-hyacinthus is een bolgewas uit de aspergefamilie (Asparagaceae). De plant komt van nature voor in het Centraal Massief, de centrale en zuidelijke Pyreneeën en het Cantabrisch Gebergte. In het Nederlands wordt de soort ook de Pyrenese sterhyacint of Pyreneeënsterhyacint genoemd. De enkele bloemstengel wordt tot 40 cm hoog en draagt van april t/m juni stervormige bloemen, die tros- of aarvormig gerangschikt zijn. In de tuin blijkt de soort in België en Nederland goed winterhard. De plant kan temperaturen tot -20 °C verdragen.
Mark Alexander Shield ( Fortitude Valley, Queensland, 2 september 1973) is een voormalig Australisch voetbalscheidsrechter die actief was op mondiaal niveau. Shield was één van de in totaal 23 scheidsrechters tijdens het wereldkampioenschap voetbal 2006 in Duitsland. Shield floot sinds 2002 op internationaal niveau in dienst van de FIFA, de OFC, de UEFA en de AFC. Hij floot onder andere wedstrijden in de Confederations Cup, de AFC Asian Cup, het wereldkampioenschap voetbal 2002 en in WK-kwalificatiewedstrijden.
De Tresa is een rivier op de grens van Italië en Zwitserland en vormt de verbinding tussen de meren Lago di Lugano en Lago Maggiore. Op het punt waar de river ontstaat ligt een brug waarop de belangrijke grensovergang van Ponte Tresa gevestigd is. Enkele kilometers voor de rivier uitstroomt in het Lago Maggiore wordt hij gestuwd waardoor een klein meer is ontstaan. De stuwdam (Diga di Creva) is aangelegd ten behoeve van energiewinning en om de rivier in bedwang in periodes met grote hoeveelheden neerslag.
Een rijksgraaf (Duits: Reichsgraf) was een graaf in het Heilige Roomse Rijk die alleen verantwoording schuldig was aan het Rijk en de keizer en dus Rijksvrijheid genoot. De rijksgraven waren in colleges met een collectieve stem als rijksstanden vertegenwoordigd op de Rijksdag. Na de Reichsdeputationshauptschluss in 1803, waarin de meeste rijksgraven gemediatiseerd werden, en de opheffing van het Rijk in 1806 bleven een aantal geslachten van voormalige rijksgraven de titel "Rijksgraaf" als adellijke titel voeren.
Stichting De Nationale Proeftuin heeft als doel Nederlanders actief te betrekken bij het onderwerp biodiversiteit, en het agro-cultureel erfgoed in het bijzonder. De stichting is opgericht in november 2001, en introduceerde in april 2002 de ideële zadenruilbeurs op internet. Via deze website kan iedereen gratis zaden uit eigen tuin of bloembak aanbieden, aanvragen en uitwisselen. Daarnaast biedt de website de mogelijkheid om kennis op het gebied van zaden, planten en (natuurlijk) tuinieren te delen.
FC Argeș Pitești is een voetbalclub, uit Pitești, die op het moment in de Liga 2 speelt. De club speelde in 1961/62 voor het eerst in de hoogste klasse. De jaren 70 was een hoogtepunt voor de club uit Pitești, ze wonnen twee keer de Liga 1 (Roemeense Competitie), in 1972 en 1979. De Roemeense Cup heeft Argeș Pitești nog nooit gewonnen. In 2007 degradeerde de club uit de hoogste klasse, maar kon na één seizoen terugkeren. In 2009 werd de club uit de hoogste klasse gezet na een corruptieschandaal.
De Eindhovense Studenten Roeivereniging Thêta is op 12 juni 1975 ontstaan door het fuseren van Tachos, een ondervereniging van het Eindhovens Studenten Corps, en Telamon, een ondervereniging van E.S.V. Demos. De botenloods van Thêta is gelegen aan het Eindhovensch kanaal, waar ook de trainingen zijn. Het gebouw biedt ruimte aan een botenloods, een werkplaats, een botenwagenloods, kleedruimtes, een fitnessruimte, een ergometerruimte en de sociëteit 't Klootje. E.S.R. Thêta is lid van de Zuidelijke Roeibond.
De internationale luchthaven van Cluj-Napoca is het op twee na grootste vliegveld van Roemenië. Het vliegveld ligt net buiten de stad Cluj-Napoca in de voormalige gemeente Someșeni, dat in 1989 een buitenwijk van Cluj-Napoca werd. Het snel stijgende passagiersaantal is anno 2010 een probleem voor dit vliegveld, omdat er alleen relatief kleine vliegtuigen (bijvoorbeeld Boeing 737 en Airbus A320) op de landingsbaan van 2100 m kunnen landen. Op 8 september 2011 werd begonnen met de bouw van een 3500 m lange landingsbaan.
Michèle Torr ( Pertuis, Vaucluse, 7 april 1947) is een Franse zangeres. In 1966 trad ze voor het groothertogdom Luxemburg aan op het Eurovisiesongfestival met het lied Ce soir je t'attendais; hiermee werd ze tiende. Elf jaar later nam ze opnieuw deel, dit keer voor Monaco met het lied Une petite française; dit bracht haar meer succes: een vierde plaats. In 1978 verkocht ze 3 miljoen platen van Emmène-moi danser ce soir. In februari 1980 stond ze voor het eerst in de L'Olympia in Parijs. Haar cd's verkopen nog steeds goed.
Radio Stad Harlingen is de lokale omroep van de gemeente Harlingen. Onder het uitzendgebied van de omroep valt de stad Harlingen en de dorpen Midlum en Wijnaldum. Haar eerste uitzending was op 1 december 1989. De programmaleiding wordt gevormd door Albertus van der Plaats en Henk Jan Cornelisse. Hoofd techniek zijn Anthon Koning en Martin Koning. Er wordt voornamelijk op vrijdag, zaterdag en zondag uitgezonden. Omrop Fryslân verzorgt de uitzendingen van Radio Stad Harlingen als er niet wordt uitgezonden door de omroep zelf.
Passief roken is het inademen van omgevingstabaksrook. Dit is sigarettenrook direct afkomstig van andermans sigaretten, pijpen of sigaren (de 'hoofdstroom') in combinatie met de door de roker uitgeademde rook (de 'zijstroom'). Passief roken wordt vaak, vooral door niet-rokers, als niet prettig ervaren. Ook worden de gevolgen van het inademen van rook voor passieve rokers gevaarlijk geacht. De laatste jaren hebben overheden in vele landen maatregelen genomen, in de vorm van een rookverbod, om passief roken te beperken.
Ulla Wiesner ( München, 1941) is een Duitse zangeres. Ze vertegenwoordigde in 1965 West-Duitsland op het Eurovisiesongfestival te Napels met het lied Paradies, wo bist Du?, voor de tweede maal op rij eindigde een Duitse inzending als laatste met 0 punten. De carrière van Wiesner was zo goed als voorbij. Ze was vooral koorzangeres. Wiesner huwde met de Duitse Alexander Arnz (1932-2004) in 1999. In 2005 werd ze geïnterviewd voor het televisieprogramma Tour d'Eurovision op de Duitse televisie waar ze over haar ervaring sprak.
Windows for Workgroups 3.11 is een Windowsversie uit 1993 die vrijwel identiek is aan Windows 3.1, behalve dat een aantal problemen in de netwerkcode verholpen waren. Deze versie was vooral gericht op de bedrijven. Daarom was er netwerkmogelijkheid toegevoegd en werd het 'Windows 3.11 for Workgroups' genoemd. Deze versie moest Windows 3.1 vervangen en was destijds gratis(!) te downloaden vanaf de Microsoft-website. Windows for Workgroups 3.11 was de eerste Windows-versie die in het Nederlands werd uitgegevenSjabloon:Bron?.
Micromys is een geslacht van knaagdieren uit de muizen en ratten van de Oude Wereld dat voorkomt in Europa en Azië. Dit geslacht bevat één levende soort, de dwergmuis (Micromys minutus), en tien fossiele soorten. Het geslacht is het nauwste verwant aan Aziatische geslachten als Vandeleuria, Chiropodomys en Haeromys. Deze dieren behoren tot de kleinste knaagdieren. De fossiele soorten zijn bekend sinds het Laat-Mioceen. Ze vertegenwoordigen verschillende ontwikkelingslijnen, waarvan de meeste zijn uitgestorven.
Cotswold is een Engels district in het graafschap Gloucestershire en telt 80.376 inwoners. De oppervlakte bedraagt 1164,5 km². Het district ontstond bij een bestuurlijke herindeling op 1 april 1974. De voornaamste stad is Cirencester, waar ook de bron van de Theems ligt. De streek maakt deel uit van en is genoemd naar de Cotswolds, een grote heuvelrug die zes graafschappen bestrijkt en van Worcestershire tot in Oxfordshire loopt. Van de bevolking is 20,0% ouder dan 65 jaar. De werkloosheid bedraagt 1,7% van de beroepsbevolking (cijfers volkstelling 2001).
De Tuin van Bezinning is een nationaal monument voor 'in het harnas' overleden Nederlandse politiemensen. De tuin is aangelegd achter het koetshuis bij de vestiging van de politieacademie in Huis ‘t Velde te Warnsveld. Op deze plek zijn de namen te vinden van politiemensen die tijdens het uitoefenen van hun dienst overleden zijn. Het monument "biedt ruimte voor reflectie en nadenken over de fundamentele waarden van het politiewerk" en bestaat in zijn geheel uit het tuingedeelte, een zuil met een digitaal herdenkingsboek en een website.
Franz Hetzenauer (Schwoich, Oostenrijk, 2 januari 1952 ), was een van de twee oprichters van Tulip Computers. Hij startte in 1979 met zijn zakenpartner Rob Romein het computerbedrijf Compudata, welke later uitgroeide tot het miljoenenbedrijf Tulip Computers. Franz Hetzenauer kwam in het nieuws, nadat hij begin 1998 aandelen Tulip verkocht, vlak voor het bekend worden van de jaarcijfers over 1997, waarin een recordverlies gemeld werd van 27,5 miljoen gulden. Hierbij werd hem door diverse media, handel met voorkennis verweten.
Campo Grande is een van de elf microregio's van de Braziliaanse deelstaat Mato Grosso do Sul. Zij ligt in de mesoregio Centro-Norte de Mato Grosso do Sul en grenst aan de mesoregio's Leste de Mato Grosso do Sul in het oosten, Sudoeste de Mato Grosso do Sul in het zuiden en zuidwesten en Pantanal Sul Mato-Grossense in het westen en de microregio Alto Taquari in het noorden. De microregio heeft een oppervlakte van ca. 28.261 km². Midden 2004 werd het inwoneraantal geschat op 800.280. Acht gemeenten behoren tot deze microregio:
De vlag van Extremadura is een horizontale driekleur in de kleuren groen, wit en zwart. De overheid gebruikt een versie waarop links van het midden het wapen van Extremadura staat. De vlag verscheen voor het eerst in het midden van de jaren zeventig, na de dood van Francisco Franco. Er bestaat geen eensgezindheid over de betekenis van de kleuren van de vlag en ook niet over het antwoord op de vraag waarom de vlag van Extremadura juist deze vorm heeft gekregen.De vlag heeft dezelfde kleurencombinatie als de vlag van Putumayo.
De Kruidtuin ( Frans: Botanique) is een park in de Belgische hoofdstad Brussel dat werd aangelegd in 1826 als botanische tuin. Het is gelegen aan de rand van het Brusselse centrum in de gemeente Sint-Joost-ten-Node, niet ver van het station Brussel-Noord. De Kruidtuin huisvest ook een cultureel centrum van de Franse Gemeenschap van België. De "Botanique" is uitgegroeid tot een van de bekendste concertzalen in België. Bekend citaat: “Brussel heeft twee wereldwonderen: de Grote Markt en het panorama van de Kruidtuin” – Victor Hugo.
Fout: de afbeelding is beschadigd of bestaat niet Een veiligheidsregio is in Nederland een gebied waarin wordt samengewerkt door verscheidene besturen en diensten ten aanzien van taken op het terrein van brandweerzorg, rampenbeheersing, crisisbeheersing,Geneeskundige Hulpverleningsorganisatie in de Regio (GHOR) en handhaving van de openbare orde en veiligheid. Daarvoor wordt een indeling aangehouden die overeenkomt met die van de voormalige politieregio’s; vandaar dat Nederland 25 veiligheidsregio’s kent. De samenwerking is gestoeld op de Wet gemeenschappelijke regelingen (WGR).
Pierrefonds is een gemeente in het Franse departement Oise (regio Picardië) die 1945 inwoners telt (1999). De plaats maakt deel uit van het arrondissement Compiègne. De gemeente wordt gedomineerd door het kasteel van Pierrefonds. Dit kasteel werd in 1617 op bevel van kardinaal Richelieu ontmanteld, maar werd van 1857 tot 1885 in opdracht van president Louis Napoléon door Viollet-le-Duc gerestaureerd in een romantische middeleeuwse stijl. Het kasteel is tevens gebruikt in verschillende films en series, waaronder de BBC serie Merlin.
Plug RTL is de derde zender van RTL Belgique die zich op Franstalig België richt. De zender richt zich op jongeren (15-34 jarigen) en werkt met een Luxemburgse uitzendlicentie. De zender is gericht op Wallonië en Franstalig Brussel. Plug RTL is een dochtermaatschappij van RTL TVI, onderdeel van de RTL Group. Plug RTL zendt uit via de kabel, alsmede via Belgacom TV en in Luxemburg via de digitale ether (DVB-T). Via satelliet is de zender te zien via TeleSat. Deze zender zendt vooral muziek en jongerenprogramma's uit, verzorgd door de Franse zenders M6 en TF1.
Illkirch-Graffenstaden is een kanton van het Franse departement Bas-Rhin. Het kanton maakt deel uit van het arrondissement Strasbourg. De onderprefectuur is Illkirch-Graffenstaden. Het kanton maakte deel uit van het op arrondissement Strasbourg-Campagne tot dat op 1 januari 2015 werd opgeheven. Op dezelfde dag werd de gemeenten Eschau en Plobsheim, die daarvoor tot het kanton Geispolsheim hadden gehoord, toegevoegd aan het kanton. De gemeente Lingolsheim werd losgemaakt van het kanton Illkirch-Graffenstaden en de hoofdplaats van een nieuw kanton Lingolsheim.
Hotel Intercontinental Boekarest was het eerste internationale hotel in de Roemeense hoofdstad Boekarest. Het hotel ligt in het hart van de stad, aan het Piața Universității. Naast het hotel heb je aan dit plein (piața) ook de Universiteit van Boekarest en het "Ion Luca Caragiale" theater. Het hotel is het hoogste gebouw van Roemenië. Er zijn drie restaurants (Corso Brasserie, Balada en Madrigal) die gespecialiseerd zijn in de internationale keukens en de Roemeense keuken. Sinds kort is er in het hotel een fitnesscentrum, zwembad, sauna en een beauty clinic.
Ranum ( Gronings: Roan'm of Roanum) is een bewoonde wierde in de gemeente Winsum in de Nederlandse provincie Groningen. Op en bij de wierde staan twee boerderijen. Naast een van beide boerderijen ligt het oude kerkhof van de wierde, waarop zich de fundamenten van een kerk bevinden, die hier tot begin 19e eeuw stond. Ten noordwesten van deze wierde liggen de wierden Groene Wier (noorden) en de Rode Wier (zuiden), die ook tot Ranum worden gerekend en archeologisch beschermd zijn. Bij de tweesprong bevindt zich nog een grote boerderij.
Đorđe Vojislavljević ( Servisch: ђорђе Војислављевића) was de zoon van Konstantin Bodin en een zekere Jakvinta. Door zijn moeder op de troon gezet, werd Đorđe koning van Dioclitië van 1114 tot 1118 en van 1125 tot 1131. Hij werd een grote tegenstander van Raška, de centrale staat van middeleeuws Servië. Met zijn overlijden kwam er ook een einde aan de relatieve zelfstandigheid van Dioclitië. Dioclitië kwam geheel onder Rascische heerschappij en werd vanaf dan geregeerd door de heersers uit de Urošević- en de Nemanjićdynastie.
Honorius IV, geboren als Giacomo Savelli ( Rome, ca. 1210 - aldaar, 3 april 1287) was paus van 2 april 1285 tot aan zijn overlijden 1287. Honorius werd in 1261 kardinaal gecreëerd (met als titelkerk de Santa Maria in Cosmedin) en nam deel aan het Tweede concilie van Lyon (1274). Beter dan zijn voorganger paus Martinus IV trachtte hij de moeilijkheden van de Anjou-politiek op Sicilië en in Napels op te lossen. Hij was de achterneef van paus Honorius III en was, ten tijde van zijn verkiezing nagenoeg geheel verlamd.
De onafhankelijke Italiaanse stadstaat Lucca heeft door de eeuwen heen verschillende vlaggen gehad. Tot de verovering door de Fransen in 1799 had de Republiek Lucca een vlag met het motto Libertas (vrijheid) op een blauwe achtergrond. Vanaf de 14e eeuw werd hier ook nog een kroon aan toegevoegd. In het napoleontische tijdperk was Lucca een vazalstaat van Frankrijk en voerde achtereenvolgens een aantal verschillende vlaggen. De vlag van het Hertogdom Lucca (1814-1847, bestond uit twee even grote horizontale banen in de kleuren geel (boven) en rood (onder).
De term conflict wordt in de klassieke dramaturgie gebruikt om een strijd tussen twee of meer drijfveren tussen personages of in één personage weer te geven. Om de verschillen daarin aan te geven is sprake van een horizontaal en een verticaal conflict. Het begrip conflict is voor de klassieke dramaturgie noodzakelijk om een toneelvoorstelling vorm te geven. In de opbouw van het stuk, in de motieven van de personages is het steeds de motor of de katalysator van de gedragingen van die personages.
De United States Naval Academy of USNA is de belangrijkste onderwijsinstelling voor de basisopleiding van officieren bij de Amerikaanse marine en de Amerikaanse mariniers. De Naval Academy is gevestigd in Annapolis, Maryland en vergelijkbaar met het Nederlandse KIM. De studenten hebben de rang van midshipman (adelborst) en na het afstuderen worden ze aangesteld als ensign (luitenant-ter-zee der 3e klasse) bij de marine, of second lieutenant (tweede-luitenant) bij de mariniers. Alumni moeten minstens vijf jaar dienst doen bij de marine of de mariniers na hun aanstelling.
Martenshoek ( Gronings: Houk) is een wijk in de gemeente Hoogezand-Sappemeer in de provincie Groningen in Nederland. De wijk ligt aan het oude Winschoterdiep direct ten oosten van Foxhol. Martenshoek is ontstaan bij een sluis in het Winschoterdiep. Bij de sluis, die zeer druk gebruikt werd, ontstonden allerlei activiteiten. Daaruit ontwikkelde zich met name de scheepsbouw. Het oude diep is inmiddels gedempt, nadat ten noorden van de scheepswerven een nieuw tracé voor het kanaal was gegraven. De wijk heeft een eigen station aan de spoorlijn Groningen - Nieuweschans.
Boerken is de naam van een Belgisch speciaal bruin bier dat gebrouwen wordt door De Proefbrouwerij voor Verstraeten H&S te Beveren-Waas. Het is een bier van hoge gisting met een alcoholgehalte van 9,5 %. Boerken wordt verkocht in beugelflessen van 33 cl met een etiket waarop een landbouwer zittend op een melkkruk wordt voorgesteld. Dezelfde brouwerij brengt ook het 'zusterbier', Boerinneken op de markt. Onder een Boerken verstaat men in België ook het iets minder hoge maar bredere pilsglas zonder ribben. Dit in tegenstelling tot het klassieke "ribbeken".
Canal C (Nederlands: Kanaal C) is een Waalse regionale televisiezender voor de provincie Namen. Canal C begint in 1979 met uitzenden in de gemeente Namen. In 1982 strekt Canal C zich uit over de regio van Namen en start vanaf 1985 met dagelijkse programma's. Vanaf 1987 erkent de Franse Gemeenschap de zender en krijgen ze subsidie. In 1993 breiden ze zich uit naar Condroz en Laag-Sambre en sinds 1997 verspreiden ze programma's uit voor het arrondissement van Philippeville. Canal C zendt elke avond ongeveer 30 minuten uit met bewegende beelden gevolgd door een kabelkrant.
Het Alameda Central is een park in het district Cuauhtémoc in Mexico-Stad. Het park is gelegen tussen de Avenido Benito Juárez en de Avenida Hidalgo, vlak bij het Paleis van Schone Kunsten. Het Alameda is een groene tuin met geplaveide paden en decoratieve fonteinen en standbeelden, en is regelmatig het toneel van publieke gebeurtenissen. Het park is gecreëerd in 1592. Monumenten in het Alameda zijn onder andere een monument voor Ludwig van Beethoven gedoneerd door de Duitse gemeenschap in Mexico en het monument voor Benito Juárez.
De Gabriel-synthese is een methode om een alkylhalogenide om te zetten naar een primair amine. Hierbij wordt het halogenide 1 gereageerd met kaliumftaalimide (2) ter vorming van een N-gealkyleerd ftaalimide 3. Dit kan dan geconverteerd worden naar het vrije amine met zuur, base of met hydrazine (de zogenaamde Ing-Manske procedure). Aldus kan men stellen dat kaliumftaalimide een NH2-synthon is. Deze methode werd voor het eerst beschreven in 1887 door de Duitse scheikundige Siegmund Gabriel in het toenmalig gezaghebbende vaktijdschrift Berichte der Deutschen chemischen Gesellschaft.
De Solheim Cup is een golfwedstrijd tussen teams van Europese en Amerikaanse golfprofessionals. De wedstrijd is mede tot stand gekomen op initiatief van de Noorse emigrant Karsten Solheim, de grondlegger van een van de grootste golfmateriaalfabrikanten in de Verenigde Staten. De Solheim Cup wordt sinds 1990 om de twee jaar gespeeld, om de beurt in de Verenigde Staten en Europa. De wedstrijd is de tegenhanger van de Ryder Cup voor mannenteams en vindt plaats in het jaar dat er geen Ryder Cup is.
Een werktuig is een stuk gereedschap. Het kan om een eenvoudig stuk handgereedschap gaan, maar ook om een ingewikkelde machine: een apparaat of een toestel. Werktuigen dienen om arbeid eenvoudiger en lichter te maken. In de prehistorie bedachten mensen al werktuigen: houten speren, stenen bijlen, bronzen sikkels. Deze ontwikkeling is doorgegaan tot in de moderne tijd. Nu zijn er beroepen die zich speciaal met het ontwerpen en ontwikkelen van werktuigen bezighouden, zoals gereedschapmakers en werktuigbouwkundigen.
Station IJzeren Man was een spoorwegstation in de gemeente Vught in Nederland, aan de Brabantse Lijn. Dit station is geopend op 4 juni 1881 en is op 15 mei 1938 gesloten. Halte IJzeren Man had ook een wachterswoning. Deze is in 1950 afgebroken. Dit station werd vooral druk bezocht in het zomerseizoen als het recreatiepark De IJzeren Man geopend was. Vooral inwoners van 's-Hertogenbosch gebruikten deze lijn om naar de IJzeren Man te komen. Nu is de IJzeren Man alleen te bereiken met de auto en de Arriva-buurtbus 213.
Saint-Paul-de-Vence is een gemeente in het Franse departement Alpes-Maritimes (regio Provence-Alpes-Côte d'Azur) en telt 3336 inwoners (2005). De plaats maakt deel uit van het arrondissement Grasse. Saint-Paul ligt op een heuvel en wordt omsloten door een stadsmuur. Even buiten het dorp ligt het privé-museum Fondation Maeght. Veel Nederlanders hebben een huis in de omgeving, onder wie Willem Duys tot circa 2007. Er wonen ook veel Engelsen onder wie Duys' toenmalige buurman Bill Wyman, Roger Moore en Tina Turner.
Heremietkreeften of heremietkrabben (Paguroidea) zijn tienpotige kreeftachtigen die bekend zijn om de gewoonte een slakkenhuisje te bewonen als bescherming voor het kwetsbare achterlijf. Er zijn over de wereld ongeveer vijfhonderd bekende heremietkreeftsoorten. Het merendeel leeft in water, maar er zijn ook enkele soorten bekend die op land leven.In Nederland en België is de bekendste soort de gewone heremietkreeft. De bekendste soort is wellicht de kokoskrab (Birgus latro), dit is ook de grootste vertegenwoordiger.
De 8-maart-beweging is de onofficiële naam van de Libanese stroming die als pro- Syrisch wordt beschouwd. De naam is afgeleid van een grote demonstratie op 8 maart 2005 in het centrum van Beiroet waarin de deelnemers hun dank betuigden aan buurland Syrië, dat onder druk van de Verenigde Naties Libanon aan het verlaten was. Volgens Al Jazeera deden anderhalf miljoen mensen mee,  op een totale bevolking van Libanon van ruim vier miljoen mensen. De 8-maart-beweging bestaat uit de volgende politieke partijen:
Hymiskviða of Hymiskvädet is in de Poëtische Edda de ballade van Hommer ( Hymir). De held is weliswaar Thor die hier reuzenavonturen beleeft. Het zijn oorspronkelijk twee zelfstandige verhalen, die door de dichter skald werden verbonden. Daarbij zijn ook enkele wijzigingen aangebracht. De eigenlijke afloop van het verhaal met de wereldslang is dat Thor die met zijn hamer Mjölnir verplettert en overboord werpt, nadat de reus het angelsnoer heeft doorgesneden om zijn boot te redden die onder het gewicht van het monster dreigde in de oceaan ten onder te gaan.
Parijs-Camembert (of Trophée Lepetit) is een Franse eendaagse wielerwijdstrijd die doorgaans in april wordt verreden tussen Parijs en Camembert. De wedstrijd werd voor het eerst verreden in 1906, toen nog als Parijs-Vimoutiers. Vanaf 1942 heet de wedstrijd Parijs-Camembert. De circa 200 kilometer koers start tegenwoordig in het nabij Parijs gelegen Magnanville. De wedstrijd maakt deel uit van de Coupe de France en sinds 2005 van de Europe Tour van de UCI en is als een 1.1-wedstrijd gecategoriseerd.De winnaar van Parijs-Camembert krijgt traditioneel zijn lichaamsgewicht in Camembert-kaas.
De Hettenheuvel is met 91,6 meter de hoogste ' berg' van het Montferland. De Hettenheuvelseweg loopt van Zeddam naar de top, en het Pieterpad loopt ook over de heuvel. De berg is volledig bebost, met zowel loof- als naaldbomen. Ten noorden van de top is een uitzichtspunt "Kale Jakob" ingericht met uitzicht richting de Veluwezoom. De Hettenheuvel maakt deel uit van het natuurgebied Bergherbos van Natuurmonumenten. Ten oosten van de Hettenheuvel, langs de weg Zeddam - Kilder is een parkeerplaats ingericht van waar wandelroutes aangegeven zijn.
De moord op Ilan Halimi (Frans: Affaire du gang des barbares) was een geruchtmakend misdrijf in Parijs, waarbij een 23-jarige Fransman van Joods- Marokkaanse afkomst op 21 januari 2006 werd ontvoerd door een bende moslimimmigranten. Op 13 februari van dat jaar werd hij voor dood achtergelaten langs een spoorlijn na stelselmatig te zijn mishandeld en gemarteld. Hij overleed die dag aan zijn verwondingen. Het proces over de moord had plaats van april tot juli 2009, en leidde tot zware straffen voor de 19 mensen die betrokken waren bij het misdrijf.
Saint-Hippolyte is een dorp in het oosten van Frankrijk. Het ligt in de Elzas aan de voet van de Vogezen. Veel van de huizen zijn in vakwerk gebouwd. Daarvoor is het gebied bekend. Vanuit Saint-Hippolyte gaat een weg naar kasteel Haut-Kœnigsbourg omhoog. Saint-Hippolyte ligt aan de wijnroute door de Elzas, een toeristische route langs wijngaarden van de Elzas. Hoewel er op de plaats waar Saint-Hippolyte nu ligt ten tijde van de Romeinen al mensen woonden, telt het dat het dorp in de 8e eeuw door abbé Fulrad is gesticht.
De Brabantse Gilde is de historische koepel van regionale katholieke studentenclubs uit Vlaams-Brabant in Leuven. Ze werd opgericht in februari 1885 door Frans Heymans, Jozef De Lantsheere, Armand De Coster en Alfons Pelgrims. De Brabantse gilde wordt bestuurd door een gildepresidium onder leiding van een gildepreses. Het gildeschild is het oude schild van de provincie Brabant (de Brabantse Leeuw). De kleuren van de Brabantse Gilde zijn groen-rood. De Brabantse Gilde vormt een onderdeel van het KVHV Leuven en (weliswaar zonder haar meisjesstudenten) van het Seniorenkonvent Leuven.
Stephen (István) Heller ( Boedapest, 15 mei 1813 – Parijs, 14 januari 1888) was een Hongaars componist en pianist. Heller werd al jong leerling van de beroemde pianoleraar Anton Halm in Wenen waar hij in 1827 als pianist voor het eerst openbare concerten gaf. Tijdens een concertreis, begonnen in 1829, werd hij ziek in 1830 in Augsburg, waar hij tot 1838 bleef. Hierna verhuisde hij naar Parijs waar hij omging met Frederic Chopin, Hector Berlioz en Franz Liszt. Als componist schreef Heller alleen voor piano. Zijn etudes zijn, vanwege hun didactische kwaliteit, van grote waarde.
Het Parlement van Italië ( Italiaans: Parlamento italiano) bestaat uit twee kamers, de Camera dei deputati, het Huis van Afgevaardigden en de Senato della Repubblica, de Senaat. In totaal kent het parlement 945 leden (parlamentari). Het Huis van Afgevaardigden telt 630 (deputati) en de Senaat 315 (senatori). De Italiaanse Grondwet stelt geen verschil in macht tussen beide Kamers. Wel is de voorzitter van de Senaat tevens de vicepresident van Italië, mocht de President van Italië zijn functie niet kunnen uitvoeren.
Stjórnin was een IJslandse groep begin jaren 90. Ze vertegenwoordigden IJsland op het Eurovisiesongfestival 1990 in Zagreb met het lied Eitt lag enn, ze eindigden 4de. IJsland doet sinds 1986 mee maar hun eerste drie deelnames eindigden alle drie op een 16de plaats, in 1989 waren ze zelfs laatste. De vierde plaats in Zagreb was dus wel een hele opsteker. Ze brachten het lied ook uit in het Engels, One more song. De groep bestond uit Sigríður Beinteinsdóttir en Grétar Örvarsson. Twee jaar later zouden ze opnieuw aantreden, ditmaal in de groep Heart 2 Heart. Discografie
De ellepijp  of ulna  is in het menselijk lichaam het bot dat zich in de onderarm aan de zijde van de pink bevindt. Het andere bot in de onderarm is het spaakbeen. Het vormt in hoofdzaak een gewricht met het opperarmbeen (humerus). De ellepijp is voorzien van een haakvormig uitsteeksel dat om de trochlea van het opperarmbeen draait. De harde botstructuur aan de achterzijde van de elleboog is onderdeel van deze haakvorm en wordt het olecranon genoemd. Aan de distale zijde bevindt zich de processus styloides ulnae.Van de lengte van de ellepijp is een lengtemaat afgeleid: de el.
San Severino Marche is een gemeente in de Italiaanse provincie Macerata (regio Marche) en telt 13.241 inwoners (31-12-2004). De oppervlakte bedraagt 193,8 km 2, de bevolkingsdichtheid is 68 inwoners per km 2. San Severino Marche telt ongeveer 5196 huishoudens. Het aantal inwoners daalde in de periode 1991-2001 met 2,2% volgens cijfers uit de tienjaarlijkse volkstellingen van ISTAT. Opvallend in deze vrij kleine stad is het uit de 13e eeuw stammende grote plein (het Piazza del Popolo), 224 meter lang en 55 meter breed. Het plein is omzoomd door arcaden met winkels en herenhuizen.
Gustave Bouve (Lo, 26 februari 1902 - Lier, 8 september 1989) was van 1950 tot bij zijn ontslag in 1970 apostolisch vicaris en (vanaf 1959) bisschop van het apostolisch vicariaat van Noord-Katanga en het bisdom Kongolo. Bouve was te Leuven priester gewijd in de congregatie van de Heilige Geest (de spiritijnen) in 1928. Bouve beleefde het bloedbad van Kongolo mee op 1 januari 1962, waarbij 20 van zijn missionarissen werden gedood. Na zijn ontslag als bisschop in 1970, bleef hij nog 5 jaar actief in het kleine Lubanda.
Een epoxide is een cyclische ether met slechts drie ringatomen. De ring is bij benadering een gelijkzijdige driehoek: de bindingshoeken bedragen ongeveer 60°. De gespannen ring zorgt ervoor dat epoxiden reactiever zijn dan andere ethers. Simpele epoxiden zijn genoemd naar de uitgangsstof ethyleenoxide of oxiraan, zoals in chloormethyloxiraan. Als een functionele groep krijgen epoxiden het voorvoegsel epoxy-, zoals in 1,2-epoxycycloheptaan.Een polymeer bestaande uit epoxide-eenheden wordt een epoxy of polyepoxide genoemd.
Esbjerg fB (Esbjerg verenigde balspelvereniging) is een Deense voetbalclub, opgericht op 23 juli 1924 en die sinds 2012 uitkomt in de Superligaen. De club speelt zijn thuiswedstrijden in het Blue Water Arena. In 1924 ontstond de club na een fusie tussen Esbjerg Boldklub af 1898 en Esbjerg Amatør Klub (1911). In 2005 nam EfB de eliteafdeling van de 'Esbjerg Ishockey Klub' (EIK) over die in de Deense ijshockey Liga.1 uitkwam en nu speelt onder de naam 'EfB Ishockey'. De amateurafdeling van EIK bleef onder de eigennaam spelen.
De Grévyzebra (Equus grevyi) is een bedreigde zebrasoort uit de drogere streken van Kenia en Ethiopië. De Grévyzebra is de zogenaamde Hippotigris ("tijgerpaard"), de zebrasoort die in de derde eeuw in Romeinse circussen optrad. Hij is vernoemd naar de Franse president Jules Grévy, die in 1882 een Grévyzebra geschonken kreeg van Menelik I, de negus ("keizer") van Abyssinië. De Grévyzebra is de enige nog levende soort uit het ondergeslacht Dolichohippus. Verwante soorten kwamen vroeger voor over geheel Afrika en Eurazië: fossielen zijn aangetroffen tot in China.
Een zuurstok is een vorm van snoepgoed; een zoetzuur staafje waar op gezogen kan worden. De traditionele stok is wit van binnen en roze van buiten, het spreekwoordelijke zuurstokroze. Verder kan een zuurstok voorzien zijn van alle kleuren van de regenboog. In Nederland en Duitsland is de zuurstok vooral bekend van de kermis. Er zijn allerlei varianten zoals regenboogstokken, kaneelstokken en zuurstokken met cola- of fruitsmaak. In de Verenigde Staten hangen mensen met kerst zuurstokken ter decoratie en ter consumptie op in huis. Veel gegeten zuurstokken tijdens kerst zijn kaneelstokken, mentholstokken (ook wel 'icepop' genoemd) en rumstokken.
Alje Olthof ( Groningen, 20 februari 1935 - Amsterdam, 23 januari 1995) leerde het vak van grafisch vormgever in de praktijk. Na enkele baantjes belandde hij in de jaren zestig bij Em. Querido's Uitgeverij aan het Singel in Amsterdam. Daar ontwikkelde hij zich tot boekverzorger. Olthof ging ook ontwerpen voor andere uitgeverijen, waaronder De Arbeiderspers. In de jaren tachtig was hij enige tijd hoofd van de afdeling vormgeving bij Wolters-Noordhoff in Groningen. Het laatste door Olthof typografisch verzorgde boek was een uitgave van Architectura & Natura Pers in Amsterdam: Jan van Male fotograaf (1995), met tekst van Nicolaas Matsier.
De Rif-Republiek (ook: Republiek van de Rif, De Geconfedereerde Republiek van de Stammen van de Rif, Berbers: Tagduda n Arif) werd gesticht op 18 september 1921 door Abdelkrim el Khattabi, om onafhankelijk te worden van de Spaanse en Franse kolonisatoren. De Rif-Republiek was geen onafhankelijk land, maar werd door Marokko en de rest van de wereld gezien als een autonoom gebied van Marokko waar de kolonisatoren op dat moment niets te zeggen hadden. De sultan van Marokko, Moelai Joesoef, had de controle over zijn land verloren. De hoofdstad van het ruim 550.000 inwoners tellende Rifgebied was Ajdir en het staatshoofd Mohammed Abdelkrim El Khattabi, in zijn tijd bekend als Abd-el-Krim.
Letkis is de titel van een grote internationale Finse hit uit 1965. Het is eigenlijk een verbastering van de naam van een Finse dans, de letkajenkka. Er waren destijds diverse uitvoeringen van dit lied; in Finland werd het lied gezongen door Katri Helena, in Nederland waren de bekendste versies (alle instrumentals):De componist van de letkajenkka is Rauno Lehtinen. Katri Helena, die de Finse versie zong, was in ieder geval tot het eind van de 20e eeuw een zeer populaire Finse zangeres en dat gedurende meer dan 30 jaar. Ze heeft een aantal maal in de finale van het Eurovisiesongfestival gestaan met redelijk succes.
Skåneland is een benaming voor de historische regio in het zuiden en zuidwesten van Zweden. Het was ooit het oostelijke gedeelte van Denemarken maar werd definitief onderdeel van Zweden bij de Vrede van Roskilde in 1658. De Zweedse naam is Skånelandskapen ("de landschappen van Skåne"). Soms worden de Latijnse namen Terra Scania of Terra Scaniæ gebruikt.Skåneland omvat de landschappen Skåne, Halland en Blekinge. Het gebied komt bijna overeen met het historische Oost-Denemarken. Verschil is dat de eilanden Bornholm en Anholt Deens zijn gebleven terwijl de rest van het gebied door Zweden geannexeerd werd. Skåneland grenst aan de landschappen Västergötland en Småland.
Het Kraft Nabisco Championship 2006 werd van 30 maart tot en met 2 april 2006 gehouden in Rancho Mirage, Californië ( Verenigde Staten). Het was de eerste "major" van het seizoen op de LPGA Tour. De Australische Karrie Webb haalde het op de eerste hole van een playoff van de Mexicaanse Lorena Ochoa. Derde werd de zestienjarige Michelle Wie, samen met Natalie Gulbis, met één slag meer dan Webb en Ochoa. Bij aanvang van de vierde en laatste ronde had Webb nog zeven slagen achterstand op Ochoa. Het was de zevende overwinning in een "major" en de tweede in het Kraft Nabisco Championship voor de 31-jarige Karrie Webb, die alle majors reeds gewonnen had.
Een spierverslapper (spierrelaxans) is een medicijn dat de spiertonus verlaagt. Spierverslappers worden vooral toegepast om operaties te vergemakkelijken en/of mogelijk te maken. Zonder spierverslappers zouden bij veel buikoperaties de darmen naar buiten puilen en zo de operatie verhinderen of bemoeilijken. Bovendien is er minder slaapmiddel en pijnstiller nodig om de operatie te kunnen uitvoeren.Daarnaast worden spierverslappers met name gebruikt om intubatie, het inbrengen van een beademingsbuis voor het beademen van een patiënt mogelijk te maken.Momenteel gebruikte spierverslappers zijn in te delen in depolariserende spierverslappers en niet-depolariserende spierverslappers.
Het Indiaas voetbalelftal is een team van voetballers dat India vertegenwoordigt bij internationale wedstrijden zoals de (kwalificatie)wedstrijden voor het Wereldkampioenschap voetbal en de Asian Cup.In 1950 kwalificeerde het land zich voor het WK omdat de andere landen uit hun groep zich terugtrokken. Decennia lang werd verondersteld dat India zich had teruggetrokken omdat de spelers door de FIFA verplicht waren voetbalschoenen te dragen en dat ze dat niet wilden. Financiële redenen en het hoger aanzien van de Olympische Spelen in de ogen van de Indiërs bleken echter de voornaamste redenen. Sindsdien is het hun niet meer gelukt om zelfs nog maar dicht bij kwalificatie te komen.
The Dandy Warhols is een Amerikaanse band, die ontstond in 1992 in Portland. De band combineert shoegaze met psychedelische muziek en powerpop. De band is vooral bekend van de hit Bohemian Like You, dat in 2001 door telecommaatschappij Vodafone werd gebruikt in een reclamespotje. Ook hebben zij de nieuwe themesong van Mythbusters geschreven. De naam van de band is gebaseerd op de naam van de popartkunstenaar Andy Warhol. De band bestaat uit Courtney Taylor-Taylor (vocals, gitaar), Zia McCabe (keyboard), Peter Loew (gitaar, eerder heette hij Peter Holmström), en Brent de Boer (drums). De Boer verving in 1999 Eric Hedford.
John Kitto ( Plymouth, 4 december 1804 - Cannstatt, 25 november 1854) was een Engels theoloog. Op zijn elfde jaar moest hij van school om bij zijn vader, een metselaar, te gaan werken. In 1817 maakte hij daarbij een val waardoor hij doof werd en hij begon te studeren. In 1824 werd hij leerling bij een tandarts en in 1827 ging hij naar Malta als boekdrukker. In 1829 keerde hij terug naar Engeland en werd privéleraar. Hij schreef voor de Society for the Diffusion of Useful Knowledge, en begon populair-wetenschappelijke werken over Bijbelse onderwerpen te schrijven. Een voorbeeld daarvan is The history of Palestine from the patriarchal age to the present time, uitgegeven te Edinburgh in 1841.
Turibius de Mogrovejo ( Mayorga de Campos, León (Spanje), 18 november 1538 - Santa (Peru), 23 maart 1606), eigenlijk Toribio Alfonso Mogrovejo was de tweede aartsbisschop van Lima en is een heilige in der Rooms-katholieke Kerk. Turibius was jurist en werd priester gewijd in 1578. Hij werd rechter van de Inquisitie in Granada en aartsbisschop van Lima in 1579. Mogrovejo stichtte het eerste seminarie op het westelijk halfrond en organiseerde de kerk in Peru. Hij ijverde voor de rechten van de inboorlingen tegen de Spaanse bezetters. Mogrovejo werd heilig verklaard in 1726. Zijn naamdag is op 23 maart. Hij is patroon van Peru en van de Latijns-Amerikaanse bisschoppen.
Vorlin is een kunsttaal die door de Amerikaan Rick Harrison ontwikkeld werd in de jaren negentig van de 20e eeuw. Harrison was redacteur van het tijdschrift Journal of planned languages en schreef een gedetailleerde bibliografie over kunsttalen. Zowel de auteur als de taal worden zeer gerespecteerd in de kunsttaalgemeenschap. Het achterliggende principe van Vorlin was dat het een "een compromis tussen technische en esthetische" criteria moest zijn, en "extremen moesten worden vermeden". Dit concept is de definitie van het woord vor, de eerste lettergreep van de naam van de taal. De tweede lettergreep, lin is het Vorlin woord voor "taal".
De katholieke congregatie van de Broeders Maristen ( Latijn: Fratres Maristae Scholarum; afgekort: F.M.S.) werd in 1817 opgericht door de priester Marcellinus Champagnat (1789-1840) (in 1999 heilig verklaard) te La Valla-en-Gier ( Loire) ( Frankrijk). De congregatie houdt zich vooral bezig met onderwijs en missiewerk. In België zijn er vestigingen in Aarlen, Couvin, Florenville, Genval, Habay-la-Vieille, Kessel-Lo, Brussel, Malmedy, Oudergem, Saint-Hubert, Sint-Niklaas, Tubeke en Wervik, in Nederland in Nijmegen, Doetinchem, Goor, Hengelo en Neede. Deze congregatie mag niet verward worden met de Paters Maristen.
De Diezerpoort is een voormalige stadspoort (± 1475) in de stadsmuur van Zwolle, die in 1828 en 1829 is gesloopt. Heden ten dage resteren hiervan enkel de contouren in het wegdek op de plek waar de poort ooit stond. Ook is de aanzet in de vorm van een ronding in de stadsmuur opgenomen. De poort stond op de plek waar de huidige Diezerstraat ophoudt. Op de poort stond een beeld van de schutspatroon van de stad: Sint Michaël. Dit beeld is bewaard gebleven en is nu te zien in de Basiliek van Onze Lieve Vrouwe Tenhemelopneming. De woonwijk aan de overkant van de stadsgracht is vernoemd naar de poort: Diezerpoort.
Stagediven betekent dat een artiest of toeschouwer van het podium in het publiek springt, van wie hij verwacht dat zij hem zullen opvangen. Dit gaat soms over in crowdsurfen, wat betekent dat de persoon vervolgens over de hoofden van het publiek wordt verplaatst. Het ritueel leidt vaak tot (ernstige) gewonden en wordt daarom ontmoedigd door onder andere een ruimte tussen het podium en het publiek vrij te houden. Iggy Pop en Peter Gabriel behoorden tot de eerste bekende stagedivers. De stagedive van Pearl Jam's Eddie Vedder tijdens Pinkpop 1992 wordt door velen beschouwd als het meest legendarische moment uit de geschiedenis van Pinkpop.
Badghis of Bādghīs  ( Pasjtoe: بادغيس bādġīs) is één van de 34 provincies van Afghanistan. De provincie ligt in het noordwesten van het land. De provincie werd in 1964 opgericht uit delen van twee andere provincies, namelijk Herāt en Fāryāb. De naam stamt af van het بادخیز Bâdkhiz wat huis van de winden betekent. De hoofdstad van de provincie is Qala-e-Now. Vaak wordt Bādghīs genoemd als geboortgrond van de eerste Perzische dichter Hanzala Badghisi.De bevolking, hoofdzakelijk bestaande uit Oezbeken, Turkmenen, Tadzjieken en Pathanen, leeft grotendeels van de landbouw. Dit is mogelijk door twee rivieren die door de provincie stromen (de Murghab en de Hari Rud).
Woudhoek is de naam van een woonwijk in de gemeente Schiedam. De wijk is gesitueerd in het noorden van Schiedam boven de wijk Groenoord. De wijk betreft een typische nieuwbouwwijk bestaande uit gestapelde bouw als eengezinswoningen en is ontstaan in de jaren ’70 en ’80. Op diverse plekken in de wijk zijn kleine winkelcentra gelegen. Per auto is Schiedam Woudhoek goed te bereiken via afslag Schiedam-Noord van de rijksweg A20. Deze wijk bevat ook openbaarvervoerlijnen, zoals RET tramlijnen 21 en 24. Per RET bus is de wijk te bereiken via buslijn 51 en 53 vanuit Station Schiedam Centrum. Wijk- en bewonersvereniging 'Woudhoek' behartigt de belangen van de huurders in de wijk.
Vaglia is een gemeente in de Italiaanse provincie Florence (regio Toscane) en telt 5021 inwoners (31-12-2004). De oppervlakte bedraagt 57,0 km², de bevolkingsdichtheid is 88 inwoners per km². De volgende frazioni maken deel uit van de gemeente: Bivigliano, Paterno, Fontebuona, Caselline, Pratolino, Montorsoli, Mulinaccio. In Pratolino is een groot park, dat oorspronkelijk bij een 'villa medicea' hoorde, een van de Medici-villa's die aangewezen zijn als UNESCO-werelderfgoed. De villa zelf is verloren gegaan, andere gebouwen bleven behouden. Het park, nu bekend als Villa Demidoff, kan worden bezocht.
Welsh ( Welsh: Cymry) is een verzamelnaam voor de (voormalige) bewoners van Wales. Het wordt ook gebruikt voor diegenen die nog de oorspronkelijke keltische taal, Welsh spreken. Net als met veel etnische groepen in het Verenigd Koninkrijk, is er veel discussie over de juistheid van deze omschrijving. Zoals veel emigranten uit het Verenigd Koninkrijk houden ook de Welsh vast aan hun tradities. Er zijn dan ook Welsh gemeenschappen in Canada, de Verenigde Staten, maar ook daarbuiten. De beroemdste gemeenschap is waarschijnlijk die van Chubut (Y Wladfa) in Patagonië, in het zuiden van Argentinië, waar nog steeds Welsh gesproken wordt.
Poka yoke (ポカヨケ) is een Japanse term gebruikt in lean manufacturing en betekent zoveel als foolproof (een poka is een onbedoelde fout en yoke is 'voorkómen'). Het is een methode om een productieproces zodanig te vormen dat het bijna onmogelijk wordt om fouten te maken. Een operatie wordt uitgevoerd op een manier dat de correcte handeling geforceerd wordt. Het concept werd geïntroduceerd door Shigeo Shingo als deel van het Toyota Production System. Een voorbeeld is de simkaart in gsm's. Deze is zodanig vormgegeven dat ze maar op één manier in het gsm-toestel geplaatst kan worden. Er is namelijk een bepaald hoekje "afgeknipt".
Elektrische capaciteitstomografie (ECT) is een analysetechniek die in een tomogram (doorsnede) kan meten op basis van een verschil in de diëlektrische constante van de componenten. De techniek is ontwikkeld aan de universiteit van Manchester en via een spinoffbedrijf ook commercieel verkrijgbaar. ECT kan dwars door niet geleidende wanden heen 'kijken' en geeft zo informatie, die niet optisch verkregen kan worden. ECT kan gebruikt worden voor onderzoek en kan worden toegepast in de industrie. De wetenschap kan het gebruiken om inzicht te krijgen in het fluïdisatie gedrag van deeltjes in gefluïdiseerde bedden. De industrie kan het toepassen om inzicht te krijgen in het peil in leidingen.
Albert van der Heide ( 1 juli 1942) is een Nederlandse hebraïcus en judaïst. Hij studeerde theologie en Semitische talen aan de Vrije Universiteit Amsterdam. Vervolgens werd hij aangesteld als hebraïcus aan de faculteit van de letteren van de Universiteit Leiden, waar hij zich als wetenschappelijk medewerker bezighoudt met de Hebreeuwse en Aramese talen. Na enige jaren werd hij tevens hoogleraar in de judaïstiek aan de faculteit godgeleerdheid van de al eerder genoemde Vrije Universiteit. Van der Heide concentreert zich met name op de joodse uitleg van de Hebreeuwse Bijbel, de joodse middeleeuwse cultuur alsmede de Hebreeuwse literatuur.
Het Katholiek Studentencorps te Brussel (KSC) is een gemengd studentencorps naar Vlaams model en verenigt tegenwoordig studenten afkomstig uit Brussel die te Leuven studeren. Officieel overkoepelt het KSC de jongensstudentenclub Bezem Brussel, de meisjesstudentenclub Sint-Goedeleconvent en de oud-ledenvereniging Oud-KSC. Het KSC is lid van de Brabantse Gilde, het Katholiek Vlaams Hoogstudentenverbond Brussel (KVHV) en via de aparte jongens- en meisjesclubs ook van het Seniorenkonvent Leuven (SK) en het Meisjesseniorenkonvent (MSK). De kleuren van het KSC zijn groen-rood-groen (de kleuren van de stad Brussel).
Ortal (echte naam: Marie Ortal Malka) is een in Israël geboren zangeres. Toen ze zestien was begon ze met zingen. In 2000 begon haar carrière wat meer vorm te krijgen; Ortal verhuisde naar Spanje en werd lid van de groep Gipsy Sound. Ortal was in het buitenland nog niet zo bekend, totdat ze de Franse preselectie voor het Eurovisiesongfestival 2005 won. Ze zong het nummer Chacun pense à soi, waarmee ze in Kiev roemloos op de voorlaatste plaats eindigde met 11 punten. Dit was het slechtste resultaat dat Frankrijk ooit haalde op een songfestival totdat Twin Twin in 2014 dit 'verbeterde' door laatste te worden.
Grobschnitt was een Duitse progressieve-rockband, die van 1970 tot 1989 actief was. De band werd in 1970 in Hagen in Westfalen opgericht. De naam van de band kwam van de Kapelle Grobschnitt, een muziekkapel die in de Eerste Wereldoorlog door soldaten met zelf ineengeknutselde muziekinstrumenten was gevormd. De meeste muzikanten en roadies van Grobschnitt gaven zichzelf geestig klinkende namen, waaronder ze ook bij hun fans bekend werden. Ze noemden de stichtende leden zich Eroc (slagwerk), Felix (eveneens slagwerk), Lupo (sologitaar), Wildschwein (ritmegitaar, zang, saxofoon), Bär (bas), Quecksilber (toetsen) en Tony Moff Mollo (zang en lichtinstallatie).
Francis Rossi ( Londen, 29 mei 1949) is de karakteristieke gitarist, zanger en mede-oprichter van de rockgroep Status Quo. Tevens schreef Rossi de eerste Status Quo single Pictures of matchstick men alsmede veel andere nummers, waaronder Paper plane, Caroline, en Down down. Veel van deze nummers zijn samen geschreven met roadie en harmonica speler Bob Young en met Bernie Frost. Zijn typerende stem en gitaargeluid vormen een groot deel van de 'Quo-sound'. Hij is ook bekend als Mike Rossi, Frame en The grand old man of rock 'n roll. Hij leeft tegenwoordig met zijn tweede vrouw en heeft acht kinderen.
Buġibba is een plaats in Malta in de gemeente San Pawl il-Baħar. De plaats ligt aan de St. Paulsbaai in het noordoosten van het eiland Malta, zo'n 15 km van de hoofdstad Valletta. Buġibba was vroeger een vissersdorpje, maar is uitgegroeid tot een van de belangrijkste toeristencentra van het eiland. Dit uit zich onder andere in de verschillende grote hotels, winkels en restaurants die zich hier gevestigd hebben. De kust is er voornamelijk rotsachtig. Enkele hotels hebben echter zelf een privaat zandstrand laten aanleggen voor hun gasten. Buġibba loopt over in de plaats Qawra, ook is er een boulevard die de twee dorpen met elkaar verbindt.
Lucius II, geboren als Gerhardo Caccianameci dal Orso ( Bologna, geboortedatum onbekend - Rome, 15 februari 1145) was paus van 9 maart 1144  tot aan zijn overlijden in 1145. Lucius was voor zijn pausverkiezing regulier kanunnik in Bologna, kardinaal-priester (1124), pauselijk legaat in Duitsland (1125-1126), pauselijk kanselier en bibliothecaris. In zijn dispuut met de senaat van Rome, kwam hij onder vuur te liggen en zou overleden zijn aan de verwondingen die hij opliep van naar hem geworpen stenen. Tijdens zijn pontificaat maakte hij een einde aan het dispuut tussen de bisschop van Tours en de bisschop van Dol.
Troy is een plaats in het oosten van de staat New York, liggend aan de rivier de Hudson. De stad telt circa 49.000 inwoners. Het is de hoofdplaats van Rensselaer County, een gebied dat in de 17e eeuw toebehoorde aan de uit Nederland (toen nog de Republiek der Zeven Verenigde Nederlanden geheten) afkomstige familie Van Rensselaer. Rensselaer Polytechnic Institute, een gerenommeerde particuliere technische universiteit, ligt bovenop een heuvel, met uitzicht op de stad Troy. Een zekere Samuel Wilson (vleesverpakker van beroep) en inwoner van Troy uit het begin van de 19e eeuw zou model hebben gestaan voor het Amerikaanse symbool van "Uncle Sam".
Onlinedating of internetdating is het leggen van contacten via internetdiensten zoals op: datingsites, online relatiebureaus, socialenetwerksites, online verenigingen en chatsites (zulke sites of diensten hebben heel wat leden ter beschikking), met als doel af te spreken buiten het internet, bijvoorbeeld dating om zo op zoek te gaan naar een duurzame relatie, of sportafspraken, en/of om de vriendenkring uit te breiden. Verder is er de categorie onlineseksdating: een afspraak maken met het oog op een sekscontact. Het zoeken gebeurt achter een pc (of iets dergelijks) en vergt een andere techniek dan mensen aanspreken op café en openbare plaatsen.
Sunan International Airport ( IATA: FNJ, ICAO: ZKPY) is de luchthaven van de Noord-Koreaanse hoofdstad Pyongyang. Het vliegveld ligt op 24 km van het stadscentrum. Sunan heeft twee startbanen, de langste baan (01-19) is de baan die het meest gebruikt wordt voor internationale vluchten. De kortere baan (17-35) is de baan die wordt gebruikt door de Noord-Koreaanse luchtmacht en voor binnenlandse vluchten. De luchthaven is elke dag geopend tussen 06:00 en 22:00 uur in de zomer en tussen 07:00 en 21:00 uur in de winter. De luchthaven is de thuisbasis van de Noord-Koreaanse staatsluchtvaartmaatschappij Air Koryo. Naast Air Koryo voert ook Air China reguliere vluchten naar de luchthaven uit.
De Missionarissen van Sint-Carolus ( Latijn: Congregatio Missionariorum a Sancto Carolo; afgekort: C.S.) is een katholieke missiecongregatie die in 1887 werd opgericht door Giovanni Battista Scalabrini (1839-1905), bisschop van Piacenza. De leden worden ook scalabrinianen genoemd, naar de stichter. De congregatie houdt zich bezig met pastoraal werk bij migranten en vluchtelingen. Oorspronkelijk was de congregatie vooral actief bij Italiaanse migranten in Noord- en Zuid-Amerika. De congregatie heeft vestigingen in 24 landen over de hele wereld. In België zijn er vestigingen in Marchienne-au-Pont, La Louvière en Quaregon. Thans (2004) zijn er 606 priesters en 773 mannelijke religieuzen.
Albert Kesselring ( Marktsteft, 13 november 1885 - Bad Nauheim, 16 juli 1960) was een Duitse generaal en veldmaarschalk uit de Tweede Wereldoorlog. Tijdens de oorlog was hij opperbevelhebber van de Duitse bombardementsdivisies van de Luftwaffe. Hij wordt verantwoordelijk gehouden voor de talloze terreurbombardementen die tijdens de oorlog, op zijn bevel, werden uitgevoerd door Duitse bommenwerpers. Kesselring behaalde erg veel succes met zijn tactische en goed doordachte luchtaanvallen. Hij werd onderscheiden met diamanten bij het ridderkruis. Vanwege zijn laconieke karakter en zijn altijd aanwezige glimlach kreeg Kesselring de bijnaam: de lachende generaal.
Het schiereiland Dingle ( Iers: Corca Dhuibhne) in Ierland is het meest noordelijk gelegen schiereiland in County Kerry, in het zuidwesten van Ierland. Het schiereiland wordt gekenmerkt door scherpe bergen van de Slieve Mish Mountains. Bijzonder spectaculair is de Connor-bergpas. Het strand van Inch wordt door velen beschouwd als het mooiste van Ierland, met uitzicht op zowel het schiereiland Dingle als het schiereiland Iveragh. De grootste plaats op het schiereiland is Dingle, waarnaar het schiereiland is vernoemd. Dingle is een klein vissersdorp met een zeer bekende dolfijn Fungi als bezienswaardigheid.
De Effenaar is een poppodium in het centrum van Eindhoven. Het bestaat sinds 1971 en is uitgegroeid tot een van de grotere poppodia van Nederland. De Effenaar heeft twee zalen. De grote zaal, met een capaciteit van 1200 personen, is bedoeld voor grotere bands/acts en is aanzienlijk groter dan de zaal van de oude Effenaar. De kleine zaal (350 personen) is kleiner dan de oude Effenaar en is geschikt voor kleinere en/of regionale bands. In de oude Effenaar hebben door de jaren heen veel grote nationale en internationale namen gespeeld, zoals: The Ramones, The Cure, Joy Division, Sex Pistols, Red Hot Chili Peppers, R.E.M., Queens of the Stone Age en Lil Wayne.
Holy Noise was een Nederlandse houseband uit Rotterdam. In de periode 1990- 1993 brachten zij een aantal singles uit en een album. Hun grootste hit was James Brown Is Still Alive! (1991), een reactie op de hit James Brown Is Dead! van de groep LA Style. Beide hits worden in de Nederlandse hardcore wereld gezien als een van de eerste echte hardcore house hits. In dat jaar brachten ze ook de vooral in hardcore scene legendarische nummers The Nightmare en Get Down Everybody. In 2000 verscheen nog de 2000 versie van Get Down Everybody. Holy Noise (letterlijk vertaald: Heilige Herrie) bestond uit de producers Rob Fabrie, Richard van Naamen en Paul Elstak, in samenwerking met Peter Slaghuis.
A. (Arie) Aalberts ( 27 juni 1952) is een Nederlands politicus van het CDA. Aalberts werd in 2004 burgemeester van Dantumadeel als opvolger van Jan Eggens. In 2007 was hij tevens als waarnemend burgemeester aangesteld in de gemeente Gaasterland-Sloten. Hij zat in het dagelijks bestuur van Wetterskip Fryslân. Verder was hij voorzitter van de raad van commissarissen van een voorloper van wat later FrieslandCampina werd en van de coöperatie de Zeven Provinciën. Bij de fusie van de gemeenten Gaasterland-Sloten, Lemsterland en Scharsterland op 1 januari 2014 tot De Friese Meren werd hij de waarnemend burgemeester van deze fusiegemeente.
De Aardbeving van Shaanxi of Hua County-aardbeving is de dodelijkste aardbeving ooit genoteerd met een geschatte 830.000 slachtoffers. De beving deed zich voor in de ochtend van 23 januari 1556 in Shaanxi, China. Meer dan 97 districten in de provincies Shaanxi, Shanxi, Henan, Gansu, Hebei, Shandong, Hubei, Hunan, Jiangsu en Anhui werden getroffen. Een gebied van 830 kilometer breed werd verwoest en in sommige districten werd 69% van de bevolking gedood. Het grootste deel van de bevolking woonde in die tijd in kunstmatige grotten in de löss-kliffen, waarvan de meeste instortten tijdens de ramp.
Variabele prijzen zijn prijzen die voortdurend kunnen verschillen. Variabele prijzen kunnen variëren door verandering in de vraag of het aanbod. De aanbod van een product kan door talloze factoren worden beïnvloed, zoals de tijd van het jaar of de hoeveelheid van bepaalde grondstoffen. Ook de vraag naar een product kan van talloze factoren afhankelijk zijn, zoals de economische situatie, de tijd van het jaar en de kwaliteit van een product, maar vooral de prijs. Verandering in factoren doet de prijs veranderen. Een duidelijk voorbeeld van variabele prijzen zijn de prijzen van olie, welke met de dag anders is.
De vlag van Monaco bestaat uit twee horizontale banden in de kleuren rood (boven) en wit. Daarmee is zij vrijwel gelijk aan de vlag van Indonesië (het verschil zit in de hoogte-breedteverhouding) en het omgekeerde van de vlag van Polen. De huidige vlag van Monaco werd aangenomen op 4 april 1881. De kleuren rood en wit zijn de kleuren van het Huis Grimaldi en gaan terug tot minstens 1339. De staatsvlag van Monaco bestaat uit een wit veld met het wapen van Monaco in het midden. Deze vlag wordt gebruikt op overheidsgebouwen, het paleis van de prins, in de aanwezigheid van leden van de regering en als vaandel op het prinselijke jacht.
Met het begrip flexibiliteit of flexibel wordt aangeduid dat iets buigzaam en soepel is en blijft.Diverse stoffen die door de mens worden gebruikt zijn flexibel. De mate ervan hangt samen met de temperatuur. Flexibele materialen kunnen gemaakt zijn van natuurrubber, van kunststof of een mengsel hiervan. Dergelijke materialen worden voor een veelheid van toepassingen gebruikt, zoals:Flexibiliteit of flexibel kan echter ook in overdrachtelijke zin gebruikt worden als karaktereigenschap van een mens, een organisatiestructuur of gebouw. In dat geval wordt bedoeld dat een mens of structuur zich makkelijk aan kan passen als de situatie daar om vraagt, mits deze dat ook toelaat.
Sibylla van Jeruzalem ( 1160 - Tyrus, 25 juli 1190) was de dochter van Amalrik I van Jeruzalem en zijn eerste echtgenote Agnes van Courtenay. Ze was zo de zus van Boudewijn IV van Jeruzalem en tevens een halfzus van Isabella van Jeruzalem. In de periode 1176-1186 was ze gravin van Jaffa en Ashkolon en in 1186 werd ze koningin van Jeruzalem. Ze nam noodgedwongen de plaats van haar zoon, koning Boudewijn V in toen die vroegtijdig overleed. Haar grootmoeder Melisende van Jeruzalem had al bewezen, als vrouwelijk heerser succesvol te kunnen zijn. Ze werd grotendeels opgevoed door Yvette, de jongste zus van Melisende, die werkzaam was in het Sint-Lazarus klooster.
Cheeta was een rol in twaalf films over Tarzan in de jaren 30 en 40 van de 20e eeuw. De rol van deze chimpansee werd door meerdere chimpansees gespeeld. Tot recent werd beweerd dat de chimpansee die deze rol speelde in de Tarzanfilms, dezelfde zou zijn geweest die later in Doctor Dolittle uit 1967 speelde, en die ook onder de naam Cheeta bekend is. In 2008 kwam na onderzoek uit dat dit op onjuistheden gebaseerd is. Desondanks is deze Cheeta in 2001 opgenomen in het Guinness Book of Records als oudste aap. Deze chimpansee overleed in december 2011 op de vermeende leeftijd van 79 jaar in een dierenopvanghuis in Palm Harbor, Florida.
Het aandeel van derden (ook genoemd "belang van derden") is een post in de geconsolideerde jaarrekening dat aangeeft welk deel van het geconsolideerde eigen vermogen niet in handen is van de moedermaatschappij maar door derden is ingebracht. Deze derden houden een minderheidsaandeel in een van de dochtermaatschappijen van de onderneming. Er rusten geen aflossings- of betalingsverplichtingen op deze post in de jaarrekening omdat deze post geen betrekking heeft op schulden van de onderneming. Dit aandeel van derden kan worden aangemerkt als permanent risicodragend vermogen en wordt derhalve tot het groepsvermogen gerekend.
De Latijnse school was vóór de 19e eeuw een in heel Europa wijd verbreid schooltype, dat leerlingen (uitsluitend jongens, afkomstig uit de hogere en middenklasse) voorbereidde op een religieus ambt of een studie aan een universiteit.Destijds was het Latijn de taal van de wetenschap, de colleges op universiteiten werden in deze taal gegeven. Kennis van het Latijn was essentieel voor een ieder die hogere studies wilde verrichten. Het lesprogramma van de Latijnse school bestond daarom grotendeels uit Latijn. Andere vakken waren van marginale betekenis. Een leerling sloot de Latijnse school af met een schoolexamen, de zogeheten promotie. Die promotie gaf toegang tot de universiteit.
NoScript is een extensie voor de webbrowser Mozilla Firefox geschreven door het IT-bedrijf InformAction in Palermo (Italië). Deze extensie schakelt JavaScript, Java en andere plug-ins standaard uit om een veiligere browseromgeving te creëren. Als een website gebruikmaakt van deze technologie, verandert het NoScript-icoontje in de statusbalk. Wanneer de gebruiker een website vertrouwt, kan deze aan de whitelist toegevoegd worden. Hierdoor worden op deze website scripts en plug-ins toegestaan. NoScript biedt ook beveiliging voor bepaalde XSS-aanvallen. De extensie wordt in 45 talen aangeboden. Van hetzelfde bedrijf zijn de extensies FlashGot, SpediFax en Pop3Trap.
De Kiseleffweg, Roemeens: Şoseaua Kiseleff, is een boulevard in Boekarest, in Roemenië. De Kiseleffweg loopt naar het noordwesten van Boekarest, naar Calea Victoriei. In 1832 legde Pavel Kiseljov, de commandant van Russische troepen in Moldavië en Walachije, de weg aan. Tegenwoordig zijn Piața Victoriei en Piața Presei Libere de uiteinden van deze weg. Er liggen twee parken, het Herăstrăupark en het Kiseleffpark, een aantal musea, grote residenties en de Arcul de Triumf aan de weg. Het gebied rond de Kiseleffweg is niet getroffen door Ceaușescu's plannen, waardoor er nog steeds gebouwen van voor de communistische tijd staan. Een aantal opmerkelijke gebouwen aan de Kiseleffweg zijn:
Aletta Jacobs: Het Hoogste Streven is een Nederlandse zwart-witfim uit 1995. Het docudrama vertelt het verhaal van Nederlands eerste vrouwelijke student en arts, een feministe in hart en nieren, voorvechtster van vrouwenkiesrecht en geboortebeperking. Aletta Jacobs wordt gespeeld door Luutgard Willems, en Hans Kesting heeft de rol van C.V. Gerritsen. De film was het resultaat van een initiatief van Stichting Aletta Jacobs (Aaja Weerd, Margriet Eilering en Iekje Smit), die speciaal voor dit doel opgericht was. De première was in Sappemeer, de geboorteplaats van Aletta Jacobs.Slechts 4110 bezoekers betaalden voor een kaartje.
De Braunarlspitze is een 2649 meter hoge bergtop in het Lechbrongebergte in de Oostenrijkse deelstaat Vorarlberg. Het is de hoogste bergtop van de noordelijke helft van het Lechbrongebergte en derhalve vanuit het Bregenzerwald zeer goed zichtbaar. De berg bestaat grotendeels uit dolomiet en kalksteen en wordt gekenmerkt door de vele verkarstingen. De berg ligt op de watergrens van de Rijn en de Donau. De berg werd voor het eerst beklommen in 1877. Beklimming van de bergtop vereist klimgereedschap. De tocht voert vanuit Schröcken over de Fellealpe of vanuit Zug bij Lech am Arlberg via de Göppinger Hütte op 2245 meter hoogte naar de top.
Beenderporselein (van het Engelse Bone china) of ivoorporselein is een porseleinsoort van hoge kwaliteit, gemaakt volgens een speciaal procedé. Het procedé is uitgevonden door Thomas Frye in 1749. De voor porseleinaarde (de klei) gebruikelijke grondstoffen, kaolien, veldspaat en kwarts worden vermengd met 40 tot 50% as van beenderen (beenaarde; calciumfosfaat). Hierdoor ontstaat het sterkste porselein dat er is en krijgt het een specifieke ivoorkleurig (een geelachtig wit) uiterlijk. Beenderporselein kan door haar samenstelling worden gebakken bij een temperatuur van ongeveer 1250°C, hetgeen lager is dan bij gewone porselein. Om die reden wordt ook wel van 'zachte' porselein gesproken.
Safety EP is de eerste openbare uitgave van de Britse rockgroep Coldplay. Het is een weekend opgenomen in mei 1998 en was bedoeld als demo voor platenmaatschappijen. De ep is gefinancierd door Coldplay en hun manager Phil Harvey voor £ 200. Iedereen die meegeholpen had met het tot stand komen van de ep was er zo tevreden over dat de band besloot 500 stuks te laten maken voor distributie rond Londen. Maar 50 stuks hebben het gehaald tot de platenzaken. Ze gaven namelijk ook veel ep's weg aan maatschappijen en vrienden/families. De ep is nu erg zeldzaam en is al op Ebay verkocht voor £ 2000. De hoes is een foto van Chris Martin gemaakt door een vriend van de band, John Hilton.
Een ijslepel wordt gebruikt om ijs te scheppen. De ijslepels bestaan in verschillende soorten en maten. Na het scheppen wordt de lepel in een bakje water gedoopt, waardoor het ijs minder aan de lepel blijft kleven. De meeste lepels bevatten ook een soort ijzeren mesje waarmee de lepel kan worden schoongemaakt. Dit mesje beweegt langs het holle oppervlak van de lepel wanneer er in de benen van de lepel wordt geknepen. Hierdoor komt het bolletje ijs gemakkelijk uit de lepel op het ijshoorntje.Enkele beschikbare maten zijn bijvoorbeeld maat 36 of maat 30, dit getal is het aantal bollen die je met de betreffende lepel uit een liter ijs kunt scheppen.
Het graafschap Lingen was een tot de Nederrijns-Westfaalse Kreits behorend graafschap rond de stad Lingen in het Heilige Roomse Rijk. In de middeleeuwen maakte Lingen deel uit van het graafschap Tecklenburg, maar raakte daar eind 15e eeuw door erfdelingsconflicten van los. In de 16e en 17e eeuw behoorde het tot de heerlijkheid Overijssel die gedurende de Tachtigjarige Oorlog deel ging uitmaken van de Republiek der Zeven Verenigde Nederlanden; Overijssel beleende het huis Oranje ermee van 1602 tot 1677, waarna het een privébezit werd tot die dynastie uitstierf in 1702 en het graafschap aan Pruisen toekwam.
Uschi Disl ( Bad Tölz, 15 november 1970) is een Duitse biatlete. Ze begon met deze sport in 1986 en maakte in 1990 haar debuut in de Duitse ploeg in een wereldbekerwedstrijd. Sedertdien heeft ze een lange erelijst vergaard, individueel en als lid van de Duitse aflossingsploeg, in de wereldbeker, in wereldkampioenschappen en op Olympische Spelen. Haar sterkste punt is het skilopen; zij is één van de snelste skiesters onder de biatletes. Bij het schieten loopt het echter nogal eens fout. Uschi Disl werd verkozen tot Duitse sportvrouw van het jaar 2005. Aan het einde van het seizoen 2005/2006 kondigde ze aan dat ze een punt zette achter haar biatloncarrière.
Borș is een dorp in het noordwesten van Roemenië, in het district Bihor, aan de Hongaarse grens.Het dorp ligt 15 km van de stad Oradea af. Grensovergang Borș-Biharkeresztes is de op één na meest gebruikte grensovergang tussen Hongarije en Roemenië. Ondanks het geen snelweg is, zijn er drie rijstroken aan elke kant bij de grensovergang. Vooral belangrijk is deze grensovergang voor lijn Oradea-Szolnok-Boedapest. De Europese weg 60 verbindt Borș niet alleen met Hongarije, maar ook met Oradea. Borș heeft 3400 inwoners en dit zijn voor meer dan 90% Hongaren (zie: Hongaarse minderheid in Roemenië).
Reis naar het Morgenland is een roman van Hermann Hesse met de oorspronkelijke titel ‘Die Morgenlandfahrt’ uit 1932. Er is een vertaalde uitgave in de Kwintessens reeks (nr. 10) van uitgever De Bezige Bij, Amsterdam. De vertaling is van L. Coutinho. Het is een kort verhaal over een vreemde en schijnbaar doelloze reis. Het doel van de reis schijnt een beproeving, maar wordt aan de lezers niet duidelijk gemaakt. De reis naar het morgenland is de reis naar jezelf. Je begint vol goede moed aan de tocht maar raakt onderweg jezelf kwijt. Je verkoopt dat wat je het liefste doet. Het doel is jezelf weer terug te vinden, je reisgenoten zijn er wel alleen je zag ze niet meer omdat je verdwaald was.
Luk D'Heu ( Lier, 1945) is een Vlaams acteur. In het theater was Luk D'Heu met het NTG ensemble te zien met onder andere Midzomernachtsdroom of met Het Toneelhuis in Nacht, de Moeder van de Dag en Asem. In een aantal televisieseries zette hij vooral komische rollen neer zoals in Raf en Ronny III, De vloek van Vlimovost, Grappa of F.C. De Kampioenen, maar hij speelde ook vier jaar als Gustaaf Janssens in Familie. Luk D'Heu is ook actief als kunstschilder en beeldhouwer. Hij heeft twee dochters. Zijn dochter Fien is gehuwd met acteur Geert Hunaerts. Samen hebben ze twee kinderen. Hij is mede stichter van de Lierse Steinerschool De Sterrendaalders.
De katholieke congregatie van de Paters van Liefdadigheid (in het Latijn het Institutum Charitatis) (I.C.) werd in 1828 opgericht in Domodossola door de Italiaanse priester en filosoof Antonio Rosmini-Serbati (1797–1855). De congregatie houdt zich bezig met onderwijs en missiewerk. Er zijn thans 210 priesters en 304 mannelijke religieuzen lid van de congregatie. De leden worden ook rosminianen genoemd. De rosminianen leven zowel in gemeenschap als individueel. Er zijn vestigingen in Italië, het Verenigd Koninkrijk, Ierland, Nieuw-Zeeland, India, Kenia, de Verenigde Staten, Tanzania en Venezuela.
Born Rich is een documentaire uit 2003 over de ervaring om op te groeien in een van de rijkste families ter wereld. De docufilm is geproduceerd en geregisseerd door Jamie Johnson, erfgenaam van het wereldwijde Johnson & Johnson-concern. De documentaire werd gedistribueerd door Cinetic Media. Ivanka Trump (dochter van de vastgoedtycoon Donald Trump), Josiah Vanderbilt/Whitney Hornblower, Georgina Bloomberg (dochter van Michael Bloomberg, burgemeester New York City en oprichter van het financiële dienstverleningsconcern Bloomberg, L.P.) en Luke Weil (erfgenaam van het Autotote-spellenemperium), zijn enkele van de jonge adolescenten die geïnterviewd zijn voor de documentaire.
Johannes XIV, geboren als Petrus Canepanova (Pavia, geboortedatum onbekend - Rome, 20 augustus 984) was paus van 983 tot 984. Voordien was hij bisschop van Pavia en kanselier van Italië. De paus was een beschermeling van keizer Otto II. Na het overlijden van Otto II (7 december 983), werd de paus in april 984 gevangengezet door tegenpaus Bonifatius en afgezet. Hij stierf in gevangenschap, al dan niet vermoord in opdracht van de tegenpaus. Hij was - na Johannes II de tweede paus die een andere naam dan zijn doopnaam koos als paus, dit omdat hij het niet gepast vond zich - als plaatsbekleder van Petrus - Petrus II te noemen.
Zonnegeel FCF is een synthetische gele azokleurstof, waarvan het Colour Index-nummer 15985 is. Als additief in voedingsmiddelen is het in de EU toegestaan onder E-nummer E110 en heeft een aanvaardbare dagelijkse inname van 2,5 mg/kg; echter per 1 juni 2013 wordt deze ADI teruggebracht tot 1 mg/kg. . Zonnegeel FCF is een natriumzout, maar het is ook toegelaten onder de vorm van kalium- of calciumzout.Het wordt afgeraden voor mensen met astma. Zonnegeel FCF behoort tot de additieven waarvan de Britse voedingsautoriteit in september 2007 aangaf dat het verminderen van het gebruik bij hyperactieve kinderen mogelijk enig positief effect kan hebben.
Een buis of pijp is een hol, cilindrisch voorwerp, bestemd als constructie-element of om er vloeistoffen of gassen door te leiden. Ook het geleiden van geluiden ( spreekbuis), licht en vaste stoffen is mogelijk. Ook kunnen buizen ingezet worden ter bescherming van bijvoorbeeld elektriciteitsdraden, we spreken dan van een mantelbuis of mantelpijp. Indien een buis flexibel is en blijft spreekt men meestal van een "slang". Bijvoorbeeld: tuinslang, vulslang. Deze zijn meestal gemaakt van kunststof of rubber. Toch bestaat er ook 'flexibel buis', bijvoorbeeld flexibel PVC-pijp ten behoeve van elektriciteitsleidingen.
The Graduate is een film uit 1967 van Mike Nichols met in de hoofdrollen Anne Bancroft en Dustin Hoffman. De film is gebaseerd op de gelijknamige roman van Charles Webb uit 1963. The Graduate betekende de doorbraak van Dustin Hoffman en leverde Anne Bancroft een Oscarnominatie op. De film dankt zijn bekendheid ook aan de muziek van Simon and Garfunkel. Het nummer Mrs. Robinson werd een hit na het uitkomen van de film. In 1996 werd The Graduate geselecteerd om geconserveerd te worden in the U.S. National Film Registry. De film staat op de 19e plaats van films met de meeste inkomsten in de VS en Canada.
De Israel Broadcasting Authority of IBA ( Hebreeuws:רשות השידור, Resjoet haSjidoer) is de publieke Israëlische staatsomroep voor televisie en radio. De IBA is voortgekomen uit Kol Israel, een radio-omroep die sinds 1948 uitzond. Tegenwoordig is Kol Israel de radio-afdeling van de IBA. Televisie-uitzendingen begonnen in 1968. Tussen de pioniers van de Israëlische tv waren de nieuwslezer Haim Yavin en de Nederlands-Israëlische regisseur Ralph Inbar. In 1968 hielp Inbar bij de oprichting van de IBA, indertijd de eerste en lange tijd enige televisiezender van dit land. In Europa is de organisatie bekend vanwege het feit dat zij het Eurovisiesongfestival mag uitzenden.
De vlag van Mordovië is een horizontale driekleur in de kleuren (vanaf boven) donkerrood, wit en blauw, waarbij de witte baan dubbel zo groot is als elk van de andere twee banen. In het midden van de witte baan staat een donkerrood achtpuntig kruis. De vlag werd officieel aangenomen op 30 maart 1995. Het kruis is een gestileerde weergave van de zon en is op deze wijze onder meer ook te vinden is in de vlag van Oedmoertië. als een wegwijzer die de mens voor fouten heeft behoed. In tegenstelling tot in de vlag van Oedmoertië, is het symbool in de Mordovische vlag in vier delen verdeeld; dit symboliseert de vier stammen van het gebied.
De Martelaren van Noord-Amerika, ook genoemd de Canadese Martelaren en Martelaren van Nieuw Frankrijk zijn zes jezuïeten en twee helpers, die in het gebied rond de Grote Meren en de Saint Lawrencerivier, de marteldood stierven tussen 1642 en 1649. Hun namen zijn: Na de ontdekking van Amerika in 1492 waren de jezuïeten er sinds 1536 werkzaam rond de Grote Meren en de Saint Lawrencerivier. Die gebieden behoorden toe aan de moeilijk te bekeren Irokezen en de Huronen. Zij werden in 1940 heilig verklaard en uitgeroepen tot de beschermheilige van Canada. Zij waren de eerste martelaren van Noord-Amerika. Hun feestdag is op 19 oktober (26 september in Canada).
Liv Grete Skjelbreid Poirée (geboren: Skjelbreid Bergen, 7 juli 1974) is een voormalig Noors biatlete. In 2000 huwde ze met de Franse biatleet Raphaël Poirée. Samen hebben ze drie dochters, Emma (°27/01/2003), Anna (°10/01/2007) en Léna (°11/10/2008). Haar zus Ann-Elen was in het verleden ook lid van de Noorse biatlonploeg. In 2004 lukte het Liv Grete en haar echtgenoot Raphaël de unieke prestatie te verrichten om op de wereldkampioenschappen in Oberhof zeven van de tien beschikbare wereldtitels te winnen, en ook nog een zilveren en een bronzen medaille mee naar huis te nemen. Na het seizoen 2005-2006 zette ze een punt achter haar biatloncarrière.
Bataceae is een botanische naam, voor een familie van tweezaadlobbige planten. Deze naam werd ook wel Batidaceae geschreven, wat taalkundig zuiverder is, maar in de ICBN is de spelling Bataceae vastgelegd. Een familie onder deze naam wordt vrij algemeen erkend door systemen voor plantentaxonomie, en zo ook door het APG-systeem (1998) en het APG II-systeem (2003). De familie bestaat uit één genus, Batis, van twee soorten struikjes die voorkomen langs de kusten in de tropen, zowel in Amerika als in het Pacifische gebied, met één soort in Amerika, en één soort in Australië en omstreken. Het Cronquist systeem (1981) plaatst de familie in de orde Batales.
X10 is een internationale en open industriestandaard voor een communicatieprotocol tussen zenders en ontvangers voor domotica (huisautomatisering), dat gebruik maakt van het elektriciteitsnet (X10 power line) of van radiofrequentie (X10 RF). X10 werd ontwikkeld in 1975 door het Schotse Pico Electronics om afstandsbediening van huisapparatuur mogelijk te maken. Het was de eerste domotica netwerktechnologie voor algemeen gebruik en is nog steeds de meest wijdverspreideSjabloon:Bron?. Ondanks het bestaan van alternatieven met een hogere bandbreedte, blijft X10 wereldwijd populair in de huisomgeving met een goedkope beschikbaarheid van nieuwe componenten.
Damasus II, geboren als Poppo van Brixen (vermoedelijk in Pildenau bij Ering, geboortedatum onbekend - Palestrina, 9 augustus 1048) werd verkozen tot paus in december 1047, maar de officiële intronisatie volgde pas op 17 juli 1048. Voordien was hij bisschop van Brixen (1039) en hij behield dit ambt tijdens zijn pontificaat. Poppo werd voorgedragen door keizer Hendrik III en werd onder begeleiding van een leger van de markgraaf van Toscane op keizerlijk bevel op de troon gezet, waarbij zijn voorganger Benedictus IX werd verdreven. Zijn pontificaat duurde slechts 24 dagen. De paus zou gestorven zijn aan malaria, maar volgens anderen werd hij vergiftigd door Benedictus IX.
George Frederik van Waldeck-Eisenberg (Bad Arolsen, 31 januari 1620 - aldaar, 19 november 1692) was een Duits edelman en een vooraanstaand militair in dienst van de Staten-Generaal van de Nederlanden. Hij was onder andere generaal en veldmaarschalk in het Staatse leger en militair gouverneur van Maastricht. Georg Frederik was na de dood van zijn neef in 1664 opvolger in Waldeck-Eisenberg en het graafschap Culemborg. In 1674 kocht hij van de domproosdij te Utrecht en de proosdij van Oudmunster te Utrecht de heerlijkheid Hagestein. Het bijbehorende kasteel werd een van zijn woonplaatsen. Hij was tevens een belangrijk diplomaat.
Een doos is een afsluitbaar object waar dingen in worden opgeborgen of verpakt. Een doos bestaat meestal uit gevouwen karton, eventueel met lijm of plakband dichtgezet. In deze vorm heeft het vaak de vorm van een balk. De meeste dozen zijn zo gemaakt, dat een aantal dozen naast elkaar precies op een pallet passen. Met een doos wordt meestal een grote kartonnen doos bedoeld, met geen andere functie dan verpakking of opslag. Met een doosje bedoelt men vaak een klein, doosje dat op enige wijze versierd is, dat behalve voor opslag ook als presentatie bedoeld is tevens hoeft dit doosje niet van karton te zijn. Dit kan ook metaal, papier en plastic of hout zijn.
Rolf Løvland ( Kristiansand, 15 april 1955) is een Noorse componist die internationaal veel succes heeft geboekt op het Eurovisiesongfestival, met twee succesvolle liederen in 1985 en 1995. In 1995 speelde hij zelf mee op het podium met het bijna volledig instrumentale Nocturne. Hij is lid van de groep Secret Garden die het festival won, de zangeres maakte alleen voor deze gelegenheid deel uit van de groep. In 1987, 1994 schreef hij ook het winnende lied voor Melodi Grand Prix en haalde zijn lied respectievelijk de 9de en 6de plaats op het songfestival, waardoor hij op 4 deelnames 4 keer in de top 10 eindigde en 2 keer won.
SWAT ( acroniem voor Special Weapons and Tactics) is de naam van speciale teams bij de politie in de Verenigde Staten die worden ingezet voor bijzonder grote of moeilijke operaties. Deze teams zijn vergelijkbaar met de CGSU in België en het arrestatieteam in Nederland. Het eerste SWAT-team werd opgericht door Daryl F. Gates bij de politie van Los Angeles in 1967; het bestond uit 60 man (15 teams van elk 4 man). Een SWAT-team onderscheidt zich van een gewone politie-eenheid onder andere door het grotere scala aan wapens. Van aanvalsgeweren tot scherpschuttersgeweren worden gebruikt bij het verrichten van diverse werkzaamheden. Een SWAT-team wordt vaak ingezet bij gijzelingen.
Station Schinnen is sinds 1 mei 1896 het treinstation in de gemeente Schinnen. Het station is gelegen aan de spoorlijn Sittard - Heerlen. Tot 1970 kende Schinnen een echt stationsgebouw. In vroeger jaren kende het station drie sporen. Op één van de sporen werden wagons geladen en gelost van de in de nabijheid van het station gelegen Coöperatieve veiling. Bij het station is een onbewaakte fietsenstalling aanwezig, evenals fietskluizen. Tevens is er een parkeergelegenheid voor auto's aan de zuidzijde van het station. Treinkaartjes zijn verkrijgbaar via de kaartautomaten. Daarnaast zijn kaartjes verkrijgbaar bij de postagentschappen in Oirsbeek en Spaubeek.
De huidige vlag van New Brunswick is een banier die gemodelleerd is naar het wapen van de provincie. De vlag is sinds 24 februari 1965 een officieel symbool van New Brunswick.Het bovenste deel van de vlag, ter grootte van een derde van de vlag, toont de leeuw die de band tussen Engeland en het voormalige Duitse land Brunswijk symboliseert. Het onderste deel van de vlag wordt ingenomen door een Spaans galjoen, een traditioneel heraldisch symbool voor een schip. Het verwijst naar de scheepsindustrie die in het verleden van groot belang was voor de economie van de provincie. Tussen 1950 en 1965 gebruikte de provincie een Brits blauw vaandel met aan de rechterkant het provinciale wapen.
De Maserati 222 SE is een sportwagen van het Italiaanse automerk Maserati. Het model werd geproduceerd tussen 1990 en 1993. De Maserati 222 SE kwam in 1990, twee jaar na de introductie van de 222, op de markt. De typeaanduiding SE staat voor Sport Export. Het is de sportievere versie van de 222 in de traditie van de Biturbo S. De vernieuwde bumpers maken de auto optisch iets langer dan de Biturbo 222. Het interieur bestaat uit een mix van hout, leder en alcantara. De auto is standaard voorzien van airco en centrale deurvergrendeling. Het is een van de eerste series waarin het traditionele gouden Maserati-klokje voorzien is van verlichting.
De Toera ( Russisch: Тура) of Dolgaja (Долгая; "lange rivier") is een rivier in Rusland die loopt door de oblasten Sverdlovsk en Tjoemen. De rivier is de laatste 753 kilometer bevaarbaar en vormde één van de eerste vervoerswegen voor de Russen in West-Siberië. Het stadje Verchotoerje aan de rivier is één van de oudste Russische plaatsen in Siberië. De Toera bevriest eind oktober, begin november en ontdooit in april, begin mei. De belangrijkste zijrivieren zijn de Salda, Tagil, Nitsa en Pysjma. De belangrijkste steden aan de rivier zijn Verchnjaja Toera, Nizjnjaja Toera, Verchotoerje, Toerinsk en Tjoemen, waarvan de laatste de grootste is.
Blues Breakers With Eric Clapton (DERAM LK4804) is een muziekalbum van John Mayall's Bluesbreakers met Eric Clapton uitgebracht op 22 juli 1966. Dit album, ook wel het Beano-album genoemd, naar het stripblad waarin Eric Clapton verdiept is, is de doorbraak van een van de invloedrijkste bluesbands uit de Britse muziekgeschiedenis, John Mayall's Bluesbreakers. De blazers zijn John Almond, Alan Skidmore en Derek Healy. Het album staat op nummer 195 in de lijst van The 500 Greatest Albums of All Time van het muziekblad Rolling Stone. De LP was oorspronkelijk in mono opgenomen, maar decennia later is er een stereo CD versie uitgebracht.
Het jaar 1905 was een mijlpaal in de autogeschiedenis. Vanaf dat jaar werd autobezit niet iets dat enkel was weggelegd voor rijken, maar (heel langzaam) iets voor iedereen. De periode eindigde in 1914 toen de Eerste Wereldoorlog begon. Tijdens de oorlog schakelde de autoindustrie over op de productie van militaire voertuigen. In het Engels wordt dit tijdperk Brass Era genoemd, of ruwweg vertaald het Messing-tijdperk. Dit vanwege het mengmetaal messing dat in die tijd veel op auto's werd gebruikt. Daardoor kregen het radiatorrooster, de houders van de koplampen en andere externe metalen onderdelen vaak een goudkleurige toon.
Yamada (山田町,Yamada-machi) is een gemeente in het district Shimohei van de prefectuur Iwate, Japan. Op 1 november 2009 had de gemeente 18.947 inwoners. De bevolkingsdichtheid bedroeg 71,9 inw./km². De oppervlakte van de gemeente bedraagt 263,45 km². De bevolking verdient voornamelijk het inkomen met visserij. Yamada heeft een stedenband met het Nederlandse gemeente Zeist. Tevens bestaat er sinds 1996 een jaarlijkse uitwisseling van scholieren van de junior highschool met Zeist. Op 11 maart 2011 werd Yamada getroffen door een tsunami die de gemeente voor meer dan 80% verwoest heeft. Alleen enkele overheidsgebouwen en hoger gelegen woningen bleven overeind staan.
Bliss is de derde single van de Britse rockband Muse van hun tweede studioalbum Origin of Symmetry. De single werd uitgebracht op 20 augustus 2001. Het is tevens de eerste single van de band die ook op dvd werd uitgegeven. Deze bevat het nummer en een achter-de-schermendocumentaire van de videoclip. Ook een fotogalerij, songtekst en een discografie zijn op de dvd te vinden.Een live-versie van het nummer, opgenomen in Ahoy Rotterdam, is te vinden op de eerste cd uit de Benelux-set van Sing for Absolution. Tevens is op Bliss een live-versie van Screenager te vinden. Deze is opgenomen in Paradiso op 12 april 2001.
Catharina Svensson ( Kopenhagen, 24 juli 1982), is een Deense fotomodel en van beroep advocate. Ze werd in 2001 verkozen tot Miss Earth in Manilla, Filipijnen. Svensson iss de eerste Miss Earth-winnares en met haar overwinning behaalde Denemarken haar eerste internationale schoonheidstitel. Bij het overwinning zei ze dat ze rechtenstudente en parttime model was. In 2005 keerde Catharina terug naar de Miss Earth-verkiezing als jurylid. Ze 1,80 meter lang. Op 6 oktober 2007 trad ze in het huwelijk met Jan Brink, een Zweedse ruiter dit zevenmaal nationaal kampioen werd in de dresseur. Op 22 maart 2010 werd hun eerste kind geboren.
Een briket is meestal een geperste vaste brandstof in de vorm van een kleine baksteen. Meestal wordt een bruinkoolbriket bedoeld, die ook wel slof wordt genoemd. Een bruinkoolbriket is gemaakt van geperste bruinkool. Naast bruinkoolbriketten bestaan er ook steenkoolbriketten (gemaakt van steenkool, ook in de vorm van eierkolen en syntraciet), en houtskoolbriketten (voor op de barbecue). Ook samengeperst houtafval in een handzame vorm (rechthoekig of cilindervormig) wordt een briket genoemd. Daarnaast kunnen briketten gemaakt worden van verschillende vormen van biomassa, zoals landbouwafval, bladeren, oud papier, zaagsel of een combinatie daarvan.
Een lurker is een persoon die op internetfora, chatrooms, BBS-en, Usenet of wiki's alleen meeleest, maar zelf (bijna) niets bijdraagt. De term is terug te voeren tot midden jaren 80, toen de meeste mensen nog geen toegang hadden tot internet, maar er al wel gebruik werd gemaakt van BBS-chatrooms, fora en nieuwsgroepen van Usenet. Lurking is een Engels woord dat 'op de loer liggen' betekent. Veel van deze nieuwsgroepen, chatrooms en forums raden nieuwelingen aan eerst een tijdje mee te lurken, om zo een goede indruk te krijgen van de cultuur en nettiquette van de gemeenschap om zo te voorkomen dat er "domme" vragen worden gesteld.
De al-Anfaloperatie ( Arabisch: حملة الأنفال , Koerdisch: Şallawî Enfal) was een anti-Koerdische operatie van het Iraakse bewind onder Saddam Hoessein. De operatie duurde van 1986 tot 1989, gedurende en kort na de Irak-Iranoorlog. De operatie verkreeg zijn naam naar de soera Al-Anfal ("De Buit") uit de Koran. De acties waren zowel gericht tegen Koerdische Peshmarga als tegen de burgerbevolking in Iraaks-Koerdistan, een streek in het noorden van Irak. In totaal kwamen daarbij ruim 182.000 burgers om. Elk jaar op 14  april wordt deze massamoord herdacht door de  Koerden. Het meest bekende voorval uit deze operatie is de Gifgasaanval op Halabja.
Snel en Polanen is een wijk aan de zuid-oostkant van Woerden in de Nederlandse provincie Utrecht. De wijk is gebouwd in de voormalige polders Snel en Polanen. De eerste huizen werden rond 1994 opgeleverd. Anno 2013 wordt er nog steeds gebouwd en uitgebreid in de naastgelegen wijk Waterrijk. Tussen de wijk en de rijksweg A12 ligt een klein industriegebied waar ook enkele winkels gevestigd zijn. Snel en Polanen en Waterrijk bestaan uit zogenaamde eilanden, buurten die geheel omsloten zijn door water, doorgaans een sloot. Snel en Polanen wordt gevormd door de Stedenbuurt, Muntenbuurt, Schrijversbuurt, Wijnenbuurt, Bergenbuurt en de Eilandenbuurt.
Edgar ( Schots-Gaelisch: Etgair mac Maíl Choluim) ( 1074 – Edinburgh Castle, 8 januari 1107) was koning van Schotland 1097 – 1107. Hij was een zoon van Malcolm III en Margaretha van Schotland. Edgar werd in 1097 koning van Schotland nadat, met behulp van de Engelse koning Willem II, zijn broer Edmund I en oom Donald III waren afgezet. Voorwaarde was wel dat hij de koning van Engeland als leenheer moest erkennen. Zijn houding jegens Willem II en het afstaan van de Hebriden aan de koning van Noorwegen leverde hem de spottende bijnaam 'de vreedzame' op. Edgar stierf ongehuwd en kinderloos werd begraven in de abdij van Dunfermline.
De katholieke congregatie van de Paters Vocationisten (in het Latijn de Societas Divinarum Vocationum) (S.D.V.) is in 1920 in Pianura opgericht door de Italiaan Giustino Rusolillo (1891-1955). Er is ook een congregatie van vrouwelijke Vocationisten opgericht door dezelfde Rusolillo in 1921. De Vocationisten hebben als missie de religieuze roepingen zoeken en begeleiden, vooral bij de armen. Dit gebeurt in scholen, parochies, missies en roepingencentra. De paters hebben vestigingen in Italië, Brazilië, Argentinië, de Verenigde Staten, Nigeria, de Filipijnen, India, Madagaskar, Colombia en Ecuador. Thans (2004) zijn er 151 priesters en 294 mannelijke religieuzen bij de paters Vocationisten.
Bij autokatalyse wordt een chemische reactie versterkt door het product van diezelfde reactie. Omdat er aan het begin van een dergelijke autokatalytische reactie weinig product aanwezig is, komt de reactie traag op gang. Naarmate de reactie vordert neemt de snelheid toe. De curve van concentratie van het product versus tijd heeft typisch een sigmoïdale vorm. Een voorbeeld van een in de natuur voorkomende autokatalysator zijn groep II intronen ( RNA). Veel autokatalytische reacties zijn ontledingsreacties. Een van de eerste autokatalytische reacties die werd beschreven is de ontleding van zilveroxide:2 Ag2O → 4 Ag + O2.
Afromen van een kassa is het om veiligheidsredenen beperken van de hoeveelheid geld die in de kassala zit. Men zegt ook wel dat het geld afgestort wordt. De term afromen komt van het afscheppen van de room van melk. Winkels hebben meestal afspraken gemaakt over de hoeveel geld die zij maximaal in de kassa willen hebben. Mocht de kassalade worden gestolen, blijft de gestolen hoeveelheid op deze manier beperkt. Bovendien neemt de kans af dat het personeel door criminelen met fysiek geweld bedreigd wordt als het duidelijk is dat de kassa's nooit echt veel geld bevatten. Mocht dit onverhoopt toch gebeuren, blijft de financiële schade beperkt.
FC Zürich is een voetbalclub in Zwitserland, die op het moment in de eerste divisie van Zwitserland speelt. De club komt uit de stad Zürich en is opgericht in 1896. De club is elf keer kampioen van Zwitserland geworden en won zeven keer de Zwitserse beker. Grasshopper-Club Zürich is de grootste club van de stad, hoewel FC het recent beter doet in de competitie. In het verleden was er ook nog concurrentie van de Young Fellows en de Blue Stars, maar deze clubs vertoeven inmiddels in lagere klassen. Sinds de zomer van 2008, na integratie van FFC Seebach Zürich, spelen de vrouwenteams onder de naam FC Zürich Frauen.
Een  is de golfclub die een golfer gebruikt om een golfbal uit een zandbunker te slaan. Deze club is in 1930 ontworpen door Gene Sarazan. Een sand wedge heeft typisch een kort handvat en een gewicht van circa 1150 gram. Het blad maakt een hoek van tussen de 54 en 56 graden met de steel. Een geoefende golfer kan circa 100 meter slaan met een sand wedge. Je kan een sand wedge echter ook gebruiken vanuit de fairway. De bal zal dan een stuk hoger gaan dan met een andere willekeurige club. Dit komt door de loft (graden van 54 tot 56). De bal zal een achterwaarts draaiende beweging krijgen die backspin heet.
Leopoldamys edwardsi is een knaagdier uit het geslacht Leopoldamys dat voorkomt van Noordoost-India tot Zuid-Anhui (Midden-China), Midden-Vietnam en Noord-Thailand. Het dier leeft ook op Hainan, maar de populatie die daar voorkomt omvat veel kleinere dieren en is mogelijk een aparte soort. Deze soort is nauw verwant aan L. ciliatus en L. milleti, die vroeger in L. edwardsi werden geplaatst.L. edwardsi is een grote rat met een lange staart. De rug is bruin, de buik wit. De staart is van boven donkerbruin en van onder wit of grijsachtig. Op de voeten zitten bruine strepen. Net als bij andere soorten hebben vrouwtjes 1+1+2=4 mammae.
Pessimisme komt van het Latijnse woord pessimum en betekent het slechtste; pessimisten gaan ervan uit dat deze wereld (in ruime zin) de slechtste van alle mogelijke werelden is, in tegenstelling tot optimisten, die stellen dat deze wereld de beste van alle mogelijke werelden is. Deze opvatting is vaak gerelateerd aan de stemming of de affectieve toestand van het individu in kwestie. In sommige gevallen zijn mensen notoire pessimisten en vinden de gehele werkelijkheid de slechtste van alle mogelijkheden, in andere gevallen kan iemand pessimistisch zijn over een specifieke situatie, mogelijkheid of toestand.
Adar 2 ( Hebreeuws: אדר ב) is de schrikkelmaand van het joodse jaar en telt 29 dagen. Deze heet ook adar sjeni of ve-adar. (Sjeni betekent "tweede", en ve is het voegwoord "en": het is een 'bijgevoegde' maand adar.) Deze maand wordt in een cyclus van negentien jaar zeven keer tussengevoegd na de gewone maand adar. Door deze maand volgens een lunisolair kalendersysteem tussen te voegen, zorgt men ervoor dat de joodse maanmaanden gekoppeld blijven aan het zonnejaar, en niet door alle seizoenen verschuiven. Deze schrikkelmaand valt, wanneer hij voorkomt, ongeveer samen met de tweede helft van maart en de eerste helft van april van de algemene of gregoriaanse kalender.
De huidige vlag van Adygea is in gebruik sinds 23 maart 1992, maar is gebaseerd op een ontwerp uit circa 1834. De vlag bestaat uit een blauwgroen veld met daarop twaalf sterren en drie pijlen. De twaalf gouden sterren symboliseren de negen aristocratische stammen en de drie democratische stammen van het gebied; de drie pijlen staan voor vrede en eenheid. De vlag is zoals vermeld gebaseerd uit een ontwerp uit de negentiende eeuw, dat gemaakt was door de Schot David Urquhart. Hij werd door de Britse regering naar de Adygheërs gestuurd om hen te ondersteunen in de strijd tegen de Russen. Hij ontwierp een groene vlag met drie gele pijlen onder zeven sterren.
Vanaf het begin van de jaren dertig werden in Nederland en in andere landen treinen in dienst gesteld met een stroomlijnvorm. Ook in de VS werd dit soort materieel gebruikt, dat werd Streamliner genoemd. Dankzij de stroomlijnvorm, waardoor de luchtweerstand verminderde, en de lichtere bouwwijze ten opzichte van de treinen die tot dan toe waren gebouwd konden op een economische wijze hogere snelheden worden bereikt dan met bestaand materieel. De eerste trein waar dit principe werd toegepast was de Fliegende Hamburger, een dieseltrein die in 1932 een snelle dienst tussen Berlijn en Hamburg ging onderhouden.
Horacio Pagani ( 10 november 1955, Casilda) is een Argentijnse autodesigner. Horacio Pagani is vooral bekend geworden van de naar hem vernoemde Pagani sportwagen. Toch was hij al op zijn 20e bezig met raceauto's. Niet lang daarna werkte hij, dankzij zijn contacten met Juan Manuel Fangio, bij Lamborghini. Hij hielp daar in projecten als de Lamborghini LMA, Jalpa, Countach Evoluzione e.d. In 1988 richtte hij Pagani Composite Research op, welke in opdracht voor andere bedrijven allerlei projecten uitvoerde., zoals de Countach Anniversary. In 1992 begon hij aan zijn eigen superauto, de Pagani Zonda.
De Quichua zijn Zuid-Amerikaanse indianen die grote gebieden van Bolivia, Peru en Ecuador bevolken. De naam van dit volk wordt ook wel geschreven als Quechua, Kichwa, Qhiswa, Quichua of Kechua. In de gestandaardiseerde Quechua-spelling wordt tegenwoordig Qhichwa geschreven. De verschillende spellingsvarianten voor de naam komen onder meer voort uit verschillende aanzetten voor het schrijven van de taal die aanvankelijk de schrijfwijze voor klanken in het Spaans volgde, maar waarbij bepaalde stromingen proberen hier radicaal mee te breken. Soms vanuit linguïstische overwegingen, maar ook politiek-emotionele redenen zullen een rol spelen.
Cerin Amroth is een plek uit de boeken van J.R.R. Tolkien. Het betekent zoveel als de heuvel van Amroth. De heuvel lag in het centrum van het woud van Lothlórien. Hij mag echter niet verward worden met de Caras Galadhon waar het boompaleis van Galadriel en Celeborn stond. Volgens In de Ban van de Ring was de heuvel bedekt met een geelachtige bloem, Elanor genaamd. Dit was volgens de legende de heuvel waar Amroth die de koning van Lorien was tot aan zijn dood. Later werd hij vervangen door Galadriel en Celeborn, hoewel zij nooit officieel koning en koningin werden. Amroth kwam om aan de monding van de Anduin. Na de oorlog om de ring huwden Arwen en Aragorn met elkaar. Toen Aragorn stierf, dwaalde Arwen nog een lange tijd op de Cerin Amroth, door een verlaten Lóthlorien.
Het miserere is een boetepsalm van Koning David, namelijk psalm 51 (50 volgens de Vulgaat).Veel beroemde componisten, onder wie Giovanni Pierluigi da Palestrina, Orlandus Lassus en Arvo Pärt, hebben deze psalm op muziek gezet. De beroemdste toonzetting is die van Gregorio Allegri. Deze wordt nog jaarlijks tijdens de Goede Week in de Sixtijnse Kapel uitgevoerd. Aanvankelijk was het verboden het stuk elders uit te voeren en de partituur werd dan ook zorgvuldig geheimgehouden. De jarenlange geheimhouding werd pas doorbroken toen de veertienjarige Wolfgang Amadeus Mozart met zijn vader in 1770 een bezoek aan Rome bracht. De jongen schreef het werk na beluistering uit het hoofd op. Later herhaalde Felix Mendelssohn-Bartholdy dit.
Schoon fossiel is een term voor het verbranden van fossiele brandstoffen zonder dat daar het gebruikelijke CO2-gas bij vrijkomt. De twee bekendste vormen van 'schoon fossiel' zijn kolenverbranding met CO2-afvang en -opslag, en het omzetten van aardgas in waterstof. In praktijk is het echter nog nooit op grote schaal mogelijk geweest fossiele brandstoffen in te zetten zonder het vrijkomen van grote hoeveelheden CO 2. Bovendien komt er nogal wat CO. 2 vrij bij de winning van alle fossiele brandstoffen wat meestal vergeten wordt. Er is veel aandacht voor het CO2 afvangen bij elektriciteitscentrales, maar hier zijn nog geen grootschalige testen mee gedaan. Vooral het opslaan van CO2 in lege aardgasvelden klinkt veelbelovend, maar het is nog onontgonnen terrein.
Yukio Peter is een Nauruaanse gewichtheffer, geboren op 29 januari 1984. Bij de Olympische Spelen van 2004 in Athene eindigde hij als achtste in de klasse tot 69 kilogram. Hij verbrak toen het Oceanisch record bij het trekken. Hij heeft ook het Oceanisch record bij het gecombineerde totaal van het trekken en het stoten, zowel in de klasse tot 69 kg als in de klasse tot 77 kg. Het record bij het stoten in de klasse tot 79 is ook van hem.Bij de ranglijst van alle landen van het Gemenebest van Naties staat hij tweede in de 69 kilogramklasse en eerste in de 77 kilogramklasse. Op de wereldranglijst in de 69 kilogramklasse staat hij negentiende. Zijn belangrijkste zege uit zijn carrière is het halen van de gouden medaille in de 77 kilogramklasse op de Gemenebestspelen 2010.
De Terrestrial Planet Finder (afgekort TPF) is een ruimtetelescoop die in 2015 of 2020 gelanceerd zou moeten worden, afhankelijk van het ontwerp. Voormalig Amerikaans president George W Bush gaf hiervoor opdracht aan NASA ten behoeve van de zoektocht naar aardachtige planeten in andere zonnestelsels. Op deze planeten zou, net zoals op de Aarde, leven kunnen ontstaan of ontstaan zijn. Er werden enkele mogelijk aardachtige planeten ontdekt, maar deze staan te dicht bij hun ster zodat er leven (door middel van koolstof en water) zoals op Aarde onmogelijk is. De resolutie van deze telescoop zou minstens eens zo groot moeten zijn als de krachtigste telescoop op het moment van opdrachtgeving, de Hubble Space Telescope. De ontwikkeling is op non-actief gezet.
Een spierrekkingsreflex is een reflex waarbij een spier reageert op een plotselinge verlenging met een contractiebeweging. Dit proces verloopt via sensoren in de spier of in de pees die de verlenging waarnemen, over een zenuw die het signaal doorgeeft naar het ruggenmerg, waarna al in het ruggenmerg zonder tussenkomst van de hersenen het bevel tot corrigerende contractie wordt gegeven in de motorische voorhoorncel. Dit signaal wordt dan weer via een motorische zenuw naar de spier geleid. Bekende spierrekkingsreflexen zijn de kniepeesreflex, de achillespeesreflex, de bicepspeesreflex, Hoffman-Trömnerreflex (vingerflexiereflex) en de masseterreflex. Deze worden meestal opgewekt met een reflexhamer, een zwaar niet-scherp voorwerp.
Francesco Gnecco ( Genua, 1768 – Milaan, 1810 of Turijn, 1811) was een Italiaans componist. Hoewel hij rond de 25 opera's componeerde, is er weinig van hem bekend.Waarschijnlijk genoot hij zijn compositielessen bij Domenico Cimarosa en studeerde hij contrapunt bij Lorenzo Mariani.Hij speelde buitengewoon goed viool en rond 1790 was hij de leermeester van Niccolò Paganini en was verder ook nog kapelmeester aan de kathedraal van Savona. Zijn meest bekende werk is de opera La Prova di un' opera seria, een 'lappendeken' van muziek afkomstig van Domenico Cimarosa, Antonio Vivaldi, Francesco Pasiello en Jean-Philippe Rameau, aaneengebreid tot een grote parodie (Milaan, 1805).Verder schreef hij ook kamer- en geestelijke muziek.
Apraxie is het onvermogen om complexe handelingen uit te voeren, die niet terug te voeren zijn op een parese, sensibiliteitsstoornissen, ataxie of bewustzijnsstoornissen. In sommige gevallen kan de patiënt een complexe handeling wel imiteren nadat hij deze gezien heeft, maar kan vervolgens deze niet op commando uitvoeren op een later tijdstip. Een andere mogelijkheid is dat de patiënt onbewuste handelingen wél kan uitvoeren, maar bewúst ingezette bewegingen niet. Verstoorde articulatie komt vaak voor bij apraxie.Apraxie kan zich ook beperken tot één enkel lichaamsdeel (bv. tongapraxie).Apraxie komt voor als symptoom van verschillende ziektebeelden en stoornissen, zoals: syndroom van Rett, mentale retardatie, organische stoornissen en organische psychosyndromen.
De vervangingsratio van een sociale uitkering is in macro-economische zin de verhouding tussen de gemiddelde uitkering en het gemiddeld brutoloon. In de micro-economische betekenis gaat het om het bedrag van de uitkering in verhouding tot het laatst verdiende loon. De vervangingsratio geeft dus de loonkloof weer tussen werkenden en niet-werkenden. De arbeidsmarkt zal een hogere vervangingsratio typisch beschouwen als prikkel om te werken omdat de opportuniteitskosten van niet-werken, namelijk wel werken, dan groter zijn. In dit verband heeft de Cypriotische hoogleraar economie Christopher Pissarides aangetoond dat het belasten van werkloosheidsuitkeringen (hetgeen neerkomt op het fixeren van de vervangingsratio) de elasticiteit van het arbeidsaanbod verlaagt.
De Christengemeenschap is sinds 1922 een zelfstandig kerkgenootschap dat zichzelf identificeert als "beweging tot religieuze vernieuwing binnen het christendom". Zij streeft naar vernieuwing van het christelijk godsdienstig leven vanuit de veronderstelling dat sinds het begin van de 20e eeuw voor de mens de mogelijkheid toeneemt langs bovenzinnelijke weg zich in vrijheid te verbinden met de kosmische Christus. Daartoe zijn haar de zeven vernieuwde sacramenten en nieuwe zienswijzen op de Bijbel en zielzorg ter beschikking gesteld. Aan het begin van het derde millennium is De Christengemeenschap inmiddels vanuit Europa als kerkgenootschap wereldwijd uitgegroeid met gemeenten over alle continenten.
Clemens Maria Hofbauer ( Tasswitz, Moravië, 26 december 1751 - Wenen, 15 maart 1820), eigenlijk Johannes (Hansl) Dvořák, was een pater redemptorist en is een heilige in de Rooms-katholieke Kerk. Hij trad als kluizenaar toe tot de redemptoristen en ontving de priesterwijding in 1785. Vanuit Wenen werd hij uitgezonden naar Warschau en werkte daar onder de armen en de wezen en deed hij aan predikingswerk. Vanuit Polen werkte hij met zijn kompanen in Duitsland en Zwitserland, maar moest in 1808 naar Oostenrijk uitwijken, toen Napoleon de religieuze orden ophief. Als Apostel van Wenen werd hij bekend als prediker en parochiezorger en als bestrijder van de Verlichting. Hofbauer werd in 1909 heilig verklaard. Zijn feestdag is op 15 maart. Hij is patroon van Wenen.
De Parijse metrolijn 8 is een metrolijn in het Parijse metronetwerk. Het traject is 23,4 kilometer lang, waarvan 4,2 km bovengronds.Sjabloon:Bron? Lijn 8 telt 38 haltes, waarvan 4 bovengronds en 11 overstapstations op andere metrolijnen. De gemiddelde halteafstand is ongeveer 610 meter. Op weekdagen vertrekken er 318 metrotreinen per dag vanaf de beginpunten; er zijn maximaal 50 treinstellen tegelijk onderweg. De hoogste frequentie is elke 135 seconden een metro. In 2005 reisden meer dan 86 miljoen passagiers met lijn 8. Lijn 8 komt onder andere langs École Militaire, Place de la Concorde, Bastille en Madeleine.Tussen 2007 en oktober 2011 is de lijn met 1,3 kilometer verlengd, sinds 8 oktober 2011 is Pointe du Lac het zuidelijke eindpunt.
Biljoengoud (soms genaamd djokjazilver of medaillezilver) is een legering van een edelmetaal (meestal zilver, maar ook goud) met een hoog gehalte aan basismetaal (zoals koper). Het wordt voornamelijk gebruikt voor de productie van munten, medailles en penningen. Het woord is een verbastering vanuit het midden Latijnse billo, wat "een munt met voornamelijk koper", of gewoon "betalingseenheid" betekent. Het gebruik van biljoengoud gaat terug door de middeleeuwen naar de Griekse oudheid. Tijdens de 6e en 5e eeuw v.Chr. maakten sommige steden op Lesbos munten van 60% koper en 40% zilver. In de middeleeuwen werden magerdere verhoudingen aangenomen, soms met slechts 25% or zelfs 20% zilver.De uitdrukking voor biljoen verklaren betekent dan ook: iets ongeldig verklaren.
Serge Lama ( Bordeaux, 11 februari 1943) is een Franse zanger en liedjesschrijver. Zijn echte naam is Serge Chauvier. In 1968 had hij zijn eerste grote hit met D'aventure en aventure. In 1974 had hij zijn grootste succes met Je suis malade dat op 1 kwam in de hitparade, en ook de versie van Dalida was een groot succes. In 1971 nam hij deel aan het Eurovisiesongfestival met het lied Un jardin sur la terre, hij werd slechts 10e wat voor Frankrijk een pover resultaat was in die tijd. Hij schreef liedjes voor onder andere Mireille Mathieu, Gilbert Bécaud en Melina Mercouri. Verdere hits waren Les ports de l'Atlantique, nummer 1-hit Mourir en France (1976), Le dernier baiser (1977), Femme, femme, femme (1978) en Napoleon (1982). Hij brengt vooral albums uit en die verkopen nog steeds goed.
Kruistocht in spijkerbroek ( (en)  Crusade in Jeans) is een film uit 2006 naar de eerste helft van het gelijknamige boek van Thea Beckman onder regie van Ben Sombogaart. De film kwam op 15 november 2006 in de bioscopen. De wereldpremière vond plaats op 12 november 2006 in de voormiddag in België (Metropolis, Antwerpen) en in de namiddag in Nederland ( Rotterdam). Vanwege het budget (ca. € 11 miljoen) en het kunnen terugverdienen van deze kosten is de film geheel in het Engels en niet in het Nederlands opgenomen, zodat de film in een veel groter afzetgebied kan worden uitgebracht zonder dat vertaling vanuit het Nederlands noodzakelijk is. Speciaal voor de Nederlandse en Vlaamse markt is Kruistocht in spijkerbroek ook uitgekomen in een Nederlands nagesynchroniseerde versie.
Górnik Zabrze (uitspraak: [ˈɡurɲiɡ ˈzabʐɛ], ong. goernieg zabzje ["g" als in zakdoek]), volledige naam Klub Sportowy Górnik Zabrze, is een voetbalclub uit de stad Zabrze in Polen. De club speelt op het hoogste niveau in Polen, de Ekstraklasa. De club werd opgericht op 14 december 1948. De naam Górnik betekent in het Pools mijnwerker en verwijst naar de mijnbouw waar de stad Zabrze zijn ontwikkeling aan te danken heeft. De clubkleuren zijn wit/blauw/rood. Górnik Zabrze kent een rijke historie met vele landskampioenschappen. Het grootste internationale succes werd behaald in het seizoen 1969/1970. Górnik haalde in dit jaar de finale van de Europacup II maar verloor met 1-2 van Manchester City.
De Watara Supervision was een monochroom handzame spelcomputer die in 1992 als prijsvechter werd geïntroduceerd en moest concurreren met de Nintendo Game Boy. Bij aanschaf werd het spel Crystball meegeleverd. De spelcomputer had een licht groter scherm en grotere bedieningsknoppen en de spellen waren aanzienlijk goedkoper dan de spellen voor de Game Boy. De spellen waren echter niet van uitmuntende kwaliteit waardoor de computer niet bijster goed verkocht. Het originele ontwerp voor de spelcomputer veranderde significant door meerdere uiterlijke aanpassingen. De laatste Supervisions werden in 1996 verkocht. De Supervision werd wereldwijd op de markt gebracht door verschillende bedrijven onder verschillende namen als: Supervision Quickshot en Hartung SV-100.
De Grignard-reactie is een organische reactie waarbij een organomagnesiumhalogenide (het Grignard-reagens) met een carbonylverbinding reageert tot een alcohol. Het is een belangrijke syntheseroute in de organische chemie, omdat er op relatief eenvoudige manier een koolstof-koolstofbinding wordt gevormd.De Grignard-reagentia en hun reactiviteit ten opzichte van elektrofielen werden ontdekt en ontwikkeld door Victor Grignard. Hij werd in 1912 voor zijn werk onderscheiden met de Nobelprijs voor de Scheikunde. Verder kan de Grignard-reactie worden ingezet om bindingen te vormen tussen koolstof en fosfor, tin, silicium of boor. De reactie is ook niet beperkt tot carbonylverbindingen als elektrofielen: ook andere verbindingen, zoals disulfiden, epoxiden en imines komen in aanmerking.
John Marcellus Huston ( Nevada, 5 augustus 1906 – Middletown, 28 augustus 1987) was een Amerikaans regisseur, scenarioschrijver en acteur. Hij was de zoon van acteur Walter Huston. Hij werd uiteindelijk zelf regisseur en debuteerde met de prent The Maltese Falcon ( 1941). Als hoogtepunten uit zijn oeuvre gelden onder meer Annie, Key Largo en The Asphalt Jungle. Zelf heeft hij ook in een aantal films geacteerd. Daarvan is Chinatown ( 1974) van Roman Polański wellicht de bekendste. Huston is samen met cineasten als Billy Wilder, Rudolph Matté, Edgar G. Ulmer en Fritz Lang in de loop van de jaren 40 bepalend geweest voor de populariteit van de film noir. John Huston is de vader van acteurs Anjelica en Danny Huston.
Een ostrog ( Russisch: острог), ostrozjek (острожек) of ostrozjets (острожец) is een met vier tot zes meter hoge palisadewanden omgeven nederzetting die in Rusland in de 16e en 17e eeuw werden gebouwd als bescherming tegen rondtrekkende nomaden. Van de 14e tot de 17e eeuw werden ze ook gebouwd in het zuiden van Europees Rusland in frontiergebieden en langs grenzen. Vanaf eind 16e begin 17e eeuw begonnen ostrogen een belangrijke rol te spelen bij de Russische expansie naar Siberië als bescherming tegen aanvallen door de lokale Siberische bevolkingsgroepen. Uit ostrogen ontstonden vaak Siberische steden, zoals Anadyr, Berdsk, Jakoetsk, Jenisejsk, Koeznetsk, Krasnojarsk, Nertsjinsk en Tomsk. In de 18e en 19e eeuw werden gevangenissen die omgeven werden door een muur aangeduid als ostrog.
Een paardenstaart (vaak paardestaart of chevy genoemd) is een haardracht waarbij lang haar achterop het hoofd met een elastiekje of lint bijeengebonden wordt, zodat het haar enige centimeters naar achter steekt en daarna naar beneden hangt. In een variatie wordt een lint gebruikt om het haar op te binden dat door het lint heen naar beneden valt. De opvatting van paardenstaart kan afhankelijk van het milieu en tijdperk zeer aan mode onderhevig zijn: Soms wordt een paardenstaart als truttig of simpel ervaren, andere keren juist als sexy of stijlvol. Een paardenstaart wordt vooral door vrouwen gedragen, in mindere mate door mannen, maar bij mannen met lang haar is het samen met los haar de meest voorkomende haardracht.
Emomalii Rachmon ( Tadzjieks: Эмомалии Раҳмон of امامعلی رحمان; Dangara (Tadzjikistan), 5 oktober 1952), tot 2007 Emomali Sjarifovitsj Rachmonov (Эмомалӣ Шарифович Раҳмонов of ایماملی رحماناو) genoemd, is sinds 1992 staatshoofd van Tadzjikistan. Op 16 november 1994 werd Rachmon ingehuldigd als president van zijn land en vijf jaar later werd hij bij de presidentsverkiezingen met een meerderheid van 97% van de stemmen voor 7 jaar herkozen. In 2003 werd de grondwet van Tadzjikistan aangepast om het hem mogelijk te maken nogmaals twee termijnen van zeven jaar te laten uitdienen. Volgens de oppositie van Tadzjikistan was sprake van verkiezingsfraude. Eind jaren 90 overleefde Rachmon een moordaanslag alsmede twee pogingen tot staatsgreep.
De congregatie van de Jozefieten ( Latijn: Congregatio Josephitarum; afgekort: CJ) werd in 1817 in Geraardsbergen gesticht door kanunnik Constant Van Crombrugghe. De congregatie houdt zich bezig met onderwijs en opvoeding en met priesterapostolaat hier en in de missie. In België zijn er vestigingen in Melle (generalaat), Leuven (provincialaat), Geraardsbergen en Houtaing (deelgemeente van Aat). Er waren er destijds ook in Halle, Tienen, Brussel, Velm en Wattripont.In de Verenigde Staten is er in Santa Maria (California) de St Joseph High School.In Groot-Brittannië is er St.-George's College, Weybridge.Lange tijd werd ook het Congolese bisdom Mweka door de Jozefieten geleid. Recent werd in Kinshasa het Collège St.-Etienne opgericht.
René & The Alligators was een Haagse Rock-'n-Roll gitaarband die eind 1959 werd opgericht door gitarist en zanger René Nodelijk. Aanvankelijk probeerde hij een carrière als zanger op te bouwen, maar al snel bleken zijn talenten als gitarist. Van de Alligators verschenen zestien instrumentale rock singles in de periode 1960-1964. Deze Band had een duidelijk Indische achtergrond, mede wegens oprichting van een Indische Kunstkring in het café-restaurant Den Hout te Den Haag, vanwege de repatriëring uit Indonesië. Hun bekendste singles zijn Guitar Boogie en In The Mood uit 1962. Ze waren een voorbeeld voor de latere Haagse beatgroepen, de generatie die vaak op gitaarles bij René Nodelijk had gezeten.In 1978 maakte René een comeback met zijn vrouw Renée (Anja Exterkate).
Gangwon-do is een provincie in het noordoosten van Zuid-Korea, aan de Japanse Zee. De hoofdstad van de provincie is Chuncheon. In het noorden grenst de provincie aan Noord-Korea, in het westen aan Gyeonggi-do, in het zuiden aan Gyeongsangbuk-do en Chungcheongbuk-do. De oppervlakte van de provincie is 16.894 km² en er wonen 1.533.331 inwoners (2003), zodat er slechts 91 inwoner per vierkante kilometer wonen. De oude provincie Gangwan-do is opgedeeld tijdens de Korea-oorlog. Het noordelijke deel ligt in Noord-Korea, die in het Koreaans dezelfde naam draagt maar een andere transcriptie heeft: Kangwŏn-do. Naast de steden is de provincie bekend voor zijn skigebieden in Seorak-san in de omgeving van Sokcho, het gebergte (1700 meter) wordt echter ook voor wandelen gebruikt.
Met het Beloofde Land wordt het oude Kanaän aangeduid dat in het Bijbelboek Genesis (Beresjiet) door God aan Abraham en zijn nakomelingen, de Israëlieten wordt beloofd. Volgens de (Hebreeuwse) Bijbel waren de Israëlieten enige honderden jaren na Abraham in Egypte komen te verkeren waar ze na verloop van tijd door de toenmalige farao zwaar werden onderdrukt. Hierop volgde een uittocht uit Egypte naar het Beloofde Land wat zij na een periode van veertig jaar rondtrekken in de Sinaïwoestijn in fases voor een groot gedeelte veroverden. Het bijbelse Beloofde Land, oftewel Kanaän, valt geografisch grotendeels samen met het huidige Israël plus de Gazastrook, de Westelijke Jordaanoever en de Golanhoogten, alsmede aangrenzende delen van Syrië en Jordanië.
Schooltv maakt in Nederland tv-programma's met begeleidend materiaal voor peuters, kleuters, leerlingen in het primair onderwijs (PO) en voortgezet onderwijs (VO). De meeste programma's zijn gebaseerd op lesprogramma's op school. De scholen kunnen op deze manier de door hen behandelde lessen combineren met televisie. Internet speelt daarbij een belangrijke rol en bij veel projecten is dan ook op een website verdieping en verwerking van de lesstof te vinden. Leerlingen in het voortgezet onderwijs kunnen terecht op de centrale website Eigenwijzer. Voor dezelfde doelgroepen bestaat er ook de Schooltv-beeldbank, een database met educatieve clips voor peuters, kleuters en leerlingen in het primair en voortgezet onderwijs.
Een nooduitgang is een uitgang die wordt gebruikt om in geval van nood, zoals brand, buiten te komen.  In gebouwen bevindt de nooduitgang zich meestal aan het einde van een vluchtweg. De vluchtroute en nooduitgang worden met verlichte pictogrammen aangegeven, zodat ze tijdens een calamiteit te vinden zijn. De pictogrammen willen van beeltenis nog wel eens verschillen, de kleur is in Europa over het algemeen groen. In de tunnels van de Rotterdamse metro en vele verkeerstunnels zijn ze vaak ook nog eens voorzien van groene contourverlichting. In vervoermiddelen zoals bus, trein, tram en vliegtuig bevinden zich één of meerdere nooduitgangen, die alleen bruikbaar zijn als het voertuig tot stilstand is gekomen. Ook in geluidswallen langs de snelweg zijn nooduitgangen aangebracht.
De Naald van Cleopatra is de naam voor een drietal Oud-Egyptische obelisken in Londen, New York City en Parijs, die in de 19e eeuw door Egypte aan deze steden werd geschonken. De bouwwerken zijn gemaakt van rood graniet en voorzien van hiërogliefen. Hoewel de naam doet vermoeden dat ze verband houden met het rijk van Cleopatra VII, zijn de obelisken oorspronkelijk al in 1450 v.Chr. opgericht, in opdracht van Thoetmosis III. Aanvankelijk stonden ze in Heliopolis. Het graniet waarvan de obelisken werden gemaakt, is afkomstig uit Aswan. De inscripties op de pilaren zijn er 200 jaar later door Ramses II opgetekend, om zijn militaire overwinningen te memoreren. In de tijd van Cleopatra VII werden de obelisken naar het Caesarium te Alexandrië verplaatst ter ere van Marcus Antonius.
Louis Burt Mayer ( Minsk, 4 juli 1882 – Los Angeles, 29 oktober 1957) was een Amerikaanse filmproducent van Joodse komaf. Hij was een van de beroemdste filmproducers en -bazen uit de geschiedenis van Hollywood. Hij staat bekend als de initiator van het sterrensysteem binnen Metro-Goldwyn-Mayer en zijn strakke bewind daar, dat ertoe leidde dat MGM een van de grootste filmstudio's van zijn tijd werd. Hij geloofde in "een volledig pakket van entertainment" en ging erg ver om "meer sterren bijeen te brengen dan er in de hemel zijn". Alhoewel hij geboren is als Eliezer Meir, benadrukte hij altijd dat hij te allen tijde aangesproken en geciteerd wilde worden onder de naam Louis B. Mayer (of in het kort L.B.).
MARC is een acroniem voor het Engelse begrip MAchine-Readable Catalogingen als zodanig gebruikt voor de naam van de belangrijke verzameling standaarden van de Amerikaanse Library of Congress, die erop gericht is bibliografische gegevens geschikt te maken voor computerverwerking. Ontwikkeling van de MARC-standaard is begonnen in de zeventiger jaren van de twintigste eeuw.In de tachtiger jaren zijn eerst USMARC en CAN/MARC als afzonderlijke versies uit elkaargegroeid, maar in 1997 weer geharmoniseerd onder de nieuwe naam "MARC 21". Afgezien daarvan zijn er nog de nodige andere van MARC afgeleide lokale varianten (geweest),waarvan sommigen inmiddels ook weer bij MARC 21 terug zijn gekomen (onder andere UKMARC).
Charlie McGettigan ( Ballyshannon, 7 december 1950) is een Ierse zanger. Samen met Paul Harrington won hij het Eurovisiesongfestival 1994 in eigen land, waarmee Ierland een derde opeenvolgende zege boekte. Het lied Rock-'n-Roll kids behaalde met 225 punten de hoogste score ooit op het songfestival tot dan toe.Het gerucht ging dat het lied een jaar eerder geweigerd werd bij de voorronde omdat het te slecht was, maar dat ze een jaar later wel mochten deelnemen zodat Ierland zeker niet nog een keer zou winnen. De Ierse omroep zou de hoge kosten voor de organisatie van het songfestival niet nog een keer op zich willen nemen. Hij maakte een gastoptreden bij Congratulations, de verjaardagsshow van het songfestival.
De Akan zijn een etnische groep in West-Afrika. Binnen deze groep vallen de Ashanti, de Fante en de Nzema volkeren in Ghana en Ivoorkust. Ze spreken het gelijknamige Akan. Van de 15e eeuw tot de 19e eeuw overheersten de Akan de goudzoekerij en de goudhandel in de regio. Zij staan bekend om hun gouden gewichten, die gemaakt werden met de verloren was gietmethode. Takken van de Akan omvatten de Abron en de Afutu. Sommige van hun belangrijkste mythologische verhalen heten Anansasem. Anansesem betekent ook 'reizigers-verhalen', of " spinnenverhalen" of Nyankomsem ("woorden van een hemelgod"). Deze verhalen gaan meestal, maar niet altijd, over Kwaku Ananse. De hoogste god is Brekyirihunuade ("hij die alles weet en ziet").
De Peel P50 was een Britse dwergauto. Het was het eerste product van Peel Engineering LTD. Het autootje uit 1963 was 134 cm lang, 99 cm breed en 120 cm hoog. Het woog slechts 59 kilo en werd aangedreven door een DKW- bromfietsmotortje van 49cc. De topsnelheid bedroeg 61 km per uur. Omdat de Peel P50 niet bepaald stabiel was, viel rijden op topsnelheid niet aan te raden. Ook was het voertuig erg lawaaiig. Er zat geen achteruitversnelling op. Wie achteruit wilde rijden moest uitstappen, en het voertuig optillen en ronddraaien middels een speciaal hiervoor aangebrachte hendel. De Peel P50 heeft nog immer het record van kleinste productieauto. Hij was overigens geen groot succes; er werden ongeveer 47 stuks gebouwd. Hij werd opgevolgd door de Peel Trident.
Een maatkolf is een geijkt stuk laboratoriumglaswerk waarmee met grote nauwkeurigheid een vaststaand volume van een vloeistof afgemeten kan worden door de maatkolf te vullen totdat de onderkant van de meniscus de afvulstreep raakt. Een maatkolf dankt zijn nauwkeurigheid aan de smalle hals, die ervoor zorgt dat zelfs een kleine afwijking in het toegevoegde volume snel zichtbaar is. De belangrijkste toepassing van maatkolven is het maken van verdunningen. Men kan bijvoorbeeld een nauwkeurige 1:5 verdunning maken van een oplossing door met een volumepipet 20 mL van die oplossing over te brengen in een maatkolf van 100 mL en dan de maatkolf met zuiver water aan te vullen tot de afvulstreep. Maatkolven bestaan in diverse volumina variërend van 1,0 mL tot 10000 mL.
Thomas van Cantimpré, ook bekend als Thomas Cantimpratensis, Thomas Brabantinus of Thomas van Bellenghem ( Sint-Pieters-Leeuw, 1201 - Leuven (?), circa 1272) was een Zuid-Nederlands geestelijke, schrijver en theoloog. Hij was suffragaanbisschop van Kamerijk en afkomstig uit Sint-Pieters-Leeuw in Brabant, vanwaar ook zijn bijnaam van Brabant. Thomas van Cantimpré studeerde in Luik. Hij werd als priester opgenomen in de augustijner abdij van Cantimpré nabij Kamerijk. Later trad hij toe tot de dominicanerorde te Leuven. Hij studeerde te Keulen en Parijs. Thomas schreef meerdere heiligenlevens:Hij is ook bekend van zijn Bonum universale de apibus (in het Nederlands gewoonlijk Het Bieënboek genoemd) en van het encyclopedische Liber de natura rerum.
De Grote Prijs van Europa 2006 in de MX1-klasse motorcross werd gehouden op 4 juni 2006 op het circuit van Sevlievo in Bulgarije. Het was de zesde Grote Prijs van het wereldkampioenschap. Stefan Everts was opnieuw ongenaakbaar. Hij won voor de zesde keer op rij, en was voor de vierde keer op rij de beste in beide reeksen. In de tussenstand van het WK vergrootte hij zijn voorsprong op de tweede, Tanel Leok, tot 81 punten. Kevin Strijbos en Steve Ramon werden telkens tweede en derde in de reeksen en vervolledigden zo het Belgische podium. Cédric Melotte kwam zwaar ten val tijdens de kwalificaties op zaterdag. Hij startte wel in de eerste reeks maar moest na drie ronden opgeven. In de tweede reeks kwam hij niet meer aan de start.
Neda Parmać (° 1985 in Ploče, Kroatië) is een Kroatische zangers. Als jong meisje nam ze al danslessen, op 13-jarige leeftijd zong ze in het groepje Kompas. In 2004 schreef ze zich in voor Hrvatski Idol, de Kroatische versie van Idols. Met haar sterke stem won ze het publiek voor zich maar finishte toch maar 3de. Samen met 2 andere verliezende finalisten richtte ze de groep Feminnem op. Die deden mee aan de Bosnische finale om zo naar het Eurovisiesongfestival te kunnen. Ze wonnen met het lied Zovi, er kwam protest omdat de zangeres van Kroatische afkomst was, maar omdat de andere twee zangeressen Bosnisch waren werd er geen belang besteed aan dat protest. Op het Songfestival eindigden ze 14de met de Engelse versie Call me.
George Frans Jozef Leopold van Beieren ( München, 2 april 1880 - Rome, 31 mei 1943) was de zoon van de Beierse prins Leopold en diens vrouw Gisela van Oostenrijk, die zelf een dochter was van keizer Frans Jozef I en keizerin Elizabeth (Sisi). Hij trouwde op 10 februari 1912 met de Oostenrijkse aartshertogin Isabella. Dat huwelijk werd al na een jaar ontbonden omdat het, naar de regels van de Rooms-katholieke Kerk, niet geconsummeerd was. George zelf werd op 19 maart 1921 tot priester gewijd. Hij vervulde vervolgens functies binnen de Romeinse Curie. Paus Pius XII benoemde hem ook nog tot plebaan van de Sint Pieter. George werd begraven op de Campo Santo dei Teutonici e dei Fiamminghi in Rome.
De term vliegniveau (Engels: Flight Level, afgekort FL) geeft de hoogte aan waarop een vliegtuig zich voortbeweegt, naartoe klimt of daalt, met referentie tot een denkbeeldig isobarisch grondvlak met standaard druk van 1013,2 hectopascal, de druk van de Internationale Standaard Atmosfeer. Rekenend vanaf dit vlak met hoogte 0 worden de standaard vliegniveaus uitgedrukt per 100 voet. Dus FL010 betekent 1000 voet boven het standaard isobarisch referentievlak, FL100 is 10.000 voet, FL460 is 46.000 voet en FL195 is 19.500 voet. Omdat het isobarisch vlak meestal niet met de reële hoogte van het terrein overeenkomt, verkiest men in het lagere luchtruim over te schakelen op een vlieghoogte die wordt uitgedrukt met referentie tot de barometerdruk op zeeniveau.
Corigliano Calabro is een gemeente in de Italiaanse provincie Cosenza (regio Calabrië) en telt 38.766 inwoners (31-12-2004). De oppervlakte bedraagt 196,0 km 2, de bevolkingsdichtheid is 187 inwoners per km 2. De volgende frazioni maken deel uit van de gemeente: Schiavonea, Corigliano Scalo, Cantinella, San Nico, Piana Caruso, Baraccone, Simonetti, Apollinare, Fabrizio Grande, Fabrizio Piccolo.Corigliano Calabro ligt in de heuvels en wordt gekenmerkt door stijgende middeleeuwse straatjes naar de centrale burcht. Het moderne stadje en de winkelstraten liggen in Corigliano Scalo aan de spoorlijn. Dit is het tweede centrum van de gemeente Corigliano Calabro.Schiavonea is een kust- en vissersplaatsje met een grote boulevard langs de zee. Hier is het uitgaangsleven gevestigd.
Rete 4 is een Italiaanse commerciële televisiezender, onderdeel van het bedrijf Mediaset van Silvio Berlusconi. De zender werd in 1982 gestart door de uitgever Mondadori, maar na enkele jaren van grote financiële verliezen door de hevige concurrentiestrijd tussen de commerciële zenders, moest de zender uiteindelijk verkocht worden in 1986 aan de Fininvest-Groep van Silvio Berlusconi. Fininvest bracht Rete 4 - net als de andere tv-activiteiten onder bij het beursgenoteerde Mediaset. Fininvest is echter nog steeds de grootste aandeelhouder van Mediaset. De directeur van Rete 4 is nu Giancarlo Scheri. De zender is na Rai Uno en Canale 5 de meest bekeken zender van Italië en vooral geliefd bij 65-plussers.
Het Martini Ziekenhuis is een groot algemeen ziekenhuis in het zuiden van de stad Groningen. Het ziekenhuis heeft 500 bedden. Het ziekenhuis ontstond in 1991 na een fusie van het Diakonessenhuis aan de Van Ketwich Verschuurlaan en het Rooms-katholieke Ziekenhuis (RKZ) aan de Van Swietenlaan. In december 2007 werden beide locaties op één plek geconcentreerd. De locatie aan de Van Swietenlaan werd voor dat doel aanzienlijk uitgebreid, terwijl de locatie aan de Van Ketwich Verschuurlaan gesloopt is om plaats voor woningbouw te maken. Naast de zorg fungeert het ziekenhuis ook als opleidingscentrum voor artsen en verpleegkundigen en is er één van de drie brandwondencentra in Nederland gevestigd.
Elisabeth Marie van Oostenrijk ( Laxenburg, 2 september 1883 - Wenen, 16 maart 1963) was een Oostenrijkse aartshertogin uit het Habsburgse huis. Elisabeth Marie werd geboren als de dochter van aartshertog en kroonprins Rudolf van Oostenrijk en de Belgische prinses Stefanie. Iedereen noemde haar Erzsi (het verkleinwoord van de Hongaarse versie van haar naam Erzsébet = Elisabeth); ze werd door de ganse familie vertroeteld omdat ze de enige dochter van de kroonprins was. Met haar tante Clementine had ze een uitstekende vriendschapsband. Ze huwde in 1902 met prins Otto Weriand zu Windisch-Graetz (1873-1952), maar scheidde van hem in 1924. Ze kreeg verscheidene kinderen:In 1948 hertrouwde zij met de Duitser Leopold Petzneck (1881-1956).
Nooitgedacht is een gehucht in de gemeente Delfzijl, provincie Groningen ( Nederland), gelegen ten noorden van Spijk. Het ligt aan de voet van de oude zeedijk even ten westen van de weg van Delfzijl naar de Eemshaven. Nooitgedacht ligt in een zeer weids open landschap. Langs het gehucht stroomt de kleine Tjariet, die hier vroeger uitmondde op de Waddenzee. Het open karakter van het landschap wordt echter bedreigd door plannen van de gemeente Eemsmond om direct ten noorden van de oude zeedijk, tussen Nooitgedacht en Oudeschip, grootschalige glastuinbouw mogelijk te maken. De naam is een verwijzing daarnaar, dat men zich voordien niet had kunnen voorstellen dat op zo'n onherbergzame plek huizen zouden worden gebouwd.
Deryck Jason Whibley ( Scarborough, Ontario), 21 maart 1980) is de Canadese zanger van de punkgroep Sum 41, die hij oprichtte samen met Steve Jocz, drummer van de band. Ook is hij songwriter en producer. Als producer is hij een van de oprichters van Bunk Rock Productions. Met Sum 41 heeft hij meer dan 10 miljoen albums wereldwijd verkocht en heeft hij verschillende prijzen gewonnen. Whibley werd grootgebracht door zijn moeder toen zij nog een tiener was. Hij verhuisde naar Ajax, Ontario, toen hij twaalf jaar oud was en een paar jaar later begon hij Sum 41. Hij was getrouwd met Avril Lavigne; het paar woonde in Beverly Hills, totdat ze in september 2009 uit elkaar gingen. Voor hij Avril Lavigne leerde kennen had hij ook nog een korte tijd een relatie met Paris Hilton.
Han-Chinezen of Han zijn een etnische groep afkomstig uit Oost-Azië. Han-Chinezen vormen 92% van de bevolking van China, 98% van de bevolking van Taiwan, 74% van de bevolking van Singapore, 24,5% van de bevolking van Maleisië en ongeveer 20% van de wereldbevolking, waardoor het de grootste etnische groep in de wereld is. Er zijn aanzienlijke genetische, taalkundige, culturele en sociale verschillen onder de Han, voornamelijk als gevolg van duizenden jaren van immigratie en assimilatie van verschillende regionale etnische groepen en stammen binnen China. De Han-Chinezen zijn een onderdeel van de Chinese natie (Zhonghua Minzu). Soms noemen Han en andere Chinezen zich de Afstammelingen van de Yan en Huang Keizers (vereenvoudigd Chinees: 炎黄子孙; traditioneel Chinees: 炎黃子孫).
La Punt - Chamues-ch is een gemeente in het Zwitserse bergdal Oberengadin en behoort tot het kanton Graubünden. De gemeente bevindt zich 1700 meter boven zeeniveau. De gemeente wordt gevormd door de dorpen "La Punt" ( Reto-Romaans voor de brug) en "Chamues-ch". La Punt ligt aan de rivier de Inn; Chamues-ch ligt aan de zuidelijke kant van het dal, bij de ingang van Val Chamuera. La Punt is het beginpunt van de weg die via het onbewoonde Val d'Alvra en Pass d'Alvra, ofwel de 2315 meter hoge Albulapas, naar Bergün leidt. In de dorpen zijn veel robuuste Engadiner boerderijen te vinden zoals de witte Casa Mereda uit 1642. 's Winters kan er in La Punt op kleine schaal wintersport plaatsvinden. In La Punt bevindt zich ook het station La Punt - Chamues-ch van de Rhätische Bahn.
De chromosfeer is een laag in de atmosfeer van de zon (en van andere sterren) boven de fotosfeer en onder de corona. De chromosfeer van de zon strekt zich uit van ongeveer 300 of 500 km tot ongeveer 2000 km boven het zonsoppervlak. Verrassend is dat in de chromosfeer de temperatuur niet daalt maar stijgt met toenemende hoogte: op de grens met de fotosfeer is de temperatuur ongeveer 4500 Kelvin, maar aan de bovenkant van de chromosfeer is dat al ongeveer 10.000-30.000 K, en daarbuiten ligt een zone waar de temperatuur snel verder oploopt tot meer dan 1.000.000 K in de corona. De dichtheid van het gas in de chromosfeer ligt tussen 0,01 g/m3 op de rand met de fotosfeer, en ongeveer 10–7 g/m3 bij het begin van de overgangszone naar de corona.
Pagani Automobili is een Italiaans automerk opgericht door Horacio Pagani. Het was zijn droom om een zogenaamde superauto te bouwen. Al in 1988, toen hij nog voor Lamborghini werkte, liet Pagani een ontwerp zien aan de bekende Formule 1-coureur Juan Manuel Fangio. De auto zou ter ere van hem Fangio F1 genoemd worden. In 1992 begon Pagani met het testen van een prototype en het eerste model werd getest in de windtunnel van raceteam Dallara in 1993. Niet lang daarna zou Fangio Pagani introduceren bij Mercedes-Benz, waarvoor de coureur vele overwinningen had behaald. Mercedes-Benz zag het potentieel in de auto en zegde officieel een V12-motor toe in 1994. Na veel werk kreeg Pagani in 1999 goedkeuring voor de Zonda C12. De auto werd op de Autosalon van Genève gepresenteerd.
Joey Dunlop ( Ballymoney ( County Antrim, Noord-Ierland), 25 februari 1952 - Tallinn ( Estland), 2 juli 2000) was een legendarische Britse motorcoureur. Dunlop werd geboren in Ballymoney in Noord-Ierland). Hij begon met racen in 1969 en won zijn eerste TT in 1977.Hij won de TT van het Eiland Man een recordaantal van 26 keer. Daarnaast deed hij veel aan liefdadigheid. Hij was een Officier in de order van het Britse rijk (OBE) en een Lid in de order van het Britse rijk (MBE). Hij werd 5 keer wereldkampioen TT Formule 1. Ondanks al deze eretitels bleef Joey een vrij gewone man, leefde altijd in Ballymoney, schuwde publiciteit en rookte. Tijdens zijn leven was hij al een legende. Hij stierf tijdens een race in Tallinn in Estland.
Chiruromys vates is een knaagdier uit het geslacht Chiruromys dat voorkomt op Nieuw-Guinea. Dit dier leeft in het laagland- en heuvelregenwoud van de zuidelijke helft van Papoea-Nieuw-Guinea, ten zuiden van de Centrale Cordillera. Net als andere soorten van zijn geslacht leeft hij in bomen. Door de Daribi (Chimbu Province) wordt dit dier "nesebere" genoemd.C. vates verschilt van de twee andere soorten van het geslacht door zijn puntige (in plaats van ronde) oren en roodachtige (in plaats van bruine of grijze) vacht. Ook is hij veel kleiner dan C. forbesi. De kop-romplengte bedraagt 84,5 tot 126 mm, de staartlengte 128 tot 183 mm, de achtervoetlengte 22,5 tot 26 mm, de oorlengte 13,5 tot 19 mm en het gewicht 23 tot 68 gram. Vrouwtjes hebben 1+2=6 mammae.
De Atari Panther was de 32 bits voorganger van de Atari Jaguar en werd ontwikkeld door hetzelfde ex-Sinclair Technology-team dat verantwoordelijk was voor de ontwikkeling van de Flare One en Konix Multisystem. De lancering stond gepland voor 1991 maar Atari besloot het project stop te zetten ten gunste van de Atari Jaguar. Het beschikte over drie computerchips: een Motorola 68000-processor met een kloksnelheid van 16 MHz, een objectverwerkingschip Panther en een Ensoniq geluidschip Otis met 32 geluidskanalen. De Panther kon 8192 kleuren uit een 18-bitspalet van 262.144 kleuren weergeven en gelijktijdig 65.535 sprites weergeven. De Panther werd nooit geproduceerd aangezien het ontwerp door de Jaguar werd voorbijgestreefd.
San Giovanni Rotondo is een plaats in de Italiaanse regio Apulië, in de provincie Foggia. De plaats ligt op het schiereiland Gargano op de zuidelijke helling van de Monte Calvo (1050 m). San Giovanni Rotondo is in 1055 gesticht op de fundamenten van een veel oudere stad. Het is vooral bekend vanwege de heilige Pater Pio die hier van 1916 tot 1968 gewoond heeft. Hij zette hier het ziekenhuis "Casa Sollievo della Sofferenza" op dat tot de modernste van Zuid-Italië behoort. Van oorsprong is de economie van San Giovanni Rotondo gebaseerd op de landbouw en veeteelt. Met de komst van het grote ziekenhuis en het opkomende toerisme is het grootste deel van de bevolking werkzaam in de tertiaire sector.
Claudette Pace ( Naxxar, 8 februari 1968) is een populaire Maltese zangeres. Ze studeerde theater, entertainment en communicatie. Ze verhuisde naar Berlijn om haar stem beter te ontwikkelen. Terug in Malta werd ze een bekend gezicht op de televisie, ze presenteerde populaire programma's en samen met enkele collega's bezit ze een televisiezender. In 1995 kreeg ze de prijs van beste vrouwelijke artieste in Malta, ze wordt bijna elk jaar genomineerd voor deze prijs. Het Eurovisiesongfestival kon niet uitblijven en in 2000 won ze Malta Song for Europe en ging zo met het latinoliedje Desire naar Zweden. Daar huurde ze de backings van Charlotte Nilsson in die het jaar daarvoor Zweden mee naar de zege zongen. Slecht deed het haar in ieder geval niet, ze werd achtste.
De kruipende wisselbloem (Lantana montevidensis) is na de wisselbloem (Lantana camara) de meest gekweekte soort uit het geslacht Lantana. De plant heeft dunne, kruipende of afhangende, behaarde, tot 1 m lange stengels. De bladeren zijn eivormig, circa 2,5 cm lang en ruw getand en hebben een korte bladsteel. De roze-lila bloemen groeien in 3 cm brede bloemtrossen op lange bloemstelen. De vruchten zijn zwarte, bolvormige, giftige, 5-7 mm grote steenvruchten. De kruipende wisselbloem komt van nature voor van Zuid-Amerika tot TexasDe kruipende wisselbloem is geschikt om in België en Nederland 's zomers buiten te worden gezet. In het najaar moet de plant dan weer verhuizen naar een koel vertrek in huis of de koude kas. De plant kan vermeerderd worden door stekken of zaaien.
Andrew Cohen ( New York City, 1955) is een Amerikaanse spiritueel leraar. Andrew groeide op in New York als een seculiere jood. In 1986, na enkele ontmoetingen met zijn leraar Hari Lal Poonja, een leerling van Ramana Maharshi, is Cohen begonnen met lesgeven. Sinds die tijd heeft hij onophoudelijk zijn ervaring gedeeld en zijn visie, Evolutionaire verlichting genaamd, verder ontwikkeld (zie de paragraaf 'Gedachtegoed'). Hij heeft studenten in verschillende landen over de wereld. In het tijdschrift "What Is Enlightenment?" zetten Cohen en zijn studenten hun visie op evolutie en spiritualiteit uiteen en gaan daarbij in dialoog met zeer uiteenlopende groep van leermeesters, visionairen, zakenlieden, filosofen, sporters tot kloosterlingen.
Een zwanenzang is het gedicht of lied dat een dichter als laatste in zijn leven heeft geschreven. In de zwanenzang moeten aanwijzingen gevonden worden voor een vroegtijdige of dramatische dood. Het gedicht geeft het idee dat de schrijver ervan moet hebben geweten wat hem te wachten stond. Het is aan de andere kant moeilijk te achterhalen welk nu precies het laatste gedicht is geweest. Het is dus eerder zo dat men in de nalatenschap een onbekend werk vindt dat het karakter van een zwanenzang in zich heeft. Dit wordt dan vervolgens tot zwanenzang gebombardeerd. Beroemd is de laatste, uit 13 liederen bestaande cyclus van Franz Schubert, die na zijn dood door zijn uitgever onder de titel Schwanengesang (zwanenzang) werd samengesteld.
David Roger Bryan Dean ( Hendon, Middlesex, 16 maart 1943 - 3 augustus 2008) was een Britse bluesgitarist. Hij speelde sologitaar in de oerformatie van John Mayall's Bluesbreakers. Hij is te horen op het album "John Mayall Play John Mayall". Hij is beïnvloed door Chet Atkins en T-Bone Walker. In 1964 waren de Bluesbreakers een maandlang de back-up band voor John Lee Hooker. Op 26 februari 1965 namen ze de single "Crocodile Walk" op. 3 maart 1965 begeleidden de Bluesbreakers T-Bone Walker op zijn maandlange tour door het Verenigd Koninkrijk. Kort daarop verliet Roger Dean de band en werd door Eric Clapton opgevolgd. Vanaf 1992 was hij specialist instrument teacher op het St Aloysius College, Hornsey Lane te Highgate, Londen en andere Britse scholen.
Baidu is een Chinese zoekmachine. Baidu werd in 2000 opgericht door Robin Li en Eric Xu. In augustus 2005 werd het bedrijf aan de beurs NASDAQ genoteerd. De website was volgens Alexa de op vier na populairste website ter wereld in 2013 gemeten naar het aantal bezoekers en pageviews, met bijna 90% van de bezoekers afkomstig uit China.Baidu heeft ook een encyclopedie opgezet, Baidu Baike geheten, die bedoeld is als concurrent van de Chinese Wikipedia maar die – in tegenstelling tot deze laatste – in sterke mate aan zelfcensuur doet. In tegenstelling tot de Chinese wiki wordt de toegang tot deze internetencyclopedie niet door de Chinese autoriteiten gestoord. Drie weken na de start telde Baidu Baike al 90.000 artikelen.
Klein-Doenrade ( Limburgs: Kleen-Doonder) is een gehucht van Doenrade, in de Zuid-Limburgse gemeente Schinnen (Nederland). Het bestaat uit drie straten met aan één zijde een rij van ongeveer 30 huizen met circa 100 inwoners. Het plaatsje ligt tussen twee provinciale wegen; de weg van Brunssum naar Sittard (de N276) en de weg die vanaf deze weg richting Hoensbroek gaat. Bij het plaatsje komen de twee verkeersstromen samen inclusief verkeer vanuit onder andere Merkelbeek. Aan de overzijde van de N276 ligt het kerkdorp Doenrade. Beide plaatsen liggen boven op een heuvelplateau, hoewel Klein-Doenrade van oudsher bij Oirsbeek hoort, dat beneden in het dal ligt. Tussen Doenrade en Klein-Doenrade in ligt Kasteel Doenrade.
Béla III (?, 1148 - Székesfehérvár, 24 april 1196) was koning van Koninkrijk Hongarije van 1172 tot 1196 en kwam uit het geslacht van Árpád. Hij was de zoon van Géza II van Hongarije en van  Euphrosina van Kiev. Hij volgde zijn broer Stefanus III van Hongarije op. Béla III groeide op aan het Byzantijnse hof, was één keer verloofd en trouwde tweemaal. Hij was verloofd met Maria Comnena, dochter van keizer Manuel I Komnenos van Byzantium. Ze verloofden zich in 1163, maar de verloving werd afgebroken in 1169. Hij huwde een eerste keer in 1172 met Agnes van Châtillon (1154-1184), dochter van Reinoud van Châtillon en Constance van Antiochië. Hun kinderen waren:Hij huwde een tweede keer in 1186 met Margaretha van Frankrijk, een dochter van koning Lodewijk VII van Frankrijk.
Theodorus Antonius Marie "Theo" Zwarthoed ( Volendam, 19 november 1982) is een Nederlands voetbalkeeper. Zwarthoed stond zeven seizoenen onder contract bij AZ, dat hem het laatste seizoen daarvan verhuurde aan RKC Waalwijk. Begin juni 2008 maakte Zwarthoed de definitieve overstap naar de Waalwijkse club. Hij tekende er een contract voor twee seizoenen. In zijn geboorteplaats kwam Zwarthoed eerder uit voor RKAV Volendam en FC Volendam, maar speelde daarvoor destijds geen competitiewedstrijden. De club nam hem per 2009/10 niettemin opnieuw onder contract, na het vertrek van Jeroen Verhoeven naar AFC Ajax. In het seizoen 2012/13 is Zwarthoed begonnen bij BV De Graafschap.Vanaf 11 september 2014 staat hij weer bij FC Volendam onder (amateur)contract.
East Creek is een zijrivier van Delaware Bay in Cape May County, New Jersey in de Verenigde Staten. De rivier heeft waarschijnlijk de naam East (oostelijk) meegekregen om het te kunnen onderscheiden van West Creek (westelijk), alhoewel deze uiteindelijk vernoemd is naar het woord "westeconk" uit de taal van de Lenape. De rivier ontspringt in het Belleplain State Forest, is afgedamd en vormt nu samen met de rivier Savages Run East Creek Pond (East Creek Vijver). Het stroomt vervolgens door het getijdemoeras ten oosten van het Stipson Island-schiereiland, en de rivier de Willis Run voegt zich toe aan de stroom. Het water wordt vervolgens via de Roaring Ditch afgevoerd naar Dennis Creek die vervolgens met een kleine stroom in de baai uitmondt.
Scott Andrew Speed ( Manteca, 24 januari 1983) is een voormalige Amerikaanse formule 1-coureur. In 2005 reed hij in de GP2 waar hij derde werd in het algemeen klassement en één maal pole-position haalde. Daarna reed hij de eerste drie A1 Grand Prix-races voor team Amerika. In 2006 en 2007 rijdt hij voor het team van Toro Rosso. Hij komt niet verder dan twee negende plaatsen. In 2007 wordt hij na een lang aanslepend conflict met Franz Tost, manager van Toro Rosso, en Gerhard Berger, teambaas en mede-eigenaar van Toro Rosso, in de week voor de Grote Prijs van Hongarije vervangen door Sebastian Vettel. Tegenwoordig rijdt Scott weer in de Verenigde Staten. Hij rijdt in de ARCA RE/MAX, een variant op de NASCAR Sprint Cup.
Matchplay is een uitdrukking die in sport gebruikt wordt. Hierbij speelt een tegenstander tegen een ander.In een grote wedstrijd worden paren gemaakt die volgens een speelschema (in het Engels: Round-robin) tegen elkaar strijden. De winnaars strijden dan volgens dat schema weer tegen elkaar, tot er uiteindelijk maar een winnaar is. Het geniet veel populariteit in de golfsport. Onder tegenstander kan worden verstaan een individuele speler, een duo of zelfs een team.Het is ook mogelijk dat twee teams matchplay tegen elkaar spelen. Er wordt dan onderling matchplay gespeeld. Het team met de meeste overwinningen wint de wedstrijd. Dit is in grote lijnen de manier waarop de grote landenwedstrijden in Golf gespeeld worden. Bekende wedstrijden zijn de Ryder Cup, de Walker Cup en de Solheim Cup.
Candace Helaine Cameron ( Panorama City (Californië), 6 april 1976) is een Amerikaans actrice/voormalig kindster. Cameron speelde tussen 1987 en 1995 oudste dochter D.J. in de televisieserie Full House. Daaraan hield ze ook buiten de set vriendschappen over. Zo was ze bijvoorbeeld getuige bij de bruiloft van collega Jodie Sweetin. Ze is de dochter van Robert en Barbara Cameron en de zus van Bridgette, Melissa en Kirk Cameron. Ze is sinds 22 juni 1996 getrouwd met Valeri Bure, een Russisch ijshockeyer. Ze leerde hem kennen via Full House-collega Dave Coulier. Ze hebben drie kinderen: Natasha Valerievna Bure (15 augustus 1998), Lev Valerievich Bure (20 februari 2000) en Maksim Valerievich Bure (20 januari 2002).
Tüddern (in het Nederlands: Tudderen) is een dorp dat de hoofdplaats vormt van de Duitse gemeente Selfkant in het Kreis Heinsberg in de deelstaat Noordrijn-Westfalen. Tudderen is het op één na meest westelijke dorp van Duitsland, na het naburige kerkdorp Millen, en ligt pal op de grens met Nederland, op minder dan een kilometer van de bebouwde kom van Sittard.Van 1949 tot 1963 behoorde Tudderen, met de rest van de Selfkant, als het 'Drostambt Tudderen' tot Nederland.De banden met Sittard gingen echter al veel verder terug.De Selfkant behoorde met onder meer Sittard, Susteren en Born eeuwenlang tot het hertogdom Gulik. Deze streek was dus van oudsher het natuurlijke achterland van Sittard, en is daarvan pas in 1815 losgemaakt.
Antwerpen 1 was een regionaal commercieel radiostation dat uitzond in de provincie Antwerpen. Antwerpen 1 was sinds 2004 in de gehele provincie Antwerpen te beluisteren. Tot 2006 waren op Antwerpen 1 gesproken programma's te horen met aandacht voor de regio maar omwille van besparingen werden die gestopt. Ook de nieuwsuitzendingen werden gestaakt zodat er tot 20 maart 2008 alleen nog muziek te horen was op de regionale radio van de provincie Antwerpen. Sinds 20 maart 2008 is op de frequenties van Antwerpen 1 het derde landelijke radiostation van Vlaanderen te horen: Nostalgie. Ook de frequenties van 3 andere regionale omroepen werken nu onder dezelfde vlag: Radio Mango in West-Vlaanderen, Radio GO FM in Oost-Vlaanderen en Contact Vlaams-Brabant in Vlaams-Brabant.
Dudești is een wijk in zuidoost- Boekarest en ligt tegen de boulevard Calea Dudești aan. Aangrenzende wijken zijn Vitan, Văcărești en Dristor. De naam komt van de Dudeșticultuur uit het mesolithicum (5e-4e millennium v.Chr.) die de Beneden-Donauvlakte en Dobroedzja omvatte. Deze wijk was de eerste plaats waar archeologische vondsten van deze cultuur werden gevonden. Dud betekent moerbei en samen met het suffix ești is de naam Dudești ontstaan. Eerst was Dudești een dorp, maar toen Boekarest zich uitbreidde werd het een buitenwijk van de Roemeense hoofdstad. Als een van de weinige wijken van de stad is (een groot deel van) deze wijk ontsnapt aan Ceaușescu's sloopplannen en het herbouwen in socialistische stijl. Een tramdepot en de Markt van Boekarest kun je in Dudești vinden.
Kroatische Werkelijke Renaissance ( Kroatisch: Hrvatski istinski preporod, HIP) is een rechtse politieke partij in Kroatië. Zij werd opgezet als de Kroatische Identiteit en Voorspoed (Kroatisch: Hrvatski identitet i prosperitet, HIP) en had als leider Miroslav Tuđman, de zoon van Franjo Tuđman. HIP was tegen de samenwerking van Kroatië met het ICTY. Tijdens de verkiezingen voor de Assemblee van de Stad Zagreb in 2001 zorgde het voor oproer omdat het de gezeten partijen zoals de Kroatische Sociaal Liberale Partij en de Kroatische Boerenpartij schade aandeed. Tijdens de verkiezingen voor dezelfde Assemblee in 2005 kreeg de partij slechts 2918 stemmen (1,16%), wat niet genoeg was voor de kiesdrempel en daardoor verloor zij haar enige zetel.
In het Alvíssmál, een lied uit de Edda wordt Alvis (of Alwis) als alwetende dwerg genoemd en aangesproken door Thor om hem een deel functionele kennis door te geven. Het gaat dan om de namen van alle mogelijke mythische begrippen, maar vooral om de synoniemen daarvan, waarmee die in verschillende omgevingen en omstandigheden worden aangeduid. Thors dochter, Thrud, was aan Alvís beloofd, maar Thor bedacht een plan om dat huwelijk te voorkomen. Hij vertelde Alvís dat hij vanwege zijn geringe lengte zijn wijsheid eerst moest bewijzen. Alvís stemde daarin toe, maar Thor liet het testen duren tot na zonsopgang. Alle dwergen veranderden in steen als ze aan zonlicht werden blootgesteld, dus versteende Alvís en Thrud bleef ongehuwd.
De Rijksdienst voor Arbeidsvoorziening, afgekort RVA (voor het Franstalige landsgedeelte: Office National de l'Emploi (ONEM), voor het Duitstalige landsgedeelte: Landesamt für Arbeitsbeschaffung (LfA)) is een Belgische federale openbare instelling die voornamelijk waakt over het recht op werkloosheidsverzekering in België. Ze bestaat naast verschillende andere Openbare Instellingen van Sociale Zekerheid (OISZ), waaronder de Rijksdienst voor Pensioenen (RVP), de Rijksdienst voor Ziekte- en Invaliditeitsverzekering (RIZIV). De instelling is tot op zekere hoogte vergelijkbaar met het Uitvoeringsinstituut Werknemersverzekeringen (UWV) in Nederland, dat echter een veel breder domein in de sociale zekerheid bestrijkt.
Polignano a Mare is een Italiaanse stad in de regio Apulië, in de provincie Bari. De plaats aan de Adriatische Zee is gebouwd op steile klippen. De kust is hier erg ruig en telt vele grotten, iets wat de vroege mens erg aantrok. Polignano is van Griekse oorsprong. Het middeleeuwse centrum is een opeenstapeling van huizen en steegjes. Het belangrijkste plein is het Piazza dell'Orologio waar ook de belangrijkste kerk Chiesa Madre uit 1295 staat. In de steile rotswand, waarboven de stad gebouwd is, ligt een grote grot: de Grotta Palazzese, waar een hotel-restaurant in gevestigd is. Polignano a Mare is de geboorteplaats van de zanger Domenico Modugno (1928-1994) die wereldberoemd werd met het lied Dipinto nel blu, bij velen bekender als Volare...
De Esvelderbeek of ook wel Esvelder Beek is een beek in Nederland. De beek begint een paar kilometer ten oost-noordoosten van Barneveld, in de provincie Gelderland, waar de Garderbroeksche Beek en de Groote Beek bij elkaar komen. De beek stroomt in westelijke richting, voor een groot deel min of meer parallel met de spoorlijn Apeldoorn-Amersfoort. Bij Hoevelaken stroomt de Esvelderbeek in de Barneveldse Beek. Waar de beek de A30 passeert, is een natuurgebied aangelegd, dat ook Esvelderbeek heet. De Esvelderbeek wordt beheerd door het Waterschap Vallei en Veluwe. Het toenmalige waterschap Vallei en Eem heeft in 2004 de stuwen vernieuwd en voorzien van vistrappen, ten behoeve van een ecologische verbindingszone.
Alice Babs, geboren als Hildur Alice Nilsson (Kalmar, 26 januari 1924 - Stockholm, 11 februari 2014) was een Zweedse zangeres en actrice.In 1958 werd ze aangeduid om Zweden te vertegenwoordigen op het Eurovisiesongfestival met het lied Lilla stjärna waarmee ze 4de werd. Het was de enige keer dat de Zweedse kandidaat niet via Melodifestivalen aangeduid werd.Ze zong enige tijd in het door haar opgerichte trio de Swe-Danes en toerde daarmee ook door de Verenigde Staten, in 1965 ging het drietal uit elkaar. In 1963 begon ze ook met jazz-bandleider Duke Ellington samen te werken, waarmee ze tevens opnam. In 1973 trad ze met Ellington in Zweden op. Verder trad ze onder meer in 1975 op op het Newport Jazz Festival. Alice Babs woonde op oudere leeftijd in Stockholm.
Corippo is een gemeente in het Zwitserse kanton Ticino. De plaats is gelegen in het Valle Verzasca dat zich ten noorden van de stad Locarno uitstrekt. Corippo is met zijn 17 inwoners de kleinste Zwitserse gemeente wat betreft inwonertal. Het dorp is zeer fraai gelegen op een berghelling en is met zijn leistenen daken het prototype van een Zuid-Zwitsers bergdorp. Pas in 1883 is er een berijdbare weg naar de plaats aangelegd, daarvoor was ze slechts te voet bereikbaar. In de 19de eeuw telde het dorp nog 300 inwoners en waren er diverse linnenweverijen gevestigd. Na het verdwijnen van dit bestaansmiddel ontvolkte Corippo snel. Vanaf 1975 valt het dorp onder monumentenzorg. Ten zuiden van Corippo is de rivier de Verzasca gestuwd en is het langgerekte meer Lago di Vogorno ontstaan.
De Bureau De Helling is het wetenschappelijk bureau van GroenLinks. Het is formeel een onafhankelijk instituut dat zich tot doel stelt om GroenLinks, los van haar parlementaire reflexen, te prikkelen tot origineel en sociaal kritisch denken. Ook buiten GroenLinks streeft het bureau de discussie over het gedachtegoed van GroenLinks te stimuleren. Medewerkers van het wetenschappelijk bureau nemen deel aan diverse bijeenkomsten om zo hun kennis en deskundigheid te kunnen vergroten. In aanloop naar de landelijke Tweede-Kamerverkiezingen houden ze zich ook bezig met de samenstelling van het verkiezingsprogramma. Het bureau geeft het blad De Helling uit. Het jongerennetwerk van het WB is Hellingproef (Jong Wetenschappelijk Bureau van GroenLinks)
Haaften is een kerkdorp in de gemeente Neerijnen, in de Nederlandse provincie Gelderland. Het is een dijkdorp aan de Waal, op Rk 936, in de stedendriehoek van Utrecht, Tiel en Gorinchem. In 2011 had Haaften 2590 inwoners  en was daarmee het grootste dorp binnen de gemeente. Op 1 januari 1818 werd de gemeente Haaften afgesplitst van de gemeente Herwijnen. Het grondgebied bestond uit Haaften, Hellouw en Tuil.Op 1 januari 1978 vond een gemeentelijke herindeling plaats, waarbij Haaften samen met de gemeentes Est en Opijnen, Ophemert, Varik en Waardenburg de nieuwe gemeente Neerijnen gingen vormen.Het vroegere gemeentehuis aan de Koningsstraat is tegenwoordig een woonhuis, en Kasteel Neerijnen fungeert sinds de herindeling als gemeentehuis.
De Oost-Friese meeuw (Duits: Ostfriesische Möwe) is een inmiddels zeldzaam geworden kippenras dat van oorsprong uit het Duitse Oost-Friesland komt, maar ook elders nog gefokt wordt. Als nutras wordt ze ingedeeld bij de vleesrassen, legrassen en sierrassen. Het ras wordt gezien als één van de voorouders van de Groninger meeuw en soms ook daaraan gelijkgesteld.De getoonde afbeeldingen van de Groninger meeuw geven daarom toch een goede indruk, maar bedenk dat de Oost-Friese meeuw de staart hoger draagt. Deze landhoenderen ontlenen hun naam aan het donskleed van de jonge vogels dat veel gelijkenis vertoond met dat van meeuwenkuikens. In Duitsland werd dan ook wel gesproken van Möwenhuhn, maar ze staan gedeeltelijk ook wel bekend als Holländische Hühner (Nederlandse kippen).
WebKit is een layout-engine, een verzameling softwarebibliotheken die het mogelijk maakt om webpagina's te renderen. WebKit is een fork door Apple van KHTML, een project van KDE. Het wordt gebruikt door Safari, een webbrowser meegeleverd met Mac OS X. In het verleden gebruikte Google Chrome, een door Google gemaakte webbrowser, ook WebKit. WebKit werd op de MacWorld Expo in San Francisco op 7 januari 2003 geïntroduceerd samen met de Safari-browser. Bij de introductie waren de onderdelen WebCore en JavaScriptCore opensourcesoftware. Op 7 juni 2005 werd heel WebKit open source. Sindsdien is de ontwikkeling van WebKit snel gevorderd en is een aantal wijzigingen zelfs doorgevoerd in de code van KHTML. Bovendien gaat Trolltech in de C++-toolkit Qt WebKit aanbieden (vanaf Qt-versie 4.4).
Glucosestroop is een mengsel van glucose, maltose, maltotriose en hogere glucose oligomeren. Dit mengsel wordt toegepast in de vorm van droog poeder of in de vorm van een visceuze oplossing in water. Glucosestroop in poedervorm wordt ook wel maltodextrine genoemd. Glucosestroop wordt in de levensmiddelenindustrie gebruikt om de textuur van het product zachter te maken, om het volume te vergroten, om het kristalliseren van suiker te voorkomen en als smaakmaker. Glucosestroop is te bereiden door hydrolyse van zetmeel, in Europa is dat meestal op basis van tarwezetmeel. Deze hydrolyse kan enzymatisch uitgevoerd worden met amylase, of met een sterk zuur. Voor 2003 werd in Nederland veel glucosestroop vervaardigd uit aardappelzetmeel, de zogenoemde aardappelstroop.
De Torres KIO, ook bekend als de Puerta de Europa zijn moderne torens in Madrid, maar de meeste inwoners noemen de toren gewoon KIO, genaamd naar de financiers, Kuwait Investments Office. De torens waren gereed in 1996 en dienden als bewijs van de technologische vooruitgang van de stad. De Puerta de Europa staat aan de ingang van Madrid, in de buurt van de snelweg richting Burgos. De torens zijn 27 verdiepingen hoog en zijn ontworpen door de Amerikaanse architecten Philip Johnson en John Burgee. Ze maken beiden een hoek van 15° t.o.v. het aardoppervlak. De torens zijn zo neergezet dat ze de associatie oproepen van een stadspoort. Toen de torens in aanbouw waren, werden ze als decor gebruikt in de film El día de la bestia.
De firma Bollinckx uit Buysinghen (nabij Brussel) was al sinds 1890 een bekende fabrikant van gasmotoren en stoommachines. Niet lang daarna produceerde men ook vrachtwagens. In 1918 werden Bollinckx en een aantal andere firma's omgevormd tot Les Nouvelles Usines Bollinckx. In 1929 werd het overgenomen door Miesse. In het Stoommuseum bij de Bakkersmolen te Wildert (Essen) is nog een Bollinckx stoommachine te vinden, evenals in het museum Papiermolen Herisem in Alsemberg. Een derde exemplaar staat in het Thermotechnisch Museum (door de studenten destijds "Theo-kot" genoemd naar professor Theo Vanderwaeteren die er de drijvende kracht van was) van de faculteit Toegepaste Wetenschappen van de Katholieke Universiteit Leuven te Heverlee.
Het Grote Geheimschrift van Lodewijk XIV is de aanduiding voor het cryptografische systeem gebruikt door Lodewijk XIV van Frankrijk. Het werd uitgevonden door de Rossignols en nadat het na de regeringsperiode van Lodewijk XIV buiten gebruik raakt zou het zo'n 170 jaar duren voordat de Franse cryptoanalist Étienne Bazeries het ontcijferde. Na de ontdekking dat het systeem een homofone substitutie betreft waarbij 587 getallen gebruikt worden voor het vervangen van lettergrepen (in tegenstelling tot het bij homofone substitutie gebruikelijker per letter) ontcijferde men talloze in de Franse archieven achtergebleven berichten.Het meest opmerkelijke hierbij is een mogelijke verwijzing naar de man met het ijzeren masker.
Een likdoorn (clavus), in de volksmond ook wel eksteroog genoemd, is een vaak pijnlijke, naar binnen groeiende eeltplek (verdikking van de huid). Deze komt voor op plaatsen waar druk en/of wrijving op de huid wordt uitgeoefend, waardoor meer eelt wordt gevormd. Likdoorns komen meestal voor op de voetzool, de bovenzijde van de tenen, op de teentop, tussen de vierde en vijfde teen of in de handpalm. In het midden van de likdoorn verzamelen zich de dode huidresten. Dit is te zien aan de donkere kleur in het midden. Het is zeer pijnlijk, het voelt aan alsof er een spijker in de voet zit. Een likdoorn is gevoelig voor druk op de plek, terwijl een wrat juist pijnlijk is bij druk vanaf de zijkanten.
Een hondenbot, botonde of kluifrotonde is een langgerekte rotonde. Uiterlijk lijkt hij op twee ¾-rotondes die met elkaar verbonden zijn. Een hondenbot wordt vaak gebruikt onder of boven een hoofdweg. Het hondenbot verbindt dan de op- en afritten van de hoofdweg met een kruisende weg. In dat geval is het hondenbot een variant op de Haarlemmermeeraansluiting. Dit levert vaak een veiligere aansluiting op dan twee kruisingen, doordat het kruisende verkeer wordt gedwongen af te remmen. Zou men de twee ¾-rotondes veranderen in volledige rotondes, dan zal blijken dat er nauwelijks gebruik wordt gemaakt van de extra wegdelen, behalve door verkeer dat wil omkeren. Dat komt doordat er eenrichtingverkeer is op de op- en afritten. Een dergelijke uitbreiding is dus zinloos.
De Botanische Tuin TU Delft is een botanische tuin die onderdeel uitmaakt van de Technische Universiteit Delft in Delft. De tuin is in 1917 door Gerrit van Iterson opgericht als de 'Cultuurtuin voor Technische Gewassen'. De tuin is aangesloten bij Botanic Gardens Conservation International en de Nederlandse Vereniging van Botanische Tuinen. De tuin is 2,5 hectare groot en bestaat uit een:Het kassencomplex herbergt onder andere Victoria cruziana, een paradijsvogelbloem, een grote Passiflora edulis f. edulis en collecties orchideeën, cactussen en andere succulenten.De botanische tuin beheert namens de Stichting Nationale Plantencollectie de volgende nationale plantencollecties:De botanische tuin trekt jaarlijks ongeveer 32.000 bezoekers.
Aubrey de Grey ( Londen, 20 april 1963) is een Brits biomedisch gerontoloog en bio-informaticus aan de afdeling genetica van de Universiteit van Cambridge. Hij zet zich in om de ontwikkeling van een 'genezing' van ouderdom te versnellen, een medisch doel dat hij de naam 'engineered negligible senescence' meegeeft. (Senescence wil zeggen 'de biologische aftakeling door ouderdom). Om een genezing van ouderdomsverschijnselen te bewerkstelligen richt hij zich op zeven domeinen van het biologisch verouderingsproces die hij medisch wil behandelen. De laatste jaren is hij reeds geïnterviewd door onder andere de BBC, The New York Times, Fortune magazine, CNN en PBS.Volgens De Grey zijn de eerste mensen al geboren die duizend jaar oud worden.
Makarska is een stad in de Kroatische provincie Split-Dalmatië. Makarska ligt aan de Adriatische kust van Dalmatië, zo'n 60 km ten zuidoosten van Split en 140 km ten noordwesten van Dubrovnik. Makarska is een toeristentrekpleister, gelegen aan een hoefijzervormige baai tussen de berg Biokovo en de Adriatische Zee. De stad staat bekend om haar boulevard met palmbomen, met moderne cafés, barren en uitzicht op de haven waar vaak plezierjachten aangelegd zijn. Het centrum van de oude stad Makarska heeft nauwe stenen straatjes, een kerkplein met daarop een bloemen- en fruitenmarkt, en een Franciscaans klooster waar een grote schelp ligt. Makarska is een centrum van de Makarska Riviera, een populaire toeristenbestemming onder de berg Biokovo.
Neiokõsõ was een Estische meidengroep die voor het Eurovisiesongfestival van 2004 was samengesteld. De groepsleden waren de zussen Anu en Triinu Taul, Diana Põld, Astrid Böning, Kadri Uutma. Neiokõsõ nam voor Estland deel aan het Eurovisiesongfestival 2004 in Istanboel met het lied Tii (Weg), bijgestaan door de drummer Peeter Jõgioja. Het lied werd gezongen in het Võro, een Ests dialect. Er werd gezegd dat ze zich inspireerden op de Belgische groep Urban Trad die het jaar daarvoor nog tweede eindigde op het songfestival. Neiokõsõ had echter niet zoveel succes, want de groep eindigde elfde in de halve finale en miste daardoor nipt de finale. Kort na het songfestival hield de groep op te bestaan.
Sisal ( Yucateeks Maya: Siísil) is een havenstadje in Yucatán, in het oosten van Mexico. De stad ligt aan de Golf van Mexico, 53 kilometer ten noordwesten van de staatshoofdstad Mérida. Sisal heeft ongeveer 1672 inwoners (census 2005) en valt onder de gemeente Hunucmá. Sisal werd gesticht in 1811 door de Spaanse autoriteiten, die Mérida een zeehaven wilden geven die dichterbij was dan Campeche, op de plaats van een oude nederzetting. De stad groeide explosief toen in Yucatán de productie van de sisalvezel op gang kwam, die naar de stad genoemd is. Aan het eind van de 19e eeuw nam Progreso de functie van belangrijkste haven over en raakte Sisal in verval. Tegenwoordig zijn de belangrijkste inkomsten visserij en toerisme.
Johannes Trithemius (Trittenheim, 2 februari 1462 - Würzburg, 15 december 1516), benedictijns abt te Sponheim (1483-1506) en Würzburg (1506-1516), was een Duits geschiedschrijver en schrijver van het oudst bekende gedrukte werk over cryptografie. Van de schrijver van het werk World Bibliography of Bibliographies, Theodore Besterman, kreeg hij de titel vader van de bibliografie voor zijn werk Scriptoribus Ecclesiasticis. Dit werk, een in 1494 verschenen chronologisch overzicht van meer dan 7000 theologische werken van 963 auteurs met een alfabetische index, heeft sinds Trithemius model gestaan voor talloze bibliografieën. Daarnaast wordt Trithemius gezien als voorloper van het humanisme, deze stroming zou echter pas na zijn dood tot wasdom komen.
Jehle was een Liechtensteins sportwagenmerk, actief in de late jaren tachtig. Jehle werd opgericht door de tuner Xavier Jehle en is één van de twee Liechtensteinse automerken ooit.Het enige model, de coupé Saphier bestond in verschillende uitvoeringen. De basisversie stond op een Volkswagen Kever-onderstel en had een Volkswagen Golf-motor; in de topversie zat een 5,0 liter V8 van Ford. Kort voor het merk werd opgeheven presenteerde Jehle een veel sportiever prototype, de Super Saphier. Deze had een V12 motor, moest doen denken aan de Lamborghini Countach, en is met een officieuze snelheid van 440 km/u nu nog een van de snelste auto's ooit gebouwd. Desondanks is Jehle één van de meest onbekende automerken ooit gebleven.
Les Vieilles Forges is een dorp in het noorden van Frankrijk. De omgeving is bekend als recreatiegebied. Het dorp Les Vieilles Forges hoort bij les Mazures, dat 2 km naar het noorden ligt. Het ligt in de Franse Ardennen, tussen de bossen. Les Vieilles Forges ligt achter de dam, die voor een stuwmeer zorgt, het Meer van Vieilles Forges, Lac des Vieilles Forges. Naar dit meer, met onder andere een een zandstrand, komt veel publiek. Het meer heeft een oppervlakte van 140 ha en ligt op 245 m boven zeeniveau. Op het meer kan goed worden gezeild. Er ligt een kampeerplaats aan het meer. In het zomerseizoen is er een bemande politiepost. Het stuwmeer is één van de meren in het gebied, die er zijn aangelegd voor het opwekken van elektriciteit.
Lucille Opitz ( 24 november 1977) is een Duitse langebaanschaatsster. Opitz kwam bij de Olympische Winterspelen 2006 in Turijn in de voorronden bij de dames-ploegenachtervolging uit voor Duitsland en won daarbij, ofschoon de finale door Daniela Anschütz-Thoms, Anni Friesinger en Claudia Pechstein gereden werd, toch een gouden medaille bij de ploegenachtervolging. De vijfde Duitse medaillewinnares is Sabine Völker, die eveneens alleen in de voorronden meereed. Lucille Opitz nam deel aan zeven WK Allroundtoernooien (2002-2004, 2006-2009) maar reed geen enkele keer de afsluitende vierde afstand. Op het EK Allround presteerde ze beter. Ze nam vijf keer deel (2004, 2006-2009) en eindigde respectievelijk op de 7e, 7e, 8e, 11e en 11e plaats.
Bardi is een gemeente in de Italiaanse provincie Parma (regio Emilia-Romagna) en telt 2550 inwoners (31-12-2004). De oppervlakte bedraagt 190,1 km², de bevolkingsdichtheid is 14 inwoners per km². De volgende frazioni maken deel uit van de gemeente: Bazzini, Bergazzi, Berlini, Bertonazzi, Boccolo, Bosini, Bre, Brugnoli, Caberra, Cacrovoli, Cantiga, Caprile, Carpana, Case Soprane, Cerreto, Chiesabianca, Cogno Gazzo, Cogno Grezzo, Comune Soprano, Costa, Cremadasca, Diamanti, Dorbora, Faggio, Ferrari, Filippini, Franchini, Frassineto, Gabriellini, Gazzo, Geminiano, Granelli, Granere, Grezzo, Lezzara, Moglie, Monastero, Noveglia, Osacca, Pareto, Piana Gazzo, Pianelletto, Pieve, Pione, Roncole, Rossi, Saliceto, Segarati, Sidolo, Taverna, Tiglio, Vicanini, Vischetto di Là.
Tetra Pak is een Zweedse multinational en wereldwijd marktleider in kartonnen verpakkingen voor de voedingsindustrie, zoals verpakkingen voor melk, vruchtensappen en conserven. Ruimtebesparing en stapelbaarheid zijn grote voordelen van de door Tetra Pak gebruikte verpakkingen. Tetra Pak verpakt enkel vloeibare levensmiddelen. Het materiaal van een drankkarton als geheel wordt ook wel gelamineerd papier genoemd. Tetra Pak is actief in 150 landen en beschikt over zestig productielocaties. Het hoofdkantoor van Tetra Pak is gevestigd in Zwitserland. De omzet bedroeg in 2007 zo'n 8,6 miljard euro en in 2011 10,4 miljard (netto) euro met wereldwijd een verkoop van bijna 70 miljard verpakkingen. Er werken wereldwijd ongeveer 21.000 mensen.
Skimmen of skimming is het op onrechtmatige wijze bemachtigen en kopiëren van betaalkaartgegevens. Het is een vorm van betaalpas fraude, waarbij criminelen de magneetstrip van een pas kopiëren en de pincode bemachtigen op het moment dat er een betaaltransactie wordt verricht. Vervolgens maken de fraudeurs een kopie van de pas, samen met de pincode kunnen ze geld opnemen en betalen in binnen- en buitenland. Deze vorm van oplichting bevorderde de invoering van de betaalkaarten met een chip. Bij deze kaarten is skimming van de chip praktisch onmogelijk, indien de chip gebruikt wordt. De meeste bankpassen hebben momenteel nog een magneetstrip ter compatibiliteit, welke nog steeds geskimmed kan worden.
Chris is een jongens- en meisjesvoornaam die is ontstaan als afkorting van de namen Christiaan en Christoffel, die respectievelijk zijn afgeleid van het Latijnse Christianus (volger van Christus) en het Griekse Christophoros (Χριστόφορος) (Christus-drager). Op hun beurt zijn deze gebaseerd op het Griekse Christos (χριστος) dat gezalfde betekent. Er bestaan veel varianten op deze namen, Christoffel, Christopher of Christoph; Christian en Christiaan. Meisjesnamen die van dezelfde oorsprong komen, zijn onder andere Christiane, Christianne, Christina, Christine, Chrissy, Christa, en Christel. Sommige van die namen kunnen in het Nederlands ook met een k worden geschreven, zoals: Kris, Kristel en Kristen.
De Nederlandse Stichting Nationaal Rampenfonds (NRF) heeft tot doel de materiële noden van particulieren te lenigen die getroffen zijn door gebeurtenissen die door het bestuur als 'nationale ramp' moeten worden ingeschaald. De stichting werd in 1925 in het leven geroepen na de Stormramp van 1925, toen nog als Nationaal Steuncomité Stormramp en is later  omgedoopt tot Nationaal Rampen Fonds, vandaar de afkorting NRF. Aan het NRF wordt deelgenomen door het Nederlandse Rode Kruis, het Oranje Kruis, Cordaid Mensen in Nood en de PKN (vóór 2004 deelgenomen door Samen op Weg-kerken).Het NRF verleende onder andere hulp na de watersnood van 1953 in Zeeland, de overstroming van Tuindorp Oostzaan in 1960, de aardbeving en overstromingen in Limburg in 1993 en 1995, na de orkanen op de Nederlandse Antillen in 1995, 1998 en 1999 en na de vuurwerkramp in Enschede in 2000.
Een man-in-the-middle-aanval is een aanval waarbij informatie tussen twee communicerende partijen onderschept wordt zonder dat beide partijen daar weet van hebben. Hierbij bevindt de computer van de aanvaller zich tussen de twee communicerende partijen. De berichten kunnen daarbij mogelijk gelezen en veranderd worden. Ook kunnen berichten worden verzonden die niet door de andere partij zijn geschreven. De naam van de aanval verwijst naar de derde persoon die in het midden tussen de twee partijen staat en de langskomende berichten bekijkt en aanpast. Voorbeelden hiervan zijn het onderscheppen van e-mail en ander dataverkeer tussen twee of meerdere computers. Ook het onderscheppen van brieven en telefoongesprekken kan men zien als man-in-the-middle-aanvallen. Het Diffie-Hellman-sleuteluitwisselingsprotocol zonder authenticiteit is niet bestand tegen een man-in-the-middle-aanval.
Hapalomys angustidens is een fossiel knaagdier uit het geslacht Hapalomys dat gevonden is in Longgupo in Zuid-China. De soortnaam angustidens is afgeleid van de Latijnse woorden angustus "smal" en dens "tand". Van deze soort zijn slechts vijf kiezen bekend. Deze soort is kleiner dan H. eurycidens, maar groter dan H. delacouri. Ook is de derde bovenkies (M3) meer gereduceerd en verschillen de patronen van de knobbels op de kaken wat tussen H. angustidens en H. eurycidens. H. angustidens is waarschijnlijk wat primitiever dan H. eurycidens, omdat de eerste onderkies (m1) drie wortels heeft en omdat de linguale knobbels op de bovenkiezen en de labiale knobbels op de onderkiezen kleiner zijn. De eerste bovenkies (M1) is 3.35 bij 2.18 mm, de derde (M3) 1.67 bij 1.60 mm. De eerste onderkies (m1) is 3.35 tot 3.42 bij 2.00 tot 2.04 mm, de tweede (m2) 2.10 bij 1.98 mm.
De lebmaag is de laatste van de vier magen van herkauwers (naast pens, netmaag en boekmaag). De lebmaag is vergelijkbaar met de maag die we vinden bij zoogdieren met een enkelvoudige maag, zoals varkens, honden en katten en bij de mens. De lebmaag produceert zoutzuur en pepsine (een verteringsenzym). Hierdoor daalt de pH in de lebmaag, waardoor de meeste bacteriën afsterven. Door de lage pH en pepsine wordt in de lebmaag een begin gemaakt met de eiwitvertering. Vanuit de lebmaag gaat de voedselbrij via de pylorus naar de twaalfvingerige darm. Het zoutzuur en het verteringsenzym pepsine van kalveren wordt gebruikt voor de kaasbereiding. Door toevoeging van zoutzuur/pepsine stremt de melk, waardoor wrongel ontstaat. Tegenwoordig wordt pepsine via gemodificeerde bacteriën geproduceerd, waardoor er zo geen risico meer is voor van-dieren-overdraagbare ziekten.
Maiolati Spontini is een gemeente in de Italiaanse provincie Ancona (regio Marche) en telt 5930 inwoners (31-12-2004). De oppervlakte bedraagt 21,4 km², de bevolkingsdichtheid is 277 inwoners per km².Maiolati Spontini is de geboorteplaats van de bekende componist Gaspare Spontini, wiens naam in 1939 aan de gemeentenaam werd toegevoegd.  In Maiolati bevindt zich verder een groot park, het Colle Celeste, gewijd aan zijn vrouw Céleste Erard. Het Museo Gaspare Spontini is gevestigd in het woonhuis van Spontini en Erard. Het plaatselijk theater draagt ook zijn naam. Het belangrijkste monument is de Maria-abdij in Moie. Moie is de belangrijkste frazione van de gemeente, waar het grootste deel van de bevolking woont. De chirurg Carlo Marcelletti woonde jaren in Moie.Naast Moie maken de volgende frazioni deel uit van de gemeente: Monteschiavo, Scisciano en Scorcelletti
De Zevende Symfonie van componist Gustav Mahler was op het moment van haar voltooiing (1908) de negende, mogelijk zelfs de tiende symfonie van de componist: voor zijn officiële eerste symfonie - een bewerking van het grote 'Symfonisch gedicht in twee delen: Der Titan' - had Mahler reeds twee dan wel drie (ongenummerde) symfonieën gecomponeerd. Mahler begon aan deze symfonie in 1904 met het schrijven van delen 2 en 4, getiteld 'Nachtmusik' I en II. Dit was nog voor het componeren van het vierde deel, de finale, van zijn Zesde symfonie. Opvallend aan deze Zevende is de aparte orkestratie. De symfonie telt vijf delen:Vanwege het algemeen 'duistere' karakter van de eerste vier delen (de delen 2 en 4 kregen de naam "nachtmuziek" en het scherzo kreeg de aanduiding "Schattenhaft", schaduwachtig) wordt de symfonie ook wel "Lied der Nacht" genoemd.
Extrusief gesteente of uitvloeiingsgesteente is in de petrologie een stollingsgesteente dat aan het aardoppervlak is gevormd. De termen vulkanisch gesteente en vulkaniet worden ook wel eens in deze betekenis gebruikt, maar kunnen ook een ruimere definitie hebben waarbij ook effusief gesteente wordt meegerekend. Uitvloeiingsgesteenten bestaan uit kristallen of glas. Vergeleken met dieptegesteente, dat op diepte ontstaat door het stollen van magma, vormt uitvloeiingsgesteente relatief snel. Als magma het aardoppervlak bereikt, wordt er doorgaans gesproken van lava. Wanneer lava stolt, hebben de kristallen relatief weinig tijd te groeien en blijven ze relatief klein. Bij zeer snelle stolling, zoals bij vulkanische fonteinen, is er zelfs geen tijd voor de mineralen in het uitvloeiingsgesteente om kristallen te vormen, zodat vulkanisch glas (bijvoorbeeld obsidiaan) ontstaat.
Vlieghoogte (Flight Altitude) is in tegenstelling tot vliegniveau (Flight Level) een continue aanduiding van de verticale afstand van een vliegtuig. De hoogte wordt - omgerekend in voet - uitgedrukt als het verschil tussen een bepaald isobarisch vlak met referentie tot een isobarisch vlak dat overeenkomt met de druk op zeeniveau, ook boven land. Als men weet hoe hoog het terrein boven de zeespiegel ligt, dan kan men de terreinklaring (terrain clearance) of afstand tot de hoogste top op de grond kennen door het verschil te maken van de vlieghoogte en de terreinhoogte. Er zijn ook standaard vlieghoogten door ICAO bepaald met telkens 1000 voet verschil, uitgedrukt per honderdtal. Zo betekent A010 een hoogte van duizend voet, en A050 is 5000 voet boven de zeespiegel. Dit systeem wordt vooral in het lagere luchtruim gebruikt. Hogerop gebruikt men doorgaans vliegniveau.
Bob Zmuda is een Amerikaanse schrijver, komiek en producent. Zmuda is bekend door zijn werk met Andy Kaufman. Zmuda speelde incidenteel Kaufmans creatie Tony Clifton, een Las Vegas loungezanger. Om Amerika te doen geloven dat Tony Clifton en Andy Kaufman twee verschillende personen waren heeft Zmuda af en toe als Tony Clifton opgetreden. Zo heeft niet Andy, maar Zmuda tot 3 keer toe bij David Letterman gezeten als Tony Clifton, en heeft hij een week lang opgetreden in " Harrah's lounge". Bob heeft een boek geschreven over het leven van hemzelf en Andy: Andy Kaufman revealed! Best friend tells all! Zmuda doet nu werk met zijn "Comic Relief", een jaarlijks evenement waarbij comedianten optreden en waarvan al het geld naar een goed doel gaat. Bekende comedianten zoals Whoopi Goldberg, en Robin Williams hebben hier meerdere keren aan meegewerkt.
De wereldbeker parallelslalom in 2005/2006 bestond uit elf wedstrijden, zowel bij de mannen als bij de vrouwen. Bij de mannen domineerde Zwitserland onder leiding van de broers Philipp en Simon Schoch de competitie. Uiteindelijk was het Simon die de wereldbeker wist te winnen. In de top tien van het klassement stonden zes Zwitsers. Voor Nederland kwam Paul Schoenmakers niet verder dan de 60e plaats. Met drie vrouwen in de top vier deed Zwitserland ook bij de dames van zich spreken. Daniela Meuli was met vijf overwinningen veruit de meest constante factor gedurende het seizoen en eindigde daarom ruim voor de concurrentie op de eerste plaats. De zusjes Nicolien en Marieke Sauerbreij bivakkeerden in de middenmoot met een 29e en 43e plaats van de in totaal 82 deelneemsters aan de wereldbeker.
De aanvraag van een verblijfsvergunning voor Taida Pasić kreeg in 2006 landelijke aandacht in Nederland toen deze Servisch-Kosovaarse vluchteling (geboren in 1987), in afwachting van haar uitzetting, in vreemdelingenbewaring genomen werd terwijl ze in haar eindexamenjaar zat. In de ochtend van 28 april 2006 verliet Pasić Nederland nadat minister Verdonk had besloten dat zij moest vertrekken en de rechter haar beroep hiertegen ongegrond had verklaard. Aan het eind van de middag van diezelfde dag kwam zij per vliegtuig in de Bosnische hoofdstad Sarajevo aan, waar zij zonder problemen de grenscontrole passeerde en werd opgehaald door haar vader. Zij legde tussen 19 mei en 1 juni 2006 haar vwo-eindexamen af op de Nederlandse ambassade in Sarajevo. Op 15 juni werd bekend dat zij voor haar examen was geslaagd. In augustus 2006 begon ze aan een studie rechten aan de Universiteit Leiden.
Lambert van Sint-Omaars (ca. 1061 - ?, ook Lambertus) was een Vlaamse benedictijn en bekend als schrijver- encyclopedist en kanunnik. Hij mag niet verward worden met zijn tijdgenoot Lambertus, die in 1095 abt werd van de Sint-Bertijnsabdij van Sint-Omaars. In zijn jeugd werd hij opgenomen in de Sint-Bertijnsabdij. Hij bezocht belangrijke scholen in Frankrijk en gaf de opgenomen kennis door in zijn eigen abdij: onder andere grammatica, theologie en muziek. Zijn bekendste werk was het Liber Floridus (Latijn: Het bloemrijke boek). Dit encyclopedisch geheel is een synopsis van een aantal belangrijke werken van verschillende auteurs, begonnen in 1090 en voltooid ca. 1121. De autograaf, het originele auteurshandschrift, in het Latijn geschreven, wordt bewaard in de Gentse universiteitsbibliotheek (hs. 92).
Riva del Garda ( Duits, verouderd: Reiff am Gartsee) is een plaats in de Italiaanse regio Trentino-Zuid Tirol en behoort tot de provincie Trente. De plaats ligt in het uiterste noorden van het Gardameer dat hier in het oosten begrensd wordt door de Monte Baldo (2218 m) en in het westen door de Monte Rochetta (1575 m). De economie van de plaats is vooral op het toerisme gebaseerd. Rond Riva bevindt zich tevens wat papierindustrie en handwerknijverheid. De belangrijkste bouwwerken van Riva del Garda zijn de toren Torre Apponale uit 1220, het Palazzo Pretorio 1375 en het kasteel op de helling van de Monte Rochetta dat nog dateert uit de Venetiaanse tijd. In het 12de-eeuwse fort Rocca aan het meer is het gemeentelijk museum gevestigd. Riva behoorde oorspronkelijk tot het prinsbisdom Trente, en kwam vanaf 1806 aan de graafschap Tirol en daarmee tot 1919 aan het latere Oostenrijk-Hongarije.
Een natuurlijk wapen is een lichaamsdeel dat bij zelfverdedigingskunsten zoals het jiujitsu en vechtsporten zoals het karate gebruikt wordt als wapen. In strikte zin wordt een natuurlijk wapen doorgaans niet werkelijk als wapen gezien, en beschouwt men iemand die geen andere dan natuurlijke wapens heeft dan ook als ongewapend. Voor bepaalde natuurlijke wapens, zoals de meshand en de eerste twee knokkels van iedere hand, worden door bepaalde beoefenaars geconditioneerd, voornamelijk door deze te harden. Een onderdeel van het karate is de tamashiwara, de kunst om stenen en planken met een natuurlijk wapen zoals de vuist of de meshand te breken, en hiervoor is de harding hiervan noodzakelijk. Behalve om de aanvaller te verwonden, kan een natuurlijk wapen ook gebruikt worden om enkel de aandacht af te leiden, of om pijn bij de aanvaller te veroorzaken, waardoor deze zich overgeeft.
Shemayet was binnen de Oud-Egyptische muziek de titel voor - in de meeste gevallen - vrouwen die muziek maakten in tempels. Het woord shemayet werd normaliter gevolgd door de naam van de god met wie zo'n vrouw zich verbond. Hoewel er al veel eerder muzikanten waren, werd de titel shemayet voor het eerst gebruikt in de 18e dynastie. Het werd na de titel meesteres van het huis de meest voorkomende titel voor elitevrouwen. Shemayets werden echter in de eerste eeuwen na het ontstaan van de titel, niet volledig erkend. De titel verscheen tot in het Nieuwe Rijk niet op monumenten en graven. De muziek die aan de shemayets toebehoorde was de tempelmuziek. In het Oude Egypte bestond dit genre uit sistrumspel, hymnezang en klappen. De vrouwelijke muzikanten voerden hun muzikale uitspattingen meestal uit in kheners, die begeleid werden door een zogenaamde weret-khener.
Tot de Jullii ( gens Iulia) behoorde onder andere Julius Caesar. Zijn naam had veel invloed op zijn politieke verwezenlijkingen: mythologisch gezien zegt de naam dat je van zowel goddelijke afkomst bent, als een afstammeling van Romulus en Remus. De Iulii zouden afstammen van de godin Venus (Romeins) of Aphrodite (Grieks) en de mens Anchises. Samen kregen ze een kind, de befaamde Aeneas. Aeneas trouwde met een dochter van koning Priamos, Creusa. Zo werd hij een Trojaanse prins. Als we verder in de stamboom gaan, komen we de broers Numitor en Amulius tegen. Numitor werd koning, maar zijn broer verdreef hem uit het rijk. Zijn dochter Rhea Silvia sloot hij op in een toren zodat ze geen kinderen zou krijgen. Maar dat was buiten Mars gerekend. Samen kregen ze de tweeling Romulus en Remus die de stad Rome stichtten.
Echiothrix is een geslacht van knaagdieren uit de muizen en ratten van de Oude Wereld dat voorkomt op Celebes. De twee soorten lijken veel op elkaar, maar verschillen in de grootte van enkele lichaamsdelen. Dit geslacht omvat zeer gespecialiseerde, op de grond levende regenwormeters. Hoewel ze vroeger met Rhynchomys in één onderfamilie zijn geplaatst, is het nog onduidelijk waar dit geslacht aan verwant is. Deze dieren komen voor tot op 1100 m hoogte. Dit geslacht omvat grote ratten met een borstelige, grijsbruine rugvacht en een half-stekelige witte buikvacht. Hij heeft zeer grote en zachte, donkerbruine oren. De voorste ledematen zijn sterk gereduceerd. De achterpoten zijn kort en sterk, met grote, zeer lange voeten. De eerste helft (of minder) van de staart is donkergrijs, de rest wit. Er zijn twee soorten:
Susak is een klein Kroatisch eiland in het noorden van de Adriatische Zee. Susak ligt 7 kilometer ten zuidwesten van het eiland Lošinj en 10 km ten zuiden van het eiland Unije. De Italiaanse kust is ongeveer 120 km naar het zuidwesten. Het eiland is 3 km lang 1,5 km breed. Het hoogste punt is 98 meter boven de zeespiegel. Het eiland is geologisch gezien anders dan de andere Kroatische eilanden, aangezien Susak bestaat uit fijn zand op een rotsplatform. Men gaat ervan uit dat Susak in de laatste ijstijd aan het einde van de rivier de Po lag. Op het eiland ligt één dorp, dat dezelfde naam draagt als het eiland. Hier woonden per 2001 188 mensen. Een grote groep emigranten woont in de VS, waarvan de meeste in New Jersey, Seattle en het gebied rond Washington. Er zijn zes veel voorkomende familienamen op Susak: Picinich, Mattesich, Morin, Bussanich, Scrivanich en Tarabocchia.
Asikan Sylvester ( 1690- 1769) was een Marron aanvoerder en de voorganger van Boni. In 1712 ontstond in Suriname verwarring op plantages in door de komst van de Franse plunderaar Jacques Cassard (1679-1740). In deze verwarring zagen ' zoutwaternegers' (direct uit Afrika op de plantage tewerkgestelde slaven) kans om te ontsnappen. Asikan Sylvester was een van hen. Hij vormde een groep met een sterke structuur en zag kans om met hen uit de handen van premiejagers te blijven. Meer dan vijftig jaar had hij de leiding over de groep. In 1765 droeg hij die over aan Boni. In 1769 werd Asikan Sylvester in doodzieke toestand bij toeval aangetroffen door een patrouille. Ze brachten hem als gevangene naar Fort Zeelandia waar hij aan zijn ziekte bezweek. Postuum kreeg hij alsnog de toen gebruikelijke straf voor een gevangen Marron: hij werd onthoofd, en zijn hoofd werd op een paal gespiesd.
De gens Pomponia was een plebeïsch gens uit het oude Rome. Zoals zovele Romeinse gentes probeerde ook deze familie aan het einde van de Romeinse Republiek een oorsprong voor hun naam te vinden in de begintijden van de Romeinse staat. Zij pretendeerden af te stammen van Pompo, naar verluidt één van de zonen van koning Numa Pompilius, en ze plaatsten dan ook het portret van deze koning op hun munten. Het eerste lid van de familie die het ambt van consul behaalde was Marcus Pomponius Matho in 233 v.Chr.. Op munten vinden we ook de cognomen Molo, Musa and Rufus, maar deze komen niet terug in oude geschriften. Andere cognomen uit de tijd van de republiek, zoals Atticus, waren geen familienamen, maar eerder een aanduiding voor een bijzonder individu.Het nomen gentile is Pomponius of Pomponia (voor vrouwen).
Caemlin is een fictieve stad uit de boekencyclus Het Rad des Tijds van de schrijver Robert Jordan. Caemlin is de hoofdstad van het koninkrijk Andor en wordt, naast Tar Valon, als de mooiste stad van De Oude Wereld beschouwd. Caemlin bestaat uit tweede gedeeltes; De Oude Stad, die gebouwd is door de Ogier en waar het paleis van de koningin van Andor staat, en De Nieuwe Stad, die een kleine 2000 jaar geleden door mensen is gebouwd. Caemlin wordt omgeven door een 50 voet hoge en witte muur. Naast de Oude en de Nieuwe Stad zijn er buiten de stadsmuren dorpen ontstaan, die men tegenwoordig ook tot Caemlin rekent. Caemlin is een knooppunt van twee belangrijke wegen. Van west naar oost loopt de weg van Baerlon naar Aringil en Cairhien, terwijl van noord naar zuid de weg van Tar Valon naar Far Madding loopt.
Ebenaceae is een botanische naam, voor een familie van tweezaadlobbige planten. Deze familie is universeel geaccepteerd door systemen voor plantentaxonomie, en zo ook door het APG-systeem (1998) en het APG II-systeem (2003). De familie bestaat voornamelijk uit het geslacht Diospyros (inclusief de soorten die vroeger onder Maba werden geclassificeerd) en verder uit het kleine geslacht Euclea. In APG II wordt ook het geslacht Lissocarpa toegevoegd. De meerderheid van de soorten is inheems in de tropen met een paar soorten die ook in gematigde klimaten voorkomen. De traditionele plaatsing, bijvoorbeeld in het Cronquist systeem (1981), van de familie is in de orde Ebenales, maar APG heeft die hele orde ingevoegd bij de Ericales. Onder andere de volgende soorten worden in aparte artikelen behandeld:
Het Nederlands kampioenschap dammen 2006 vond plaats van 7 april tot en met 15 april 2006 in het Gebouw Panta Rhei in Culemborg. Kees Thijssen werd kampioen en evenaarde met zijn vierde Nederlandse titel op rij Piet Roozenburg en Harm Wiersma. Alleen Reinier Cornelis Keller had op dat moment met vijf titels meer titels op een rij gewonnen, een record dat Thijssen het jaar erop evenaarde. Na 9 ronden stond Scholma met 13 punten alleen op kop met 1 punt voorsprong op Thijssen die in de elfde ronde langszij kwam. Scholma verloor in de twaalfde ronde van Thijssen en in de dertiende ronde van Heusdens. Van de drie qua puntentotaal op de tweede plaats geëindigde spelers werd Baljakin naar de vierde plaats verwezen wegens een lager aantal behaalde overwinningen dan Heusdens en Scholma. De tweede plaats werd aan Heusdens toegekend omdat hij de onderlinge partij van Scholma won.
De wijk Loosduinen is onderdeel van het gelijknamige stadsdeel Loosduinen in Den Haag Nederland. De voormalige gemeente Loosduinen met daarin het dorp Loosduinen en zijn eigen badplaats Kijkduin is in 1923 geannexeerd door de gemeente Den Haag. Loosduinen is ontstaan op een oude strandwal. Graaf Floris III had hier in de 12e eeuw al een boerderij. De kern van Loosduinen is te vinden rond de Loosduinse Hoofdstraat en de Oude Haagweg en stamt nog van voor de annexatie. In de jaren twintig zijn nog twee uitbreidingswijken voltooid, waarna tot 1960 weinig is bijgebouwd. Hierna is het gebied tussen Leyweg en Lozerlaan in fases volgebouwd. De grootste uitbreiding was de bouw van Houtwijk rond 1980. In de jaren zeventig werd ook een winkelcentrum gebouwd, waarbij het doorgaande verkeer uit het Loosduinse centrum werd geweerd.
Een wateruurwerk of waterklok, ook wel clepsydra genoemd, is een klok die de tijd meet door middel van stromend water. Als tijdmeter werd oorspronkelijk in de gehele wereld de zonnewijzer gebruikt. Maar die was 's nachts en bij bewolkt weer onbruikbaar. De uitvinding van het wateruurwerk, was dus een belangrijke vooruitgang. Dit uurwerk bestond uit een reservoir, waarin door toevoer of afvoer veranderende hoogte van de waterspiegel op een schaal werd gemeten. Wateruurwerken met korte afvoertijd werden bij rechtbanken in Attica en Rome gebruikt om de aangeklaagde, de verdediger en getuigen een vaste beperkte spreektijd te geven. Ook in het parlement perkte men de marathondebatten op die manier in. Belangrijke vooruitgang werd omstreeks 250 v.Chr. geboekt door Ktesibios van Alexandrië met zijn geraffineerd wateruurwerk.
Terdege (een ietwat in onbruik geraakt Nederlands woord, dat iets betekent als "wel degelijk") is een Nederlands christelijk familieblad dat tweewekelijks verschijnt. Het blad had in 2006 een oplage van circa 32.000 exemplaren. Het blad is in 1983 opgericht als een degelijk gezinsblad voor bevindelijk gereformeerden in Nederland. Initiatief tot de oprichting was destijds genomen door het Reformatorisch Dagblad. Exploitatie van het tijdschrift gebeurd door de Erdee Media Groep. Aan de binnenzijde van het tijdschrift bevindt zich regelmatig een ingeniet boekje, speciaal voor kinderen, met de titel "Kits". Voorheen heette dit boekje "Terdege Junior". In deze bijlage op A5-formaat bevinden zich spelletjes en verhaaltjes. Grote concurrent van het tijdschrift is het iets kleinere qua abonnees, maar veel langer bestaande blad Gezinsgids.
De rooms-katholieke Broeders van het Christelijk Onderwijs van Ploërmel (in het Latijn het Institutum Fratrum Instructionis Christianae de Ploërmel) (F.I.C.P.) zijn in 1819 door Jean-Marie de Mennais (1780-1860), bisschop van Saint-Brieuc, en Gabriel Deshayes (1767-1841) opgericht. Oorspronkelijk was de congregatie opgezet om op het platteland van Bretagne te zorgen voor christelijk onderricht. Thans houdt de congregatie zich bezig met onderwijs, pastoraal werk, vorming en jongerenanimatie. Er zijn thans (2003) 1023 broeders werkzaam. De congregatie ontplooit activiteiten in Frankrijk, Engeland, Italië, Argentinië, Canada, Haïti, Senegal, Togo, Benin, Indonesië, de Democratische Republiek Congo, Rwanda, Ivoorkust, Spanje, de Verenigde Staten, Canada, Japan, Uruguay, Tanzania, Oeganda, Bolivia, de Seychellen en Polynesië.
Brazil Nombeko, voetbalnaam Biko Brazil ( Utrecht, 4 juli 1984) is een Nederlands voetballer. Brazil begon op 10-jarige leeftijd te voetballen in de jeugd van Sporting 70. Vervolgens kwam hij via de jeugdopleidingen van PSV, FC Utrecht en USV Elinkwijk bij FC Den Bosch terecht. Tijdens het seizoen 2002/03 maakte hij op 18-jarige leeftijd zijn profdebuut bij de Bosschenaren. Na zijn eerste seizoen bij Den Bosch kon hij de overstap maken naar de Eredivisie. Hij tekende een contract bij RKC Waalwijk, maar kwam hier in twee seizoenen tijd tot geen enkele wedstrijd. In het seizoen 2005/06 maakte FC Omniworld voor het eerst haar opwachting in de Eerste divisie. Aangezien Brazil in Waalwijk niet aan spelen toekwam maakte hij de overstap naar Almere. Daar speelde hij in zijn eerste seizoen 25 wedstrijden en wist hij twee maal doel te treffen. In 2008 gaat hij naar WHC uit Wezep.
Jötun ( Oudnoords: Jötnar, Jöten of Jøtnar, Jøten) of Thursen (þursar) zijn in de Noordse mythologie reuzen met geweldige kracht en van enorme afmetingen. Het gaat om mensachtige of beestachtige entiteiten van vaak onvoorstelbare afmetingen (groter dan die van de goden), en begaafd met vrijwel goddelijke kracht en macht. De reuzen hebben vaak ruzie met de goden. Daarbij zijn ze ofwel erg dom (vooral in de Heldensagen, mogelijk als contrast met de nieuwe helden) ofwel juist heel wijs vanwege hun hoge ouderdom (vooral in de originele voorchristelijke heidense tijden). De reuzen omspannen alle tijdruimte met hun unieke kennis. Aangezien zij uit de oertijd stammen wordt ze ook grote originele wijsheid en unieke kennis toegeschreven. Ze worden in allerlei verschillende gedaanten voorgesteld, soms met meerdere hoofden, (drie, zes of negen).
Fronte Sociale Nazionale ( Nederlands: Sociaal Nationaal Front) is een Italiaanse extreem-rechtse en neofascistische partij. De partij werd in 1997 gevormd als afscheiding van de Fiamma Tricolore. Later sloten zich andere extreem-rechtse groepen bij het Fronte Sociale Nazionale. Fronte Sociale Nazionale is fel anti- kapitalistisch en anti- communistisch en streeft naar een autoritaire, rechts corporatieve staat. Volgens haar beginselprogramma wil de partij haar doelen bereiken via parlementaire weg. De leider is Adriano Tilgher, die van 1982 tot 1987 in de gevangenis zat omdat hij van plan was de fascistische partij nieuw leven in te blazen. Sinds 2004 maakt het Fronte Sociale Nazionale deel uit van het door Alessandra Mussolini geleide Alternativa Sociale. De partij heeft één afgevaardigde in het Europees Parlement.
Een B-geheugencel (Memory B cell) is een B-cel-subtype dat gevormd wordt na een primaire infectie. Bij de activatie van een B-cel door specifieke antigen-herkenning, start de proliferatie en differentiatie tot antilichaam-producerende plasmacellen. Daarnaast worden ook antigen-specifieke geheugencellen aangemaakt die pas later, bij een eventuele latere infectie van hetzelfde agens prolifereren tot nieuwe plasmacellen.Deze niet-primaire respons zal tot gevolg hebben dat activatie en werking van het immuunsysteem veel sneller plaats zal vinden bij een nieuwe infectie door dezelfde antigenen omdat er nog specifieke geheugencellen aanwezig zijn van de vorige infectie (de zogenaamde somatische mutatie heeft reeds specifiekere receptoren geselecteerd). Dit is tevens het voordeel van vaccinatie.
De coöperatie AVEBE U.A. is een wereldwijd opererende onderneming die producten levert op basis van aardappelzetmeel en aardappeleiwit voor toepassingen in voeding, diervoeding, papier, bouw, textiel en kleefstoffen. AVEBE heeft drie productielocaties in Nederland. Twee locaties bevinden zich in de provincie Groningen; in Foxhol en in Ter Apelkanaal. De derde locatie is de aardappelmeelfabriek te Gasselternijveen in de provincie Drenthe. Het hoofdkantoor van het concern is gevestigd in Veendam. Bij AVEBE zijn ongeveer 2500 boeren aangesloten, opgedeeld in zes districten (twee in Duitsland en vier in Nederland). Voor de bewerking van aardappelzetmeel bezit de coöperatie naast de drie fabrieken in Nederland ook productielocaties in Duitsland (Dallmin, gelegen in de gemeente Karstädt en Lüchow) en in Zweden (Malmö).
Theepads zijn kleine ronde filters met daarin een theemelange geschikt voor Senseo koffiezetapparaten. Ze zien er, net zoals de koffiepad van de bovenkant plat uit en van de onderkant een beetje bol. Theepads werden op 13 maart 2006 geïntroduceerd door Pickwick en Philips onder de naam "T-pad". Het unieke aan de theepad is dat de verkrijgbare melanges niet verkrijgbaar zijn in een theezakje. Ook uniek is dat de thee niet hoeft te trekken omdat de melanges in de pads speciaal zijn geselecteerd voor de zetmethode van het Senseo apparaat. Bij het zetten van de thee dient een aparte theepadhouder te worden gebruikt. Als een koffiepadhouder voor het zetten van de thee wordt gebruikt komt er een schuimlaagje op de thee en kan de thee smaken naar koffie. Na gebruik kunnen de theepads bij het groente-, fruit- en tuinafval.
Acireale ( Siciliaans: Aciriali) is een stad op het Italiaanse eiland Sicilië in de provincie Catania aan de voet van de Etna, 161 meter boven zeeniveau. De stad is gelegen op een lavaterras boven de Ionische Zee waar voor de kust de rotsachtige eilandjes Isole dei Ciclopi liggen. Acireale is de grootste van de negen "Aci-plaatsen" ten noorden van de stad Catania. Ze zouden alle ontstaan zijn uit een oude stad, vermoedelijk van Griekse oorsprong, die tijdens een aardbeving in 1169 totaal verwoest werd. De aardbeving van 1693 bracht zware schade toe aan Acireale, waarna de stad grotendeels in Siciliaanse barokstijl herbouwd werd. Ten zuiden van de stad liggen in een groot park de thermen van Santa Venera. Het heilzame zwavelrijke water uit de bronnen heeft een temperatuur van 22°C. In 1987 is er een geheel nieuwe moderne kuurinrichting in gebruik genomen.
Gaston Rebuffat ( Marseille, 7 mei 1921 - Parijs, 1 juni 1985) was een Franse alpinist. Hij verwierf met name bekendheid door zijn deelname aan de Franse Annapurna-expeditie van 1950 met onder anderen Jean Couzy, Lionel Terray, Marcel Ichac, Jacques Oudot, Marcel Schatz, Francis de Noyelle en Louis Lachenal, waarbij Maurice Herzog de top haalde. Deze expeditie, die eigenlijk in de eerste plaats de Dhaulagiri trachtte te beklimmen, werd de eerste in de geschiedenis die er in slaagde een persoon op de top van een achtduizender te krijgen. Maurice Herzog en Louis Lachenal kregen bij de afdaling zware bevriezingsverschijnselen en werden in een heroische reddingsactie gered door Rebuffat en Terray. In het boek Starlight and Storm, in 1954 voor de eerste maal gepubliceerd, beschreef Rebuffat zijn beklimmingen in de Alpen.
De nijptang, in Vlaanderen ook bekend als trektang, is een metalen stuk gereedschap om spijkers uit hout te trekken. Het is niet bedoeld om draad, spijkers en dergelijke door te knippen, ook al wordt dat wel gedaan. De afmeting varieert van ongeveer 150 tot 250 mm lengte. De bek van de tang bestaat uit twee helften en heeft een ronde vorm met enigszins scherp geslepen randen. De bek hoort goed strak op elkaar te sluiten, het scharnier mag daarom geen speling vertonen. Deze bek wordt bediend met de beide benen. Om een spijker of draadnagel uit te trekken plaatst men de bek zo dicht mogelijk bij het houtoppervlak, knijpt de bek dicht met behulp van de benen en gebruikt de tang als hefboom. Om beschadiging te voorkomen kan het hout worden beschermd door onder de bek een stukje board of triplex te leggen.
Donald Madder ( Antwerpen, 30 mei 1969 - Heverlee, 29 juni 2001) was een Vlaams acteur, en de zoon van acteur/regisseur Leo Madder. Hij stierf in een auto-ongeluk. Hij was vooral bekend van zijn rol als Tom De Decker in Thuis. Hij speelde met zijn vader mee in Thuis, ware het dan wel dat Charles de nonkel was van Tom (het personage van Donald). Donald had buiten zijn rol als Tom ook nog andere televisiewerken op zijn naam staan waaronder die van Pastoor Dirk in Wittekerke, dat uiteindelijk ook zijn laatste rol zou geweest zijn. In samenspraak met zijn familie werd besloten dat personage Dirk in Wittekerke nooit nog te horen of te zien (uiteraard door een andere acteur) zou zijn. Hij was tot aan zijn dood getrouwd met Toela Levoyannis en liet twee kinderen achter, een zoon (Zeno) en een dochter (Zoë).
De Nederlandse Filmacademie, meestal aangeduid als "de filmacademie" (en door studenten als "de academie"), is gevestigd in Amsterdam aan het Mr. Visserplein. De Filmacademie is een faculteit van de Amsterdamse Hogeschool voor de Kunsten (AHK). De Academie biedt een vierjarige hbo-opleiding, waarin studenten worden opgeleid op alle sleutelfuncties van het filmvak (zie onder). Studenten werken gedurende de hele opleiding in crews en worden begeleid door ervaren filmmakers. Volgens de website richt het onderwijs zich op "de creatieve, vakinhoudelijke, de technische en de artistieke ontwikkeling van de student". Vanaf 2009 biedt de NFA ook een masteropleiding Film aan. Pathé stelt de Tuschinski Film Award beschikbaar die jaarlijks wordt toegekend aan de regisseur van het beste eindexamenwerkstuk van deze school.
Çetin Alp ( Malatya, 21 juni 1947 - Istanboel, 18 mei 2004) was een Turkse zanger. Hij vertegenwoordigde Turkije op het Eurovisiesongfestival 1983 met het lied Opera en haalde er de gedeelde laatste plaats mee binnen zonder ook maar één enkel punt. Ook Spanje bleef puntloos. Na zijn deelname aan het songfestival nam hij nog deel aan een festival in de Balkan waar hij de prijs voor beste talent won. Hij werd uitgenodigd op de Nightvision party van OGAE Turkije, daar werden verschillende ex-Turkse deelnemers aan het songfestival geëerd. Op het laatste moment moest hij afzeggen omdat hij zich niet goed voelde. Niet veel later vond zijn dochter hem dood, hij was overleden aan een hartaanval. Alp is de eerste Turkse deelnemer die overlijdt en reeds de derde uit het jaar 1983, eerder overleden al één van de broers Hoffmann & Hoffmann en Ofra Haza.
Een bontebaardslot is een slot dat door de Romeinen is uitgevonden en tot in de 18e eeuw tot het bekendste type sloten behoorde. De werking is als volgt: Een sleutel werkt wanneer deze wordt rondgedraaid als hefboom waarmee de grendel kan verschuiven. De ronddraaiende beweging wordt beperkt door een of meerdere platen in het slot met een profiel dat past op een aantal insnijdingen in de baard van de sleutel. Wanneer deze niet overeenkomen kan de sleutel niet worden rondgedraaid. Het bontebaardslot is zeer onveilig: de sleutels zijn na te maken door een met bijenwas bestreken loper in het slot te steken. Daar waar de was is beschadigd wordt de sleutel ingezaagd of gevijld. Door dit te herhalen kan een exacte kopie van de sleutel worden gemaakt. De uitvinding van het veiliger en eenvoudiger te fabriceren klavierslot heeft een einde gemaakt aan het gebruik van het bontebaardslot.
Martine Jonckheere ( Roeselare, 19 november 1956) is een Vlaamse actrice. Ze is sinds 1979 getrouwd, maar heeft geen kinderen. Begin juni 2006 kondigde Jonckheere in de media aan dat ze aan borstkanker leedt. Ze besloot om (tijdelijk) te stoppen met de opnames voor Familie, om in behandeling te kunnen gaan. Eind juli 2006 maakte de actrice bekend dat ze aan de beterende hand was en hervatte ze de opnamen voor de serie Familie. In 2008 deed ze ook mee aan Sterren op de Dansvloer samen met Arman Eranosjan. Ze is de zus van Carmen Jonckheere, die in 1992 overleed aan borstkanker. Sinds 2013 is ze ambassadrice van vzw Think-Pink, de nationale borstkankervereniging. In september 2014 werd door TV Bastards bekendgemaakt dat ze de samenwerking met Jonckheere zouden stopzetten en dat ze op het einde van het 24ste seizoen uit Familie zou verdwijnen.
Het Provinciedomein Raversijde is een West-Vlaams Provinciaal Domein in Raversijde, een gehucht van Oostende. Het werd opengesteld in 1988 en wordt verder uitgebouwd. Het domein ligt vlak aan zee en gedeeltelijk tussen de duinen. Het heeft een oppervlakte van ongeveer 50 hectare en vervult een recreatieve en culturele rol. Het domein wordt uitgebouwd rond het voormalig Koninklijk Domein van Leopold II. Hij verwierf vanaf 1902 gronden in Raversijde, en liet er een "Noors Chalet" bouwen, dat in de Eerste Wereldoorlog echter verdween. Tijdens de Tweede Wereldoorlog werd het domein gebruikt als deel van de Atlantikwall. Na zijn regentschap kwam Prins Karel zich in Raversijde vestigen. Hij verkocht in 1981 het domein aan de Belgische Staat, daarna werd het uiteindelijk in zijn oorspronkelijke staat hersteld, uitgebreid en voor het publiek opengesteld. In het domein vindt men:
Het woord voicing wordt vooral gebruikt in de jazzmuziek, en zou zoiets kunnen betekenen als het eerder klassieke " stemvoering". In principe is een voicing hetzelfde als een akkoord(-opeenvolging), maar bedoeld wordt eigenlijk de manier waarop je een akkoord(-opeenvolging) speelt. Zo kan je spreken van "close voicing", wat ongeveer hetzelfde is als een enge of nauwe ligging van een akkoord(-opeenvolging). Zo kan men Cmaj7(9)(#11)(13) spelen als volgt: si-do-re-mi-fa#-la (g-c-d-e-fis-a). Natuurlijk bestaat ook zijn tegenhanger "wide" of "open" voicing, wat hetzelfde betekent als wijde ligging van een akkoord(-opeenvolging). Maar er bestaan ook zoiets als "kwartvoicing". Dit zijn akkoorden, die niet zoals gewoonlijk opgebouwd zijn uit tertsen, maar wel uit kwarten. Bekend is vooral (vb.: Dm7(11)) re-sol-do-fa-la. Maar ook (vb.: Cmaj7(9)(13)) si-mi-la-re-sol-do.
Kindervrij is een aanduiding voor iemand die ervoor gekozen heeft geen kinderen te krijgen. Synoniemen zijn: bewust kinderloos en vrijwillig kinderloos. De term kindervrij geeft het verschil aan tussen vrijwillige en onvrijwillige kinderloosheid. Dat verschil is belangrijk. Er zijn immers veel kinderlozen met een sterke kinderwens die actief proberen kinderen te krijgen. Sinds het aan het begin van de jaren negentig bespreekbaar geworden is om kindervrij door het leven te gaan,Sjabloon:Bron? zijn er verschillende organisaties gekomen die zich concentreren op mensen die kindervrij willen zijn en blijven. Veel van deze sites verschaffen informatie over een kindervrije status en de reacties uit de maatschappij.Volgens een onderzoek van het CBS uit 2004 zijn in Nederland zes op de tien van de kinderloze vrouwen vrijwillig kinderloos.
Cesare Lombroso (eigenlijk Ezechia Marco Lombroso) ( Verona, 6 november 1835 - Turijn, 19 oktober 1909) was een Italiaans criminoloog. Hij is de grondlegger van de positivistische stroming in de criminologie en/of de Italiaanse criminologenschool. Lombroso keerde zich tegen de gevestigde klassieke school van criminologie, die stelde dat misdaad een onlosmakelijk onderdeel was van de menselijke natuur. Volgens Lombroso was criminaliteit niet 'normaal' zoals de klassieke school beweerde, maar een afwijking. Hij wilde aantonen dat misdadigheid erfelijk bepaald was, en baseerde zich op concepten uit de fysiognomie, vroege eugenetica, psychiatrie en het sociaal darwinisme. Volgens Lombroso bestaat er zoiets als een geboren crimineel. Wie een geboren crimineel was, kon worden vastgesteld door lichamelijke kenmerken die een misdadiger aanduiden als wild of atavistisch.
Alphonse Mora ( Antwerpen, 10 augustus 1891 - 10 augustus 1966) was een Vlaams schilder van landschappen, stadsgezichten, naakten en stillevens. Ook was hij xylograaf en lithograaf. Hij werd opgeleid aan de Academie van Antwerpen en het NHISKA ( Nationaal Hoger Instituut voor Schone Kunsten, Antwerpen). Zijn leermeesters waren Frans Hens, Victor Gilsoul, Isidore Opsomer en Edward Pellens. Hij werkte aanvankelijk onder invloed van zijn leermeester Isidore Opsomer, maar ontwikkelde een persoonlijke stijl. Mora schilderde in de zestiger jaren vaak composities met schelpen. Als schelpenverzamelaar was hij lid van de vereniging Gloria Maris (nu Belgische Vereniging voor Conchyliologie). Op jonge leeftijd trad hij eveneens op als cabaretier en humorist onder de naam Fono A Roma. Mora woonde in de Lange Leemstraat 321 in Antwerpen. Mora overleed op precies zijn 75ste verjaardag.
Margaretha Caroline van Saksen ( Dresden, 24 mei 1840 - Monza, 15 september 1858) was een Saksische prinses en, later, door haar huwelijk aartshertogin van Oostenrijk. Margaretha was de een-na jongste dochter van de Saksische koning Johan I en diens vrouw Amalie Augusta van Beieren. Op 4 november 1856 trouwde ze met haar neef, de Oostenrijkse aartshertog Karel Lodewijk, een broer van de Oostenrijkse keizer Frans Jozef I. Het huwelijk, dat niet ongelukkig heette te zijn, duurde maar kort. Tijdens een reis naar Italië, werd de pas achttienjarige aartshertogin ziek. Ze bleek tyfus te hebben, een ziekte waaraan ze snel overleed. Met uitzondering van haar hart (dat werd bijgezet in de hofkapel van Innsbruck, werd zij begraven in Monza. Haar man zou daarna nog twee keer trouwen en in totaal vijf kinderen krijgen.
Het wangslijmvlies is een onderdeel van de mond en is een epitheellaag. Cellen van het wangslijmvlies worden gebruikt bij forensisch onderzoek, waarbij de cellen de bron vormen voor het DNA-onderzoek. Ditzelfde gebeurt ook bij een vaderschapsonderzoek. Cellen van het wangslijmvlies worden veelal gebruikt bij praktische biologielessen en dat gaat zo: Met de nagel of met een wattenstaafje worden cellen van de binnenkant van de wang geschraapt. Het schraapsel wordt op een objectglaasje gestreken. Hier wordt een druppel eosine of een jodium-oplossing of methyleenblauw bijgevoegd en het preparaat wordt afgedekt met een dekglas. Het preparaat wordt bekeken onder een microscoop. Omdat deze cellen relatief makkelijk los van elkaar raken, kan een individuele cel goed bestudeerd worden. Voor het bestuderen van een cellenverband moet een ander preparaat worden gemaakt.
Alia (ook wel alijah of aliyah, meervoud aliyot; letterlijk opgang) is als term voor de Joodse emigratie naar Israël geadopteerd, maar is van oorsprong een algemene Tenachische term. De betekenis, namelijk opstijging, is het stijgen in heiligheid. Het Heilige Land is heiliger dan andere landen, en dus heet het zich verplaatsen van buiten het Land naar binnen het Land alia. Daarnaast kan het woord ook betrekking hebben op personen die in het Land wonen maar niet in Jeruzalem, en die naar Jeruzalem komen. Deze betekenis komt bijvoorbeeld voor in de gebeden van de joodse feestdagen. Later werd de term in de rabbijnse literatuur gebruikt om immigratie naar het Heilige Land mee aan te duiden. Er worden verschillende grote aliot, grote immigratiegolven, onderscheiden. De eerste vier aliot, bestonden met name uit grootschalig emigrerende Oost-Europese Joden.
Novotsjerkasskaja ( Russisch: Новочеркасская) is een station van de metro van Sint-Petersburg. Het station maakt deel uit van de Pravoberezjnaja-lijn en werd geopend op 30 december 1985. Station Novotsjerkasskaja bevindt zich in het oosten van Sint-Petersburg, op de rechteroever van de Neva, en is genoemd naar de Novotsjerkasski prospekt, een straat in de omgeving. Tot juli 1992 droeg het station de naam Krasnogvardejskaja (Rode Garde); in de planningsfase werd het Zanevskaja genoemd, naar het plein waaronder het ligt. Het station ligt 61 meter onder de oppervlakte en beschikt over een perronhal met een gewelfd plafond. Het metrostation heeft geen toegangsgebouw; onder het Zanevskaja-plein bevindt zich de stationshal, van waaruit 12 uitgangen naar de Zanevski prospekt en de Novotsjerkasski prospekt leiden. Boven de roltrappen is het mozaïek "De overwinnende revolutie" aangebracht.
Ferumbras, ook wel Fierabras, was een Saraceense prins/ridder uit de Chansons de Geste en de verhalen rond Karel de Grote (De Franse Kwestie) en zijn Paladijnen. Hij is de zoon van Balan, koning van Spanje, en lag vaak in conflict met Orlando en zijn Twaalf Pairs of Paladijnen (de 12-koppige paleiswacht van Karel de Grote), vooral met Oliver. Uit een van de legendes van Orlando bleek Ferumbras zijn rivaal te zijn, die zijn geliefde Anjelica afnam omdat hij een andere geloofsoorsprong had. Maar in het gedicht van Orlando Furioso wordt de moorse prins Medoro genoemd als de man die Orlando dwarszat. In een Chanson uit 1120 wordt bericht dat Ferumbras en zijn vader Balan bij de verovering van Rome op de balsem stuitten waar het lichaam van Jezus in was gebalsemd. Als men er van dronk zou men onoverwinnelijk worden.
Interregnum is de Latijnse uitdrukking voor een tussenregering. Oorspronkelijk betekende het begrip bij de Romeinen de tijd tussen de dood van de ene koning en de benoeming van de volgende koning. Later bedoelden zij de tijd dat er geen consuls waren. Voor die periode werd een senator tot interrex benoemd, die de verkiezing van nieuwe consuls moest organiseren. Later werd met interregnum de periode tussen heersers (koningen, keizers, pausen) in het algemeen bedoeld. Nu wordt de term zeer algemeen gebruikt voor een periode die een breuk tussen twee regeringen, een breuk binnen een organisatie of zelfs binnen het maatschappelijk systeem aangeeft. In de Rooms-katholieke Kerk spreekt men tijdens het interregnum van een sede vacante. Deze tekst verschijnt ook op postzegels en munten van het Vaticaan.
Total Annihilation is een futuristisch realtimestrategy- computerspel, in 1997 ontwikkeld door Chris Taylor en Cavedog Entertainment. Het was het eerste RTS-spel waarin de eenheden en het terrein in 3D waren uitgevoerd, ook al waren videokaarten met 3D-versnelling in die tijd nog geen gemeengoed. Andere aspecten die het spel onderscheiden van zijn tijdgenoten zijn het natuurkundig realisme, de snelle gevechten, de krachtige wapens, de enorme hoeveelheid verschillende eenheden, de korte constructietijd voor eenheden en het feit dat het spel zeer goed aan te passen is met zelfgemaakte eenheden, gebouwen en kunstmatige intelligentie. Ook de muziek in het spel is uniek: de door Jeremy Soule geschreven orkestmuziek draagt bij aan de epische sfeer van het spel. Minpunten van het spel zijn het verhaal (dat ontbreekt) en de zwakke AI.
Vernaya giganta is een fossiel knaagdier uit het geslacht Vernaya dat gevonden is in de Baotansi-grot in Zuid-China. De soortnaam is afgeleid van het Latijnse woord giganteus "gigantisch". Van dit dier is een fragment van een bovenkaak bekend met daarop één kies. Daarnaast zijn er acht losse kiezen gevonden. Het is een grote soort. De bovenkant van de eerste bovenkies is sterk concaaf. De knobbels t6 en t9 zijn verbonden. Het posterior cingulum bereikt t3 op de bovenkiezen en t8 is groter dan t5. De achterkant van het foramen incisivum is ver van de eerste bovenkies. De hypoconide op de eerste onderkies is groot. De linguale en labiale cingula op de onderkiezen zijn verbonden. De eerste bovenkies is 2.11 bij 1.20 mm, de tweede 1.24 bij 1.26 mm. De eerste onderkies is 1.83 tot 1.90 bij 1.10 tot 1.18 mm, de tweede 1.27 tot 1.40 bij 1.20 tot 1.30 mm en de derde 1.00 bij 1.10 mm.
Flow refereert aan een mentale toestand waarin een persoon volledig opgaat in zijn of haar bezigheden. Flow wordt gekenmerkt door op de betreffende acties gerichte energie en activiteit, volledige betrokkenheid daarbij, alsmede het feit dat men de activiteiten succesvol uitvoert. Belangrijkste theoreticus achter dit concept is de Amerikaanse psycholoog Mihaly Csikszentmihalyi. Flow is een belangrijk concept in de zogenoemde positieve psychologie, waarvan Csikszentmihalyi (naast Martin Seligman) de belangrijkste proponent is. Flow wordt zo genoemd omdat enkele personen die door Csikszentmihalyi werden geïnterviewd voor zijn in 1975 verschenen boek over flow het bij wijze van metafoor hadden over een "stroom die hen meevoerde". In die zin is de term "flow" niet gerelateerd aan de uitdrukking "go with the flow", die betekent dat men zich conformeert aan hetgeen anderen doen.
De Kupa ( Sloveens: Kolpa) is een rivier in Kroatië en Slovenië. Het is een zijrivier van de Sava en ze vormt een deel van de Kroatisch-Sloveense grens. De Kupa is 296 km lang en mondt bij Sisak uit in de Sava. De Kupa ontspringt in het bergachtige Gorski kotar, ten noordoosten van Rijeka, in het Nationaal park Risnjak. Spoedig buigt ze af naar het oosten, om tot voorbij Metlika de grens met Slovenië te vormen. Vervolgens passeert de rivier Karlovac, waar zich de monding van de Korana bevindt, de voornaamste zijrivier van de Kupa. De rivier is onderbroken door verschillende dammen voor verschillende molens die naast de rivier staan. In 2010 won de rivier, en het gebied eromheen, de EDEN-prijs van de Europese commissie voor niet-traditionele toeristische bestemmingen.De waterkwaliteit wordt in de gaten gehouden bij Radenci, Kamanje, Karlovac and Jamnička Kiselica.
De bergpersimoen (Diospyros montana) is een plant uit de familie Ebenaceae. Het is een groenblijvende, middelgrote boom met een dicht bladerdek en overhangende taken. De schors is zwart en ruw. De bladeren zijn afwisselend geplaatst, leerachtig, glanzend en lancetvormig of ovaal. De bloemen groeien in korte bloemtrossen in de bladoksels. Er zijn aparte mannelijke en vrouwelijke bloemen. De bloemen zijn wittig of bleekroze van kleur. De vruchten zijn oranje besvruchten met een vlezige schil. De vruchten hebben een zoetzure, aromatische smaak. Rijpe vruchten worden als handfruit gegeten. Onrijpe vruchten bevatten veel tannines en smaken bitter. De vruchten worden ook tot marmelade verwerkt of gedroogd. Ook wordt er een alcoholische drank van bereid. De bergpersimoen komt van nature voor in Zuidoost-Azië en in delen van Australië.
Trichomoniasis is een SOA die veroorzaakt wordt door de parasiet Trichomonas vaginalis en verkregen kan worden door onbeschermd seksueel contact, maar mogelijk ook door een gedeelde handdoek. Het is een van de veelvoorkomende SOA's. Vaak komt trichomoniasis voor in combinatie met gonorroe en chlamydia. De symptomen bij mannen zijn hevige jeuk aan de penis en urine met een vieze geur. Bij vrouwen zijn de symptomen hevige jeuk aan de vagina, een schuimende groengele urine met vieze geur en pijn aan de schaamlippen. Bij vrouwen raken de eileiders geïnfecteerd en bij mannen de prostaat, de bijballen of de urineleiders. Trichomoniasis geeft heel vaak geen klachten en het duurt soms jaren voordat de ontstekingen zich voordoen. De ontstekingen bevinden zich in de vagina of in de plasbuis. Vrouwen hebben vaker last van trichomoniasis dan mannen.
De Scheldeprijs van 2006 werd verreden op woensdag 12 april en ging over een afstand van 200 kilometer. Al snel in de wedstrijd ontstond er een kopgroep van 22 renners, nadat de fikse wind ervoor had gezorgd dat het peloton in enkele waaiers was uiteengevallen. Onder de koplopers bevonden zich onder andere Tom Boonen, Niko Eeckhout, Baden Cooke, Steven de Jongh, Servais Knaven, Aart Vierhouten en Stefan Cohnen. Die laatstgenoemde sprong op 20 km van de meet weg uit de groep,maar werd met nog vijf km te gaan opgeslokt door Quick Step, dat met zes knechten Boonen naar de streep bracht. De wereldkampioen maakte in de spurt in de straten van Schoten het werk van zijn ploeg met gemak af. De overmacht van Quick Step was zelfs zo groot dat De Jongh, die de spurt aantrok voor zijn kopman, nog tweede werd.
Cliff Lazarenko ( Liss, 16 maart 1952) is een Engelse darter met Poolse voorouders. Big Cliff maakte zijn debuut op een Indoor toernooi in 1970 en is daarna nooit meer van het podium verdwenen. Gedurende zijn lange carrière heeft hij, een reeks van single en double-titels, onder meer tweemaal het British Open (1980 en 1984) en eenmaal de British Gold Cup (1981) en British Matchplay (1979) gewonnen. Tegenwoordig speelt Lazerenko, die viermaal de halve finale bereikte op het BDO wereldkampioenschap darts, voornamelijk galawedstrijden en is hij mede daardoor vanaf 2000 weggezakt uit de top 32 van de PDC, de dartbond waarvoor hij sinds 1992 speelt. Tijdens het UK Open van 2007 liet Lazarenko voor het eerst in lange tijd weer eens van zich horen door vanaf de voorrondes door te dringen tot de derde ronde van het toernooi.
Ugyen Wangchuk ( Bumthang, 1862 - aldaar, 21 augustus 1926) was van 1907 tot 1926 de eerste koning van Bhutan uit de Wangchuk-dynastie. Hij was de zoon van druk desi Jigme Namgyal en de penlop (gouverneur) van Trongsa. Vanuit deze machtsbasis in centraal Bhutan versloeg hij zijn vijanden en verenigde het land na enkele jaren van burgeroorlog, tussen 1882 en 1885. In 1907 werd Ugyen Wangchuk door het volk van de toenmalige hoofdstad Punakha unaniem gekozen tot eerste erfelijke koning van Bhutan: de Druk Gyalpo (drakenkoning). Hij ondernam enige hervormingen, met name in het onderwijs. Vanwege zijn hulp aan de expeditie van Francis Younghusband naar Lhasa, in Tibet werd Ugyen Wangchuk door de Britten geridderd. Hij was gehuwd met koningin Ashi Tsendue Lhamo. Zijn zoon Jigme Wangchuk volgde hem op na zijn dood.
MPP is een politiek-sociologisch begrip dat verwijst naar een politieke theorie, vooral gangbaar onder post-Fortuynistische en conservatieve groepen, die meent dat de Nederlands politiek wordt beheerst door een politieke elite, en die beheersing negatief waardeert. Het begrip wordt nu als zelfstandig naamwoord gebruikt maar was oorspronkelijk een afkorting, voor Majesteit (ofMonarchie) en Politieke Partijen (of Pachters). Het begrip is volgens de Groene Amsterdammer in het Nederlandse politieke discours geïntroduceerd door Ronald Kortelink (1932-2008) dieschreef onder het pseudoniem A.C. Postma, afgekort ACP, maar de achterliggende analyse grijpt terug op geschriften van de Rotterdamse hoogleraar prof. J.W. Oerlemans en de politicus en schrijver Pim Fortuyn. Het begrip isin de bekendheid gebracht door de Nederlandse conservatieve denkerBart Jan Spruyt.
Republicanisme is een politieke stroming die vindt dat de staatsvorm van een natie een republiek moet zijn:De aanhangers heten republikeinen. De republikeinse ideologie staat tegenover monarchisme, aristocratie, oligarchie en dictaturen. Deze ideologie staat zeker in de westerse wereld veelal in lijn met de democratie, omdat binnen een democratie zoals we die nu kennen altijd groepen actief zijn die pleiten voor het veel ruimer tot uiting komen van de volkswil in het staatsbeleid: directe democratie via regelmatige volksraadplegingen. Breder gedefinieerd refereert republicanisme aan een politiek systeem dat de vrijheid waarborgt door het instellen van een rechtsstaat die niet arbitrair genegeerd kan worden door de uitvoerende macht. Binnen een republiek ligt de nadruk op het betrekken van alle burgers bij de macht en de strijd tegen corruptie.
Cock van der Palm ( Rotterdam, ??? 1936 - 26 februari 2004) was een Nederlandse zanger en tekstdichter. In 1971 stond Van der Palm tien weken in de hitlijsten met het nummer "Mira, kom weer bij me vannacht". Daarna werd hij vooral bekend door het schrijven van vele liedjes over zijn favoriete club Feyenoord. De bekendste daarvan is "Feyenoord, wat gaan we doen vandaag?", een nummer dat nog wekelijks in Stadion Feijenoord wordt gedraaid en meegezongen. Ten tijde van de opening van de Amsterdam ArenA en de slechte grasmat aldaar schreef Van der Palm een parodie op het nummer "Kom van dat dak af" van Peter Koelewijn met de naam "Kom van dat gras af". In januari 2004 werd er een agressieve vorm van kanker bij Van der Palm geconstateerd. Vijf weken later overleed hij thuis aan de gevolgen hiervan op 68-jarige leeftijd. Cock van der Palm is de grootvader van X-Factor-finaliste Rachel Kramer.
Venafro is een stad in de Zuid-Italiaanse regio Molise en ligt in de provincie Isernia. De plaats is gelegen in het uiterste zuidwesten van Molise, aan de voet van de berg Santa Croce (1026 m). Venafro heeft een al een lange geschiedenis achter de rug en bestond waarschijnlijk al voor het uitbreken van de Punische oorlogen. Voor de Romeinen was Venafrum een belangrijk centrum. Zij bouwden hier onder andere een amfitheater, een theater en aquaduct waarvan de resten heden ten dage nog te zien zijn. Andere monumenten in het centrum zijn de 13de-eeuwse basiliek San Nicandro, de kathedraal uit 1575 en het middeleeuwse Castello Pandone. Tegenwoordig is Venafro, na de provinciehoofdstad Isernia, de grootste stad van westelijk Molise. Rondom de plaats is redelijk wat voedingsmiddelen- en metallurgische industrie te vinden.
Mihailo Vojislavljević ( Servisch: Михајло Војсилав) was de zoon van Stefan Vojislav en regeerde van 1052 tot 1077 als grootžupan van Dioclitië en van 1077 tot 1081 als koning. Mihailo knoopte de banden met Byzantium verder aan, en huwde in 1052 een Griekse prinses. Dit was de oorzaak van een 20 jaar voorspoed in vrede in het land. Mihailo Vojislavljević kon echter de machtsstructuur die zijn vader hem had nagelaten niet consolideren. Al snel zagen Raška en Bosnië af van hun loyaliteit. Rond 1071 steunde Mihailo -zonder gevolg- een Servische opstand in Macedonië tegen Byzantium, waardoor hij de neutraliteit schond. Desondanks ontving hij in 1077 van paus Gregorius VII de koningstitel, onder andere omdat hij zich van Byzantium afwendde, en was daarmee de eerste gekroonde koning van Servië, ook wel bekend als Mihailo van Zeta. Hij werd opgevolgd in 1081 door zijn zoon Konstantin Bodin.
De Presolanapas (Italiaans: Passo della Presolana) ligt in de Italiaanse provincie Bergamo en vormt de verbinding tussen Colere in het Valle di Scalve en Clusone in het Valle Seriana. Ten noorden van de pashoogte verheft zich de 2521 meter hoge Pizzo della Presolana die deel uit maakt van het uitgestrekte regionale natuurpark Orobie Bergamasche. Op de Presolanapas wordt 's winters geskied en gelanglaufd op de hellingen van de Monte Scanapa. De pas wordt gedurende de winter sneeuwvrij gehouden. Vanuit Colere voert de weg hoog boven het Valle di Scalve door dichte bossen. Deze helling is aanmerkelijk steiler en telt meer bochten dan de westhelling. Op de pashoogte staat een flink aantal hotels en winkels. De gemakkelijk te berijden weg naar Clusone voert door het brede groene dal van de rivier de Borlezza.
Marjorie van de Bunt ( Reeuwijk, 1 juli 1968) is een Nederlands wintersporter. Zij was in 1994 de eerste en tot aan de Paralympische Winterspelen 2014 enige Nederlandse die een medaille won op de Paralympische Winterspelen. Van de Bunt raakte op vijfjarige leeftijd gehandicapt aan haar linkerarm. Acht jaar later begon ze met langlaufen om niet veel later ook aan biatlon deel te nemen. Zij nam deel aan drie Paralympische Winterspelen op de onderdelen biatlon en langlaufen, en won daarop in totaal 10 medailles. Van de Bunt heeft haar actieve sportcarrière inmiddels beëindigd. Van de Bunt was van 1994 tot 2014 de enige Nederlandse met eremetaal van de Paralympische Winterspelen. Tijdens de Paralympische Winterspelen 2014 trad de Nederlandse snowboardster Bibian Mentel in haar voetsporen met een gouden medaille op de snowboardcross.
Een cytokine is een paracrien molecuul dat een rol speelt in de immuunafweer en het activeren van bepaalde receptoren. Er bestaan verschillende soorten, die uitgescheiden worden door verschillende soorten lichaamscellen. Sommige soorten worden alleen uitgescheiden door geactiveerde cellen tijdens een immuunrespons, andere worden continu geproduceerd. Ook de hoeveelheid cytokinen varieert: sommige hoeveelheden uitgescheiden cytokinen werken alleen lokaal, andere door het hele lichaam. Naast de rol in ontstekingsreacties en aangeboren of aangepaste immuunafweer, spelen sommige cytokinen ook een rol bij de embryogenese. De meeste cytokinen heten interleukines omdat gedacht werd dat ze alleen tussen witte bloedcellen werkten. Ook chemokines, interferonen en tumornecrosefactor (TNF) vallen onder de cytokinen.
De steppemuis (Mus spicilegus, voorheen Mus hortulans) is een Zuidoost- Europese soort muis uit het geslacht Mus, waartoe ook de huismuis behoort. Bij de steppemuis is de staart iets korter dan de rest van het lichaam. Er is een duidelijke grens tussen de bovenzijde en de lichtere onderzijde. De steppemuis komt voor in de steppen, graslanden en akkers van de laaggelegen gebieden van Oostenrijk, Zuid- Slowakije, Hongarije, Roemenië, Servië, Montenegro, Albanië, Griekenland, Noord- Bulgarije, Moldavië en Zuid- Oekraïne. In de nazomer legt de steppemuis legt heuvels van aarde aan. Hier worden voornamelijk zaden van naaldaargrassen (setaria) opgeslagen. Deze opslagplaatsen kunnen wel 700 liter aan zaden, en ander plantaardig materiaal bevatten. In de gangen onder deze heuveltjes kunnen 2 tot wel 20 steppenmuizen overwinteren.
Andrea Henkel ( Ilmenau, 10 december 1977) is een Duitse biatlete. Ze won twee gouden medailles op de Olympische Winterspelen 2002 in Salt Lake City: in de individuele proef over 15 km en als lid van de Duitse estafetteploeg. Bij de Olympische Winterspelen 2006 in Turijn won ze met de estafetteploeg zilver. In de individuele proef eindigde ze vierde. In 2005 won ze goud op de individuele proef bij het wereldkampioenschap in Hochfilzen ( Oostenrijk). Ze won ook driemaal zilver op wereldkampioenschappen met de Duitse estafetteploeg (in Oslo 2000, Pokljuka 2001 en Hochfilzen 2005). Ze heeft vier wedstrijden voor de wereldbeker biatlon gewonnen (de Olympische Spelen en wereldkampioenschappen tellen ook mee voor de wereldbeker) [stand eind februari 2006]. Haar zuster, Manuela Henkel, is ook een Olympische kampioene in het langlaufen.
Lopud is een klein eiland vlak aan de Dalmatische kust van Zuid-Kroatië. Lopud is een van de Elafieten en kan bereikt worden via Dubrovnik. De veerboot gaat dagelijks viermaal vanuit Dubrovnik langs de drie bewoonde Elafieten. Op Lopud zijn een klooster, meerdere kerken en een haven te vinden. Lopud is uniek vanwege zijn echte zandstranden en rijke bloemenpracht. In de Republiek Ragusa was Lopud na Dubrovnik zelf de belangrijkste stad van het rijk. Schattingen over het aantal inwoners lopen van 5000 tot 15000, tegen ruim 400 in 2014. Vanuit die gouden periode zijn nog veel overblijfselen te vinden op het eiland, zoals 23 kerken, vele villa's en paleizen, het rectorenpaleis en het versterkte klooster. Tijdens de bezetting van de Fransen onder leiding van Napoleon is een belangrijk fort gebouwd op een van de hoogste toppen.
Priscilla Meirelles de Almeida ( Manaus, Amazonas, Brazilië, 5 september 1983). In 2003 won Almeida de Miss Brasil Globe verkiezing, nam namens Brazilië deel aan de Miss Globe International-verkiezing in Turkije en won de titel. In 2004 won Almeida de Miss Amazonas-verkiezing en vertegenwoordigde ze de staat Amazonas bij de Miss Brasil-verkiezing. Daar behaalde ze de 5e plaats. Later nam ze namens Amazonas deel aan de Beleza Brazil-verkiezing en won. De Beleza Brazil-titel gaf haar het recht om Brazilië te vertegenwoordigen bij Miss Earth 2004 in de Filipijnen en ze werd op 24 oktober 2004 in Quezon City gekroond tot Miss Earth 2004. Met de overwinning van Almeida in Miss Earth 2004 was Brazilië het eerste land dat alle vier de grote missverkiezingen minstens een keer heeft gewonnen: Miss Universe, Miss World, Miss Earth en Miss International.
De vierde presidentsverkiezingen in Kroatië heeft in januari 2005 plaatsgevonden en duurde twee ronden.. het Staats Verkiezingscomité gaf op 15 december 2004 een lijst van kandidaten uit. De President Stjepan Mesić ging voor herverkiezing, de regerende HDZ nomineerde Jadranka Kosor als president. In totaal werden 13 kandidaten geaccepteerd nadat dezen minstens 10.000 handtekeningen hadden gekregen (wettelijk verplicht) In de eerste verkiezingsronde op 12 januari 2005, kreeg Mesić bijna 49% van de stemmen. Hij had net niet de 50% die nodig is om meteen te winnen, Kosor lag het dichtst achter hem met 20% van de stemmen, en verrassend genoeg had de onafhankelijke kandidaat Boris Mikšić 18% van de stemmen. De tweede verkiezingsronde, op 16 januari 2005, ging tussen de sterkste twee kandidaten. Nu won Mesić duidelijk met 66% van de stemmen, Kosor had 34%.
Nitokris ( Oudgrieks Νίτωκρις) of Neit-Ikeret ( Oudegyptisch nt-ỉkrt) was de laatste Vroeg-dynastieke farao/koningin van de 6e Dynastie van het Egypte. Nitokris wordt genoemd in de Historiën van Herodotus en in het werk van Manetho, in het laatste geval ook onder de naam Netikreti. Ondanks dat haar naam op de Koningslijst van Turijn voorkomt is er geen enkel archeologisch bewijs voor het bestaan van deze koningin. De Egyptologen zijn verdeeld. Sommigen beschouwen haar als een volwaardig monarch, anderen als een simpele legende. Volgens een theorie zou Nitokris niet bestaan hebben maar haar naam slechts een verbastering zijn van Netjerkare. De vorige Egyptische koningin was mogelijk Udjebten of Iput II. Haar opvolgster is niet bekend gezien in de daarop volgende Eerste tussenperiode geen koninginnennamen vermeld worden.
Poschiavo is een plaats in het Zwitserse bergdal Valposchiavo en behoort tot het kanton Graubünden. Valposchiavo is een van de vier bergdalen van het kanton Graubünden waar Italiaans de voertaal is. Poschiavo is de hoofdplaats van dit dal. Het plein Piazza Comunale is het hart van het dorp. Hier staat onder andere de 13de-eeuwse toren van het stadhuis. Poschiavo telt enkele kerken waaronder de Sta. Maria Presentata en San Vittore. Tot de gemeente behoren tevens nog 20 andere gehuchten. De belangrijkste hiervan zijn San Carlo ten noorden van Poschiavo en Le Prese en Miralago aan de oevers van het meer Lago di Poschiavo. Poschiavo heeft negen stations aan de spoorlijn Tirano-St. Moritz, oftewel de Bernina-Bahn. Deze voert over een spectaculair traject met als hoogste punt de 2330 meter hoge Berninapas die de grens vormt met het Engadin, waar Reto-Romaans wordt gesproken.
Egil Gjelland ( Voss, 12 november 1973) is een Noorse biatleet. Hij maakte in 1995 zijn debuut in de Wereldbeker biatlon. Zijn beste resultaat in de eindstand van de wereldbeker is een zevende plaats in het seizoen 2000/2001. Hij behaalde tot nu toe (maart 2006) één individuele overwinning in een wereldbekerwedstrijd, namelijk in Östersund op 17 december 2004 in de achtervolging. Gjelland heeft zich meermaals bewezen als een betrouwbare schakel in de aflossing. Hij werd Olympisch kampioen met de Noorse aflossingsploeg op de Olympische Winterspelen 2002 in Salt Lake City, samen met Ole Einar Bjørndalen, Halvard Hanevold en Frode Andresen. In 1998 won hij reeds zilver op de aflossing in Nagano. In 2005 werd hij wereldkampioen op de aflossing. Gjelland is gehuwd met Ann-Elen Skjelbreid, de zuster van Liv Grete Skjelbreid Poirée.
Twistvlietbrug is een tuibrug in de Overijsselse plaats Zwolle. De brug is alleen toegankelijk voor voetgangers, fietsers, stadsbussen, taxi's en voorrangsvoertuigen. De betonnen Twistvlietbrug is 195 meter lang en verbindt de woonwijken Holtenbroek en Stadshagen met elkaar. De brug werd in 1999 in gebruik genomen. Het markante driehoekige rode gebouw rechts op de foto is het centrale brugbedieningscentrum van Zwolle. Naast de Twistvlietbrug worden vanaf daar ook de Mastenbroekerbrug, Holtenbroekerbrug, Hofvlietbrug en vanaf april 2007 ook de Zwartewaterbrug in Hasselt bediend. Aan de leuning van de brug bevindt zich een plaquette ter herinnering aan de bemanningsleden van een Lancaster PM-D 722, die op 21 mei 1944 vlak bij deze plek neerstortte. Hierbij kwamen drie van de zeven bemanningsleden om het leven. Deze plaquette wordt ook wel Monument voor Britse Vliegers genoemd.
Oboechovo ( Russisch: Обухово) is een station van de metro van Sint-Petersburg. Het station maakt deel uit van de Nevsko-Vasileostrovskaja-lijn en werd geopend op 10 juli 1981. Station Oboechovo bevindt zich in het zuidoosten van Sint-Petersburg en is genoemd naar de wijk waarin het ligt. Op het naast het metrostation gelegen gelijknamige spoorwegstation kan overgestapt worden op treinen van het voorstadsnet. Het station ligt 62 meter onder de oppervlakte en is het enige van de Nevsko-Vasileostrovskaja-lijn met een gewelfd plafond. Het toegangsgebouw van het metrostation staat aan het eind van de Oelitsa Gribakinych, naast het spoorwegstation. Aan het einde van de perronhal is het beeldhouwwerk "Van marxistische groepen tot revolutionaire actie" aangebracht; het werk is opgedragen aan een staking die in 1901 in de plaatselijke fabriek werd gehouden.
Ladozjskaja ( Russisch: Ладожская) is een station van de metro van Sint-Petersburg. Het station maakt deel uit van de Pravoberezjnaja-lijn en werd geopend op 30 december 1985. Station Ladozjskaja bevindt zich in het oosten van Sint-Petersburg dankt zijn naam aan het feit dat tijdens het beleg van de stad gedurende de Tweede Wereldoorlog op de locatie van het station de bevoorradingslijn naar het Ladogameer begon. In de planningsfase werd het station Novoladozjskaja genoemd, wat "Nieuw-Ladoga" betekent. Het station ligt 61 meter onder de oppervlakte en beschikt over een perronhal met een gewelfd plafond. De toegang tot het metrostation bevindt zich aan het einde van de Zanevski prospekt, bij het Ladozjski-station, het nieuwste van de vijf kopstations van Sint-Petersburg. Bij de bouw van het spoorwegstation (2001-2003) werd het toegangsgebouw geïntegreerd in het stationscomplex.
Aero is de grafische gebruikersinterface ( GUI) van Windows Vista en Windows 7. Ook Windows 8 maakt gebruik van interface-elementen van Aero.  Het is een acroniem voor Authentic, Energetic, Reflective and Open. Aero maakt gebruik van recente technieken om het merendeel van de functies mogelijk te maken. De interface is bedoeld om een moderner, schoner en efficiënter uiterlijk te geven. Zo kan men gebruikmaken van Live Thumbnails, die bij de taakbalk kleine screenshots van de applicatie weergeven. Verder is de gebruikersomgeving vooral gebaseerd op doorzichtigheid. Onder andere de titelbalken, startbalk en vensterversieringen zijn doorzichtig geworden, wat ervoor moet zorgen dat het makkelijker is om openstaande applicaties te kunnen waarnemen.De pictogrammen van Windows Aero werden ontworpen door The Iconfactory.
Moerbeke-Anders is een lokale oppositiepartij in de gemeente Moerbeke, in 1993 ontstaan uit alle lokale partijen (behalve Open Vld en Vlaams Belang). Al sinds 1847 heeft Open Vld een absolute meerderheid in de gemeente. Sinds de stichting van het kartel probeert men de liberale meerderheid te breken, hoewel dit tijdens de verkiezingen van 1994, 2000 en 2006 mislukte. In 2009 kwamen er heel wat problemen binnen de partij. Eind 2009 verlieten de SP.A-raadsleden de partij, en begin maart 2010 kondigde ook CD&V aan om uit de partij te stappen. In 2011 informeerde ook de N-VA een lokale afdeling op te richten, en aldus als aparte partij op te komen bij de gemeenteraadsverkiezingen van 2012. Aangezien er op dit moment enkel nog N-VA'ers, Groenen en onafhankelijken in Anders zitten, zal Anders wellicht opgaan in N-VA. De toekomst van de Groenen en de onafhankelijken is onduidelijk.
De Brakke Hond is een Nederlandstalig literair tijdschrift. Opgericht in 1983 groeide het snel uit tot een belangrijk podiumtijdschrift in Vlaanderen en Nederland dat in een geest van volledige vrijheid de meest uiteenlopende auteurs aan bod laat komen. Het accent ligt op verhalen en gedichten van beginnende auteurs en regelmatig sterke essays. Recensies komen bijna nooit aan bod en over het algemeen wordt er weinig over literatuur gesproken. Het tijdschrift ontvangt subsidie van het Vlaams Fonds voor de Letteren. De Brakke Hond organiseert ieder jaar een verhalenwedstrijd die telkens veel belangstelling geniet. Sinds september 1995 verschijnt De Brakke Hond integraal op het net en de website van het blad is in de loop der jaren uitgegroeid tot een van de grootste collecties verhalen, gedichten en essays op (Nederlandstalig) internet.
De ichnologie is de wetenschap van het sporenonderzoek of spoorkunde. In de ichnologie worden sporenfossielen (of ichnofossielen) onderzocht. Als zodanig is het een tak van de paleontologie. Van veel levensvormen uit het verleden, vooral wanneer zij geen of weinig harde lichaamsdelen bezaten zijn vaak slechts sporen te vinden, bijvoorbeeld pootafdrukken of gegraven holen. Sporen worden net als de lichaamsresten benoemd met een tweedelige wetenschappelijke naam. Indien mogelijk tracht men een verband te leggen met de diersoort die verantwoordelijk is geweest voor het achterlaten ervan. In vele gevallen is dat echter een lastige taak en kan het vele jaren duren voor er enige zekerheid ontstaat wie de veroorzaker van de sporen precies geweest is. Aan de sporen wordt daarom een aparte soortnaam gegeven als ichnospecies.
In engere zin is in het protestantisme een voorganger een informele aanduiding voor degene die leiding geeft aan de gemeente en voorgaat in de eredienst. In de meeste gevallen betreft het een predikant. Breder beschouwd kent elke wereldreligie voorgangers: religieuze specialisten, aan wie taken zijn opgedragen. Binnen de gemeenschap van de Surinaamse hindoes is de pandit van groot belang, de moslims kennen de imam, het christendom heeft zijn predikanten of priesters, het jodendom rabbijnen en de vele onafhankelijke christelijke kerken, veelal afkomstig uit Afrika en veelal behorend tot de traditie van de pinkstergemeente, kennen charismatische voorgangers. De voorganger representeert soms de godheid of goden, is soms de enige die de rituelen mag voltrekken, en heeft vaak de leiding binnen de geloofsgemeenschap.
Mach-II is een open-source Model-View-Controller framework voor ColdfusionMX-applicaties. Dit framework zorgt onder meer voor centrale afhandeling van door de programmeur gedefinieerde events. Deze afhandeling geschiedt door zogenaamde event-handlers. Events en Event-handlers worden gedefinieerd in een centraal configuratiebestand (in xml-formaat). Binnen de event-handlerdefinitie kunnen zogenaamde event-listeners worden aangeroepen. Event-listeners handelen een onderdeel van de business logic (bijvoorbeeld een item uit een database ophalen) van de applicatie af en geven het resultaat terug aan het huidige event. Aangezien ColdfusionMX op Java draait en notie heeft van klassen en objecten, zijn er sterke overeenkomsten met Jakarta Struts en het gebruik van Design Patterns. Alternatieve frameworks voor ColdfusionMX zijn ModelGlue en Tartan.
Cornelis Richardus Antonius van Bommel ( Leiden, 5 april 1790 - Luik, 7 april 1852) was een Belgisch bisschop van Nederlandse afkomst. Van Bommel werd geboren te Leiden als zoon van een katholieke burgerfamilie. Hij werd priester gewijd in 1816 en in 1825 werd hij preses van het kleinseminarie in Haarlem. In het kader van de door Den Haag nagestreefde Nederlandse kerkpolitiek in de Zuidelijke Nederlanden binnen het Verenigd Koninkrijk der Nederlanden, kwamen aan Van Bommel daarna snel hoge kerkelijke functies in het latere België toe. Van Bommel was de eerste bisschop in het bisdom Luik sinds het overlijden van bisschop Jean-Évangéliste Zäpfel in 1808. Van Bommel was bisschop van het bisdom Luik van 1829 tot aan zijn overlijden in 1852. Van Bommel faciliteerde als Nederlander ook de overgang, na de Belgische Revolutie.
Hoorn is een wijk en buurtschap in de gemeente Alphen aan den Rijn, in de Nederlandse provincie Zuid-Holland. Hoorn lag van oorsprong net buiten de stad Alphen aan den Rijn, aan de rivier de Oude Rijn. Tegenwoordig ligt het in het verlengde van de stad en kan het als onderdeel van de stad worden gezien. Hoorn wordt dan vaak niet meer als eigen buurt gezien, ook omdat er veel nieuwbouw is gepleegd. De oude bewoning is nog een beetje terug te zien aan de weg Hoorn. In de loop van de negentiende en twintigste eeuw is de haven van Hoorn steeds meer uitgebreid naar een grote haven, de Rijnhaven, niet te verwarren met de Rijnhaven van Rotterdam. In de polder van Hoorn werd een industriegebied aangelegd en in het oosten werd er nieuwbouw gepleegd als onderdeel van stad Alphen aan den Rijn. De wijk is opgedeeld in de volgende buurten:Het Bospark is het grote groengedeelte van de wijk.
Chiaki Kuriyama (栗山千明 Kuriyama Chiaki) ( Tsuchiura, 10 oktober 1984) is een Japans actrice. Toen ze 11 jaar oud was, was Kuriyama een kindermodel en had kleine rolletjes in Japanse films. In 1997 was ze op 13-jarige leeftijd naakt te zien in een fotoboek. Kinderpornografie werd in Japan pas twee jaar later verboden. In 1999 maakte ze haar doorbraak in Japan in de film Shikoku. Ook werd ze daar bekend voor haar hoofdrol in de film Ju-on ( 2000). Haar eerste internationale film was ook in dat jaar: Battle Royale. In 2003 had ze haar doorbraak in Hollywood in de hitfilm Kill Bill. Sindsdien leert ze Engels om in Amerikaanse films te spelen. In 2005 was ze in de Japanse hitfilm Azumi 2: Death or Love te zien. Deze is ook internationaal te koop. Ook was ze dat jaar in haar tweede Hollywoodfilm te zien: Into the Sun. Kuriyama heeft een externe filmografie waarvan niet alles bekend is.
Een stipnotering of stip is een kwalificatie voor een snel stijgende of hoog binnen komende single in de Nederlandse Top 40. Stipnoteringen worden in een zwart/wit afgedrukte hitparade in een roodgekleurde sjabloon weergegeven.De naam is rond 1963 in Nederland geïntroduceerd door Joost den Draaijer, die iedere woensdagavond tussen 19.00 en 20.00 uur op Radio Veronica de Amerikaanse hitparade ("TOP 100") volgens het Amerikaanse muziekvakblad Cashbox presenteerde. De posities van noteringen met hitpotentie waren daarin afgedrukt in een rood rondje - "bullet" -, wat door hem werd vertaald met "stip". (In de Billboard Hot 100 werden potentiële hits aangegeven met een ster: "Star Performer"). Een hit krijgt in die top 40 een stipnotering indien:Sinds 1983 bestaat er ook een superstip. De criteria daarvoor zijn:Een plaat die op nummer één blijft staan is nog nooit een superstip toegekend.
[truncated: 155,618 more chars]
