# Supplementary material for: Learning-based short text compression using BERT models
Source: PeerJ Comput Sci. 2024 Oct 18;10:e2423. doi: 10.7717/peerj-cs.2423 (PMC11623065; doi:10.7717/peerj-cs.2423)
Supplement: Supplemental Information 1 — Each line with different length in raw data for given dataset is used for obtaining compression ratio, compression and decompression times for different languages and algorithms. [file peerj-cs-10-2423-s001.zip › TestCorpus/tr1000.txt]

Nihayet gelelim Türkiye'ye.
TEESSÜFLE KARŞILIYORUZ:
TOP HDP'NİN AYAĞINDA:
EMEKLİLİK PRİMLERİ ÖDENECEK
Kişiler vefat etmiş ise bunların hak sahiplerine aylık bağlanacak.
Durumu uygun olanlardan isteyenler devlette özel olarak açılan araştırmacı kadrosuna atanabilecek.
'CAMİLER DEVLET DAİRESİ DEĞİLDİR, 24 SAAT AÇIK OLMALI'
CAMİLERİ YENİDEN TOPLUMUN MERKEZİ HALİNE GETİRMEMİZ GEREKİYOR
SALA OKUYAN MÜEZZİNE DARP DAVASINDA İLGİNÇ SAVUNMA
60 MÜEZZİN VE İMAMI SELA OKUYOR DİYE DARP ETTİLER
RESMİ GAZETE'DE YAYIMLANDI
İŞTE YENİ SİGARA FİYATLARI
BAZILARI 50 KURUŞ ARTTI
İçlerinde meğerse "o kadar da ahmak" olmayanları da varmış.
Doğrudan destek, onay, hoşgörü, en azından "yeşil ışık"... Bir şekilde bir okyanus ötesi parmağı.
"Amerika'ya rağmen" bir şey yapamayacaklarını kırk yıl önce yaşayarak öğrenmiş olanlar diyelim.
Fakat saflar yer değiştirmiş.
12 Martçılar Amerikancı, 9 Martçılar değillerdi ya, şimdi tam tersine bir gelişme gözlenmiş.
İsterseniz bunlara "sağ Kemalistler" ve "sol Kemalistler" de diyebilirsiniz.
NATO konusuna hiç girmemişler... Herhalde Amerika'yla anlaşabilselerdi, NATO'da kalacaklardı!
Bakınız Tuncay Özkan, Obama'ya seslenerek ne yazmış:
Obama da "Mr. Özkan bana güvenmek istiyor" diye sevinmiş olsa gerektir.
Üstelik "bizi niçin salıvermiyorlar" diye de şaşarak.
Şimdi gelin "Bu kadarı da olmaz" dedirten kirli ilişkiler ağına biraz daha yakından bakalım.
İşte o sır dolu yükselişin ilk adımı...
Peki, Ayaslı, Faruk Bayındır'ı nasıl bulmuştu?
Şimdi bu sır dolu geçmişe bir de cinayet eklendi.
"İTALYA'YI GERİDE BIRAKTIK"
KURUM KURUM, İL İL FETÖ OPERASYONUNUN BİLANÇOSU!
Belge özetle şöyle:
İSLAMİ USUL VURGUSU
Hiç kimseden talimat alınmadığı kesin bir şekilde vurgulanmalı.
AİHM'YE GİDERİM DEYİN
"BEKLEDİĞİNE DEĞECEK BİR PROJE GERÇEKLEŞTİRİYORUZ"
PROJE NELER GETİRİYOR?
Öte yandan, 2 çocuk babası Mahmut Erküçük'ün TIR şoförlüğü yaparak geçimini sağladığı öğrenildi.
"ÇARE OLMAK İSTİYORUZ"
"SİVİL TOPLUM HAREKETİYİZ"
"PARTİ KURMAK İÇİN YOLLARDA DEĞİLİZ"
İşte tüm illerin AK Parti milletvekili adayları listesi;
1. NECDET ÜNÜVAR YÜKSEK DOKTOR
2. FATMA GÜLDEMET SARI YÜKSEK MİMAR
3. SADULLAH KISACIK YÜKSEK MÜHENDİS
4. TALİP KÜÇÜKCAN YÜKSEK ÖĞRETİM ÜYESİ
5. MEHMET ŞÜKRÜ ERDİNÇ YÜKSEK AVUKAT
6. ESRA YALVAÇ YÜKSEK DOKTOR
7. MEHMET CAN YÜKSEK AVUKAT
8. MUSTAFA ÇALIŞKAN YÜKSEK ECZACI
9. ASUMAN TEKİN YÜKSEK MİMAR
10. KASIM PAMUK YÜKSEK MALİ MÜŞAVİR
11. MEHMET FARUK BOZKURT YÜKSEK ÖĞRETMEN
12. RAMAZAN DEMİR YÜKSEK YÖNETİCİ - ÖZEL SEKTÖR
13. MEHMET AY YÜKSEK AVUKAT
14. HASAN BERZAN TOPRAK YÜKSEK AVUKAT
1. AHMET AYDIN YÜKSEK AVUKAT
2. ADNAN BOYNUKARA YÜKSEK MÜHENDİS
3. İBRAHİM HALİL FIRAT YÜKSEK AVUKAT
4. SALİH FIRAT YÜKSEK DOKTOR
5. İCLAL YALÇIN TUTUŞ YÜKSEK ECZACI
1. HALİL ÜRÜN YÜKSEK AVUKAT
2. ALİ ÖZKAYA YÜKSEK AVUKAT
3. REMZİYE SIVACI YÜKSEK DOKTOR
4. AKİF ÖZKALDI YÜKSEK MÜHENDİS
5. FATİH BEDER YÜKSEK AVUKAT
1. ABDULLAH ATALAY YÜKSEK MÜHENDİS
2. YILMAZ ENSAROĞLU YÜKSEK İLAHİYATÇI
3. HALİL ÖZYOLCU YÜKSEK AVUKAT
4. ALİ KONYAR ORTA YÖNETİCİ - ÖZEL SEKTÖR
1. İLKNUR İNCEÖZ YÜKSEK AVUKAT
2. NEVZAT PALTA YÜKSEK MÜHENDİS
3. HÜSEYİN HÜYÜK YÜKSEK AVUKAT
1. MEHMET NACİ BOSTANCI YÜKSEK ÖĞRETİM ÜYESİ
2. SAİT YÜCE YÜKSEK İLAHİYATÇI
3. HASAN ALİ CESUR YÜKSEK MÜHENDİS
1. YALÇIN AKDOĞAN YÜKSEK SİYASET BİLİMCİ
2. AHMET GÜNDOĞDU YÜKSEK EĞİTMEN
3. ALİ İHSAN ARSLAN YÜKSEK YÖNETİCİ - ÖZEL SEKTÖR
4. JÜLİDE SARIEROĞLU YÜKSEK EKONOMİST
5. MURAT ALPARSLAN YÜKSEK AVUKAT
6. ERTAN AYDIN YÜKSEK MÜŞAVİR
7. TÜLAY SELAMOĞLU YÜKSEK MİMAR
8. FATİH ŞAHİN YÜKSEK AVUKAT
9. MEHMET EMİN ZARARSIZ YÜKSEK MÜŞAVİR
10. HASAN ALBAYRAK YÜKSEK MÜŞAVİR
11. ERCAN KINACI YÜKSEK AVUKAT
12. BARIŞ AYDIN YÜKSEK YÖNETİCİ - ÖZEL SEKTÖR
13. MURAT KÖSE YÜKSEK MÜHENDİS
14. HASAN KARAGÖZ YÜKSEK YÖNETİCİ - ÖZEL SEKTÖR
15. HATİCE DEMİRTAŞ YÜKSEK AVUKAT
16. HAYDAR ŞAHİN YÜKSEK AVUKAT
17. FATMA COŞAR KARACAN YÜKSEK AVUKAT
18. MEHMET ALİ CANLI YÜKSEK AVUKAT
1. EMRULLAH İŞLER YÜKSEK ÖĞRETİM ÜYESİ
2. AHMET İYİMAYA YÜKSEK AVUKAT
3. LÜTFİYE SELVA ÇAM YÜKSEK MÜHENDİS
4. VEDAT BİLGİN YÜKSEK ÖĞRETİM ÜYESİ
5. AYDIN ÜNAL YÜKSEK GAZETECİ / YAZAR
6. AYHAN YILMAZ ORTA SERBEST/ÖZEL
7. MAHMUT SAMİ MALLI YÜKSEK MÜHENDİS
8. NEVZAT CEYLAN YÜKSEK YÖNETİCİ - ÖZEL SEKTÖR
Genelkurmay Başkanı Orgeneral Akar, Cumhurbaşkanı Erdoğan başkanlığında gerçekleştirilecek Bakanlar Kurulu toplantısında, FETÖ'nün 15 Temmuz'daki darbe girişimine ilişkin sunum yapacak.
Genelkurmay Başkanı Orgeneral Hulusi Akar, Bakanlar Kurulu toplantısında, Fetullahçı Terör Örgütü'nün (FETÖ) 15 Temmuz'daki darbe girişimine ilişkin sunum yapacak.
Mardin'den mevsimlik işçi olarak Kırşehir'e gelen Hakkı Ç. (45), oğlunun kurşunları ile hayatını kaybetti.
ANKARA"Demokraside bir viraj daha dönülüyor" diyen Bakan Çelik: Araştırmacı unvanlı kadrolar hazır. Başvuran 2 bin 199 kişiden isteyen devam edecek, isteyen emekli olacak
Yaş'zedelerin mağduriyetini gideren ve yeni bir sayfa açan düzenleme çerçevesinde şu haklar tanındı:
İhraç edilen personelin, ordudan atıldığı tarihten, yasanın yürürlüğe girdiği Mart 2011'e kadar geçen döneme ilişkin emeklilik primlerini devlet yatıracak.
İhraç edilen personelin emsali arkadaşları emekli olmuşsa kendileri veya mirasçıları da aynı haklardan yararlanacak.
İhraç edilen personel, aradan geçen dönemde başka bir iş bulup emekli olmuşsa, bu kişilere yeni dönemde en yüksek aylık ödenecek.
Statülerine göre emsali subay ve astsubayların tamamı emekli olmayanlar ile bu kişilerin kanuni mirasçılarına isterlerse emeklilik hakkını tanınacak, aylık bağlanacak.
Devlete dönenler araştırmacı unvanı taşısa da TSK'da görevde olan subay veya astsubay arkadaşlarının halen kazandığı özlük haklarından aynen istifade edecek.
Başbakan Yardımcısı Numan Kurtulmuş ve Diyanet İşleri Başkanı Prof. Dr. Mehmet Görmez, Camiler ve Din Görevlileri Haftası nedeniyle Kocatepe Camii'nde düzenlenen programa katıldı.
Resmi gazetede yayımlanan karara göre, alkollü içkilerin ÖTV'si yüzde 10, tütün ürünlerinin ÖTV'si de yüzde 27,5 oranında artırıldı.
Üreticiler paket başına 1'er lira zam yaptı. Yeni zamlı satışlar 5 Aralık'tan itibaren yürürlüğe girecek. 9 TL'lik sigara 10 TL'ye, 10 TL'lik sigaralar da 11 TL'ye yükseldi.
9.5 lira olan bazı sigaralara ise 50 kuruşluk bir zam yapılarak 10 liraya çıkarıldı.Hunharca öldürülen Münevver Karabulut'un ailesi, Garipoğlu Ailesi'ne 2 milyon liralık tazminat davası açtı
Garipoğlu, sevgilisi liseli Münevver Karabulut'u 3 Mart 2009'da ailesinin evinde önce bıçaklamış, ardından da başını keserek öldürmüş, genç kızın cesedini de bir çöp konteynerine atmıştı.
Yani, Türkiye'de herhangi bir darbe yapabilmek için gene de Amerika'dan izin almak gerektiğini bilenler.
Bu ne güzel Kemalistlik ki, biri Rusya'dan medet umar öteki Amerika'dan! Hani ne oldu sizin "karakteriniz" olan "istiklal-i tam" ilkesine?
Şimdi toprak altında olan İlhan Selçuk, Başkan Bush'a "AKP'yi bırak" çağrıları yapmış, geçen gün Alper Görmüş kardeşimiz kendi gazetesinde hatırlattı.
Tuncay Özkan ile Mehmet Haberal da aynı havalara girmişler. Özkan, aynı çağrıyı bu kez Başkan Obama'ya tekrarlamış.
Selçuk, partiyi Ankara'daki hukukçu bürokratlara tehditler savurarak kapattıramayacağını görmüş, Amerika'ya dönüyor...
Gerekçe olarak, kendi saf müşterilerini yatıştırmak amacıyla "canım bu NATO eski NATO değil, ortada komünizm mi kaldı" diyeceklerdi belki de.
"Size inanmak, güvenmek, Türkiye ve Amerika'nın barış kültürüne, medeniyete, insan uygarlığına el ele katkı sunmasını görmek istiyorum."
Bunu derler, sonra da dönüp İsrail'e ve IMF'ye höt demiş olan başbakanı "Büyük Ortadoğu Projesi'nin eşbaşkanı olmakla" suçlarlar!
Kayseri'de özel bir hastaneye boğazındaki ağrı nedeniyle gelen Aynur Güven'in, tahlillerin ardından boğazından büyük bir guatr bezi olduğu tespit edildi.
Hasta ve yakınlarının onayından sonra ameliyata alınan Aynur Güven'in boğazının her iki yanından 12 cm uzunluğunda ve 500 gram ağırlığında guatr bezi çıktı.
Birkaç gün önce Hürriyet'te Toygun Atilla, gözaltına alınan Er-Ah Uçuş Okulu Genel Koordinatörü Ferhat Bayındır'ın şu ifadesine yer verdi:
"FETÖ ile ilgili bağlantısını bildiğim ağabeyimin kaset olayında ve Haydar Meriç'in öldürülmesinde rolü olduğunu düşünüyorum"
Bir iddia ama ilginç bir iddia çünkü Bayındır'ın ağabeyi dediği ismin ilişkileri gerçekten şaşırtıcı... Adım adım iz sürelim.
O özel hizmetin içinde "VİP dinleme"ler olduğu hep söyleniyordu. Acaba o şirketten hangi iş adamları uçak kiraladı ve VİP dinlemelerle özel yaşamları ele geçirildi?
Ama onun adı daha çok, 2011 seçimlerine giderken kamuoyunu sarsan MHP'li 12 siyasi aktörün özel kasetleriyle duyuldu. İlk kez duyuran da MHP Genel Başkanı Devlet Bahçeli'ydi.
"Buradan Başbakan Erdoğan'a sormak istiyorum. İbrahim Faruk Bayındır kimdir? Bu kişinin partimizi zan ve töhmet altında bırakan kirli internet siteleriyle ne tür bağlantısı vardır?"
Bayındır, 2003 yılında mahkeme kararıyla İbrahim Bayındır ismini, İbrahim Faruk Bayındır olarak değiştirmiş ve Faruk Bayındır olarak kullanmış. Neden acaba?
HABERİN TAMAMI CAFE RUJ'DADiyarbakır'ın Lice ilçesine bağlı Baharlı köyünde öğretmen olarak görev yaparken bir grup terörist tarafından kaçırılan Mehmet Gözbaşı, serbest bırakıldı.
Kaynak: Türkiye Gazetesiİfadede kısa konuş, ayrıntıya girme... Ligin adı bile Banka Asya’ydı de... Banka yakındı, para annemindi de
FETULLAHÇI Terör Örgütü'nün (FETÖ) üyeleri hakkında açılan adli ve idari soruşturmalarda nasıl ifade vermeleri gerektiğine ilişkin bir metin hazırladıği ortaya çıktı.
TCDD Genel Müdürü Süleyman Kahraman, ANKA'ya daha önce yaptığı açıklamada, Yüksek Hızlı tren hatları yanında kent içi ulaşımı da önemsediklerini belirterek, şöyle demişti:
Türkiye'nin dört bir yanında muhtarlarla görüşmeler yaptıklarını, muhtarlara çok büyük önem verdiğini ifade eden Sarıgül, sözlerini şöyle sürdürdü:
7 Haziran Genel seçimleri ve seçim sonuçları ile ilgili tüm güncel bilgilere haberimizde ulaşabileceksiniz..
5. AKIN KAYMAK YÜKSEK EKONOMİSTMeclis Başkanlığı’ndan sivilleşme yönünde tarihi bir adım geldi. Türkiye Büyük Millet Meclisi Koruma Taburu tarihe karışıyor.
Meclis Başkanlığı, yıllardır tartışma konusu olan askeri taburun kaldırılması için ilk somut adımı attı.
Düzenleme AK Parti Meclis Başkanvekilleri Sadık Yakut ve Mehmet Sağlam imzasıyla verilen teklifte yer aldı.
Buna göre yıllardır tartışılan Meclis Taburu, 2015 yılından itibaren Meclis'ten ayrılacak ve yerine güvenlik müdürlüğü adı altında yeni bir birim kurulacak.
Meclis İdari Teşkilatı'nın kuruluş, görev, yetki ve sorumluluklarını düzenleyen kanun teklifinin en dikkat çekici düzenlemesi güvenlikle ilgili.
Tüm Meclis binası, tesis, eklenti ve arazinin emniyeti ve diğer kolluk hizmetleri Meclis Başkanı'nın emrindeki güvenlik müdürlüğü tarafından sağlanacak.
Güvenlik müdürlüğü personelinin mesleğe alınmaları, yetiştirilmeleri başkanlık divanı tarafından çıkarılacak yönetmelikle düzenlenecek.
Meclis'teki herhangi bir tören için askeri karşılama ihtiyacı doğarsa, bu ihtiyaç Cumhurbaşkanlığı Muhafız Alayı'ndan çağrılacak tören birliğiyle sağlanacak.
Bilirsiniz bundan önceki anma törenleri Danıştay'da yapılır, hamaset yüklü konuşmalarla hükümete aba altından sopa gösterilirdi…
Karakullukçu, konuşmasında saldırıyı kınamakla kalmamış saldırının laik Cumhuriyet'in temellerine yapıldığını söyleyerek de durduğu yeri belirlemiş oldu.
Biz Müslüman bir ülkeyiz. Hıristiyanlar ibadetlerini nasıl kilisede yaparsa biz de ibadetimizi camide yaparız.
İçişleri Bakanı Süleyman Soylu, "Buradan Kandil'de aklı bez bağlamışlara söylüyorum; bahara varamayacaksınız söylüyorum size" dedi.
Çetin, Federasyon Genel Merkezi'nde düzenlediği basın toplantısında 2007-2011 yıllarını kapsayan 5 yıllık dönemdeki kredi kartı harcamalarını değerlendirdi.
Emniyet Genel Müdürlüğü Yüksek Değerlendirme Kurulu (YDK) emniyet teşkilatındaki emekliye sevk ve terfilere ilişkin kararlarını açıkladı.
Merkez Değerlendirme Kurulu kararıyla da 90 başkomiserin emniyet amirliği rütbesine, 89 komiserin başkomiserlik rütbesine, 246 komiser yardımcısının ise komiserlik rütbesine terfisi uygun görüldü.
Doğuş Holding yetkilileri The Wall Street Journal Türkiye'ye konuyla ilgili bir yorum yapmayacağını söyledi.
Nisan 2011'de Doğan Grubu Milliyet ve Vatan gazetelerinin Demirören ve Karacan ortak girişimi DK Gazetecilik ve Yayıncılık AŞ'ye satışı konusunda anlaşmaya vardığını açıklamıştı.
Hürriyet'in kurumsaş internet sitesinde ortaklık yapısı yüzde 77,6'sı Doğan Şirketler Grubu AŞ'ye, yüzde 22,4 ise halka açık ve diğer olarak açıklanıyor.
İki gün boyunca komşularından haber alamayan mahalle sakinlerinin kapıyı kırarak içeri girmesi sonucu ortaya çıkan olay sonrası jandarma ekipleri olay yerini güvenlik şeridine aldı.
Cumhuriyet savcısının olay yerinde yaptığı incelemenin ardından söz konusu 3 kişinin cesetleri, otopsi için Pamukkale Üniversitesi Hastanesi morguna gönderildi.
Oysa biraz aklı ve bilinci olan siyasetçiler, şu anda içinde bulunduğumuz zor ortamın nedenlerini irdelemeyi gerekli görüyorlar.
Bu gibi bilinmeyenleri açıklığı kavuşturmaya uğraşan ve her çeşit terör tehdidine hedef olan iktidarla kavga etmeyi, "Siyaset etmek"le karıştırmazlardı.
EGE: Az bulutlu ve açık geçecek. Sabah ve gece saatlerinde bölgenin iç kesimlerinde yer yer sis görülecek.
AKDENİZ: Az bulutlu ve açık geçecek. Sabah ve gece saatlerinde Göller Yöresinde yer yer hafif sis görülecek.
İÇ ANADOLU: Az bulutlu ve açık geçecek. Sabah ve gece saatlerinde bölge genelinde yer yer sis ile birlikte Kayseri ve Sivas çevrelerinde buzlanma ve don olayı görülecek.
BATI KARADENİZ: Az bulutlu ve açık geçecek. Sabah ve gece saatlerinde bölge genelinde yer yer sis görülecek.
ORTA VE DOĞU KARADENİZ: Parçalı ve az bulutlu geçecek. Sabah ve gece saatlerinde bölgenin iç kesimlerinde yer yer sis, Çorum, Gümüşhane ve Bayburt çevrelerinde buzlanma ve don olayı görülecek.
HAVA SICAKLIKLARINI DERECELERİYLE GÖRMEK İÇİN HARİTALARIN ÜZERİNE TIKLAYINIZ...Giresun’un Dereli ilçesinde tartıştığı şahsa kurşun yağdıran kadın olayın ardından polise teslim oldu.
İçişleri Bakanı Osman Güneş, 'park yasağı, araçların çekilmesi' gibi konularda yaşanan keyfî uygulamaları bitirecek ve vatandaşın mağduriyetini giderecek önemli bir genelge yayımladı.
Bakanlık, otopark standartlarını da yeniden belirledi. Bu şartları yerine getirmeyen işletmelerin yetki belgeleri ve araç çekme izinleri iptal edilecek. Genelgenin belirlediği kriterler şöyle:
Güvenliği sağlamak için 24 saat süreyle bekçi ya da görevli bulundurulacak.Efendim, yıllık iznimden bir bölümünü kullanmak üzere..
Aspendos Festivali'nde Mehmet Balkan gibi dünya çapında bir ustanın hazırladığı baleyi izlemeye gidiyorum.
İki muhteşem Stravnsky Ateş Kuşu ve İlkbahar Ayini.. Bunlar öyle müzikler ki, gözünü kapa dinle.. Ama Balkan Usta'nın balelerinde kapamak ne kelime, göz kırpmak gelmez içinizden..
1946 seçimlerinden sonra Demokrat Parti'nin ilk kez TBMM'ye girdiği dönemde, bir CHP'li milletvekili kürsüde köylülerin ormanları tahrip ettiğini iddia eden sert bir konuşma yapıyor.
CHP'li milletvekili köylüleri öylesine sert bir dille eleştiriyor ki, daha sonra kürsüye gelen Demokrat Partili milletvekili ona "Sen ormanların mı yoksa insanların mı vekilisin" diye soruyor.
Türk lirasının değerli olduğunu ve ekonominin geliştiğini iddia eden Başbakan Erdoğan'ın da ağzının payını vermeden bu gün geçmez.
Biz bir yıl önce lokantada hesap olarak verdiğimiz rakamı bir yıl sonra garsona bahşiş olarak bıraktığımızda teşekkür almamaya alışmış bir toplumuz.
Ekonomi istikrarını ve para değerini korursa, bu halk Cumhuriyet Bayramı dışında ne zaman ve hangi vesile ile sokaklara dökülebilir?
Komşu Yunanistan'daki ekonomik iflas sonunda demokrasinin nasıl geliştiğine baksanıza... Her gün halk sokaklarda, her gün genel grev var, emekliler meydanlarda feryat ediyorlar.
Bunlar bu ekonomiyi iflasa sürüklemezlerse sonunda Türkiye'de demokrasi rafa kaldırılır ve Cumhuriyet rejimi tehlikeye düşer.
Birileri durumdan vazife çıkardıkları zaman, başka birileri de durumdan vurgun çıkarmasınlar mı yani?
Hani adamın birini kuduz bir köpek ısırmış ve aşı için gerekli zamanı geçirdiğinden kudurarak öleceği kesinleşmiş.
Erdoğan, BBP'nin eski genel başkanı merhum Muhsin Yazıcıoğlu'nu da yad ederek, mekanının cennet olması dileğinde bulundu.
Gençlere daha iyi bir Türkiye emanet etmek için çalıştıklarını dile getiren Erdoğan, şöyle konuştu:
2002 sonundan itibaren Sivas'a çok büyük hizmetler kazandıklarını ifade eden Erdoğan, şöyle devam etti:
Erdogan, partisince Sivas Hükümet Meydanı'nda düzenlenen mitingde, il merkezinde bin kişilik, Yıldızeli ve Suşehri'nde ise 500'er kişilik yurtlar inşa ettiklerini söyledi.
Sivas İçme Suyu Projesi'ni tamamladıklarını, şehrin yüzde 60'ının bundan faydalandığını belirten Başbakan Erdoğan, kısa sürede kentin yüzde 100'ünün bundan faydalanacağını bildirdi.
Havaalanını yeniden hizmete açtıklarını, pisti genişleterek, yeni terminal binası yaptıklarını belirten Başbakan Erdoğan, şöyle devam etti:
79 yılda Sivas'a 24 kilometre bölünmüş yol yapıldığını anımsatan Başbakan Erdoğan, kendilerinin ise 8,5 yılda Sivas'a 600 kilometre bölünmüş yol yaptıklarını anlattı.
Sivas'ın kültür, medeniyet ve irfanın merkezi olduğunu belirten Başbakan Erdoğan, kenti hizmetlerin de merkezi haline getirdiklerini söyledi.
Sivas'a yaptıkları yatırımlardan da bahseden Başbakan Erdoğan, 8,5 yılda kente bin 451 derslik kazandırdıklarını söyledi.
Okullarda kara tahta dönemini kaldırarak akıllı tahta dönemine geçeceklerini anlatan Başbakan Erdoğan, öğrencilere de ücretsiz olarak elektronik kitaplar dağıtılacağını açıkladı.
Sivas'ta TOKİ olarak bugüne kadar 4 bin 168 konut uygulaması başlattıklarını belirten Başbakan Erdoğan, bunlardan 3 bin 304'ünü sahiplerine teslim ettiklerini söyledi.
Sivas'a 2005 yılında doğalgazı getirdiklerini anlatan Başbakan Erdoğan, tarımda 8 yılda Sivas'a 770 trilyon, hayvancılıkta da 112 trilyon destek olduklarını söyledi.
Başbakan Erdoğan, konuşmasının ardından ''Aynı Yoldan Geçmişiz Biz'' şarkısının bir bölümünü alandakilerle birlikte seslendirdi. Şarkıya, eşi Emine Erdoğan'ın da eşlik ettiği görüldü.
Güvenlik önlemleri kapsamında bir polis helikopteri de miting süresince Hükümet Meydanı'nın üzerinde uçuş yaptı.
Başbakan Erdoğan'ın miting alanına gelişinden önce şüpheli davranışlarda bulunan bir kişi polis tarafından gözaltına alındı.Tunus... Mısır... Hüsnü Mübarek...
Bugünün Türkiye'si de "27 Mayıs 1960'ın...12 Mart 1971'in...12 Eylül 1980'in Türkiye'si" hiç değil.Dünya tarihinde böyle bir destana az rastlanır.
Bir halk, ordusunun kıyafetlerini giymiş alçakların jetlerine, tanklarına, makineli tüfeklerine aldırmadan, ülkesini işgalden kurtardı.
Ruhunu, namusunu, onurunu Fethullah denen alçağa teslim etmiş hainler bu halkın helikopterleriyle, uçaklarıyla Kurtuluş Savaşı'nda bile vurulmamış Gazi Meclisimizi bombaladılar.
Dün sosyal medyada bakıyorum, bu ülkenin ekmeğini yiyip semirenler, el üstünde tutulanlar, "15 Temmuz Darbe Tiyatrosu" başlığı atmışlar.
Evet, nineler bile sokağa çıkmışken, vatanlarını, onurlarını, demokrasiyi, eşlerini, çocuklarını, geleceklerini korumaya cesaret edemedikleri için utanıyorlar. Utandıkça da çirkefleşiyorlar...
Çiçekdağı ilçesi Tepecik köyünde meşe odunlarından mangal kömürü imal eden ailenin 18 yaşındaki oğlu Mehmet Ç., gece gördüğü rüyada, "Eve geldim, ailemdeki herkes öldürülmüştü. Rüyamda evden çıkan birini gördüm. Hemen uyanmışım. Ondan sonra ne oldu hatırlamıyorum" dedi.
Muhalefetin Şah Fırat operasyonunu İran ve Suriye ağzıyla eleştirdiğini belirten Başbakan Yardımcısı Bülent Arınç, "Türkiye'nin dostluğu herkes için önemlidir" dedi. Bakanlar Kurulu'nun 6.5 saat süren toplantısının ardından soruları yanıtlayan Arınç, şu değerlendirmelerde bulundu:
Camileri yeniden arınma merkezi, yeniden toplanma merkezi, yeniden toplumun merkezi ve yeniden toplumsal sorunların çözüm merkezi haline getirilmesi gerektiğine dikkat çeken Kurtulmuş, sözlerine şöyle devam etti:
197 gün kaçtıktan sonra polise teslim olan Cem Garipoğlu, halen Silivri Cezaevi'nde yatıyor. Cem aranırken Münevver'in babası Süreyya Karabulut'un, Garipoğlu Ailesi'nden 3 milyon dolar kan parası istediği ortaya çıkmıştı.
Hani şu darbeci takımının "NATO'dan çıkıp Rusya, Çin, Hindistan, hatta İran'la ittifak kurmak istediğini" yazmıştık ya... Hem de defalarca... İşin matrağı, Çin ve Hindistan'da kimsenin bundan haberi yoktu. Arslan parçası Kemalistler, şeriatçı İran'la ittifak yapmaktan utanmayacaklardı öte yandan.
Eskiden Amerikan kaşığıyla mama yiyen "sağ darbeciler", yirmi birinci yüzyılın ilk yıllarında bu sefer Amerikan karşıtı olmuşlar, kırk yıl önce Amerika'ya nefret kusan "sol darbeciler" de bu sefer Amerika'yı kollar olmuşlar meğerse...
Sağ Kemalistler'den bazıları Rus oligarkları ve Rus mafyasıyla enseye tokat olurken (Levent paşa, kulakların çınlasın), sol Kemalistler de Amerika'ya "onu bırak beni al" diye tutturmuşlar. Tutturmamışlar tabii de, böyle bir "arayış" içine girmişler.
Hani şu, AKP'yi iktidara getirmemek için MHP ile ittifak da arayan ve "işkencecilerimi affettim" yazan İlhan Selçuk. (Bunun üzerine birçok MHP'li "biz işkenceci miyiz ulan, o işkencenin aynısını 12 Eylül'de biz de gördük" diye kızıp köpürmüştü...)
Başarılı geçen ameliyatın ardından normal sağlığına kavuşan Aynur Güven, rahatsızlığının 12 yıldan beri devam ettiğini, yapılan ameliyatın ardından kendini çok iyi hissettiğini söyleyerek, ameliyatını yapan sağlık ekibine teşekkür etti.
Bayındır'ın ağabeyi işadamı İbrahim Faruk Bayındır. Kayınpederinin uyuşturucu kaçakçılığıyla ilişkisi olduğuna dair iddiaları bir yana bırakalım, onu asıl ilginç yapan iş dünyasındaki hızlı yükselişi ve kirli bir siyasi operasyon olan MHP kasetleri olayının odağında yer alması...
Medya onu ilk kez Airex 2008 Havacılık Fuar'ında keşfetti. Adı sanı duyulmayan Bayındır, şirketi Bora Jet Exclusive Charter A.Ş. adına ultra uzun menzilli 58 milyon dolar değerinde bir adet Global Express XRS jeti siparişi verince herkesi şaşırtmıştı.
Gazeteciler haklı olarak Koç'un Sabancı'nın bile sahip olmadığı bu uçağı kimin almak istediğini merak etti. Biraz araştırınca işin bir parçası aydınlandı. Arkasında sır gibi sakladığı Amerikalı ortağı Yalçın Ayaslı vardı.
Ayaslı da ABD'de yaşayan, ODTÜ mezunu ve Turkish Culturel Found'un kurucusu bir Türk. Ayaslı, Obama'nın ilk seçiminde en yüksek bağışı yapması ve Cumhuriyetçi Parti'ye üye olmasıyla dikkat çeken bir isim.
İşte FETÖ bağı tam da burada devreye giriyor. Söylenenlere göre bu bağı kuran kişi "Havacılık İmamı" olarak bilinen avukat Halil İbrahim Koca... Rıza Zarrab'ın da avukatlığını yapan Koca'nın THY eski yöneticileriyle yakın ilişkisi de dikkat çekici.
Başından beri soru işaretleriyle dolu bir ilişkiler ağı... Ortada geçmişine, sır dolu iş ortaklığına, özel uçaklardaki "VİP Dinleme" iddialarına ve MHP kasetleriyle ilişkisine dair çok sayıda soru işareti var.
Pazartesi gününe kadar en yüksek kim teklif verirse ona satmayı planlıyoruz" dedi. İlanı görüp arayanlar dışında tehdit telefonlarının da geldiğini ifade eden Çağlıyan, "Partiye düşman olan kişilerden de tehditler geliyor. Aracı yakarız diye tehdit ediyorlar" şeklinde konuştu.
Kesinlikle çok kısa konuşmalı, ayrıntıya girmemeli akrabalarla ilgili açıklama yapılmamalıdır. Bunun kendisini ilgilendiren bir konu olmadığı söylenmelidir. Ancak bu konuda ailesine de bilgi verilmeli, nasıl ifade vermesi gerektiği konusunda yönlendirilmelidir.
Faizsiz bankacılık sistemi ile İslami usullere uygun bir bankada değerlendirme istediğinden, çalıştığı yere / evine vs. yakın olduğundan Banka Asya'ya para yatırdığını söylemelidir. İfadede mutlak suretle İslami usullere uygun bir banka olduğu ifadesi vurgulanmalıdır.
Mal bildiriminde bulunmadığından ifadesi istenenler, durumlarına uyuyorsa paranın kendisine ait olmadığını hasta anne, baba, dede, amca vb yakınına ait olduğunu kendilerine sorulması halinde bunu teyit edebileceklerini belirtmelidir.
Suçtan elde edilmemiş olan ve helal bir şekilde (helal kısmı vurgulanmalı) emeği ile elde ettiği birikimini, herhangi bir bankaya yatırması nedeniyle hakkında soruşturma açılmayacağı, Bank Asya'ya yatırmış olması nedeniyle de soruşturma açılmayacağı belirtilmelidir.
TFF 1. Futbol Ligi'nin isim sponsorluğunu uzun yıllar Banka Asya'nın yapması, ligin adının Banka Asya 1. ligi olması, THY dahil birçok kamu kurum ve kuruluşunun mevduatının bulunması ifade edilebilir.THK’dan yapılan açıklamada, “Türk Hava Kurumu yönetimi olağanüstü genel kural gitme kararı aldı.
Banliyö trenlerini kulllanan Başkentlileri ve özellikle Sincanlıları "daha fazla kızdırmamak" gerekçesiyle telaffuz edilmeyen ancak yüklenici firmalara bildirilen takvime göre, banliyö trenleri 1 Ağustos 2011 tarihi itibarıyla en az üç yıl sefer yapamayacak.
Sarıgül daha sonra Kurşunlu'dan ayrılarak Düzce'ye geçerken, yollardaki 'Çare Sarıgül' yazıları dikkat çekti.AK Parti milletvekili adayları kim? 7 Haziran seçimleri için belirlenen milletvekili adayları listesi güncel olarak haberimizde...
AK Parti milletvekili adayları listesi belirlendi. 7 Haziran genel seçimleri öncesi bir yandan çalışmalarını sürdüren Ak Parti'de, milletvekili aday listesi kesinleşti. AK Parti aday listesini YSK'ya sundu. İşte Genel Seçimlerde Ak Parti'nin milletvekili adayları..
Bu birlik Meclis'te görev yaptığı sürece Meclis Başkanı'nın emrinde olacak.Başkan Hüseyin Karakullukçu, Danıştay'a yapılan silahlı saldırıda hayatını kaybeden Mustafa Yücel Özbilgin'i mezarı başında anarak bir tabuyu daha yıktı…
2011 sonu itibariyle kredi kartları sayısının 51 milyon 360 bin 809'a ulaştığını kaydeden Çetin, okuma-yazma bilmeyenler, çocuk ve çok yaşlı nüfus elendiğinde her Türk vatandaşının cebinde kredi kartı bulunduğu gerçeğinin ortaya çıktığını söyledi.
Söz konusu beş yıllık dönemde kredi kartı harcamalarındaki artış yönlü değişime de dikkati çeken Çetin, 2007 yılında kredi kartlarıyla 141 milyar lira harcama yapılmışken bu tutarın bir önceki yıla göre sırasıyla yüzde 31, 10, 16 ve 24 oranında arttığını belirtti.
Harcamaların hangi ihtiyaçlar için yapıldığı hakkında da bilgi veren Çetin, harcamalarının yüzde 22'sinin market ve gıdaya yönelik, yüzde 13'ünün araç yakıtı, yüzde 9'unun giyim, yüzde 6'sının giyim harcamaları olduğunu dile getirdi.
Eğitim harcamalarının oranının yüzde 1,7, sağlık harcamalarının oranının yüzde 4 olduğunu belirten Çetin, ''Bu dağılım bize tüketicilerin kartı yaşamak için kullandıklarını göstermektedir'' diye konuştu.
Basın toplantısının ardından gazetecilerin sorularını yanıtlayan Çetin, son günlerde tartışılan kredi kartına tek limit uygulamasının çözüm olup olamayacağına ilişkin bir soru üzerine bu konudaki düzenlemenin Banka ve Kredi Kartları Yasasında düzenlendiğini hatırlattı.
Bu yasada bir kişinin kredi kartı aldığı bankalardan aldığı kredi kartlarının toplam limitinin gelirinin iki katını geçemeyeceğinin hükme bağlandığını ifade eden Çetin, bu yasanın hiçbir şekilde dikkate alınmadığını söyledi.
Emniyet Genel Müdürü Celalettin Lekesiz başkanlığında toplanan YDK değerlendirmeler sonucunda, 13'ü birinci sınıf, 16'sı ikinci sınıf, 49'u üçüncü sınıf, 40'ı dördüncü sınıf olmak üzere toplam 118 emniyet müdürüyle 148 emniyet amirinin emekliye sevk edilmesine karar verdi.
Öte yandan 444 üçüncü sınıf emniyet müdürü, ikinci sınıf emniyet müdürü rütbesine; 419 dördüncü sınıf emniyet müdürü, üçüncü sınıf emniyet müdürü rütbesine; 306 emniyet amiri ise dördüncü sınıf emniyet müdürü rütbesine terfi ettirildi.
Halkın seçtiği bir Cumhurbaşkanı ve onun atayacağı yeni Başbakan ile 28 Ağustos'tan sonra yolumuza devam ederken, Derin Devlet'in son kalıntılarının ne tür senaryoları filmleştirmeye teşebbüs edeceklerini hep birlikte göreceğiz.
Ama artık halk da, gerçek devlet de, siyasetçiler de eskisine göre çok bilinçli ve bu tür oyunlara karşı herkes daha hazırlıklı... Kısacası bizim demokrasimizi konu alan filmin "Mutlu son"la biteceğini şimdiden söyleyebiliriz.Hürriyet Gazetesi'nin Doğuş Grubu'na satılacağı iddia edildi.
Doğan Grubu Hürriyet Gazetesi'nin satışı veya ortaklık konusunda opsiyonları değerlendirme kararı aldı. WSJ Türkiye'nin konuya yakın iki kaynaktan edindiği bilgilere göre Doğan Grubu bir süredir, Hürriyet'in satışı konusunda olası alıcılarla görüşüyor.
Görüşülen bu gruplar arasında NTV ve Star TV'yi bünyesinde barındıran Ferit Şahenk'in saibi olduğu Doğuş'un da yer aldığı söyleniyor. Konuya yakın iki kaynak görüşmelerin henüz çok ileri bir aşamada olmadığını, ancak başladığını dile getiriyor.
Bu arada Doğan Grubu şirket hisseleri bugün borsada hızla yükseldi. Doğan Holding hisseleri yüzde 17 ile borsanın en çok kazandıran hisse senedi oldu. Ayrıca Hürriyet Gazetesi yüzde 12.3, Doğan Gazetecilik ise yüzde 6.7 yükseldi.
Cankurtaran Mahallesi'ndeki bir evde yaşayan ve 1994-1999 tarihleri arasında İl Genel Meclisi üyeliği yapan Mehmet Elyas (57), önceki gün gece evde uyuyan eşi Aysun Elyas ve oğlu Ahmet Sait Elyas'ı, odalarında kafalarına tabancayla ateş edip öldürdükten sonra aynı silahla intihar etti.
Mehmet Elyas'ın bir süredir prostat kanseri tedavisi gördüğü ve psikolojik rahatsızlığının bulunduğu öğrenildi.Sakarya'nın Ferizli İlçesi'nde sobadan sızan karbonmonoksit gazından zehirlenen aileden 1 kişi öldü, 3 kişi hastanede tedaviye alındı.
Aklı olanlar, "Barış Açılımı"nı fırsat bilip Anadolu kentlerinde silah ve cephane yığınağı yapan PKK'lılara, hangi güvenlik bürokratlarının göz yumduğunu araştırırlardı... Ya da "Stratejik Ortak" olarak gördüğümüz ABD'nin 15 Temmuz darbe girişimindeki gerçek rolünü anlamaya çalışırlardı.
Bugün "Lozan Türkiye'nin tapu senedidir" diye feryat edenler, o senedin yaratıcılarından biri olan Atatürk'e suikast yapmaya yeltendikleri iddia edilenlerin yaşadıklarını da hatırlasalar, "Fabrika Ayarları" konusunda böylesine pervasızca konuşmazlardı.
Kısacası darbe teşebbüsüne hedef olmuş devletin yanında yer almak varken, bu konuda hık-mık edenlerin herkes farkında.İzmir'in Konak ilçesinde 6 aracın karıştığı zincirleme trafik kazasında 1 kişi öldü.
MARMARA: Az bulutlu ve açık geçecek.Sabah ve gece saatlerinde bölge genelinde yer yer görülecek sis hadisesinin Trakya ile Çanakkale ve Balıkesir çevrelerinde lokal olarak günboyu devam etmesi bekleniyor.
DOĞU ANADOLU: Az bulutlu ve açık geçecek. Sabah ve gece saatlerinde bölgenin kuzeyinde yer yer sis, Erzincan, Tunceli, Erzurum, Kars, Ardahan, Ağrı, Iğdır ve Van çevrelerinde buzlanma ve don olayı görülecek.
Hatay'ın Dörtyol ilçesinde sabah saat 07.31 sularında patlama oldu. İlçedeki ilk patlamadan 2 dakika sonra şiddetli bir patlama daha oldu. O sırada evlerinde olan vatandaşlar panikle sokağa kaçtı. İlçede korku ve endişeye neden olan patlama, Erzin ve İskenderun'da da hissedildi.
Hatay'ın Dörtyol ilçesinde sabah saat 07.31 sularında meydan gelen iki patlama, bölgede büyük paniğe yol açtı. Çevre il ve ilçelerde de hissedilen patlamanın, iki F-16 savaş uçağının alçak uçuşu sırasında ses duvarını aşması sonucu yaşandığı öğrenildi.
Olayın ardından sosyal medyaya yayılan Suriye'den füze atıldığı iddialarını Erzin Kaymakamı İskender Yönden yalanlamıştı. Olayın füze veya bomba kaynaklı olmadığını açıklayan Yönden, patlamalarda ölü ve yaralı olmadığını, olayın detaylıca araştırıldığını belirtmişti.
Konuşmasına, Sivas ve ilçelerine selam söyleyerek başlayan Erdoğan, ''Sivaslı kardaşlarımı, Sivaslı yiğidoları selamlıyorum. Cumhuriyetin temelinin atıldığı sultanlar şehri, İstiklal Savaşımızın başkenti, yiğidin harman olduğu Sivas'ı selamlıyorum'' dedi.
12 Haziran seçimleri son derece önemli. 12 Haziran seçimleri Türkiye için bir dönüm noktası, bir milat olacak. Başlattığımız yatırımları tamamlayacağız, çok daha büyük projeleri başlatacağız. Türkiye'ye kazandırdıklarımızın üzerine yenilerini ekleyeceğiz.''
''Her zaman araştırın sevgili gençler, her zaman sorun ve sorgulayın'' diyen Erdoğan, gençlerin kendi kararını kendilerinin vermesini istedi. Erdoğan, ''12 Haziran'da gençler siz de sandığa gidin, kendi geleceğinize, yani AK Parti'ye mührü basın'' diye konuştu.
Türkiye büyüdükçe bunu çocuklara, emeklilere, engellilere, şehitlerin dul ve yetimlerine yansıttıklarını kaydeden Erdoğan, emeklinin, çocukların, yaşlıların, engellilerin, şehitlerin emanetlerinin haklarını en güçlü şekilde savunduklarını bildirdi.
''Siz oyunuzu verirken, oyunuzu verdiğiniz kişi veya partilerin Sivas'a getirdiği veya getirebileceği bir şey yoksa oyunuzu niye zayi ediyorsunuz?'' diyen Erdoğan, ''Başımızı iki elimizin arasına alalım futbol takımı tutar gibi parti tutmayalım'' dedi.
Yola Sivaslı Aşık Veysel'in sözleriyle çıktıklarını belirten Erdoğan, Aşık Veysel'in ''Uzun İnce Bir Yoldayım'' dizelerini okuyarak, ''Gideceğiz gündüz gece. Uzun ince bir yoldayız. Önümüzdeki dönemde de aynı şekilde yürümeye, gitmeye var mıyız?'' diye seslendi.
Yıldız Dağı'nı kış sporları turizm merkezi ilan ettiklerini belirten Başbakan Erdoğan, ''Madımak Oteli'ni kamulaştırarak yaşanan acıları azaltmanın samimi gayreti içinde olduk. Burayı Sivas Bilim ve Kültür Merkezi olarak yeniden düzenledik. Biz buyuz, laf üreten değil, iş üreteniz'' diye konuştu.
''İstediğin hastaneye, istediğin eczaneye gidiyor musun Sivaslı kardeşim?'' diye meydandakilere soran Başbakan Erdoğan, CHP Genel Başkanı Kemal Kılıçdaroğlu'nun SSK'nın Genel Müdürlüğü yaptığı dönemde halkın hastanelerde kuyruklarda adeta ''zulüm'' gördüğünü anlattı.
Türkiye'yi MHP'den devraldıklarında 230 milyar dolar milli gelir olduğunu, şimdi ise bunun 740 milyar dolara ulaştığını ifade eden Başbakan Erdoğan, 27.5 milyar dolarla devraldıkları Merkez Bankası'nın kasasında ise şu anda 97 milyar dolar olduğunu bildirdi.
Miting alanında, ''Endamın Yeter'', ''50'de Menderes, 80'lerde Özal, 2000'li yıllar Erdoğan'la güzel'', ''Yolun açık olsun Yiğidom'' pankartları dikkati çekerken, sıcak ve kalabalık nedeniyle fenalaşanlara sağlık ekipleri müdahale etti.
Açık söyleyeyim, bu ülkede yaşamayı, bu onurlu halkın, kendilerine makarnacı, göbeğini kaşıyan adam, "hüloğğ" diyenlerin kanalını bile darbecilerden kurtaran o nur yüzlü ninelerin, dedelerin yüzlerine bakmayı hak etmiyorlar.
"Daha fazla özerklik" isteyen Milliyetçi Katalan Partisi eyalet meclisinde çoğunluğu kazanmış, bu arada, bununla da yetinmeyip "tam bağımsızlık" isteyen Katalonya'nın Bağımsızlığı İçin Birlik Partisi de dört koltuk elde etmiş!
Barça-Real maçı, futbol kalitesi açısından elbette karşılaştırılamaz ama siyasi açıdan say ki Ankaragücü-Diyarbakırspor maçı gibi bir şey. (Kenan Evren bu takımın maçlarını seyredebilmek için onu emirle ikinci kümeden birinci lige çıkarmıştı.)
Barcelona'ya da gittim, Biarritz'den Hendaye-İrun üzerinden San Sebastian'a da geçtim. (Biarritz ölmüş, gölgesini sürüklüyor ve eski görkemli günlerinin mirasını yiyor. "Benim emekçi halkım" edebiyatı yapıp küfür etmeyeceğinize söz verirseniz anlatırım.)
Hendaye'da tren değiştirdik (İspanyol demiryolu daha geniştir), RENFE treni daha "no man's land'i" yani köprüyü geçip İrun kasabasına yaklaşırken başladı ayrılıkçı sloganlar ve balkonlarda Bask bayrakları...
İnanmıyorsanız girin YouTube'a bakın, ortalık cumhuriyet marşlarından, cumhuriyetin sarı-kırmızı-mor bayrağından geçilmiyor! (İspanyol merkezi hükümeti bunları kaldırtmak ya da bu siteyi engellemek yoluna gitmiyor.) İngiltere'de de serbest cumhuriyetçilik...
Anlı şanlı The Guardian gazetesinde "kraliçeyi ve ailesini niçin sırtımızda taşıyoruz, artık cumhuriyete geçmenin zamanı gelmedi mi" diye yazılar okudum kendi gözümle. Bunlara kimse "işlem" falan yapmadı.
Tabii içerdeki bir insan için konuşmak doğru değil... Allah yardımcısı olsun.Amasya merkezli 9 ilde düzenlenen Fetullahçı Terör Örgütü/Paralel Devlet Yapılanması'na (FETÖ/PDY) yönelik soruşturmada aralarında iş adamlarının da olduğu 20 kişi polis tarafından gözaltına alındı.
Gözaltına alınan şüpheliler Amasya Emniyet Müdürlüğü'ne getirilirken, adreslerinde bulunamayanlar için aramaların devam ettiği öğrenildi.Güvenlik güçlerinin Mardin'de terör örgütü KCK'ya yönelik düzenlediği operasyonda 13 kişi gözaltına alındı.
Habertürk'ün haberine göre Manisa Aile ve Sosyal Politikalar İl Müdürlüğü'ne bağlı 12-18 yaş grubu rehabilitasyon merkezinde kalan iki kız, erkek arkadaşlarının polis tarafından yurt çevresine yaklaştırılmadığı gerekçesiyle çatıya çıkıp eylem yaptı.
Aile ve Sosyal Politikalar Müdürlüğü'ne bağlı 12-18 yaş grubu rehabilitasyon merkezinden sık sık kaçarak polise zor anlar yaşatan B.A. ve G.N.K. adlı kızlar, erkek arkadaşlarının kendileriyle buluşmasına engel olunduğu gerekçesiyle yurdun çatısına çıktı.
İki kızı çatıda gören çevre sakinleri durumu polise bildirdi. Genç kızlar, ellerindeki çarşafı yakarken, Aile ve Sosyal Politikalar İl Müdürü Murat Konan devreye girdi. Konan uzun süre konuştuğu kızları ikna edince B.A. ve G.N.K. eylemlerine son verdi.
İzmir'de suç örgütleri, belediyeler ve kamu kurumlarına yönelik büyük soruşturmalar yürüten ve yoğun çalışma temposunun ardından Samsun Adliyesi'ne mahkeme savcısı olarak atanan Savcı Murat Gök'ün ölümünün sis perdesi aralanmadı.
Böbrekleri tamamen iflas eden, bel fıtığı ile karaciğer tedavisi gören 'süper savcı' Gök'ün kendisini ziyaret eden yakınlarına, sadece görevini yapmaya çalıştığını, sistem yüzünden görevinden soğudunu söylediği öğrenildi.
Dr. Nafiz Karagözoğlu: Kolonyada etil alkol bulunur. Karaciğer günde en fazla 160-180 gram alkol metabolize edebilir. Fazla tüketimde şuur bulanıklığı, anestezi, narkoz, bulantı, kusma ve mide kanaması, koma, solunum yetmezliği ve ölüme neden olabilir.
'Parsel operasyonu' ile Urla Tapu Dairesi'nde yaşanan rüşvet olayını ortaya çıkardı. Türkiye'nin gündemine oturan yolsuzluk soruşturmalarında Hortum, Arı Kovanı, Sarmaşık, Şafak, Fare Kapanı, Anafor, Okaliptüs, Tırpan, Örümcek, Yengeç, Pranga ve Çelik Yelek operasyonlarına imza attı.
Kaynak: AksamHak-İş Genel Başkanı Mahmut Arslan, taşeron işçilerin, "özel statülü sözleşmeli personel" yerine kamuda kadrolu işçi (4/d) olarak ya da kamunun kuracağı imtiyazlı şirketlerde istihdam edilmesini istediklerini bildirdi.
Arslan, Ekonomi Muhabirleri Derneği'nde (EMD) basın mensuplarının sorularını yanıtladı. Bir basın mensubunun taşeron işçilerin kamuda "özel statülü sözleşmeli personel" olarak istihdam edilecek olmasıyla ilgili görüşlerini sorması üzerine Arslan, şunları söyledi:
"Özel statülü sözleşmeli personel" çalışma düzeninin, sendikal hayatı etkilediğini belirten Arslan, yeni statüyle Hak-İş'in üye sayısının yarıya yakın oranda azalacağını, bağlı 11 sendikanın süreçten olumsuz etkileneceğini ve bunlardan 5'inin yetkisini kaybedeceğini bildirdi.
Kıdem tazminatının yeniden düzenlenmesiyle ilgili bir soru üzerine Aslan, kıdem tazminatı düzenlemesinde taşeron işçilikte olduğu gibi hükümetin bir sürpriziyle karşılaşmak istemediklerini dile getirdi.
Yapılacak düzenlemelerde sosyal tarafların görüşünün alınmasının düzenlemelerin toplumsal kabulüne katkı sağladığını ifade eden Arslan, "Kıdem tazminatıyla ilgili şimdiye kadar görüşümüze başvurulmadı" değerlendirmesinde bulundu.
AA muhabirinin edindiği bilgiye göre, Nuh'un Gemisi Ulusal Biyolojik Çeşitlilik Veritabanı, 2007 yılında, Türkiye biyo-coğrafyasındaki canlı türlerine ait gözlem verilerinin toplanması amacıyla kuruldu.
Türkiye'nin biyolojik çeşitliliğinin izlenmesi amaçlanan Nuh'un Gemisi Ulusal Biyolojik Çeşitlilik Veritabanına geçen yıl 160 bin veri girişinin yapıldığı, sisteme şu ana kadar yaklaşık 350 bin veri aktarıldı.
Bakü-Tiflis-Ceyhan Boru Hattı (BTC) Şirketi, ''Çevresel Yatırım Programı'' kapsamında finansal destek verdiği 8 projeden elde edilen biyoçeşitlilik verilerinin tümünü Nuh'un Gemisi'nin veritabanına aktardı.
Eeee… Para bol olunca… Otel de böyle oluyor.Erkek Sabah okuyordu, divanda.. Karısı da yanında Günaydın'ı karıştırıyordu. Erkek başını gazeteden kaldırmadan mırıldandı.. "Habere bak!.. Erkekler günde ortalama 2 bin 200 kelime konuşurlarmış. Kadınlar 5 bin 500.. İki mislinden fazla.."
Dünya böyle yapıyor.Epeydir düşünüyorum. Özellikle 2007 ve 2011 seçimlerinde AK Parti'ye oy vermiş, siyaseti takip eden, aklı başında, mantıklı insanlarla konuşuyorum. Kimi 30'larında, kimi 70'i aşmış. Kimi hacca gitmiş, kimi hiç namaz kılmamış...
Bazı yorumculara göre bunun nedeni, asıl büyük oy potansiyelinin orada bulunması. Tamam ama ortada bu köşeli söylem yokken de, parti yüzde 50 gibi müthiş bir başarıyı yakalamıştı. Demek ki başka bir mesele var.
Hemen belirteyim ki ben de bu konuda aynen Başbakan Erdoğan gibi düşünüyorum. Ecdâdımızı pespaye bir harem zamparası olarak göstermeye kimsenin hakkı yoktur. Bazıları ecdâda, tarihe, kültüre hiç önem vermezler. Onlara göre Müslüman ve Türk olan her şey kötüdür.
Lâkin burada sözkonusu edilen, dünya tarihinin gelmiş geçmiş en büyük hükümdârıdır. O'na sadece biz değil, bütün dünya 'Muhteşem Süleyman', 'Büyük Türk', demiş; biz de adaletini ve hukuka bağlılığını vurgulamak için O'nu 'Kanunî' diye anmışızdır.
Şimdi, bizim kalemşörler 'Kanunî kaç yıl at sırtında dolaşmış?' diyerek uydurma hesaplar yapıyorlar. Halbuki, burada yıl sayısı değil, devlet işlerini ve cihan hâkimiyetini gerçekleştirmesi önemlidir.
Kanunî'nin hatâları yok mudur? Elbette vardır. Özellikle, söylenenlere kanarak Şehzâde Mustafa'yı idam ettirmesi, bence Osmanlı'nın çok aleyhinde olmuştur. Bu olay tenkit edilebilir; ancak hayır hasenat sahibi Hürrem Sultan'ın dizide resmedilişi bir fâciadır.
Sorarım size, eğer Atatürk hakkında böyle bir dizi olsaydı, TV'lerde gösterilebilir miydi?!... Can Dündar'ın gerçeklere uygun ve Atatürk'ü insanî açıdan değerlendiren 'Mustafa'sı bile nasıl linç edilmek istenildi, unutmadık.
Bunların hepsi bir araya gelince ortaya "Efendim bunlar münferit olaylar" denemeyecek kadar korkunç bir tablo ortaya çıkıyor.. Daha başka örnekler de var, hele son zamanlarda artan.. Oturup döşeneceğim, gazeteci deyişiyle..
Vaktiyle kurultayda kürsüde konuşan muhalif milletvekiline dokunulunca "Ona dokunmak bana vurmaktır, ona yumruk, bana atılan yumruktur" diyen CHP'nin efsanevi lideri rahmetli Bülent Ecevit aklıma geliyor da...
İstanbul Valisi Vasip Şahin, patlamanın ardından İstanbul Emniyet Müdürü Selami Altınok ile olay yerine geldi. Burada incelemelerde bulunduktan sonra gazetecilerin sorularını cevaplayan Şahin, patlamanın saat 17.20'de meydana geldiğini söyledi.
Turizm Şube Müdürlüğü önündeki kulübeye İngilizce olarak "cüzdanını kaybettiği" bahanesiyle bir kadının yaklaştığını ve daha sonra üzerindeki bombayı patlattığını anlatan Şahin, saldırganın öldüğünü belirtti.
Bombalı saldırıyı gerçekleştiren kadının üzerindeki ikinci bomba, özel kıyafetli bomba imha ekipleri tarafından fünye ile patlatıldı. Polis, bu sırada megafonla çevredeki vatandaşları, kontrollü patlama yapılacağı konusunda uyardı.
Turizm Şube Müdürlüğü'ne yönelik bombalı saldırıyı gerçekleştiren ve hayatını kaybeden kadın olay yerine birisi çantasında, birisi paltosunun cebinde, birisi de elinde olmak üzere 3 el bombasıyla geldi.
Nöbet kulübesine yaklaşan kadın, elindeki el bombasının pimini çektiği sırada polis memuru Kenan Kumaş ateş etti. Saldırıda kadın olay yerinde, polis memuru Kumaş ise kaldırıldığı hastanede hayatını kaybetti.
Bu arada İstanbul Emniyet Müdürlüğü'nün son bir yılda terör örgütlerine yönelik 65 operasyon düzenlediği öğrenildi. Kumaş'ın kentte son bir yılda terör saldırılarında şehit olan tek polis olduğu belirtildi.
Kumaş'ın fizik öğretmeni olduğunu ve 3-4 yıl özel dershanelerde öğretmenlik yaptıktan sonra polislik mesleğini seçtiğini ifade eden İnci, "Milletimizin başısağolsun, terörü lanetliyorum" diye konuştu.
Kumaş'ın cenazesinin İstanbul'da yapılacak işlemlerin ardından Trabzon'a getirileceği ve Tonya ilçesine bağlı İskenderli Mahallesi'nde defnedileceği öğrenildi.Türkiye- İsrail gerilimini Alarko Holding Yönetim Kurulu Başkanı İshak Alaton'a sordum. Her zamanki gibi söze derin bir felsefeyle girdi.
Burada hatırlanması gereken bir nokta var. OD ülkelerinde despotik rejimler birbiri ardınca ortadan kalkarken Libya gibi bir ülkenin aynen devam edeceğini düşünmek ham hayal olur. Dolayısıyla Kaddafi'nin ne içerde ne de dışarıda tutunacak dalı kalmıştır. Kaddafi gidicidir. Önemli olan bundan sonrasının örgütlenmesidir.
Silah bırakmaya yönelik bir açıklamanın yapılabilecek olmasına karşı Kandil'den engeller çıkarılmıştır. Biz süreci milletimizin menfaatlerine uygun şekilde sürdürmekte kararlıyız. Alınacak her kararın Türkiye'de silahtan ve şiddetten arındırılmış bir siyaset ortamına katkı yapacağına inanıyoruz. Top hala HDP'nin ayağında. Bakalım iyi kullanabilecekler mi topu?
Genelkurmay eski başkanı Emekli Orgeneral Hilmi Özkök, Balyoz davasında mahkemenin tüm sanıklar için beraat kararı vermesinden çok büyük mutluluk duyduğunu söyledi.Hem Amerikancı ama hem de Kemalist... Böyle saçmalık olur mu? "Hamile bakire" gibi bir şey... Bu memlekette oluyor. Biz "erkek kadın" deyimini bile icat etmiş bir ülkeyiz.
Op. Dr. Turgut Köse, normalde tiroid bezinin 3-5 cm uzunluğunda ve 30 gram ağırlığında olduğunu, bu kadar büyük tiroid bezinin nadir görüldüğünü ifade etti.Hatay'da gerçekleştirilen Gezi Parkı Eylemlerinde başına aldığı darbe sonucu hayatını kaybeden Abdullah Cömert'in ölüm nedeninin araştırılması için İçişleri Bakanlığı'ndan müfettiş talebinde bulunuldu.
Şimdi gelelim Bayındır'ı siyasetin gündemine taşıyan olaya... Bayındır'ı ben de AK Parti Küçükçekmece Belediye Meclis üyesi olduğu dönemde tanıdım. O zamanlar hızlı yükselmek isteyen hırslı bir işadamı-siyasetçi profili çiziyordu. Siyasette istediklerine ulaşamayınca "Özel İş"ine döndü. İşi Atatürk Havaalanında iş adamlarına özel hizmet vermekti.
Bayındır, kirli kaset operasyonuyla ilişkisini inkar etti ama bu onun AK Parti'den ihracını engelleyemedi. Çünkü güçlü şüphe vardı. Bu olaydan sonra bir süre Bayındır'ın sesi soluğu çıkmadı. Ta ki, İstanbul Cumhuriyet Savcılığı'nın yürüttüğü FETÖ lideri Gülen'le ilgili kitap yazmak isterken öldürülen gazeteci Haydar Meriç soruşturmasına kadar...
stanbul Kimyevi Maddeler ve Mamulleri İhracatçıları Birliği (İKMİB) Başkanı Murat Akyüz ise plastik ürünlere büyük ilgi olduğunu söyledi. Akyüz, "Ev ürünlerinde İtalya'yı geride bırakarak Avrupa'da ilk sıraya yerleştik" dedi.CafeRUJ uzmanlarından Saç Uzmanı Nihat Altınbaş'a saçlarımızla ilgilendiğimizi düşündüğümüz halde yine de cansız ve bakımsız görünmesinin nedenlerini sordu.
AK Parti plakası sahibini zengin ediyor. Piyasa değeri 7 bin ile 8 bin lira arası değişen 1991 model Doğan, plakasının 06 AKP olması nedeniyle 300 bin TL'ye satışa çıktı.İnternet ortamında satışa çıkan özel plakaların fiyatları dudak uçuklatıyor. Özellikle plakalarında siyasi partilerin baş harflerini taşıyan araçlar değerinin çok üzerinde satılıyor.
Hürriyet'in haberine göre FETÖ soruşturmasında tutuklanan ve MOBESE'yi Türkiye'ye getiren ekipte yer aldığı için sistemin adındaki 'B'yi temsil eden İstihbaratçı Basri Aktepe'de çıktığı iddia edilen belge "Cenab-ı Allah Ramazan gibi bir ömür yaşamayı ve bayram gibi bir ahirete kavuşmayı nasip etsin. Bayramınız mübarek olsun" ifadeleriyle son buluyor.
ANKA'nın edindiği bilgiye göre, TCDD Genel Müdürlüğü tarafından Başkentray ve Ankara Anakent Belediye Başkanlığı tarafından yapımına başlanan "Yeni Çiftlik Bulvarı" projeleri kapsamında geçen 1 Ağustos tarihinde "ikinci bir bildirime kadar" kaydıyla ara verilen Sincan-Kayaş hattında işletilen Banliyö trenlerinin daha ne kadar çalışmayacağı da belli oldu.
İşin doğası gereği yapım belli bir zaman alacak. Ankaralı şundan emin olsun; beklediğine değecek bir proje gerçekleştiriyoruz. her beş dakikaya bir tren çalıştırılabilecek, mesafeyi kısaltan bu proje Ankara'nın ulaşımda kayıp yıllarını da telafi edecek. Bu Başkentin acil ihtiyacıydı. Daha fazla erteleyemezdik. Başladık yapıyoruz. Zamanında bitireceğiz."
Ağbaba, Twitter hesabından açıklama yaptı. Ağbaba, "Partimizin iktidarın öznesi, Genel Başkanımızın Başbakan, halkın, iktidarın tek sahibi olmayacağı hiçbir çözümün içinde yer almayacağımızın bilinmesini isterim" dedi.Gaziantep’te aracının içerisinde oturan bir kişi kimliği belirsiz kişiler tarafından vurularak öldürüldü.
Olayla ilgili soruşturma başlatıldı.Bursa'nın İnegöl ilçesine bağlı Kurşunlu Belediye Başkanı Erkan Dönmez'in oğlu Kutay'ın sünnet düğününe katılmak üzere Kurşunlu beldesine gelen eski Türkiye Değişim Hareketi lideri ve Şişli Belediye Başkanı Mustafa Sarıgül, yeni bir parti kurma çalışmalarının söz konusu olmadığını söyledi.
ÖSO KOMUTANI FEHİM İSA, MAYINI ELLERİYLE ÇIKARTTITüketici Dernekleri Federasyonu (TÜDEF) Genel Başkanı Ali Çetin, kredi kartları harcamalarının son 5 yılda önemli ölçüde arttığını belirterek, ''Sistem sürekli tüketicileri çılgınca tüketmesi için kamçılamaktadır. Ancak kredi kartları balonu patlama sınırına hızla yaklaşmaktadır'' dedi.
Türkiye'de kredi kartlarının bir gelir unsuru olarak algılandığını kaydeden Çetin, ''Ülkemizde kredi kartları aracılığıyla sahte bir cennet yaratılmış ve tüketiciler çılgınca tüketmeye teşvik edilmişlerdir. Sistem sürekli tüketicileri çılgınca tüketmesi için kamçılamaktadır. Ancak kredi kartları balonu patlama sınırına hızla yaklaşmaktadır'' dedi.
Çetin, tek limit uygulamasının hayata geçmesi için öncelikle kredi kartı ve tüketici kredileri borçlarının yeniden yapılandırılması gerektiğini sözlerine ekledi.Beyaz şeker ve tuz kullanımını düşürmek amacıyla konsantre meyve sularındaki şeker ve tatlandırıcı miktarı ile ekmek ve salçadaki tuz oranı düşürülecek
Emeklilik ve terfilere ilişkin bilgiler, PolNet sayfasından emniyet personelinin kullanıcı adı ve şifresiyle öğrenilebilecek.Her ülkede bir "Devlet" bir de "Derin Devlet" vardır. Totaliter ve otoriter rejimlerde "Derin Devlet", devletin kendisidir. Devlet hukukun üzerinde olduğu, denetlenemediği ve eleştirilemediği için, "Koruma refleksi" gereği asar, keser, bastırır, susturur.
Amerikan siyasi sözlüklerinde "Derin Devlet"i ifade eden kavramlardan biri "İnvisible Government"dır... Yani "Görünmeyen Hükümet" denilir buna... Bu konudaki kitapları okuduğunuz zaman, Amerikan derin devletinin Kongre denetimi dışında dünyada koyduğu eylemleri, hazırladığı darbeleri, suikastları görürsünüz.
İngiliz derin devleti hakkında da 007 James Bond filmleri sayesinde bilgi sahibi olmadık mı? Şimdi de Alman derin devletinin ajanlarının Türkiye'deki dinlemeleri açığa çıktığı için, eski Nazi Gehlen'in Yeni Almanya'nın derin devletine nasıl transfer edildiğini falan herhalde hatırlamaya başlayacağız.
The Wall Street Journal Türkiye'nin haberine göre, Hürriyet Gazetesi Mali Kontrol ve Yatırımcı İlişkileri Müdürü İnci Tarı ise bilgisi dahilinde böyle bir görüşme olmadığını ifade ederek "Böyle bir görüşme olsa biz zaten gerekli açıklamayı yapardık. Bize böyle bir bilgi gelmedi. Dolayısıyla bunlar bizim için dedikodu mahiyetinde" dedi.
Bereket toplumsal bilinç neyin ne, kimin kim olduğu konusunda hiç kavram karışıklığına düşmüyor. İç ve dış komplocuların ana hedefinin Cumhurbaşkanı Erdoğan olduğu konusunda kimsenin kuşkusu yok. Ayrıca demokrasi ve özgürlük sloganları atarak "Devlet"i yok sayanların, dış mimarlarının da içteki uzantılarının da kimler oldukları çok iyi biliniyor.
SİS UYARISI: Sabah ve gece saatlerinde Marmara, İç Ege, Göller Yöresi, İç Anadolu, Karadeniz'in iç kesimleri ile Doğu Anadolu'nun kuzeyinde görülecek sisin; Edirne, Kırklareli, Tekirdağ, Çanakkale ve Balıkesir çevrelerinde lokal olarak gün boyu etkili olması beklendiğinden yaşanabilecek olumsuz şartlara karşı (ulaşımda aksama vb.) ilgililerin ve vatandaşların tedbirli olmaları gerekmektedir.
BUZLANMA VE DON OLAYI UYARISI: Sabah ve gece saatlerinde Kayseri, Sivas, Çorum, Gümüşhane, Bayburt, Erzincan, Tunceli, Erzurum, Kars, Ardahan, Ağrı, Iğdır ve Van çevrelerinde buzlanma ve don olayı beklendiğinden yaşanabilecek olumsuz şartlara karşı ilgililerin ve vatandaşların tedbirli olmaları gerekmektedir.
İlk başta terör saldırısı gibi algılanan patlamanın sınırda güvenlik uçuşu yapan F-16 jetlerinden kaynaklandığı ortaya çıktı. 2 dakika arayla gerçekleşen patlamalar uçakların ses duvarını aşması sonucu yaşandı. Benzer bir olay daha önce Bursa ve Sakarya'da meydana gelmişti. Sakarya'daki olayın askeri jetlerin tatbikat sırasında ses duvarını aşmasıyla gerçekleştiği açıklanmıştı.
-Bu Ali Ağaoğlu'nun yaptığı iş mi yani? İnsan inşa edeceği konutlara talep yaratmak için televizyonlara reklam verir mi? Bunları pazarlamayı düşünmeden sessiz sedasız yapsa binaları, olmaz mıydı? Satarsa satar, satamazsa batar. Mesele bu kadar basit değil mi? Neden projesine konu olan yapıların ormana komşu olduğunu da duyuruyor reklamlarda? O orman insanlar yararlansın diye mi var orada sanki?
''Biz ilhamımızı bu Selçuklu şehrinden, bu Osmanlı şehrinden, bu Cumhuriyet şehrinden alıyoruz'' diyen Erdoğan, Sivas'ın kardeşliğini, dayanışmasını kendilerine rehber edindiklerini söyledi. ''Büyük gün'' diye nitelendirdiği 12 Haziran'dan hemen önce Sivas'ı ziyaret ettiğine dikkati çeken Erdoğan, seçimin Sivas için, Türkiye için hayırlara vesile olmasını diledi.
AK Parti'nin bu büyük kişiye vefasını gösterdiğini ve Sivas Havaalanını hizmete açarak, Nuri Demirağ'ın ismini verdiğini belirten Erdoğan, Demirağ'ın 1930'lı yıllarda İstanbul boğazına köprü yapmayı hayal ettiğini, planı hazırlayarak bunu Gazi Mustafa Kemal Atatürk'e götürdüğünü söyledi. Erdoğan, sözlerini, şöyle sürdürdü:
Merhum Nuri Demirağ'ın kemiklerini sızlattılar. Merhum İskilipli Atıf Hoca'nın muazzez ruhunu incittiler. Bunların genlerinde bu var. Genleri hiç değişmiyor. Fakat biz şunu söylüyoruz; biz bu köprüleri de yapacağız, denizin altında bu geçişleri de yapacağız ve buradan insan olarak kim olursa olsun hepsi gelsin geçsinler. Attık denize, balık bilmezse halik bilir. Biz buyuz.''
CHP Genel Başkanı Kemal Kılıçdaroğlu'nun Eskişehir'e AK Parti'nin reklamı olur gerekçesiyle hızlı trenle gitmekten vazgeçtiğini ifade eden Erdoğan, ''Neyle gideceksin? 'Uçakla.' Tamam da ineceğin terminali de biz yaptık. Ne olacak? 'Karayoluyla gidelim.' Duble yolları da biz yaptık, ne olacak? Nereye gidersen git Kılıçdaroğlu, orada biz varız, biz'' diye konuştu.
Nuri Demirağ'ın ''Şöyle yapacağız, böyle yapacağız diyenlere sormanızı tavsiye ederim. Dün ne yaptınız ki yarın ne yapacaksınız'' sözünü hatırlatan Erdoğan, vatandaşlardan, CHP ve MHP'ye gönül verenlere, ''dün ne yaptınız ki yarın ne yapacaksınız'' diye sorulmasını istedi. Erdoğan, şunları söyledi:
AK Parti Genel Başkanı ve Başbakan Recep Tayyip Erdoğan, ''Türkiye ileri demokrasinin, özgürlüklerin, insan haklarının bölgedeki en güçlü savunucusu haline geldi. Gelin bunu hep birlikte devam ettirelim. Gelin istikrarı, güven ortamını muhafaza edelim. Gelin hep birlikte 'istikrar sürsün, Türkiye büyüsün' diyelim'' dedi.
Türkiye'nin milli gelirini 2023 yılına kadar 2 trilyon dolara, ihracatını da 500 milyar dolara çıkaracaklarını belirten Erdoğan, 79 senede 6 bin 100 kilometre bölünmüş yol yapıldığını, kendilerinin 8 yılda 13 bin 600 kilometre bölünmüş yol yaptıklarını, gelecek dönemde 17 bin kilometre daha bölünmüş yol yapacaklarını söyledi.
Hanımların emeği karşılığını bulsun, sesi daha da yükselsin, siyasette, ekonomide, eğitimde, sanatta daha fazla hanım aktif olsun diye gerekenleri yaptıklarını vurgulayan Erdoğan, ''Onun için diyorum ki Sivaslı hanım kardeşim 12 Haziran'da muhakkak sandığa git, kendine oy ver, yani AK Parti'ye oy ver'' diye konuştu.
Sanatı, sporu, kültürü gençler için desteklediklerini, en son Bakanlar Kurulunun yapısını değiştirerek Gençlik ve Spor Bakanlığını kurduklarını anlatan Erdoğan, gençlere ''Hiç kimsenin sizi istismar etmesine izin vermeyin. Hiç kimsenin sizin üzerinden siyaset yapmasına izin vermeyin'' diye seslendi.
Bağımsızlara oy vermeyi anlamanın mümkün olmadığını kaydeden Erdoğan, ''Ne yapacak? Zayi olmaktan başka bir işe yarar mı? Yaramaz. Yapılması gereken ne? Şu ana kadar Sivas'ın bu hale gelmesinde emeği geçen, eser siyaseti, hizmet siyaseti yapan bir AK PArti var. Onun rotasını siz çizdiniz, AK Parti'yi siz kurdunuz ve yola sizinle devam etmek istiyoruz'' diye konuştu.
AK Parti Genel Başkanı ve Başbakan Recep Tayyip Erdoğan, ''Bizi ayırmak isteyenlere prim vermeyin. Kardeşler, Türküyle, Kürdüyle, Lazıyla, Çerkeziyle, Gürcüsüyle, Arabıyla, Romanıyla, Sünnisiyle, Alevisiyle bu ülkede yaradılanı Yaradan'dan ötürü seviyoruz, bunu böyle bilin. Bu yola da böyle devam edeceğiz, kim ne derse desin biz buyuz. Bir olacağız, iri olacğız, diri olacağız'' dedi.
Medeniyet şehri Sivas'ı tarihi misyonuna uygun şekilde bilim ve eğitim alanında da güçlendirdiklerini belirten Başbakan Erdoğan, ''Sivas Cumhuriyet Üniversitesinde 6 yeni fakülte, 2 yüksekokul ve 3 meslek yüksekokulu kurduk. Sivas Polis Meslek Yüksekokulu'nun inşaatını tamamladık. 500 öğrenci kapasiteli bu okulumuzu en kısa zamanda hizmete açacağız'' dedi.
MHP lideri Devlet Bahçeli'nin, eski model Volvo otomobilini kendi kullanırken çekilmiş klibi, video paylaşım sitelerine düştü. Direksiyonda siyah güneş gözlüğü ile oturan Bahçeli, "Hemşerim" diye nitelediği ve dinlemekten hoşlandığını belirttiği Ferdi Tayfur'a ait 'Sanma Sana Dönerim' isimli şarkıyı dinlerken görüntüleniyor.İlhan Cavcav bir işadamı.
Arslan, "Taşeron işçiler, 'özel statülü sözleşmeli personel' olduğunda serbest toplu pazarlık ve 52 günlük ikramiye haklarını kaybetmiş olacaklar" ifadelerini kullanarak, "özel statülü sözleşmeli personel"lerin 657 Sayılı Devlet Memurları Kanunu'nun sağladığı avantajlarından yararlanamadığına da dikkati çekti.
Biyoçeşitlilik konusunda ulusal veritabanının gelişimine katkı sağlamayı amaçlayan BTC Şirketi, projeler kapsamında toplanan 31 bin 741 kaydı, Nuh'un Gemisi veritabını için gerekli bilgileri içerecek şekilde düzenlendi. Buna göre, çoğu nadir olmak üzere 3 bin 245 bitki, bin 758 memeli, 938 sürüngen, 7 bin 540 kelebek ve 18 bin 260 kuş verisi sisteme aktarıldı.
23 Ekim'de Van'da meydana gelen deprem çok sayıda insan hayatını kaybetti. Enkaz altında kalan ve 108 saat sonra sağ olarak kurtarılan Ercişli Ferhat Tokay'da (14 ) depremin mucize isimleri arasına girdi. Depremin ardından enkaz altında en uzun kalan isim olan Ferhat Tokay, anne, baba ve altı kardeşiyle birlikte Datça Eğitim ve Dinlenme Tesisleri'ne yerleştirildi.
Depremden sağ kurtulan oğullarının küçük biz kaza geçirdiği ifade eden baba Sefer ve anne Neriman Tokay, 'Oğlumuzun kurtulması hem de 108 saat sonra kurtulması bizim için gerçek bir mucize oldu. Tam umutlarımızı yitirdiğimiz bir anda gerçekleşen bu mucize için ne söyleyebiliriz ki. Allah bize oğlumuzu bağışladı. O kurtulduğu gün bizim için yeniden dünyaya geldi' dediler.
ÖNGÖRÜ: ABD Başkanlık seçimleri sonrasında ilişkiler tekrar ılınmazsa, Erdoğan, 2014'e bu söylemle yürür.Sevgili okuyucular, geçen hafta Pazar günü Başbakan Erdoğan'ın bir konuşmasında, 'Muhteşem Yüzyıl' adıyla yayınlanan diziyi eleştirmesi, geçtiğimiz hafta sansasyon peşindeki medyamızda gündemin başköşesine oturtuldu.
'Muhteşem Yüzyıl' dizisinin, bütün olumsuzluklarına rağmen, Türk tarihine ilgiyi arttırdığı da bir gerçektir. Bizce yapılması gereken, senaryo ve kurgu konusunda bilim adamlarından da faydalanarak bundan sonra yayınlanacak bölümlerin düzeltilmeye çalışılmasıdır.Erkek: "Sizinle daha önce bir başka yerde karşılaşmış mıydık?."
Benim öyle bir endişem olmaz.. Bir defa, zaten pek çok kişinin üzerinde yazdığı ve söylenmedik laf nerdeyse bırakmadığı bir konuda tekrara düşmekten kurtulur, kimsenin yazmadığı, ama yazılması gereken bir konuyu ele alırım. Örnek bu köşe.. Herkes Çılgın Projeyi yazıyor nasılsa.. Oysa yazılması gereken "Madam" ın farkında olan yok. Bana yakışan, benden beklenen ikinciyi yazmak..
Ankara'da yolda müzik yapan gençleri toplamış polis.. Okulda erkeklerle geziyor diye 13 yaşındaki kıza gebelik testi yaptırmış müdür.. Otobüste el ele tutuşan gençlere "Burası genelev mi" demiş şöför.. Sekiz kişinin tecavüzüne uğrayan genç kıza baş vurduğu savcılıkta "Buranın kızları çok serbest yaşıyor. Her gün tecavüz şikayeti geliyor. Boşuna uğraşma" demişler.
Hakkında gözaltı kararı bulunan 5 şüphelinin yakalanmasına yönelik çalışma başlatıldı.Müjdeler olsun, Rumelihisarı'nda restorasyon başlamış. Gazeteler öyle diyorlar. Fakat yapılacak olan "taşların arasının doldurulması, kırıkların giderilmesi, ana giriş merdivenlerindeki aşınmanın önlenmesi" gibi entipüften işler...
Hisarın içindeki Osmanlı mahallesine de "gecekondu" gözüyle bakan ve onu yokeden zihniyet yüzünden... (Aynı zihniyet az kalsın Soğukçeşme Sokağı'nı da "sarayın duvarına yapıştırılmış Osmanlı gecekondusu" diye ortadan kaldıracaktı, merhum Çelik Gülersoy'un çabalarıyla sokak elden geçirildi ve çiçek gibi oldu.)
Kuzey Ankara Girişi Kentsel Dönüşüm Projesi'ni TOKİ ve Büyükşehir Belediye Başkanlığı adına yürüten TOBAŞ'ın Genel Müdür Yardımcısı Vasfi Baygın da Suudi heyete çalışmalar hakkında bilgi verdi.'Siirtli Naci' lakaplı Naci Yılmaz'ın adamı, Atatürk Havalimanı'nda uğradığı silahlı saldırı sonucu öldürüldü.
Atatürk Havalimanı'ndaki Havalimanı Emniyet Müdürlüğü'nden Gayrettepe'deki Cinayet Büro Amirliği'ne sevk edilen zanlı, gazetecilerin sorularını yanıtsız bıraktı. Organize suç örgütü üyesi eski hükümlü İlyas Ugar'ı silahla vurarak ölümüne neden olduğu ileri sürülen katil zanlısı G., Asayiş Şube Müdürlüğü'ne elleri kelepçeli olarak getirildi.
Anlayacağınız bazılarının ileri sürdüğü gibi ekonomik krizin koşulları yok bu ülkede. Çünkü devletin kısa vadeli dış borcu yok. Bütçe açığı ve kamu borç yükü düşük düzeyde. Felaket tellallarına sakın inanmayın.Rezidans iddialarıyla sık sık gündeme gelen CHP'li Gamze Akkuş İlgezdi, PKK'lı teröristin cenazesinde gözyaşları döktü.
HSBC Türkiye için üç bankanın teklifte bulunduğu belirtildi. Bloomberg'in haberine göre banka için ING, BNP ve Bahreyn'den Bank ABC teklifte bulundu. HSBC'nin satışa aracılık etmesi için Citigroup ile anlaştığı ifade edildi. Bankanın satış için kendi danışmanlarını kullanma konusunda başarısız olduğu öğrenildi.
1922 yılında yayınlanmış ve bir tür Odisseia çeşitlemesi olan "Ulysses" bizim dilimize ancak Nevzat Erkmen'in olağanüstü çabasıyla 1984 yılında kazandırılabilmişti... Çünkü ülkemizdeki en yetkin Joyce uzmanı ve ithalatçısı sayılan Murat Belge, memleketi kurtarmaktan başını alıp bir türlü şunu çevirmeye oturamıyordu.
Ona inananlar çevresinde toplandılar. Sarıgül, İzmir'den Erzincan'a il il dolaşmaya başladı. İzlenimler hep olumlu geliyordu. Sıra büyük bir siyasal şovla Ankara'ya gidip partinin kuruluş dilekçesini vermeye geldiğinde hiç beklenmedik bir gelişme oldu. Sarıgül Türkiye Değişim Hareketini ve "Karizma"sını bitirdi.
''Kutlamalar için Taksim'e izin verilecek mi?'' sorusuna Vali Güler, ''Sendika yöneticileriyle görüşeceğiz, değerlendireceğiz. Bu sene çekişmelerin yaşanmasını istemiyoruz. Artık belli bir noktaya gelelim istiyoruz'' yanıtını verdi.Seçimin hakkını vermek gerek... Vermeye çalıştık. Erzurum'dan İzmir'e, Diyarbakır'dan Antalya'ya...
Yurt dışı bahis siteleri bonus ve promosyon teklifleri sunarak vatandaşları çekiyor. Ama her şey bu kadar basit değil. Şikayetlere göre; bahis oynayanların hesapları kapatılıp paralara el konuluyor. İnternet üzerinden oynatılan kayıt dışı bahis organizasyonları ile milyonlarca lira el değiştiriyor.
"Türkiye'de ki tekel sistemden bahis yapmayalım diye yabancı bir siteye üye olduk ama onda da hata yapmışız. Bahis sitesine kredi kartımla Türk Lirası olarak 950 TL para yatırdım. Oyunlarda şansım iyi gitti ve yaklaşık 18,000 TL kazancım oldu. Para çekme talebi verdim Paramı çekmeme izin vermiyorlar. 7 gündür bekliyorum mağdur durumdayım."
"Yeni üye olarak geçen hafta bahis yaptım. Banka havale limiti olan 250 € bahis tutturdum ve çekme isteği ilettim. Önce kimlik belgesi istediler gönderdim. Sonra net değil dediler yeniden gönderdim. Daha sonra hesabı kapattılar. Sonra bir kaç sitede araştırma yaptım kazanan bir çok kullanıcıya aynı durum uygulanmış."
Bilgi üretmek için kurduğumuz yapıların yetersizliği bir yana, olanların etik değerlerinin henüz oturmayışı da başka tür sorunlara yol açıyor. Bunların başında borsa olduğunu biliyoruz ve şirketlerin sahip oldukları bilgileri, etik dışı faydaya dönüştürerek "içeriden ticaret" yoluna sapması, her coğrafyada büyük suç.
Fakat STK veya birliklerin elinde tuttukları bilgiyi "kullanma biçimi", en az borsa kadar hayati sonuçlar doğurabiliyor. Bir yandan "yeterince nitelikli bilgi yok" diye şikâyet ederken, ekonomik birliklere emanet ettiğimiz bilginin "kamu yararı" odağı dışına çıkarılması, yeni büyük tehlike olarak karşımızda duruyor.
Yalnız bir sorum var: "Sizce CHP, TBMM boykotuna giderken, acaba ne yaptığının farkında mıydı? Bir sonraki adımını hesaplamış mıydı?"Beyoğlu’nda motosiklete binen 2 kişi, süratli bir şekilde seyir halindeyken kasise çarparak yere düştü. Film sahneleri aratmayan olayda, kazanın hemen sonrası motosiklet patlayarak alev topuna döndü.
Yangın devam ettiği sırada vatandaşlar itfaiye ekiplerini beklerken ilginç bir olay daha yaşandı. Olayın yaşandığı mahallede oturduğu öğrenilen bir kadın, korkuluklara astığı halılarını yangından mal kaçırır gibi kaçırdı. Halılarını kurtaran kadın daha sonra kaldırıma çıkarak yangını izledi. O esnada bazı motosiklet sürücüleri ise yangını görerek geri döndü.
Yeni Tüketici Yasası ile sözleşme sayısındaki artış dikkate alınarak damga vergisinin bir nüsha ile sınırlandırılması öngörülüyor. Ayrıca vergide de sözleşmenin değeri belirleyici olacak. Konut kredilerinde vergi istisnaları yeniden ele alınarak, düşük gelirlilerin konut sahibi olması kolaylaştırılıyor.
Taşınmaz alımlarının finansmanında kullandırılan kredilere ilişkin vergi istisna ve muafiyetlerinde artık sosyal, ekonomik amaçlar dikkate alınacak. Tek konutun satışında vergi muafiyeti için uygulanan 5 yıllık sınırın da kaldırılması öngörülüyor. Yatırımcının üzerindeki vergi yüklerini artıracak tedbirler de alınıyor.
Ünlü simaların dolandırılması sonucu yöntemleri deşifre olan ve insanları dolandıramaz hale gelen tele-dolandırıcılar, yeni bir teknik geliştirdi. Dolandırıcılar, artık aradıkları numaraları 155 değil, bankaların iletişim numaraları olarak gösteriyor. Sözde banka yetkilisi olan dolandırıcılar, şifre ve bilgilerini edindikleri insanların hesaplarını boşaltıyor.
"Önemli olan bir şeyin beyinde bitmesidir. Geriye dönüp bakalım, PKK elinde silah olduğu için mi silahlı mücadeleyi başlattı yoksa düşünsel olarak silahlı mücadeleye inandığı için mi silahlı mücadeleyi başlattı? Şimdi de önemli olan elinde silah olması değil, kafasında silahı bitirmesidir. Örgütün lider kabul ettiği kişi Öcalan kafasında silahı bitirmiştir."
NİHAT HATİPOĞLU'NDAN IRMAK'IN KATİLİ HİMMET AKTÜRK'E TEPKİ!'Amirallere suikast' davası ile Poyrazköy davasının birleştirilmesine karar verildi. Amirallere suikast davasının bugünkü oturumunda tutuklu sanık üç teğmen tahliye edildi. Diğer tutuklu sanıkların tutukluluğunun devamı ve Poyrazköy davası ile birleştirilme kararlarına hakim Oktay Kuban şerh koydu.
İstanbul 12. Ağır Ceza Mahkemesi, 3 gün süren davanın bugünkü oturumunda ara kararlarını açıkladı. Mahkeme, 19 sanık hakkındaki bu dava ile 5'i tutuklu 17 sanıklı Poyrazköy davası arasında hukuki ve fiili irtibat bulunduğunu belirterek birleştirilmesine karar verdi. Bu karar üzerine 'amirallere suikast' davası, Poyrazköy davası üzerinden devam edecek.
Japon mutfağının ünlü yiyeceği sushinin yapımında ve sunumunda kullanılan soslar ile yosun, soya filizi gibi ürünlerde fiyat artışlarının olacağını belirten Koza Gıda İthalat Müdürü Gökhan Şener ise, radyasyon tehlikesinin Türkiye için şu an bir tehlike yaratmadığını, sızıntı büyüdüğü takdirde ithalatla ilgili prosedürlerde değişiklik yaşanabileceğini söyledi.
Yılların çözülmeyen ihtilafının merkez üssü Kıbrıs'ın saygın gazetesi Yeni Düzen'in okur temsilcisi Prof Süleyman İrvan, "evet, katılmalılar" diyor: "(Bu) gazeteciliğin rolünü tanımlama açısından önemli bir sorudur. Soruya cevap kanaatimce Türkiye Gazeteciler Cemiyeti'nin ilan ettiği 'Hak ve Sorumluluk Bildirgesi'nde yer almaktadır.
Sadece gözlem amaçlı ise, zaten Kürt sorununun gözlemciliği ve analistliği, 30 yıldır köşe yazarlarının iş alanı. İkincisi, bu konuda köşe yazarları zaten yıllardır birer akil insan gibi siyasi tartışmalara yön ve katkı verdiler. Vermeye de devam edecekler. Süreci yönetenlerin onların köşelerinden yararlanmaları yeterlidir.
Genç Caddesi'nde açılan sergide konuşan İnsani Yardım Derneği Temsilcisi Muhittin Gili, Gazze'ye insani yardım taşıyan Mavi Marmara gemisine İsrail askerleri tarafından yapılan saldırıda bazı arkadaşlarının şehit olduğunu, bazılarının ise yaralandığını, onların hatırasını yaşatmak için fotoğraf sergisi açtıklarını söyledi.
Gili, 40 fotoğrafın yer aldığı serginin 2 gün açık kalacağını dile getirerek, "Fotoğraf sergimizde baskında çekilen resimler de var. Ben o saldırıda yaralanmıştım ve yaralıyken çekilen fotoğraflarım da bu sergide yer aldı. Bu sergimizi geçmiş yıllarda olduğu gibi, bundan sonraki yıllarda da açmaya devam edeceğiz." dedi.
Üstelik kart ücreti bulunmuyor, kart nedeni ile açılacak hesaplardan hesap işletim ücreti alınmıyor, öğrenci hesaplarına yapılan EFT ve havaleler için aileler masraf ödemiyor. Kartın tüm özelliklerine ilave olarak Denizbank'ın Facebook Bankacılığı'nı kullanarak öğrenciler kartlarına para yükleyebilecekler. Projeyi başka eğitim kurumlarıyla da genişletmeyi hedefliyoruz" diye konuştu.
-Benim üslubum sert de, rakiplerim çok mu yumuşak ve mantıklı konuşuyorlar? Mesela Kılıçdaroğlu Galatasaray Stadı'nın halkın parasıyla yapıldığını yazmış Twitter'e. Bu halkın parasının geçmiş hükümetler döneminde nasıl pul edildiğini görmedik mi? Şimdi yol, baraj, stat, havaalanı, liman yapıyoruz halkın parasıyla. Eski dönemlerde bu halkın parasıyla memur maaşları zor verilirdi.
Bir arkadaşı ile birlikte Odayeri yaylasına gezmeye giden Erkan Baş (35) Yarmakaya mevkisinde ihtiyaç molası verdi. Bu esnada dengesini kaybederek yaklaşık 250 metre yükseklikten, kayalık olan dere yatağına yuvarlanmaya başladı. Baş, şans eseri yuvarlanma esnasında bir ağacın dalına takılarak, dalda asılı kaldı.
Baş'ın dere yatağından çıkarılması endişe içinde bekleyen yakınları, kurtarılmasıyla sevinç gözyaşına boğuldu. Baş, ''Ayağının kayması sonucu uçurumdan düştüğünü, kurtarıldığı için sevindiğini'' söyledi.İddiaya göre yarın savcıya ifade verecek olan eski Genelkurmay Başkanı İlker Başbuğ tutuklanırsa iki kuvvet komutanı istifa resti çekti.
Burada İlker Başbuğ'un, İnternet Andıcı'nın hazırlanması için 14 Nisan tarihinde talimat verdiği ortaya çıkıyor. Peki ne oldu da önce askıya alınan çalışma için 14 Nisan'da yeniden talimat verildi? Orada Mehmet Haberal'ı, Bedrettin Dalan'ı ve Süleyman Demirel'i görüyoruz. 13 Nisan'da Mehmet Haberal tutuklanıyor, eski Cumhurbaşkanı Demirel ise aprona kadar giderek kendisini uğurluyor.
Şimdi de bir başka Kıvrıkoğlu gündemde. Kara Kuvvetleri Komutanı Orgeneral Hayri Kıvrıkoğlu ile Harp Akademileri Komutanı Aslan Güner'in, "İlker Başbuğ tutuklanırsa, istifa ederiz" şeklinde bir restte bulundukları söyleniyor. Sonucunu söyleyeyim mi? Genelkurmay Başkanı Özel ile Başbakan Erdoğan'ın, "Reste rest" kararı aldıkları belirtiliyor.
Açıklamada Türkiye'nin Musul Başkonsolosluğu personeli dahil, Irak'ta alıkonulan tüm vatandaşlarının sağ salim ülkeye dönmelerini teminen ilgili tüm kuruluşların eşgüdümünde yirmi dört saat, titizlikle büyük gayret gösterildiği kaydedildi. Hükümetin bu konulardaki tavrının net olduğunun anımsatıldığı açıklamada, şöyle denildi:
İzmir Cumhuriyet Başsavcılığı, "Askeri gizli bilgi ve belge bulundurma" davasıyla FETÖ/PDY'nin yönlendirmesi ve talimatları doğrultusunda, Türk Silahlı Kuvvetleri (TSK) ve bürokraside taraflı ve kasıtlı usulsüzlükler yapılarak, davanın şüphelilerini kamuoyunda itibarsızlaştırıp tasfiye edilmesini amaçladıkları yönündeki iddialar üzerine 57 kişi hakkında yakalama kararı çıkardı.
İddianamenin temel aldığı "Pandora" veri tabanının ve ele geçirilen diğer dijital imajların, usule ve hukuka uygun olmadığını ortaya koyan kanıtların gündeme getirildiği soruşturmada sanıklara askeri personelin dinlenmesi, konuşmalarının bazı bölümlerinin cımbızlanarak hazırlanan tapelerin savcılığa intikal ettirilmesine ilişkin bulgular da soruldu.
Örgüt mensuplarını, isimlerini kullanmak yerine numaralandıran, "yönetici, üye ve sempati duyanlar" başlığıyla da gruplandıran FETÖ/PDY'nin ayrıca "sohbete gelenler, himmet verenler, gazete ve dergiye düzenli abone olanlar" şeklinde fişlediği üyelerden istenilen nitelikleri taşıyanları atama sürecinde ön sıralara aldıkları tespit edildi.
Kanunda, bu ödeneğin, eğitim-öğretim yılını başladığı aydan sonra ve birinci dönem ders yılının sonundan önce göreve başlayanlara yüzde 75, birinci dönem ders yılından sonra ve ikinci dönem ders yılının sona ermesinden önce göreve başlayanlara yüzde 50 oranında ödenmesinin öngörüldüğünü belirten Çubukçu, şunları kaydetti:
''Bu kapsamda eğitim-öğretim hizmetleri sınıfına dahil öğretmen unvanlı kadrolarda görevli olup fiilen öğretmenlik yapanlara (İlköğretim ve okul müdürleri ile yardımcıları, cezaevi okullarında çalışan öğretmenler, yönetici, eğitim uzmanı ve eğitim uzman yardımcıları dahil, ilköğretim müfettişleri hariç) 540 TL, öğretim yılına hazırlık ödeneği ödenmesi gerekmektedir.''
Kaynak Holding'in FETÖ'nün Türkiye'deki en büyük finans kaynağı olduğunu ifade eden Okumuş, "Bu terör yapısının kurmuş olduğu en önemli holding; Kaynak'tır. Burası, örgüte finans sağlayan şirketlerin başında yer alıyordu. Şu anda Kaynak Holding bünyesinde 105 şirket bulunuyor. Bunlar hile yolu ile kurulmuş şirketler. Sayılarının artacağını tahmin ediyoruz." diye konuştu.
Bizde plan var proje var. MHP'de, CHP'de ne var? Tutturmuşlar yolsuzluk. Artık gülüp geçiyorum. Çünkü bunlar montajcı.Edremit ve Didim'de mültecileri taşıyan teknelerin batması üzerine yaşları 1'le 4 arasında değişen 4 Suriyeli çocuk boğularak can verdi bir bebek de kayboldu. Ekipler 19 mülteciyi kurtarmayı başardı
Gemlik İlçe Jandarma Komutanlığınca adliyeye sevk edilen şüpheli, tutuklanarak Bursa E Tipi Kapalı Cezaevine gönderildi.İslam'da başta şarap olmak üzere alkollü içkiler haram ya... Buradan güç alarak, sanki halkın sağlığını koruyormuş kisvesi altında, yasakçı ve buyurgan bir mantıkla davrananlar var.
Bizim Türkiye Basketbol Federasyonu, Türkiye Cumhuriyeti, İstanbul Valiliği, İstanbul Emniyet Müdürlüğü, Fenerbahçe ve Galatasaray Başkan Yönetimleri olarak bir araya oturmalarını yasakladığımız insanları, FIBA, Uluslararası Basketbol Federasyonu bir araya getiriyor da ondan.. FIBA'ya boynumuz kıldan ince.. "Efendim bunlar hayvan.. Bir araya gelemezler" diyemiyoruz.
Daha pazartesi günü manşetlere taşınsaydı, o iğrençliği yapanların yakalandığı ve haklarında istenen hapis cezalarıyla mahkemeye sevk edildikleri, bir daha başkaları benzeri afişlerle ortamı germeye, tahrik etmeye, ahlaksızlık yapmaya yeltenirler miydi?. Volkan'ı öldürmeye teşebbüs eden o şişeli cani, bugün hapiste olsa, Terim ve Şaş'ın kafaları yarılır mıydı?.
BMC Savunma Sanayi ve Özel Projeler Bölüm Yöneticisi Nadi Postoğlu, AA muhabirine yaptığı açıklamada, İzmir merkezli şirketin 1964 yılından bu yana faaliyet gösterdiğini, 1979 yılında savunma sanayi dalında üretime başladığını ve 2,5 ton, 5 ton ve 10 ton taktik tekerlekli araçlar ürettiklerini anlattı.
''Yeni zırhlı araçlarımız var. Bunlar savaşan, vuran araçlardır ki ismini Vuran koyuyoruz. En iyi savunma taarruzdur düşüncesinden hareketle değişik savaş sistemlerinin entegre edileceği, gerekirse tankla muharebe edebilecek zırhlı araçlar üretmeye devam edeceğiz. Bizim geliştirme sürecimiz çok uzun değil. Altyapı olarak hızlı reaksiyon veriyoruz. İnşallah kısa sürede bunları sunacağız.''
Kirpi'yi üretirken Savunma Sanayi Müsteşarlığı ve Kara Kuvvetleri personeli ile sıfırdan geliştirme yaptıklarını ve TSK'nın istediği özelliklerde araç ürettiklerini dile getiren Postoğlu, 13 kişiyi taşıyabilen aracın en büyük özelliğinin mayın ve balistik tehditlere karşı sağladığı yüksek koruma olduğunu belirtti.
Koyunlarının yemsizlikten birbirlerinin tüylerini yemeye başladığını söyleyen Efe, "Koyunlar birbirlerinin üzerindeki yünleri yedikleri için birçok koyun tamamen yünsüz ve çıplak olarak kalıyor. Çıplak kalan koyunlarımız ise hem soğuktan, hem de açlık ve fosfor eksikliğinden telef oluyor. Hayvanlarım açlıktan birbirlerinin yünlerini yiyorlar ne yapacağımı bilmiyorum." dedi.
İdiaya göre Rus savaş uçakları Türkiye sınırına 17 kilometre uzaklıktaki Hameyin Köyü'ne saldırı düzenledi. Hava bombardımanında yaralanan 6 Suriyeli, yakınları tarafından tedavi için Kilis Devlet Hastanesi'ne getirildi.Bakım, onarım, tesis ve arıza giderme çalışmaları nedeniyle Ankara'nın bazı yerlerinde, 31 Temmuz'da elektrik kesintisi uygulanacak.
Polatlı'da, Gündoğan-Yağcıoğlu-Çanakçı-Sincik Tozlu Köyleri-Aşkar Yaylası-Polatlı Ticaret Borsası-Polatlı Belediyesi Gündoğan Köyü İçme Suyu Tesisi-Şa Ra-Çiftçiler Yem-Eker Mak-Ender Tuğla-Sakarya Tuğla-Koç Tuğla Fabrikaları-Topçu Ve Füze Okulu Sakarya Kışlası Sosyal Tesisleri-3. Şahıs tarımsal sulama müşterilerine bakım çalışması nedeniyle 09:00-17:30 saatleri arasında,
Bala'da, İlçe Merkezi-Kesikköprü Kasabası-Afşar Kasabası-Büyük Boyalık-Küçük Boyalık-Çatal Çeşme-Şehriban-Küçük Bayat-Keklicek-Bahçe Karadalak-Çatalören-Çiğdemli-Sırapınar-Yeniyapan Şıhlı- Koçyayla-Yeniköy-Aşıkoğlu-Aydoğan-Ergin-Büyük Davdanlı-Küçük Davdanlı Köyleri-Abazlı-Tol-Köseli-Kerişli Mahallelerine trafo merkezinde yapılacak çalışma nedeniyle 09:00-12:00 saatleri arasında,
Dört gün önce Bahçelievler Mahallesi'ndeki bir parkta tartıştığı 6 kişi tarafından darp edilerek yaralanan Enes Çelenk, Ordu Devlet Hastanesine kaldırılmıştı. Olaydan kısa süre sonda yakalanan söz konusu 6 kişi gözaltına alınmış, şüphelilerden 4'ü çıkarıldıkları mahkemece tutuklanmıştı.Düzce'de tomrukların altında kalan işçi hayatını kaybetti.
Gelin bu tespitlerin ardından hemen bir mukayese yapalım... Ukrayna ekonomisine bakıldığında Türkiye ekonomisinin neden güçlü olduğu anlaşılıyor. Ukrayna'nın cari açığı yanında bütçe açığı da yüksek düzeyde seyrediyor. Ve ülke ekonomisi büyümüyor aksine daralıyor. Halbuki Türkiye son on iki yılda başardığı bütçe disipliniyle ekonomisini sağlamlaştırmış bir ülke.
Yaklaşık 70 kadın, çalışma izni olmadan barlarda konsomatrislik yaptığı iddiasıyla Ahlak Büro Amirliğine götürüldü. Konsomatris olarak çalıştığı belirlenen kadınlar, Kabahatler Kanunu'na göre idari para cezası uygulanarak serbest bırakıldı.Marmara Denizi'nin çevresini dolaşacak hızlı tren Marmara Ring ile İstanbul Çanakkale arası 40 dakikaya inecek.
ABD, Mısır ve Tunus'ta meydana gelen olaylardaki çekinik tavrını burada da sürdürmek istiyordu. Irak ve Afganistan işgallerinden sonra aldığı yaralar nedeniyle de Arap topraklarına bir kere daha müdahale etmekte mütereddit davranıyordu. Fransa'nın ön almasına bu nedenle sesini çıkarmadı. Kaddafi ne derecede yanlış birisi olursa olsun Fransa'nın bu hamlesi yakın ve orta vadede ne doğuracak, hep birlikte göreceğiz. Onu göremeyecek tek kişi muhtemelen Sarkozy olacak. Şimdi Libya'ya geçelim.
Salihi, "PKK liderlerinden Murat Karayılan'ın İran tarafından yakalandığı ve serbest bırakıldığı" yolundaki tartışmalara, "Karayılan, hiçbir zaman yakalanmadı. Ne menfaatimiz olur ki Karayılan'ı yakalayıp, serbest bırakalım? Biz PKK ve PJAK'ı ortak düşman ilan ettik" diyerek, son noktayı koydu. İran Dışişleri Bakanı, temasları çerçevesinde Cumhurbaşkanı Abdullah Gül ve Başbakan Erdoğan tarafından da kabul edildi.
Küçük bir kızken hayatımın aşkıyla bir köşe başında çarpışarak tanışacağımı ve görür görmez birbirimize aşık olacağımızı düşünürdüm. Büyüdükçe ilk görüşte aşkların ancak filmlerde olduğuna ve ilişkilerin bir takım taktikler üzerine kurulduğuna karar verdim… Düşünsenize; karşı cinse ilgi duymaya başladığımız andan itibaren hemen planlar yapmaya başlarız. Kaçarız, kovalarız, üzeriz, üzülürüz... Aslında bunların hepsi birer taktiktir ve ilişkilerin doğasında vardır.
Bu kan parası isteme işi basına yansıyınca Süreyya Karabulut geri adım atmıştı. Karabulut Ailesi, şimdi Garipoğlu Ailesi'ne 2 milyon liralık tazminat davası açtı. Dava dilekçesinde; cinayet sonrası baba Süreyya Karabulut'un işinden ayrıldığı, anne Nagihan Karabulut'un var olan hastalığının ilerlediği ve kardeş Enver Karabulut'un ruhsal durumunun bozulduğu belirtildi.Genelkurmay eski başkanı Emekli Orgeneral Hilmi Özkök Balyoz davası hakkında konuştu.
Araç sahibi yakını Harun Çağlıyan, aracın çok eskiden alındığını satmaya karar verdikten sonra AKP plakası olduğundan 300 bin TL'ye satışa çıkardıklarını belirtti. İnternette satışa koydukları ilk gün 47 kişinin aradığını belirten Çağlıyan, 3 günde toplam 100- 150 kişinin aradığını söyledi.Satışı 300 bin TL'den yaptıklarını kaydeden Çağlıyan, "Her gün telefonla aranıyoruz. Özellikle bürokratlardan çok arayan var. Şu an en yüksek 240 bin TL'ye kadar teklif geldi.
Kişisel verileri bankadan illegal çıkartan, hesapları ile ilgili bilgileri paylaşan ve hukuki bir gerekçeye dayanmayan bu soruşturmaya imza atan herkesten davacı ve şikayetçi olunmalıdır. Yine İslami usullere uygun faizsiz bankacılık sistemine göre faaliyet gösteren bir bankaya para yatırılması nedeniyle hakkında bu idari/adli soruşturmayı yürütenlerin Anayasa'yı ihlal ettikleri belirtilerek AİHM'ye kadar başvuracağını belirtilmelidir.
Danıştay Başkanı, "Rüya görmüyoruz geçmişteki gibi. Biz yargı olarak tarafsız, bağımsız ve de kararlı şekilde yolumuza devam edeceğiz" diyerek art niyetlilere karşı peşinen postasını koymuş oldu… İyi de etti.İçişleri Bakanı Süleyman Soylu: "Biz şu anda PKK ile yapmış olduğumuz mücadelenin sadece bir safhasındayız. Bu ülkeyle bir daha ama bir daha oyun oynama kabiliyeti olmayacağını onlara önümüzdeki baharda öyle bir göstereceğiz ki..."
Hastaneden yapılan yazılı açıklamada, "Mehmet Ali Birand, 24 Haziran 2011 Perşembe günü pankreasında bulunan kitle nedeniyle hastanemizde başarılı bir ameliyat geçirmiştir. Bu geceyi yoğun bakımda geçirecektir. Sağlığı ile ilgili yeni bir gelişme olduğunda basınla yazılı olarak paylaşılacaktır" denildi.ÖSO birliklerinin El Bab'a ilerleyişi sürerken DEAŞ'lıların geçiş güzergahına kurduğu mayınlardan birini ÖSO komutanlarından Fehim İse kendi elleriyle çıkarttı.
Demokrasilerde de devletin kendini koruma refleksi vardır. Ama bazıları ve özellikle "Bürokratik oligarşi" seçilmiş siyasetçilerin devleti gereğince koruyamayacağını düşünürler. Daha da ötesi bazıları, seçilmiş siyasetçileri ve demokrasinin beraberindeki farklılıkları da, devlet açısından "Tehdit" olarak görürler. Bu şekilde hukuk ve denetim dışı eylemlerle, devleti koruduklarını varsayarlar. Demokrasilerdeki "Derin Devlet" böyle oluşur.
Yakın dönemlere kadar bizde "Derin Devlet" ile "Askeri vesayet" kavramları iç içe geçmiş biçimde anlaşılırdı... AK Parti iktidarında askeri vesayet sona erdirildi. Ama bu "Derin Devlet"in de tümden buharlaştığı anlamına gelmiyor. Üstelik önce MİT'i sonra da iktidarı hedef alan darbe girişimleri ile, yargıda ve emniyette üslenmiş imam- ajanlardan oluşan bir "Paralel Devlet"in varlığını da öğrenmiş olduk.
Şikâyetçi Sungur da sanığın emirler karşısında belli bir sorumluluğu olduğunu belirterek, "Elinde silah da olabilirdi. Savunmalarının dayanağı yoktur" dedi. Zengin'in emir verdiğini söylediği amirlerin tanık olarak dinlenmesine karar veren mahkeme, olay gününe ilişkin görüntülerin incelenmesini kararlaştırdı.Hatay'ın Dörtyol ilçesinde sabah erken saatlerde peş peşe meydana gelen iki şiddetli patlama büyük panik yarattı.
Patlamanın hemen öncesinde gökyüzünde iki uçak gören ve patlamanın bu uçuklar geçtikten hemen sonra yaşandığı bilgisini polise veren balıkçılar patlamanın çok şiddetli olduğuna dikkat çektiler. Amanos dağlarında bulunan ve zaman zaman dinamitle patlatma yapan taş ocaklarında yeni bir patlatma yapılmış olması değerlendirilirken jandarmanın emniyete verdiği bilgilendirmede güçlü uçakların geçişleri sırasında bu tür seslerin çıkabileceği vurgusu yapıldı.
Dörtyol güne patlama sesiyle uyandı. Sabah saatlerinde yaşanan patlama Erzin, İskenderun ve Payas'ta şiddetli şekilde hissedildi. O sırada evlerinde bulunan vatandaşlar panik halinde sokağa çıktı. Görgü tanıklarının verdiği bilgiye göre, patlama iki F-16 savaş uçağının uçuşunun hemen ardından meydana geldi. Gökyüzünde F-16 gördüklerini belirten vatandaşlar, can havliyle sokağa kaçtıklarını ve polise haber verdiklerini anlattı.
Buna göre, trafik düzeni ve güvenlik bakımından tehlike oluşturmayan hiçbir araç parka çekilmeyecek. Trafik ekipleri yasağa uymayan aracı çekmek yerine, ihlal durumunu fotoğraflayarak plakasına ceza kesecek. Otomobili çekici üzerindeyken yetişen sürücüye aracı teslim edilecek. Genelgede, otopark standartları da yeniden belirlendi. Geceleri yeterince aydınlatılmayan, afetlere karşı sigorta yaptırmayan işletmelerin yetki belgesi iptal edilecek.
Yeni düzenlemeye göre artık araçların otoparka çekilmesine trafik polisleri karar verecek. Özel çekiciler 'para kazanacağız' diye yasağı ihlal eden her aracı çekemeyecek. Otomobili çekici üzerindeyken yetişen sürücüye aracı teslim edilecek. Araçları otoparka çekilmesine rağmen 24 saat içinde müracaatta bulunmayanlara çekilme nedeni, uygulanan cezai işlem ile arabanın bulunduğu otoparka ait bilgiler verilecek.
Acaba yarın da kimlere öfkelensek?AK Parti Genel Başkanı ve Başbakan Recep Tayyip Erdoğan, ''Bu CHP'nin dünlerinde yasaklar var, yolsuzluklar var. Bunların dünlerinde Türkçe ezan var, ahıra dönüştürülen camiler var, yasaklanan dini kitaplar, yasaklanan ibadet hakkı var. Bu CHP'nin dünlerinde baskı var, zulüm var, işkence var, güçsüz, itibarsız Türkiye var. Dün neredeler ise bugün de oradalar'' dedi.
Sivas'ın tarih boyunca Pir Sultan, Aşık Veysel, Kadı Burhanettin, Halil Rıfat Paşa, Muhsin Yazıcıoğlu gibi çok önemli kişiler yetiştirdiğini belirten Erdoğan, bu kişilerden Halil Rıfat Paşa'nın, 1882 yılında Sivas'a vali olarak atandığını ve valiliği döneminde 410 kilometrelik Bağdat yolunu inşa ettirdiğini, bu yola 314 köprü, 829 menfez yaptırdığını, Sivas merkez olmak üzere bölgenin tüm illerine yollar yaptığını anlattı.
8,5 yıl boyunca hanımlar için çalıştıklarını ifade eden Erdoğan, ''Evinizde huzur olsun, mutfağınızda bereket olsun, biricik yavrularınızın aydınlık bir geleceği olsun diye çalıştık. Hanım kardeşlerimiz çalışsın, üretsin, okusun diye çalıştık. Gecemizi gündüzümüze kattık bu yolları, bu hastaneleri, sosyal destekleri, özürlü maaşlarını, eğitim ödemelerine önce çocuklarınız, sonra siz hanım kardeşlerimiz için yaptık'' dedi.
''Bizim gençliğimizde yaşadıklarımızı siz yaşamayın diye gecemizi gündüzümüze kattık. 163 bin yeni dersliği gençlerimiz için yaptık. 1 milyon bilgisayarı, bilişim teknolojisi sınıfları kurmak için okullara gönderirken gençliğimiz için yaptık. Sizler için kazandırdık. Geldiğimizde Türkiye'de 76 üniversite vardı, 89 üniversite yaptık. Şu anda üniversitesi olmayan il kalmadı. Niye? İstiyoruz ki Türkiye'de üniversiteye gitmeyen gencimiz olmasın. Önlerini açalım. Ve bunu hızlandırıyoruz.''
''YGS'de kopya var'' diyerek gençleri istismar etmek isteyenlerin ''mahcup, rezil'' olduğunu ifade eden Erdoğan, ''(İnternet yasaklanıyor) diyerek sizi istismar etmek isteyenlerin yalanlarını, iftiralarını yüzlerine çarptık'' dedi. İnternet yasağı diye bir şeyin söz konusu olmadığını, bunun bir yalan olduğunu vurgulayan Erdoğan, daha önce ücretli olarak gayri ahlaki yayınlara filtrasyon yapıldığını, bunun ücretini kaldırdıklarını, isteyenin istediği gibi filtrasyon uygulayabileceğini söyledi.
Meydandakilere, ''bizim size aşkımız var, sevdamız var'' diye seslenen Başbakan Erdoğan, ''Onun için ne diyoruz, bizi ayırmak isteyenlere prim vermeyin. Kardeşler, Türküyle, Kürdüyle, Lazıyla, Çerkeziyle, Gürcüsüyle, Arabıyla, Romanıyla, Sünnisiyle, Alevisiyle bu ülkede yaradılanı Yaradan'dan ötürü seviyoruz, bunu böyle bilin. Bu yola da böyle devam edeceğiz, kim ne derse desin biz buyuz. Bir olacağız, iri olacağız, diri olacağız'' ifadelerini kullandı.
Allah fırsat vermedi.Van'da geçtiğimiz yıl meydana gelen depremlerin ardından kentin yeniden yapılandırılması çalışmaları devam ediyor. Depremden önce Van'ın yaşadığı en önemli sorunların başında gelen içme suyu sıkıntısı 97 milyon TL'ye ihalesi gerçekleştirilen yeni su hattı ile giderilecek. Van'ın su kaynağı olan Şamran Kanalı'ndan Van'a kadar 47 kilometrelik güzergaha 2 metre çapında borular döşeyen Devlet Su İşleri, yeni su hattı ile Van'ın 50 yıllık su sorununu çözecek.
İnsanların içinden rahatlıkla geçebildiği çapta olan su borularının içi beton, dışı çelik ve izolasyonla kaplı. Uzun yıllar sızdırmazlık garantisi olan boruların birbirlerine yapıştırılmasında da özel sistem kullanılıyor. 6 kat kaynak yapılmasının ardından izolasyonun kullanıldığı boruların sızdırmaya karşıda tüm önlemleri alınıyor.Geçen hafta Katalonya'da yerel seçimler yapıldı. Yerel dediysem belediye değil, eyalet seçimleri.
Terörizmin finansmanı, FETÖ/PDY terör örgütü üyesi olmak, silahlı FETÖ/PDY terör örgütüne finans sağlamak ve kamu kurumu aleyhine dolandırıcılık suçlamasıyla Amasya'da 24, Kayseri, Konya, Samsun, Ankara, İzmir, Çorum, Sivas ve Ordu'da 13 olmak üzere toplam 37 şahıs hakkında yakalama kararı çıkartılmasının ardından Amasya Emniyet Müdürlüğü Kaçakçılık ve Organize Suçlarla Mücadele Şubesi (KOM) ekipleri tarafından yapılan eş zamanlı operasyon kapsamında şu ana kadar 20 kişi gözaltına alındı.
Arslan, esnek çalışma düzenlemesi ilgili de eleştirilerilerinin bulunduğunu belirterek, "Bu sistemin uygulama alanının geniş tutulmasını istemiyoruz. Mevsimlik işçiler, ev işlerinde çalışan ve doğum iznine ayrılan kadınlarla ilgili geçici iş ilişkisi kurulmasına karşı değiliz ama bu sistemin metal, otomotiv, maden ve tekstil sektörleri gibi sektörlerde uygulanmasına karşıyız. Hükümete bu konudaki görüşlerimizi ilettik. Umarım tasarı yasalaşmadan gerekli adımlar atılır" diye konuştu.
Internet üzerinden çalışan ve ulusal biyoçeşitlilik veritabanı olan Nuh'un Gemisi, Türkiye'nin doğa korumasına katkıda bulunmak isteyen kurumların, vatandaşların, sivil toplum kuruluşlarının, bilim adamlarının ve araştırmacıların kullanımına, veri girişine ve sorgulanmasına açık. Girilen tüm gözlem kayıtları, veritabanına kabul ediliyor ancak veriler, onay süzgecinden geçerek sisteme kaydediliyor.
Van depreminin simgelerinden birisi haline gelen ve 108 saat enkaz altına sağ kalmayı başaran mucize genç Ferhat Tokay, Datça'da talihsiz bir kaza yaşadı. Dinlenme tesislerindeki banka oturan ve dengesini kaybederek yere düzen Tokay, hastanelik oldu. Düşerken bankın köşesine çarparak kolunu kesen Tokay, ambulansla Datça Devlet Hastanesi'ne sevk edildi. Gerekli tedavi yapılan Tokay, taburcu edildi. Kolu sargıya alınan Tokay'ın 1 hafta içerisinde iyileşeceği belirtildi.
Yaşadığı korku dolu saatleri anlatırken o anları yeniden yaşar gibi olan mucize genç Ferhat Tokay da, 'Enkaz altında kaldığım süre içinde aklım başımdaydı. Kendimi hiç kaybetmedim. Enkaz kazılırken ben onları duyuyordum ancak onlara seslenemiyordum. Sonra bana ulaştıklarında birisi ayağımı görmüş. Böylece beni kurtardılar. Hemen Erciş Devlet Hastanesine oradan Van'a götürdüler. Şimdi buradayım' diye konuştu.ABU DABİ-DUBAİ
Efendim, sen misin bunları söyleyen?... Bu gündem yoğunluğunda kendimizi bir anda televizyon dizileri içinde bulduk. Bilen bilmeyen, her önüne gelen bu konuda ahkâm kesti ve 'saçmalama özgürlüğü'nü kullandı. Yahu arkadaşlar, ilâ maşallah hepinizin fikrinin olduğu bir konuda, ülkenin Başbakanı'nın görüşünü belirtmesinden neden bu kadar rahatsız oluyorsunuz? Başbakan'ın bir TV dizisini kınama hakkı olamaz mı?...
Dizi için reytingi yüksek, demek ki halk beğeniyor diyorlar. Aslında halkımız bu diziden memnun değil fakat bir zamanlar ünlü 'Dallas' dizisi herkesin eleştirisine rağmen nasıl yıllarca rağbet gördüyse, mâhut dizinin de aynı şekilde reytingi yüksektir. İnsan tabiatı biraz da böyledir; hem Cihan Padişahı'nın harem maskarası gibi gösterilmesine kızıp söyleneceksiniz, hem de güzel kadınlar, müstehcenlik ve entrikalarla dolu sahneleri iştahla seyredeceksiniz.
Daha sonra TOKİ'nin Kuzey Ankara Girişi Kentsel Dönüşüm Projesi kapsamında yaptığı konutları gezen Dhowaihy, projenin büyüklüğü ve yapılan çalışmaları çok beğendiğini vurguladı. Açıklamaya göre, TOKİ'nin dar bir kadroyla hızlı ve sağlam konutlar üretmesinin kendilerini çok etkilediğini dile getiren Dhowaihy, benzer projelerin Suudi Arabistan'da da uygulanması için TOKİ'den destek beklediklerini ifade etti.
Gelelim açık pozisyondan kaynaklanan kur farklarının hasar vereceği söylentisine... Cari açığı yaratan Koç, Sabancı, Doğuş, Anadolu, Zorlu gibi büyük şirketler döviz borçlarını ödemelerinde zorluk yaşamazlar bu yıl. Çünkü büyük holdinglerin hepsinin aynı zamanda ihracat yaptığını, döviz kazancı olduğunu biliyoruz. Yine Türkiye'nin 2013 yılı 99.8 milyar dolarlık dış ticaret açığının 16.2 milyar doları altın ithalatından kaynaklanıyor.
Şişli önemli.. Çünkü bu geniş ve yaygın belediye, tam bir Türkiye örneği.. Gerek sosyal, gerek etnik açıdan bir minik Türkiye.. Bu ülkenin en zengin insanları, sosyete dediklerimiz burda.. En fakir gecekondular burda.. İş dünyası burda.. Çalışanlar, emekçiler, memurlar burda.. Türkler, burda.. Rumlar, Ermeniler, Kürtler burda.. Müslümanlar, Sünniler burda.. Aleviler, Hristiyanlar, Museviler burda..
''Biliyorsunuz 1 Mayıs, Emek ve Dayanışma Günü ilan edildi. Salı günü saat 15.00'te sendika konfederasyonlarının İstanbul'daki temsilcileri randevu istedi. Kutlamalarla ilgili görüş ve taleplerini getirecekler, biz de değerlendireceğiz. Geçtiğimiz yıl da malum bir yumuşama sağlanmıştı. Gayemiz kanun dışı gösterilere yer verilmemesi, şiddet eylemlerinden uzak durulması, insanların fikirlerini ifade ederken kanuni sınırlar içinde yer alması.''
"Üye oldum yaklaşık olarak hesap bakiyem yaklaşık 125Bin TL kadar oldu kredi kartına 5 Bin TL para gönderme işlemi yaptım hemen sonrasında hesabım donduruldu. Bana hesabın incelenecek bekle dendi, 10 gün beni beklettiler daha sonra hesap açıldı ama hesap bakiyesi sıfır. Oynanmış ve kazanan bazı kuponlar sistemden kaldırılmış bu sitenin merkezi yurt dışı diye biliyorum. Yazdığım mailler kafalarına göre cevap yazıyorlar, bu sitenin yurt dışı temsilciliğine ulaşabilir miyim?
"Pazar günü hesabımdan 280 TL para çekme talebi verdim. Param hala hesabıma geçmedi. Hala para onların hesabında. Paranın hesabıma aktarıldığı söylendi ama ne para var ne üyeliğim. Şuan üyeliğim iptal edilmiş gözüküyor. Telefonuma üyeliğiniz iptal edilmiştir mesajı geldi. Ne yapacağım ben lütfen yardımcı olun. Ev kirasını ödemem lazım. Bir an önce gereken yapılsın. Zararımın karşılanmasını ve paramın iadesini sizin aracılığınızla talep ediyorum."
Bu çerçevede, Türkiye-AB ilişkileri başlıklı karar tasarısının ele alındığı dünkü oturumda, parlamentoda yer alan siyasi grupların bir kısmının Türkiye'de son dönemde yaşanan gelişmeler ışığında müzakerelerin geçici olarak durdurulmasına ilişkin görüş beyan ettiğini belirten bakanlık kaynakları, siyasi grupların bir kısmının ise Türkiye-AB ilişkilerinin ortak kazanımlarına dikkat çektiği ifade etti.
Olayı gören bir çocuk ise yaşadıklarını anlatırken gülme krizine girdi. Motosikletin yandığı annesine haber veren çocuk, annesinin bir kova suyla motosikleti söndürmeye gelirken kayarak yere düştüğünü söyledi. Çocuk, "Biz burada arkadaşlarla oturuyorduk. Motosikletin üstünde 2 kişi vardı. Burada kayarak düştüler. Tekerlekler falan yandı. Mahalledekiler falan herkes koştu. Patladı mı bilmiyorum ama 'bam' diye ses geldi. Annemin elinde su vardı söndürmeye gelirken düştü, çok komikti" dedi.
Türkiye'de ilk kez robotik cerrahi yöntemiyle kalpten elma büyüklüğünde bir tümör çıkarıldı. Yorgunluk ve nefes darlığı çeken Adnan Yazar'ın kalbinde elma büyüklüğünde bir tümöre rastlandı. 50 yaşındaki Yazar, Mehmet Akif Ersoy Kalp Hastanesi'nde Prof. Dr. İhsan Bakır tarafından ameliyat edildi. Operasyon, tümör parçalanmadan ve hastanın göğüs kafesi açılmadan robotla gerçekleşti. Yazar'ın sağlık durumu iyi. Operasyon ise dünya tıp literatürüne girdi.
Cuma sabahları ATV ekranlarında izleyici ile buluşan Nihat Hatipoğlu da Müge Anlı'daki olaya kahroldu. Konuşmasında Müge Anlı'dan övgüyle bahseden Hatipoğlu, "3,5 yaşındaki minik Irmak'ı kirletip, boğan bu adama hukuk ceza verecek elbette. Allah ne ceza verecek asıl onu konuşmak lazım. Senin cennete girmen çok zor arkadaşım. Utanmaz, ahlaksız, vicdansız, 3,5 yaşındaki bir çocuktan ne istersin? Rezil insan... Hastaysan git tedavi ol" ifadelerine yer verdi.
Mahkeme savunmalarını yapan tutuksuz sanıklar Albay Orhan Yücel, askeri öğrenci Burak Amaç, teğmenler Fatih Göktaş ve Oğuz Dağnık'ın duruşmalardan vareste tutulma talebini kabul etti. Duruşmaya gelen ve uygunsuz görüntüleri kaydedildiği iddia edilen müşteki Burçin Öztürk'ün müdahale talebi ve şikayetçi olup olmayacağı konusunda diyeceklerini bildirmesi için Öztürk'e süre verilmesine karar verildi.
Bazı sanık avukatlarının davaya konu olan ve emanette bulunan flash belleğin incelenmesi için celse arasında dilekçe ile başvurmaları halinde flash belleğin bir örneğinin kendilerine verilmesine karar verildi. Sanık Tarık Ayabakan'ın bilgisayarının getirtilip söz konusu flash belleğin bu bilgisayarda kullanılıp kullanılmadığına ilişkin taleplerinin değerlendirileceğini belirten mahkeme, gerektiği taktirde daha sonra bilirkişi incelemesi yaptırılmasını kararlaştırdı.
Gazetecinin görev tarifi, gazetecilik sınırları içindedir. Gazeteci, görevi gereği haber veya yorum için izlediği kişi, kurum, olgu ve süreçlerin dışında kalabildiği ölçüde, yaptığı iş açısından halk önünde inandırıcı olur. Ne amaçla olursa olsun, arabuluculuk, barış aktivizmi, savaş veya çözümsüzlük eylemciliği, "akil insan komisyonu" üyeliği, inandırıcılık açısından sorunlar yaratmıştır, yaratır.
Otlukbeli Spor Kulübü kayakçılarından Özlem Duman (14), kar yağışını fırsat bilerek caddede kayak yaptıklarını söyledi. Amatör olarak kayak sporu ile uğraşan Adem Duman (35) ise karlı ve güzel havayı değerlendirdiklerini belirterek, "Oldukça zevkli ve eğlenceli anlar yaşadık" dedi.Denizbank tek kartta banka, öğrenci ve yemek kartını birleştirdi. Marmara Üniversitesi ile başlayan Denizbank, bir üniversite ile daha anlaştı yenileri yolda
Olayı gören vatandaşlar. Polis ve itfaiye ekiplerine haber verdi. İhbar üzerine olay yerine gelen polis ekipleri, bölgeye emniyet şeridi çekip, geniş güvenlik önlemleri aldı. Olay yeri inceleme ekipleri, saldırının gerçekleştiği banka şubesinde incelemelerde bulundu. Polis ekipleri, kaçan saldırganların peşine düştü. Olayla ilgili soruşturma başlatıldı.Federal Parlamento'daki "Göçmen kökenli" milletvekilleri içinde İranlı da var, Mısırlı da.
Ama herhalde o da Vehbi Koç gibi davranır ve "Sen hiçbir iktidar partisinin lideri olarak seçime girdin mi" diye yeniden üstelerdi ilk cevabını...Yılbaşı gecesi Reina gece kulübünde gerçekleştirilen terör saldırısının zanlısı olarak Türk savcılığının Türkiye’ye iade edilmesinin istediği 42 yaşındaki Danimarkalı, polis tarafından gözaltına alındı. Gözaltına alınan 42 yaşındaki zanlının, Reina canisi Abdülgadir Masharipov’un saldırıda kullandığı silahı temin eden kişi olduğu bildirildi.
Konya'da 500 polisin katılımıyla içkili eğlence mekanlarına yönelik huzur operasyonu düzenlendi. Konya İl Emniyet Müdürlüğü'ne bağlı, aralarında çevik kuvvet, motorize ve asayiş ekiplerinin bulunduğu yaklaşık 500 polis, merkez Selçuklu İlçesi'nde bulunan 15 pavyonda asayiş uygulaması yaptı. İşyerlerinin çalışanları ve müşteriler olmak üzere yaklaşık bin kişinin Genel Bilgi Toplama (GBT) sorgulaması yapıldı.
Yeni Şafak Gazetesi yazarı Abdülkadir Selvi, internet andıcı emrini veren ve yarın ifade verecek olan eski Genelkurmay Başkanı İlker Başbuğ'un tutuklanması halinde Kara Kuvvetleri Komutanı Orgeneral Hayri Kıvrıkoğlu ile Harp Akademileri Komutanı Aslan Güner'in, "İlker Başbuğ tutuklanırsa, istifa ederiz" şeklinde bir restte bulunduklarını aktardı. Selvi, iki kuuvvet komutanının restine karşılık Erdoğan ve Orgeneral Özel'in de "Reste rest" kararı aldıklarının belirtildiğini belirtti.
İlker Paşa görevi sırasında sık sık hukuk devletine bağlı olduklarına vurgu yapardı. Şimdi bunu göstermenin sırası. Çünkü tutuklu generallerden Mehmet Eröz'ün ifadesinde, "İnternet Andıcı olarak yer alan çalışmanın emrini Genelkurmay Başkanı'ndan aldıklarını, fakat bu kararla 4 tane internet sitesini faaliyete geçirmediklerini, 14 Nisan 2009 tarihinde internet andıcına onay alırken yaptıkları incelemede..." diye devam eden bir bölüm var.
Çağınüzerinde durmaktan kaçınılan en sert fakat en sıradan çelişkisi çocuk sahibi olmak konusu... Günümüzde çiftler tam olarak itiraf edemeseler de, çocuk değil, bebek istiyor! Merak ve heyecan uyandırıcı; çifti oyalayacak, birbirine bağlayacak capcanlı oyuncaklar olarak bebekler!.. Konuşmalarına bakın anlarsınız; güzel oyuncaklardan bahseder gibiler. Ama kaçış yok! Bu çok sevimli "orijinal bebekler" hızla büyüyor. İşler karışıyor. Hayallerle gerçekler çatışmaya başlıyor.
Kabullenmesi zor ama bizi ayakta tutan sevgilerimiz değil, sevinçlerimizdir! Ve ne kadar azdırlar. (Başka bir sevgi olmalı, acıyla değil, sevinçle kardeş bir sevgi!)Ülkemizin önü aydınlıktır. Bugünkü sıkıntılar aşılacak inşallah. Birbirimize güvenmemiz, yardım etmemiz, moral motivasyonunu terk etmememiz lazım. 80 milyonluk bir ülkeyiz. Sınırlarımız hayli geniş. Güçlü devlet, göbeğini kendi kesen bir millet olmak istiyoruz. Elbette sıkıntılarımız var.
Fetullah Gülen'in "bir numaralı şüpheli" olarak arandığı soruşturmada gözaltına alınan 49 kişiden 13'ü, sorgularının ardından serbest bırakıldı. Aralarında Gülen'in de bulunduğu 8 kişiye ise halen ulaşılamadı. 36 sanık ise "Terör örgütü kurmak, üyesi olmak ve örgüt adına faaliyetler yürütmek, örgüt adına kamu personelinin resmi belgede sahteciliği, özel hayatın gizliğini ihlal, kişisel verileri kanunsuz elde etmek ve saklamak, sahte delil üretmek" gibi iddialarla adliyeye sevk edildi.
İzmir Emniyet Müdürlüğünde 3 günden bu yana ifadeleri alınan, aralarında merkez valisi, emniyet müdürleri ve mülkiye müfettişlerinin de bulunduğu zanlılara, "FETÖ/PDY terör örgütüne neden üye oldukları, askeri personele neden sahte evraklarla kumpas kurdukları, bu yolla devlet bürokrasisinde varmak istedikleri nihai hedefin ne olduğu, dijital verilerin nasıl oluşturulduğu, özel hayatın gizliliğinin ihlali" gibi çok sayıda soru yöneltildi.
FETÖ'cülerin ülke içinde ülke kuran bir yapı olduğunu dile getiren Okumuş, "Tavuk çiftliğinden savunma sanayine kadar varan tüm sektörlerde şirketler kurmuşlar. Kaynak Holding'in bünyesinde faaliyet gösteren FETÖ'ye bağlı şirketlerde, bir tek motor ve araç kaportası üretilmiyor. Onun dışında bunların olmadığı hiçbir alan yoktur. Daha önce de söylemiştim. Bir kez daha tekrar ediyorum: Para nerede ise Paralel oradadır." ifadelerini kullandı.
Aydın'ın Didim ilçesinde Samos adasına geçmek isteyen çoğunluğu Suriyeli 31 mülteci, önceki gece tekneyle yola çıktı. Ancak kısa süre sonra tekne, Mavişehir Sitesi açıklarında alabora oldu. Sabah avlanmak için denize açılan balıkçılar, durumu fark edince Sahil Güvenlik Ekipleri'ni aradı. 29 mülteci balıkçılar ve Sahil Güvenlik ekipleri tarafından kurtarılırken, kayıp olduğu bildirilen biri 4 aylık bebek 2 kişi ise aranıyor.
Yunanistan'ın Kilimli Kalimnos ile Kalalimnos adaları arasında ve Kardak Kayalıkları'nın batısında 17 metrelik eski bir tur teknesinin battığı, faciada teknede bulunan 180 kişiden 12'si çocuk 19 kişinin öldüğü, 23 kişinin de kaybolduğu öğrenildi. 138 kişide Yunan Sahil Güvenlik ekipleri ve balıkçılar tarafından kurtarıldı. Rodos adası açıklarında batan başka bir tekneden de 6 kişi kurtarılırken, 3 kişi kayboldu.
Bu tarihten önce sigortalı olanların emekli maaşı hesaplanırken önce 2000 öncesi prim günleri ve prime esas kazançları alınıyor. Daha sonra 2000 ile 2008'in 10'uncu ayı arasındaki günler ve primler için bir hesaplama daha yapılıyor. Ardından bu kez 2008'in 10'uncu ayından sonraki dönem dikkate alınarak hesaplama yapılıyor. Bu hesaplamalarda 2000 öncesinde aylık bağlama oranı daha yüksek iken bu tarihten sonra biraz daha düşüyor.
Bu üç hesaplama toplanarak çalışanın emekli maaşı ortaya çıkarılıyor. Yukarıdaki hesaba göre 2000 öncesinde daha çok prim ödeyenlerin maaşları diğerlerine göre daha yüksek çıkıyor. Oysa bu hesaplama tek bir aylık bağlama oranı üzerinden yapıldığında hem 'intibak' gibi talepler ortadan kalkacak hem de emekli maaşları arasındaki makas daralacak. Mevcut uygulamaya göre emekli maaşınızı çalışırken artırmak için de bazı yöntemler var.
Belediyenin hisse sahibi olduğu bir arsa satışından kaynaklı meydana geldiği değerlendirilen olayın duyulmasıyla çok sayıda polis, belediye hizmet binasına geldi. Çelik yelekleriyle önlem alan polisler, binayı da boşalttı. Belediye binasının ön ve arka kısmında bulunan otoparklardaki araçlar da dışarıya çıkartıldı. Şüpheli ardından ekna edilerek gözaltına alındı.Şairin Datça'daki mezarı, kimliği belirsiz kişilerce parçalandı. Mezar başında geçen haftaki şaraplı anma, tartışma konusu olmuştu
''Dünyaya Türk savunma sanayinin geldiği noktayı gösteriyoruz. Bize önderlik yapan Savunma Sanayi Müsteşarlığı'na çok teşekkür ediyoruz. Birçok ülkenin savunma bakanlığı orada Kirpi hakkında görüşmek üzere bizden randevu aldı. Bu gelişme bizi gururlandırıyor. BMC'de bir dev yatıyor. TSK'nın tüm kara araçlarını tasarlama ve üretme kabiliyetine sahibiz. Başka kaynaklar aramaksızın bu kabiliyeti kullanarak diğer araçları da tasarlama görevinin bize verilmesini ve birlikte çalışmayı istiyoruz.''
Düzenli beslenemeyen ve gerekli mineralleri alamayan hayvanların birbirlerinin tüylerini yemeye başlayabileceğine dikkat çeken Araboğa, "Hayvanlar mineral maddelerini düzenli yem yiyerek almaları gerekiyor. Eğer hayvan düzenli beslenip mineral alamazsa yemden alamadığı bu gereksinimini yabancı madde yiyerek sağlamaya çalışmakta. Genelde toprak, kemik, yün vs yabancı maddeleri yemekteler. Bu durum veterinerlikte pike hastalığı olarak tanımlanır." şeklinde konuştu.
Çubuk'da, Cumhuriyet Mahallesi-PTT Caddesinin bir kısmı-Çarşı-Murat-Boşnak-Bulut Sokaklar-Gazi Emir Caddesi-Lokman-Aksu-Ceyhun-Çağdaş-Şehit Musa Kaplan-Çalı-Ertuğrul Gazi-Sebat-Dinç-Ulvi Sokaklar-Saray Caddesi-Nur (1-2-3-4-5)-Merve (1-2-3-4)- Milli Caddesi-Çarık (1-2-3)-Mehmetçik- Sefer-Hürriyet Caddesi-Bulvar (1-2)-Arduç (1-2-3-4-5-6)-Petek (1-2-3)-Mercek Sokaklar-Millet Parkı-Çubuk Adliye Binası ve civarına bakım çalışması nedeniyle 08:00-18:00 saatleri arasında,
Dr. Ender Saraç: Dolu mesane tekniği aslında çok özel bir yoga tekniğidir. Ciddi bir eğitim ve zihin kontrolü gerektirir. Sinir sisteminin beden üzerinde bu kadar net bir şekilde hakimiyet kurması kolay değildir. Batı dünyası da son dönemde kişisel gelişim kurslarında bu özel tekniklere yer vermeye başladı. Çok özel durumlarda uygulanabilir, her zaman yapılacak bir şey değildir. Türkiye'de de bu tekniği uygulayan kişiler var. Ancak çok kolay değildir, ciddi bir stres eğitiminin bir parçasıdır.
Prof. Dr. Halim Hattat (Aile Sağlığı Araştırma Derneği Başkanı)Ürolojik açıdan bakarsak, böbreklerde dokuz saatte yarım litre idrar depolanır, bazı durumlarda bu bir litreye çıkabilir. Rahat ve gevşeme durumunda olanlar sıkışma hissi yaşamadan rahatlıkla bu idrarı tutabilir. Nabız kontrollerini bile sağlayabilir, endişeden uzaklaşabilir. Ana odaklanma ve farkındalık tekniklerini biz cinsel sorunların çözümünde de kullanıyoruz.
Ama içindeki yanlışları düzelteceğiz. Eksikleri gidereceğiz. Binayı sadece temsil gecelerinde kapılarını açan bir yer olmaktan çıkarıp, 24 saat yaşayan, insanların boş saatlerinde gelecekleri bir 'Yaşam Yeri' yapacağız" dedi.. Paris Pompiodu Kültür Merkezi gibi.. AKM Mimarı Hayati Tabanlıoğlu'nun oğlu Murat da mimardı ve günümüzün en önde gelen tasarımcılarından biriydi. Onunla el ele verdi ve harika bir plan hazırladılar. Finansman da hazırdı.
İstanbul Avrupa Kültür Başkenti Ajansı, başbakanın talimatı ile 75 milyon lira ayırmıştı. Ama hani o kerametleri kendilerinden menkul bir takım adamlar, gene dava açtılar. Ne acıdır ki, yargı gene dosya üzerinden "Yürütmeyi durdurma" kararı verdi. O proje de yattı. İstanbul, opera çukuru olmayan Avrupa Kültür Başkenti olma utancını yaşayınca Ertuğrul Günay "Lanet olsun" dedi.. "Açalım da nasıl olursa olsun açalım.."
Söz konusu sitelerde anne veya baba olduğunu iddia eden kişilerin yazdığı mesajlar ise kan dondurdu. Bir anne adayı henüz doğmamış bebeğini evlatlık vermek için şunları yazdı: "22 haftalık hamileyim. Henüz bebeğimin cinsiyetini bilmiyorum. Bebeğimi direkt nüfusuna alacak, doğumu kendi yapmış gibi gösterecek ve gerçekten iyi bakabileceğine inandığım bir aileye vermek istiyorum. İlgilenenler buraya telefon numarasını ya da mail adresini bırakırsa dönüş yaparım..."
İyi bir okuldan iyi bir dereceyle mezun olduğum için 11 yerden iş teklifi aldım. O zamanın parasıyla yıllık 110 bin dolar teklif eden firmalar varken, ben 29 bin dolar maaşla bir teknoloji firmasında çalışmayı kabul ettim. Çünkü hedefimde bir teknoloji şirketi kurmak vardı. Burada 5 yıl çalıştıktan sonra ayrıldım. Bir süre sonra iki ortak bu şirketin yazılım bölümünü aldık. İlk işim Novasoft'u kurmak oldu.
Başbakan Recep Tayyip Erdoğan Katar'ın Türkiye'de LNG (sıvılaştırılmış doğalgaz) tesisi kurmak için yatırım yapmak istediğini söyledi. Doha'da gazetecilerle sohbet toplantısı düzenleyen Erdoğan, Katarlı yatırımcıların Türkiye'de özel bir LNG firması satın almak istediğini belirterek, "Kendilerini Ceyhan'a yatırıma davet ettik. Olumlu yanıt aldık. Katar Türkiye boru hattı güzergâhında. Suriye sorun yarattı. Yeni güzergâh planlanması gerekiyor" dedi.
Başbakan Erdoğan'ın temaslarına eşlik eden Enerji ve Tabii Kaynaklar Bakanı Taner Yıldız da Türkiye'nin Katar'dan doğalgaz anlaşmasıyla bu yıl 3 milyar metreküplük civarında gaz alacağını belirterek, "Türkiye doğalgazdaki ihtiyacını birçok ülkeden uygun fiyatla karşılamaya çalışıyor. Fiyatta mutabakat sağlanması halinde, biz bu gazı almaya başlarız. Özel sektör eliyle mi yoksa BOTAŞ kanalıyla mı olacağı gibi ayrıntılar daha sonra görüşülecek" dedi.
Rapora göre, ayaklanmaların sıçramasını önlemek ve gerçek reform yapmaktan kaçınmak için 30 milyar dolarlık kamu yatırım programının açıklandığı Suudi Arabistan'da, petrol fiyatlarının yükselmesi ülkenin GSYH'sini 5 milyar dolardan fazla artırdı ve kamu gelirlerini 60,9 milyar dolara çıkardı.CHP lideri Baykal, Anayasa değişikliğiyle ilgili olarak, "Parlamentoda, referandumda, Anayasa Mahkemesi'nde sonuna kadar mücadele edeceğiz" dedi.
Baykal, partisinin TBMM Grup toplantısında yaptığı konuşmada, çok yoğun tartışmaların içinden geçildiğini söyledi.Türkiye'nin yıllardır, tarım ve hayvancılıkta yanlış politikalar izlediğini hep dile getirdiklerini anlatan Deniz Baykal, hükümetin, et fiyatlarının tavan yapmasından sonra müdahale etme kararı aldığını belirtti. Baykal, hükümetin bu konuyu günübirlik, anlık tedbirlerle ele alamayacağını ifade ederek, ''Et fiyatları son dönemde roket gibi fırlamıştır'' dedi.
Konuşmasında, bedelli askerlik konusunda yaşanan tartışmalara da değinen Baykal, bu konunun her yıl mutlaka gündeme geldiğini söyledi.Başbakan ve bakanların bu konuyu bütün boyutlarıyla öğrenmiş ve bilmiş olmaları gerektiğini ifade eden Baykal, yaklaşan seçim ve referandum öncesinde bu konunun ''bir çözüme bağlamak imkanı var'' denilerek gündeme getirildiğini ve insanların umutlandırıldığını kaydetti.
Olayın hemen ardından, ''saldırının organize bir hareket, AK Parti'lilerin işin içinde, saldırıyı yapanların uzantılarının Ankara'da olduğunu söylediklerini'', ancak ''hükümetin bu görüşlerine aldırış etmediğini'' söyleyen Baykal, hükümetin, ancak Samsun'da Ahmet Türk'e, Kayseri'de Enerji ve Tabii Kaynaklar Bakanı Taner Yıldız'a yapılan saldırının ardından bu olayı araştırmaya karar verdiğini kaydetti.
Tutuklu oldukları dönem içerisinde TSK'dan ihraç edilen personel listesinde kendilerinin de bulunduğunu, olayların aydınlanmasından sonra serbest kaldıklarını belirten Çoban, devlete ve hukuk sistemine güvendiğini, kendileriyle ilgili bir düzenleme yapılacağına inandığını sözlerine ekledi.Uyuşturucuyu yurt dışına çıkarmak ve emniyet birimlerinden kaçırmak için ilginç bir yöntem daha ortaya çıkarıldı.
Uyuşturucu ile bağlantılı olabilecek bütün kişilerin yakalanabilmesi amacıyla titiz bir çalışma yürüten polis, harekete geçti. Uyuşturucunun gizlenmesi için Sultanahmet'te atölyesi bulunan bir heykeltraş ile işbirliği yapıldığı belirlendi. Heykeltraşın, uyuşturucuyu kalıp mermer içine gizlemek için çalışma yapacağı ve bu şekilde eroinin yurt dışına ithal ediliyormuş gibi yola çıkarılacağı belirlendi.
Bu arada söz konusu rapor, Yaşar Üniversitesi İktisadi ve İdari Bilimler Fakültesi Dekanı Prof. Dr. Erinç Yeldan, Kalkınma Bakanlığı Bölgesel Gelişme ve Yapısal Uyum Genel Müdürlüğü İzleme, Değerlendirme ve Analiz Dairesi Başkanı Kamil Taşcı, Ortadoğu Teknik Üniversitesi Öğretim Üyesi Doç. Dr. Ebru Voyvoda ve Kalkınma Bakanlığı Bölgesel Gelişme ve Yapısal Uyum Genel Müdürlüğü İzleme, Değerlendirme ve Analiz Dairesi Planlama Uzmanı Mehmet Emin Özsan tarafından hazırlandı.
Şoförlerle aralarındaki telefon konuşmalarında trafik polislerini "lastikçi", ceza yemeyi ise "lastik patlatma" olarak şifreleyen 6 formenin, şifreli konuşmalarla harekete geçip irtibat kurduğu trafik polislerinin ekip şeflerine görev yaptıkları güzergahlardaki akaryakıt istasyonları ve dinlenme mekezlerinde rüşveti elden verdikleri, formen başı aylık 1500 ile 2000 lira rüşvet alan 3 kişilik bir ekip başının ayda 5-6 formenden 10 ile 15 bin lira arasında rüşvet topladığı tespit edildi.
Ama, bu skandal yüzünden medya çalışma kurallarının yasalarla düzenlemesini de çok tehlikeli buluyor. Onun yerine medyanın 'kendisini terbiye etmesini', (sorgulama ve cezalandırma ile) yetkilendirilmiş, bağımsız gazetecilerin görev alacağı bir "merkezi ombudsman" kurumunun kurulmasını öneriyor.Nöropsikiyatri uzmanları değişen yaşam koşullarının boşanmalarda şiddetli geçimsizlik yerine evlilik yorgunluğunu ön plana çıkardığını söylüyor
Kadın Erkek Fırsat Eşitliği Komisyonu Başkanı Azize Sibel Gönül, yeni yasama yılının ilk gündeminde boşanmanın sebeplerinin araştırılması için Meclis Araştırma Komisyonu kurulmasını talep edeceklerini bildirdi. Gönül, "Aile birliğinin bozulmasından en çok çocuklar etkileniyor. Çocukların korunması için boşanmalardaki hızlı artışın sebeplerinin araştırılması ve buna göre önlemler alınması gerekiyor" diye konuştu.
Türkiye İstatistik Kurumu'nun 2010 verilerine göre Türkiye'de, evlenen çift sayısı, önceki yıla oranla yüzde 1.53 azalarak 582 bin 715'e düştü. Boşanmalarda yüzde 3,.86 artış görüldü. 2011'in ilk üç ayında 99 bin 659 çift evlendi, 31 bin 413 çift boşandı. Yılın ilk çeyreğindeki boşanmaların yüzde 40.7'si, evliliğin ilk 5 yılında gerçekleşti. Boşanmaların yüzde 42.6'sının nedeni iletişim problemi.
YAkup Saygılı tutuklanmadan 'kendisiyle görüştüm ve dönemin Başbakanı konusunu sordum. Yakup Saygılı kendisinin onayladığı bir metinde bu ifadenin geçmediğini fakat altında çalışma yapan arkadaşlarının böyle bir ifade kullanmış olabileceklerini kaydetti. Bana şöyle bir örnek verdi: Mesela siz Genel YaYın Yönetmenisiniz, haber getiren muhabirlerinizin metinlerini kontrol edip yayına veriyorsunuz değil mi?'
"Referandum her iki anlamda da olumlu etki yapacaktı. Hayır çıksaydı AK Parti'nin seçimlere daha iyi hazırlanacağı beklentisi olacaktı. Ben açılışta 'evet'le birlikte hızlı bir açılış bekliyorum ama piyasalar kendi dinamikleri içinde nötr'leşir diye düşünüyorum. Evet çıkınca yabancı sermayenin bakış açısında olumlu gelişme olacağını düşünüyorum. Türkiye yurtdışındaki çalkantılara rağmen ayakta kaldı."
"Seçmen ve toplum iradesini yansıtan referandumun sonucunun saygıyla karşılanması gerekir. TÜSİAD referandum sonucundan bağımsız olarak, Türkiye'nin yeni bir anayasaya olan ihtiyacının canlı kalacağını pek çok kez dile getirmiştir. Hedef; bir arada, özgürce yaşama irademizin ifadesi ve gerçek bir toplum sözleşmesi niteliğinde hazırlanacak bir 21. yüzyıl Anayasası olmalıdır."Olağanüstü kurultay salonuna sadece muhabirler ile foto muhabirleri alınacak. Kameralara izin verilmeyecek.
"Bizim hedefimiz belli, rotamız net. Biz bu ülkeyi büyütmek zorundayız. Yeni dünyada bir tek güç var, o da sağlam ekonomidir. Bize düşen; dünyada oluşturulmaya çalışılan Türkiye algısını değil, Türkiye gerçeğini galip çıkarmak. O gerçek de şudur: Kendi uçağını, tankını üreten, dünyanın enerji akışına yön veren, çevresindeki zulme dur diyebilen, her koşulda büyüyen, her koşulda kenetlenen bir millet."
- O gerçek de şudur: Kendi uçağını, tankını üreten, dünyanın enerji akışına yön veren, çevresindeki zulme dur diyebilen, her koşulda büyüyen, her koşulda kenetlenen bir millet.Araç plakalarına standart getiren yeni düzenlemenin ardından ülke genelinde yapılan denetimlerde 53 bin 110 sürücüye ceza kesildi. Tescil plakalarını yetkisi olmadığı halde basan veya dağıtanlara da 10 bin 383 lira idari para cezası getirildi
Çavuşoğlu, Başbakan Tayyip Erdoğan'a, AK Parti Hükümeti'ne ve TBMM'ye bu çalışmalar için teşekkür etti. Çavuşoğlu, "AK Parti iktidarlarının izlediği çok önemli stratejik dış politikalar sayesinde ve Türkiye'nin önemli konularda oynadığı rol sayesinde, Türkiye hem Avrupa Konseyi'nde, hem ülkeler hem de uluslararası örgütler nezdinde güçlü bir ülke haline gelmiştir. Bu politikalar ve çalışmalar sayesinde bizim işimiz AKPM'de daha da kolaylaştı" dedi.
Kaza, saat 04.00'da sıralarında Florya E-5 kavşağında meydana geldi. Görgü tanıklarının ifadesine göre, 34 GR 3090 plakalı motosikletiyle Küçükçekmece'den Yeşilköy istikametine süratli şekilde seyreden Volkan Dönmez (34), Florya E-5 Kavşağı'nda başka bir aracın çarparak yaraladığı kediyi ezmemek için gidonu aniden kırdı. Motosikletinin h'kimiyetini kaybeden Volkan Dönmez, kaldırıma çarpıp yeşil alana uçtu.
Türk Tarih Kurumu Başkanı Refik Turan da İnalcık için, "Siyasetten iktisada, hukuktan sosyal tarihlere kadar birçok alanda zirve eserler meydana getirdi" dedi. Bilkent Üniversitesi'nde düzenlenen törende konuşan Üniversite Rektörü Abdullah Atalar ise "Enerjisi hepimize örnek olmalı. Üniversite olarak da, gençlik olarak da ona çok şey borçluyuz" ifadelerini kullandı. Bilkent Üniversitesi Tarih Bölümü Başkanı Mehmet Kalpaklı da, İnalcık'ın Osmanlı tarihi alanında birçok eser verdiğini belirtti.
Prof. Dr. İnalcık'ın naaşı toprağa verilmek üzere İstanbul'a götürüldü. Cumhurbaşkanı Erdoğan'ın talimatı ve Bakanlar Kurulu kararı ile İnalcık'ın naaşı bugün İstanbul'da Fatih Camisi Haziresi'ne defnedilecek. Hazirede Fatih Sultan Mehmed Han ile Plevne kahramanı Gazi Osman Paşa'nın türbeleri de var.İstanbul'a özel trafik - yol durumu haritasını sizin için hazırladığımız yol durumu sayfamızdan öğrenebilirsiniz.
Bu onurlu milletin onuruyla oynayanlarla nasıl konuşmamız gerekirse öyle konuşuruz. Bunların onyıllar boyu Batılı karşısında el pençe divan durduğunu iyi bilirsiniz. MHP milliyetçiyiz diyordu, Merkez Bankası'nın kasasında 27,5 milyar dolar vardı. Şu anda kasamızda 93,3 milyar dolar var. Yolsuzlukların olduğu ülkede bu olur mu? Kılıçdaroğlu şimdi buna sulanıyor. Nasılsa kasada para bol, dağıtırız diyor.
TÜRK Silahlı Kuvvetler'i (TSK) tarihinde bir ilk. Genelkurmay Askeri Mahkemesi, Tuğgeneral Zeki Es'i Mayıs 2009'de Hakkâri'nin Çukurca ilçesinin Hantepe bölgesinde askeri aracın geçişi sırasında şehit olan 6 askerin ölümüne neden olmaktan tutukladı. 5 Kasım Cuma günü askeri savcılık tarafından tutuklanması istemiyle askeri mahkemeye sevkedilen Tuğgeneral Es, aynı gün akşam saatlerinde tutuklanarak Mamak Askeri Cezaevi'ne konuldu.
Peki Vestel akıllı cep telefonu üretiminde geç kalmadı mı? Ona da Erdoğan, "Televizyon 1929'da icat edildi ama Vestel 35 yıl sonra bu pazara girdi ve şu an Avrupa'da her 5 televizyondan biri Vestel. Yani akıllı cihaz üretiminde geç falan kalmadık" diyor. Öğreniyoruz ki Venus'un maliyetinin yüzde 51'i yerli. Vestel bunu daha da aşağılara çekmek, yerli oranını artırmak için örneğin bataryanın Türkiye'de üretilmesinin önünü açmaya çalışıyor.
Akıllı telefonlarda tüketici aslında şimdiye kadar fiyata pek bakmadı ülkemizde. 3 bin-5 bin liralık telefonları asgari ücretli insanların elinde görüp de şaşırmadığımızı iddia edemeyiz. Ancak şimdi aynı özelliklere sahip yerel markalar 600 ya da 900 liralık fiyatlarla ortaya çıkınca pazarda büyük hareketlilik olacağı da aşikar. Geçen yıl Türkiye'de 11 milyon adet cep telefonu satıldı. Cep telefonu satışlarından trend hep yukarı doğru.
Kaza, saat 00.30 sıralarında merkez Karatay ilçesi Önen Caddesinde meydana geldi. Edinilen bilgiye göre, Aslım Caddesi'nden seyir halinde olan Kazım Taşpınar (52) idaresindeki 42 SJ 209 plakalı kamyonet Önen Caddesinin birleştiği yerde bulunan kavşağa hızlı girince virajı alamayarak hayvanat bahçesinin duvarına çarptı. Kazada sürücü Kazım Demirtaş ile birlikte toplam 6 kişi yaralandı. Yaralılar olay yerine sevk edilen ambulansla çeşitli hastanelere kaldırılarak tedavi altına alındı.
Milliyetin haberine göre Polis memuru olayı şu sözlerle anlattı: Yerde yatan bir kadın gördük. Kadına yaklaştıkça hemen yanında ağlayan ve bir yandan annesinden süt emen bir erkek bebek… Çocuk sürekli ağlıyordu. Ancak annesi ona cevap vermiyordu. O yine de annesinin göğsünü tuut ve sütünü içmeye başladı. Gerçekten şoke olmuştuk. Çok üzücüydü. Kadın cansız bir şekilde yatıyordu ve bebeği süt istiyordu. Hayatım boyunca böyle bir şey görmedim. Bu hepimiz için çok duygudaş bir andı."
Kadının nende öldüğü bilinmiyor ancakpolis bir kaza olabileceğindne şüpheleniyor. Genç annenin cansız bedeni bulunduğu sırada burnundan be kulaklarında kan geldiği belirtiliyor. Konuyla ilgili soruşturma başlatıldı. Bebekse en yakın hastanede bakım altına alındı.Çapraz böbrek naklinin kahramanı Ispartalı Kavas ve Vanlı Öner aileleri, birlik mesajı verdi: Türk-Kürt kardeşiz. İşte bu tablo da kanıtı
Burhan Kuzu (TBMM Anayasa Komisyonu Başkanı): Karadayı'nın sözleri hiç inandırıcı değil. 'Erbakan olsaydı, TSK'nın karşısında olmazdı' diyor. Erbakan çok kıymete bindi. Sağlığında kendisine kan kusturdular. Biz darbe yapmayan askeri severiz.Adana'da PKK yandaşlarının düzenlediği izinsiz gösteriye müdahale ederken açılan ateş sonucu şehit olan polis memuru Yeli'nin cenazesi memleketine gönderildi.
Seçim dönemine girilmesiyle bir takım gerçeklerin daha net görünmeye başlandığını anlatan Çelik, ''MHP'nin eli BDP'nin cebinde, BDP'nin eli CHP'nin cebinde. BDP'ye verdiğin oy MHP'ye gidiyor, MHP'ye verdiğin oy CHP'ye gidiyor, CHP'ye verdiğin oy BDP'ye gidiyor. Biz büyük Türkiye'nin kurulmasından bahsediyoruz, onlar da gizli ittifaklar, çetelerle Türkiye'nin önünü kesmeye çalışıyorlar'' diye konuştu.
''Bugün ilk defa isim veriyorum. MHP'nin iki adayı Seyfettin Yılmaz ve Cahit Öztok bir iddiada bulunuyorlar. Diyorlar ki, 'Ömer Çelik'in seçim büroları ve arabaları başkaları tarafından molotoflanmıyor, bunu kendi kendine yaptırıyor'. İlk defa Adana'da şu üslubu kullanıyorum. Bunu söyleyen söylediğini ispat edemezse şerefsizdir. Eğer bu ikisinin zerre kadar şerefi varsa, zerre kadar haysiyeti varsa çıksın bunu ispat etsin, yoksa BDP'nin kulu olduklarını ben buradan iddia ediyorum.
Türkiye Tunus konusunda ama asıl Mısır olaylarında gösterdiği davranışı Libya'da göstermedi mi sorusu bu bakımdan önemli. Aradaki fark hatırlanmazsa Türkiye'nin Libya'da biraz daha ağır davrandığı düşünülebilir fakat, daha önce Dışişleri Bakanı Davutoğlu'nun bizzat açıkladığı gibi, Mısır'la Libya kurumlar bakımından çok farklı iki ülkedir. Mısır'da ordu tümüyle farklı bir noktadaydı. Türkiye orada iç savaşın olmayacağını görerek hareketini tayin etti. Libya'da ise iç savaş çıkmıştı ve bu noktadan sonra bir müdahale herhalde öncelikle Libya halkına zarar vermek anlamına gelirdi.
Muhalefetin temelsiz, dayanaksız, milli menfaatlerimizi göz ardı eden açıklamalarını teessüfle karşılıyoruz. Operasyonu başarıyla sonuçlandırdık. Bu başarı hikaye olarak da yıllarca anlatılacaktır ama Türkiye'deki muhalefetin İran ve Suriye ağzıyla bizi eleştirmelerini de yadırgıyoruz. Müthiş, her dakikası bir saat akordu içinde gerçekleştirilmiş operasyona dünyada hayranlık varken, belli ülkelerin bizi eleştirmiş olması bizi ilgilendirmez. Türkiye'nin dostluğu herkes için önemlidir. Kimse Türkiye'nin düşmanlığını kazanmak istemesin. TSK müthiş bir operasyonu başarıyla tamamladı.
TBMM'de birbiriyle hiç uyuşamayacağını düşündüğümüz üç siyasi birtakım hareketler, eylemler, bağırmalar, yüzlerini kapatmalar, masaları yumruklamalar, birbirlerini ittirmeler ile paketin görüşülmesini engellemeye çalışıyor. Sayın Bahçeli, HDP'nin bu kanunu çıkarmamak uğruna yaptıklarına nasıl katlanabilir, Parlamento'nun kilitlenmesine nasıl müsaade edebilir? Bir insan, HDP veya CHP ile nasıl işbirliği yapabilir, bunu anlamak mümkün değil. Bir ana muhalefet partisi, sokak eylemlerine nasıl arka çıkabilir. Selahattin Demirtaş'ın 'iki maddeyi getirin çıkaralım' demesi ise ucuz bir açıklama.
Genel Cerrahi Uzmanı Op. Dr. Turgut Köse ise ''Tiroid ameliyatlarında ses tellerinin ve kandaki kalsiyum dengesini sağlayan paratroid bezlerinin zarar görebilmesi, ayrıca bu kadar büyük bezin çıkarılma sırasında ciddi kanamaların olma ihtimali vardır. Biz ameliyatı dikkatli bir şekilde yaptık. Boğazın 2 tarafından tiroid bezini sağlıklı bir şekilde çıkarttık. Hastamız ilk gün yemek yemeye başladı. Sesi gayet normal olarak çıkıyor. Hastamızın şu ana kadar herhangi bir şikâyeti olmadı. Hastamızı yakında taburcu edeceğiz'' dedi.
Hatay Valisi Mehmet Celalettin Lekesiz, katıldığı yerel bir televizyon kanalında, il genelinde yaşanan olaylarda polisle vatandaşın karşı karşıya getirildiğinin altını çizdi. Yaşananların kendisini ve Emniyet Müdürü Ragıp Kılıç'ı da üzdüğünü aktaran Lekesiz, "Vatandaşla polis arasında istenmeyen gelişmeler yaşanması elbette üzücü. Başta çevik kuvvet olmak üzere polislerimiz toplumsal olaylara müdahale konusunda ciddi bir eğitimden geçiyor. Buna rağmen yanlışlıkları da varsa elbette bunlar da incelenecek." dedi.
İki yıl önce Denizli'ye atanan Denizli Cumhuriyet Başsavcısı İsmail Alkan, bir süredir Pamukkale Üniversitesi Hastanesi'nde tedavi görüyordu. Son zamanlarda hastalığı artan İsmail Alkan, akşam saatlerinde hayatını kaybetti. Hayatını kaybeden İsmail Alkan için yarın Denizli Adliyesi'nde tören düzenleneceği açıklanırken, Alkan'ın daha sonra Kırşehir'in Çiçekdağı ilçesine bağlı Demirli köyünde toprağa verileceği kaydedildi.Şu sıralarda "Her taşın altından FETÖ çıkıyor" gibi bir söylem var. Elbette işin ucunun kaçtığı, abartıldığı noktalar olabilir ama çoğu gerçek...
İstanbul Demir ve Demir Dışı Metaller İhracatçıları Birliği (İDDMİB) Başkanı Rıdvan Mertöz de mutfak sektörüne yönelik 2012'de başlayan Uluslararası Rekabetçiliğin Geliştirilmesi (Ur-Ge) programıyla birlikte 31 firmanın ihracatını yüzde 76 artırdığını söyledi. Mertöz, şunları anlattı: "Projede yer alan firmaların kilogram başı ihracat fiyatı 4.4 dolarken, sektör ortalaması 3.1 dolar. Daha önce hiç ihracatı olmayan firmalar toplam 54 yeni pazara ihracata başladı. Bu yıl üç yeni Ur-Ge projesine başlayacağız. Buna da 149 firma katılacak."
"Ankara'nın ise Başketray'a ihtiyacı var. Ankara planlanırken maalesef ulaşım sistemi uzun vadeli planlanmamış. Şu anda mevcut raylı sitem Ankara'nın ihtiyacını karşılamaktan uzak. Bu sürdürülebilir bir durum değildi. Onun için Başketray'ın birinci etabının yapımına başladık. Yeni bir hat yaparak yüksek hızlı tren hattıyla banliyö hattını ayırmak zarureti var. Bununla birlikte, istasyonlarıyla, peronlarıyla, alt ve üst geçidiyle, ihatasıyla, turnikeleriyle, özetle her şeyiyle metroyu aratmayacak, bir raylı sitemi yapıyoruz.
ÖSO birliklerinin El Bab'a ilerleyişi devam ederken, ele geçirilen bölgelerde ise mayınlar tespit edilip işaretleniyor. Geçiş güzergahındaki mayınlar ise tek tek temizleniyor. DEAŞ'lılardan ele geçirilen Havahöyük Köyü'nde ise zeytinliklere dahi mayın döşenirken, bölgede kontrolü sağlayan ÖSO birlikleri mayınları da tek tek temizliyor. ÖSO'ya bağlı Sultan Murad Tümeni Komutanı Fehim İsa, zeytinlik alanda bulunan bir mayını ise cebinden çıkardığı bıçak yardımıyla, yürüttüğü hassas bir çalışma sonrasında çıkarmayı başardı.
Bir de ABD'nin sermayesi ile endüstrisinin oluşturdukları savaş lobisi vardır... Amerikan başkanlarından Eisenhower ünlü 1961 tarihli konuşmasında "Military- Industrial Complex"in, Amerikan demokrasisini tehdit ettiğini vurgular. Kendisi emekli bir general olan Başkan Eisenhower'e göre teknolojinin yoğunlaşması, askeri harcamaların anlaşılmasını ve denetimini zorlaştırmıştır. Askerlerle silah endüstrisi sermayesinin birlikteliği ülkenin kaynaklarını, eğitimin, sağlığın aleyhine emmeye başlamıştır.
Yapılan son değerlendirmelere göre: Ülkemiz genelinde yağış beklenmiyor. Sabah ve gece saatlerinde Marmara, İç Ege, Göller Yöresi, İç Anadolu, Karadeniz'in iç kesimleri ile Doğu Anadolu'nun kuzeyinde görülecek sis; Edirne, Kırklareli, Tekirdağ, Çanakkale ve Balıkesir çevrelerinde lokal olarak gün boyu etkili olacak. Bu gece ve yarın (Perşembe) sabah saatlerinde Kayseri, Sivas, Çorum, Gümüşhane, Bayburt, Erzincan, Tunceli, Erzurum, Kars, Ardahan, Ağrı, Iğdır ve Van çevrelerinde buzlanma ve don olayı görüleceği tahmin ediliyor.
Edinilen bilgilere göre, Dereli ilçesinde yaşayan Gülbahar K. (35) eşinin akrabası olduğu öğrenilen Avni Karaman (39) ile ilçe merkezinde bir evde bir araya geldi. Henüz bilinmeyen bir nedenden dolayı tartışmaya başlayan ikili tartışmanın kavgaya dönüşmesiyle kadın Karaman'a evde bulunan silahla defalarca ateş etti. Kurşunların hedefi olan adam olay yerinde hayatını kaybetti. Avni Karaman'ı vurduktan sonra Giresun Emniyet Müdürlüğü'ne gelen Gülbahar K., cinayeti işlediğini söyleyerek teslim oldu.
Halil Rıfat Paşa'nın ''Gidemediğin yer senin değildir'' sözlerinin tarihe geçtiğini belirten Erdoğan, Sivas'ın Cumhuriyet döneminde de bir büyük hizmet adamı olan Nuri Demirağ'ı yetiştirdiğini söyledi. Demirağ'ın Cumhuriyetin ilk yıllarında Türkiye genelinde bin 12 kilometre demiryolu inşa ettiğini, yerli havacılık sanayinin ilk temellerini attığını, çok partili dönemin ilk muhalefet partisi olan Milli Kalkınma Partisi'ni kurduğunu aktaran Erdoğan, 1954'de de Demokrat Parti'den Sivas milletvekili olduğunu hatırlattı.
Ben Kanal İstanbul diyorum, ne diyor Kılıçdaroğlu? 'Orada insan yok' diyor. Yanlış yaptık. Niye? Kanal İstanbul'da gemi gidiyor. Demek ki, orada gemi gitmeyecekti, insan yürütecektir. İnanın insan yürütün orada, bu defa ne der biliyor musunuz? 'Yürüyor ama yüzme bilmiyor' der. Bunlar bu. Hatta İskilipli Atıf Hoca'yı yargılamadan İstiklal Mahkemelerinde katleden Ali Çetinkaya'nın ismini, geçtiğimiz günlerde Ankara'nın CHP'li Yenimahalle Belediyesi bir parka verdi. İskilipli Atıf Hoca'nın yargılanması çok manidardı, 'şahitler sonra dinlenmek suretiyle' denilerek, idam edildi.
Erdoğan, ''Aynı şekilde Sayın Bahçeli sen nasıl anlatacaksın zulüm değil miydi bu? Şimdi, tilki yetişemediği üzüme koruk diyor, şimdi artık benim vatandaşım istediği hastaneye gidiyor, ayrım yok. Zengin, fakir ayrımı yok, nereye istersen oraya git. İşte insana değer vermek bu, bu devlet artık insanının hizmetkarı oldu, biz bu millete efendi olmaya değil, hizmetkar olmaya geldik, farkımız bu... Ben milletime sevdalıyım, milletime adeta Ferhat gibi aşkım var, dağları dele dele geliyoruz, Allah'ın izniyle'' diye konuştu.
Yıllardır Van'ın yaşadığı en önemli sorunların başında gelen ve özellikle yaz aylarında çekilmez bir hal alan su sorunu, yapılan yeni su isale hattı çalışması ile çözülüyor. Devlet Su İşleri kentte yaşanan sıkıntıyı gidermek amacıyla Van'a gelen su isale hattına ek yeni bir isale hattı çalışması başlattı. Van'a 47 kilometre uzakta bulunan Şamran kanalından getirilecek su için 2 metre çapında devasa borular döşeniyor. 150 günde bitirilmesi planlanan yeni su isale hattı ile Van gelecek 50 yıl boyunca su sıkıntısı yaşamayacak.
"Hükümetin açıkladığı yeni statü bizim için hakikaten sürpriz oldu. Kamuoyu, hükümetten asıl ve yardımcı işleri açıklamasını bekliyordu. Açıklanan üç husustan ikisi bizim de talep ettiğimiz konuydu. Biz kamuda taşeron işçiliğe son verilmesi ile asıl ve yardımcı iş yapılmadan hepsinin kadroya alınmasını istiyorduk. Ama böyle yeni bir statüyle istihdam edilmelerini istemiyorduk. Çünkü bu yeni statüyle taşeron işçiler ne kadrolu memur ne de kadrolu işçi olabiliyor. Bu konuda hükümetle aramızda 180 derece fark var."
Kutlamalar için yaklaşık 3 ay öncesinden hazırlıklara başladıklarına dikkati çeken Arslan, "1 Mayıs'ı Taksim tartışmaları çevresine hapsetmek bize de yapılmış büyük bir haksızlık. Çünkü bizim 3 ay boyunca yaptığımız çalışmalar bu tartışmaların gölgesinde kalıyor. Oysa 1 Mayıs'ın barış ve kardeşlik içerisinde coşkuyla kutlanması gerekir" dedi.Bakü-Tiflis-Ceyhan (BTC) Boru Hattı Şirketi, finansal destek verdiği projelerden elde ettiği 31 bin 741 biyoçeşitlilik verisini Orman ve Su İşleri Bakanlığı tarafından kurulan ulusal veritabanı olan ''Nuh'un Gemisi''ne aktardı.
''TOKİ'yi başarıya ulaştıran sistemi kendi ülkemizde de uygulamak istiyoruz. Bu konuda TOKİ'den destek bekliyoruz. Konut Kurultayı'nda TOKİ'yi daha yakından tanıma imkanı bulduk. Gerçekten güzel çalışmalarınız ve uygulamalarınız var. TOKİ tarafından yapımı devam eden Tarım ve Köyişleri Bakanlığı hizmet binasının inşaatını da gördük. Hızlı ve iyi işler ortaya koyuyorsunuz. TOKİ'nin sırrı az ve çalışkan personelle nitelikli işler yapmak. Biz de bu modeli Suudi Arabistan şartlarına göre uygulayacağız. Bu nedenle TOKİ'yi Suudi Arabistan'a davet ediyoruz.''
Ersin G., PKK terör örgütüyle bağlantılı uyuşturucu ve haraç çetesinin eski liderlerinden "Siirtli Naci" lakaplı Naci Yılmaz'ın eski adamı Ugar'ı, gece saatlerinde Atatürk Havalimanı İç Hatlar Terminali önünde silahla vurarak öldürmüştü. Kurban Bayramı nedeniyle gittiği memleketi Siirt'en dönen Ugar'ı silahla öldüren zanlı G.'nin, bu sabah adliyeye sevk edilmesi bekleniyor.Bazıları Türkiye ekonomisinde kriz çıkarmaya çalışıyorlar. Bu ülkeyi kırılgan beşli içinde gösterip beklentileri olumsuza çeviriyorlar.
Turkcell, atletizm ve yüzmede dünya starları yetiştirmek için dev bir projeye imza atıyor. Gençlik ve Spor Bakanı Suat Kılıç'ın öncülük ettiği projeyle Türkiye'den de Usain Bolt, Michael Phelps gibi sporcuların çıkması hedefleniyor. Turkcell Kurumsal İletişim ve İlişkilerden Sorumlu Genel Müdür Yardımcısı Koray Öztürkler, proje için 28 milyon liralık bütçe ayırdıklarını belirtti. Öztürkler, "Gözümüzü 2020'ye diktik. Michael Phelps'in antrenörü, proje kapsamında yüzme milli takımlar baş danışmanı olacak" dedi. Öztürkler'le "Geleceğe Koşanlar" adı verilen projenin detaylarını konuştuk...
Bakmayın, biz de bu işi ancak 1959 yılında başarabilmiştik, Azra Erhat ve Abdülkadir Meriçboyu (A.Kadir) ancak o tarihte doğru dürüst ve manzum bir İlyada çevirisi ortaya koyabilmişlerdi. Ondan önce, Varlık Yayınları'ndan çıkmış bir İlyada çevirisi, değil de, "nesir diliyle meali" diyebileceğimiz bir tercüme vardı... Ahmet Cevat Emre marifetiyle... Hani Marguerite Yourcenar'ın Kavafis'ten Fransızca'ya yaptığı o sevimsiz ve mensur çeviriler gibi. Günümüzde artık onları okuyan yok. Ahmet Cevat'ı da okuyan yok.
İşçi sınıfının kendisini ifade etmek için etkinliğinin mutlaka olacağını kaydeden Güler, ''Sevgi ve anlayışla karşılıyoruz. İstemediğimiz şey şiddettir, yakmadır, yıkmadır ve zarar vermedir. Bunun ötesindeki eylemlere açığız. Taksim'le ilgili taleplerini değerlendireceğiz. Daha önceki yıllardaki kabusların yaşanmamasını istiyoruz. İstanbullular sıkıntı yaşıyordu, yaşamamalarını istiyoruz. Herkesin anlayışlı olmasını ve bir noktada buluşacağımıza inanıyoruz. Amaç, İstanbul'un huzurunu bozmamaktır'' diye konuştu.
Haydi gelin, şehrin ortasına kocaman ve gerçek bir park yapalım! Sanırım onu severiz!BNP Paribas Cardif CEO'su Cemal Kişmir, BES'te haziran sonu itibariyle toplam fon tutarının geçen yılın aynı dönemine göre yüzde 26 büyüyerek 55 milyar TL'yi geçtiğini, sözleşme adedinin ise yüzde 17 büyüyerek 7.5 milyona ulaştığını söyledi. Kişmir, kârlılık açısından bakıldığında ise geçen yıl aynı dönemde 27 milyon TL zarar eden bireysel emeklilik sektörünün 2016'nın ilk yarısında pozitif trende geçerek 21 milyon TL kâr ettiğini kaydetti.
KKTC Cumhurbaşkanı Derviş Eroğlu ise "Kıbrıs'ta dini, dili farklı iki halk, iki devlet vardır" dedi. Eroğlu, 20 Temmuz'un Kıbrıs Türklerine barış ve özgürlüğü getirdiği kadar Yunanistan ve Rum halkına da demokrasi yolunu açtığını belirtti. Eroğlu, "Kıbrıs'ta bir işgal varsa onu yapan Rumlardır" diye konuştu. Harekâtın 39'uncu yıldönümü vesilesiyle İstanbul Taksim'de de tören düzenlendi.Bilginin altın kuralı şudur: Altını olan, kuralı koyar. Bilginin gücü de zaten ona sahip olmayan karşısında bizim lehimize oluşturduğu rekabet avantajından gelir.
Avrupa Birliği (AB) Bakanlığı kaynakları, AP Genel Kurulu'nun Strazburg'da yapılan dünkü oturumunda ele alınan Türkiye-AB ilişkileri başlıklı karar tasarısının, 24 Kasım Perşembe günü düzenlenecek oturumda oylanacağını belirtti. Avrupa Parlamentosu'nun, AB kurumları içerisinde demokratik bir yapıya sahip olan, farklı siyasi grupların temsil edildiği bir platform olduğunu ifade eden bakanlık kaynakları, parlamentoda ele alınan kararlar hakkında siyasi grupların doğal olarak farklı görüşleri dile getirdiğini kaydetti.
Sanıklardan Ülkü Öztürk, Ali Seyhur Güçlü ve Sezgin Demirel'in haklarındaki isnat edilen ve açılan davaların mahiyeti, delil durumu, bu sanıklar hakkında isnat edilen suç vasfının değişme ihtimalini göz önüne alan mahkeme, bu sanıkların tahliyesine oy birliği ile karar verdi. Sanıklar Faruk Akın, Sinan Efe Noyan, Alperen Erdoğan, Burak Düzalan, Yakut Aksoy ve Tarık Ayabakan'ın suç vasfı, delil durumu, isnat edilen suçların mahiyeti, tutuklu kaldıkları süreye göre tahliye taleplerinin reddine oy çokluğu ile karar verildi.
Soya sosu firması Kikkoman'ın Türkiye Bölge Müdürü Junichi Sawano satış yaptıkları Türk firmalara, "Türkiye'ye gelen ürünlerin Avrupa'dan ithal edildiğini anlatın' uyarısı geçti. Kikkoman Marka Müdürü Nazlı Bahçeyaka, Türkiye'nin Japon mutfağına ait pek çok ürünü Avrupa'dan ithal ettiğini buna rağmen bazı ürünlerin ise Japonya'dan geldiğini söyledi. Asıl etkinin fiyatlarda yaşanacağının altını çizen Bahçeyaka, "Firma, pek çok fabrikası Japonya'da hasar gördüğü için nisandan itibaren fiyat artışları olacağına dair bize bir ültimatom verdi" dedi.
REİNA KATİLİNE 40 KEZ AĞIR MÜEBBETMHP, seçimlerde şaibe olmaması için bir öneri paketi açıkladı. Öneriler arasında sandık seçmen listeleri 14 günden daha uzun süre askıda kalması, parmak boyası ve hapis cezası getirilmesi, seçim kurullarında kura ile belirlenen kişilerin görev alması, oy pusulalarına il-ilçe kodu ve hologram vs konulması, birleştirme tutanaklarının yazılmasında her partiden temsilci bulunması yer alıyor.CHP'nin bugün yapılacak olağanüstü PM toplantısında bazı üyelerin İmralı süreciyle ilgili hükümete verilen krediyi eleştirmesi bekleniyor
CHP Cezaevi Komisyonu üyesi milletvekilleri Veli Ağbaba, Özgür Özel ve Nurettin Demir, 28 cezaevinde bini aşkın tutuklu ve hükümlüyle yapılan görüşme sonucu hazırlanan raporu açıkladı. Ağbaba, Silivri Cezaevi'nde bir mafya liderinin özel görüşme odası olduğunu belirterek "Vekilimiz Mustafa Balbay'ı ziyaret için gittiğimizde yanlışlıkla bu odaya gittik. Özel antetli kağıdı, kendi ismine başlıklı zarfı, kalemi, özel koltuğu, altın kaplama mektup açacağı vardı" dedi. CHP'lilerin bahsettiği mafya liderinin Sedat Peker olduğu öğrenildi. Raporda ise şu tespitler yer aldı:
Bu nedenle, hukuka aykırı davranan var ise yine hukuk içinde kalınarak çözüm bulunmalı!20'li yaşlarımın başlarındayken yanımdan hiç ayırmadığım not defterimi buldum! Çınarcık Kestanelik'teki çay bahçesinde otururken şunu yazmışım defterime: "Çocukluk bitti, çocukça gençlik çağım da bitti. Bildiğim şu ki, hiç çalışmadığım bir ders, yaşam! Şu küçük çay bahçesindeki, biraz ilerde deniz kıyısındaki ve yarın döneceğim şehirdeki her şey tembelliğimi yüzüme vuruyor..." Düşünüyorum da, bu satırların üzerinden onlarca yıl geçti fakat tembellik berdevam!
20'li yaşlarımın sonlarındayken düştüğüm birkaç not ise bir defterden kopartılıp kitap arasına sıkıştırılmış çizgili sayfalarda karşıma çıktı. (Gümüşlük'teki bakkaldan alırdım sayfaları hafifçe sarı renkli, kalın çizgili o defterleri.) "Sevilmek... Sevemedim gitti bu duyguyu; kaçacak yer bırakmıyor" diye yazmışım. Sonra bir de şu: "Lale ve Nilgün insana yakışanın denize girmek değil, denize bakmak olduğunu söylediler. Ben kararsızım; bazen denizden çıkmak istemiyorum, bazen de bütün gün ona karşıdan bakmak..." Buradaki Lale, Lale Müldür olmalı! Bodrum yazları... Hayatımın "tarih öncesi!"
Olay, Samsun'un İlkadım ilçesi Adalet Mahallesi'nde meydana geldi. Edinilen bilgiye göre, bir ortaokulun önünde bekleyerek öğrencilerden zorla para aldıkları iddia edilen 14 yaşındaki C.S. ve H.P., şikayet üzerine Samsun Emniyet Müdürlüğü Çocuk Şube Müdürlüğü ekipleri tarafından yakalanarak gözaltına alındı. 2 çocuk bugün Samsun Adliyesi'ne sevk edilip çocuk savcısına ifade verdikten sonra serbest bırakıldı.Öğretmenlere her eğitim-öğretim yılı başında ödenen eğitime hazırlık ödeneği bu yıl 540 TL olarak, okulların açıldığı 20 Eylül Pazartesi gününden itibaren ödenmeye başlanacak.
Edinilen bilgiye göre, Tunceli merkeze bağlı Geyiksuyu köyü kırsalında operasyon düzenleyen güvenlik güçleri ile PKK?lı bir grup arasında sıcak temas sağlandı. Yaşanan çatışmada ilk belirlemelere göre 1 örgüt mensubu öldürülürken bölgede başlatılan hava destekli operasyonların sürdüğü öğrenildi.Emekli maaşlarını hesaplama sisteminin değişmesiyle hem eski emeklilerin maaşı artacak hem de yeni emekliler daha yüksek ücret alacak. Alacağınız emekli maaşını artırmak da sizin elinizde. İşte daha çok kazandıracak yöntemler...
"Kriminal polis laboratuvarınca yapılan tespitler, Sakarya İl Dernekler Müdürlüğünün raporu ve Cumhuriyet Başsavcılığımız koordinesinde KOM Şube Müdürlüğünce yapılan çalışmalar neticesinde, ilde faaliyet gösteren bir derneğin terör örgütü FETÖ/PDY içinde kurulan ve faaliyet gösteren bir yapı olduğuna ilişkin bilgiler elde edilmiştir. Derneğin yönetim ve denetim kurulu üyeleri oldukları tespit edilen 12 zanlının, terör örgütü FETÖ/PDY'ye üye olmak, özel belgede sahtecilik ve Dernekler Kanunu'na muhalefet suçlarından gözaltına alınmasına karar verildi."
Nadi Postoğlu, savunma sanayine yönelik tüm araçların BMC Turgutlu Sahası'nda test edildikten sonra hizmete sunulduğunu da sözlerine ekledi.Bitlis'te devam eden kar yağışı ve fırtınadan hayvanlar da olumsuz yönde etkileniyor. Hayvan sahipleri, kış aylarında yem fiyatlarının yükselmesi ve yolların kapanmasından dolayı yem bulma sıkıntısı çekiyor. Düzenli beslenemeyen birçok koyun birbirlerinin üzerindeki yünleri yiyerek hayatta kalmaya çalışıyor. Yünleri azalan koyunlar, soğuk, açlık ve fosfor eksikliğinin de ortaya çıkmasıyla telef oluyor.
Kamuoyunda çözüm sürecinin geldiği son nokta ile ilgili olarak "Çift taraflı bir ateşkesin olmadığı bir yerde siyasal bir çözümde bahsetmek zor" diyen Agit "Bu konuda umudumuzu hala sürdürdüğümüzü söyleyebiliriz çünkü çok zor olduğuna inanmıyoruz. Yanı başlarında, ellerinde önderliğimiz var. Tutsaktır. Tekrardan görüşmelerle bu sürecin sağlıklı bir şekilde yürümesi için devreye girip, süreç tekrardan başlatılabilir. Bu kadar da basit olduğunu söyleyebiliriz. Çok zor bir mesele değil." diye konuştu.
Gelelim Ukrayna ekonomisinin yarattığı risklere... Ukrayna'nın Rus devletine ve bankalarına 30 milyar dolar borcu bulunuyor. Dolayısıyla ülkenin temerrüde düşmesi olasılığı gelişmekte olan ülke para birimlerini olumsuz etkiliyor. Özellikle Rusya, Polonya, Romanya, Macaristan gibi eski Doğu Bloku ülke paraları Ukrayna riskinden en fazla olumsuz etkilenen para birimleri oldu. Bu arada Tayland ve Venezüella'da yaşanan olaylara bir de Ukrayna riskinin eklenmesi tabii küresel piyasaları olumsuz etkiliyor.
Peki Ukrayna'da yaşanan olaylar Türkiye'yi nasıl etkileyebilir? Ukrayna toplam ihracatının yüzde 6'sını Türkiye'ye yapıyor. Bu ülkenin Türkiye'ye ihracatı 2013'te 4.5 milyar dolar, ithalatı 2.1 milyar dolar oldu . Bir de Ukrayna dünyanın onuncu en çok silah ihraç eden ülkesi olarak biliniyor. Tabii Ukrayna ekonomisinin yarattığı riskler Türkiye'yi de etkiliyor. Hafta başından beri hisse senedi piyasası, faiz oranları ve Türk parası Ukrayna riskinden diğer yükselen ülkelerle birlikte kategorik olarak etkilendi.
Nur içinde yatsın, Şakir Bey'le (Eczacıbaşı) el ele vermiş, zamanın başbakanı Bülent Ecevit ve onun Kültür Bakanı İstemihan Talay'ın gadrine uğrayan Ayazağa Kültür Merkezi'ni tamamlayabilmek için sponsor bulmaya uğraşıyorduk.. Bir gün, Hasan İnsel doktorum anti aging (Geriye yaşlanma) konulu bir konferans veriyordu. Beni de çağırdı. Gittim ki, Sakıp Ağam da orda.. Beni yanına çağırdı. Oturdum. Elimi elinin içine aldı.. "Ayazağa için nasıl çırpındığını biliyorum. İçin rahat etsin. Şakir'le konuşacağım. Onu ben bitireceğim" dedi..
''Türkiye ve Almanya arasında yabancı terörist savaşçıların ortak güvenliğimize tehditin engellenmesi konusunda da bir işbirliği ve kararlılık mevcuttur. Yabancı terörist savaşçılar konusunda Türkiye'nin gerekli her türlü tedbiri aldığını vurgulamak isterim. Alınan tüm tedbirler neticesinde yaklaşık 36 bin kişiye Türkiye'ye giriş yasağı konulmuş risk analiz grubu çalışmaları sonucunda 2 bin 352 kişinin Türkiye'ye girişi engellenmiştir. Bu vesileyle her türlü suç ve suçluyla mücadelede yakın işbirliği içinde olunan başta Romann ve Alman emniyetine teşekkür ediyorum.''
Kendisinin de Alevi kökenli olduğunu belirten, İlahiyat Fakültesi mezunu olan, Hz. Ali Cami İmamı Ali Rıza Güvenkaya; "Cami ve Cemevi'nin bir arada hizmet vermesinden kimse rahatsızlık duymadı. Sünnilerin de Alevilerin de tepkisi olumluydu. Zaten İslamiyet'in özünde de hoşgörü yatar. Dışarıdan gelen vatandaşlar Cami ve Cemevimizin üst üste olduğunu gördüklerinde çok şaşırıyorlar. Örneğin; K.Maraş Elbistan'dan gelen bir Alevi arkadaşımız olmuştu. Nasıl böyle bir şey olabilir diye şaşırmış, anlam verememişti. Ama konuşup kendi anlayışımızı anlattığımızda hoşgörüyle karşıladı." dedi.
Cami ve Cemevi'nin bulunduğu bölge önceden Alevi ağırlıklıyken, sonradan Toki konutlarının yapılmasıyla Sünni nüfusu ağırlık kazanmış. Maddi sorunlardan dolayı halk caminin minaresini dahi yaptıramamış. Alevilerin camiyi beş vakit kullanmadığını ama Cuma namazlarında büyük bir katılım olduğunu öğreniyoruz.Çocuk satışına aracılık eden siteler Aile ve Sosyal Politikalar Bakanlığı’nı harekete geçirdi. Sitelerdeki ‘ilan’lar kan dondurdu: “25 günlük kız, sağlık sorunu yok. Maddi yardım yapacaklar arasın”
Ortaokulda işadamı olmayı hedefliyordum. Lise ve üniversite yıllarımda çok büyük sol-sağ çatışması vardı. Ankara Fen Lisesi ve ODTÜ'de okuduğum için oralarda solculuk daha popülerdi. ? Siz solcu değil miydiniz öğrencilik yıllarınızda? Ben bir şey icat edip onun üretimini yapmayı ve çalışanlarımı da şirkete ortak etmeyi hayal ediyordum. Tabii bazı işadamlarının da sorgulanacak tarafları var. Aklım-fikrim matematik fendeydi. Hayatım ders ve sporla geçiyordu. İdeolojik ve siyasi hareketlerin dışında kaldım.
Süreyya Ciliv 1958'de, Zonguldak'ta doğdu. 1977'de ABD'ye gitti. 1981'de Michigan Üniversitesi'nde Bilgisayar ve Endüstri Mühendisliği bölümlerini bitirdi. 1983'te Harvard Üniversitesi'nden MBA derecesi aldı. İş yaşamına yazılım geliştirme mühendisi olarak adım attı. 1987'de Novasoft Systems'i kurdu. 1997'de Türkiye'ye Microsoft Ülke Müdürü olarak döndü. 2000'de şirketin Amerika'daki merkezine atanan Ciliv, 2007'ye kadar Microsoft'ta üst düzey yönetici olarak çeşitli görevler üstlendi. Ocak 2007'den bu yana Turkcell'in Genel Müdürü olarak çalışıyor.
En önemli konunun Türkiye'nin gaz ihtiyacının karşılanması olduğunu belirten Yıldız, ülkenin büyüme ve gelişmesi nedeniyle ihtiyacın arttığını vurguladı. Bakan Yıldız, özellikle aralık, ocak ve şubat aylarındaki ihtiyacın karşılanabilmesi açısından yeni anlaşmaların önemli olduğunu dile getirdi. Anlaşmayla spot alımlarda kurumların görevlendirileceğini söyleyen Yıldız, "Onlar müzakerelerini yapıyorlar ve fiyatta anlaşmaları halinde görüşmeleri sonuçlandırmış olacaklar. Bu da 1 ila 1.5 ay arasında bir zaman alacak" diye konuştu.
Ekonomist Dale Mortensen, özellikle friksiyonel adı verilen işsizlik üzerine yaptığı çalışmalarıyla tanınıyor. Nedir friksiyonel işsizlik sorusu aklınıza gelebilir. Friksiyonel işsizlikte, boş işler uzun süre doldurulamaz. İşveren ve işçinin piyasayı keşfetmesi, işçinin ve işin buluşması uzun sürebilir. Gerçi zaman içerisinde emek arzı ile talebi arasında bir uyum sağlanır ama işsizliğin giderilmesi için beklemek gerekir. Dolayısıyla "friksiyonel işsizliğin" giderilmesi uzunca bir zaman alacağı için o ekonomide işsizlik oranları uzun süre yüksek kalabilir.
1. tur bitmeden bu Anayasa projesi, siyaseten çürümüştür. Yanında kimse yok, böyle Anayasa olmaz. Yavaş yavaş parlamentoda kendini gösteren sayısal tablo bir anlam taşıyor. Bıçak sırtı denge içinde, 'asgari rakamı yakaladık, yakalıyoruz' diye her türlü önlemi alıp, 19 kişiye bir yönetici... Böyle bir Anayasa değişikliği milletimizin arzularına cevap verebilir mi? AKP milletvekili içinden arkadaşlarımızdan da buna alet olmamayı, yanlış olduğunu görerek, gereğini yapmaya kararlı olanların bulunduğunu memnuniyetle görüyorum.''
Yine buna ihtiyaç olduğunu, kriz karşısında Meclisin tekrar haysiyet şahlanması gerçekleştirmesine ihtiyaç bulunduğunu vurgulayan Baykal, ''Tekrar, CHP'lisi, AKP'lisi, bağımsızı, başka partilere mensup olan arkadaşlarımız el ele vereceğiz ve bu şartlarla, bu dayatmalarla, bu olmaz diyeceğiz. Bunu referanduma taşımadan, bu aşamada beraber yapmalıyız. Bunun yapılması, milletimize çok büyük bir şeref, TBMM'ye tarihi bir şeref kazandıracaktır. Tarihimize yakışan, içimizde olduğuna inana geldiğimiz haysiyetli, şerefli duruş bir kez daha ortaya çıkacaktır'' diye konuştu.
Baykal, partisinin TBMM Grubunda, Anayasa değişikliği teklifine ilişkin değerlendirmelerini sürdürdü. CHP'nin, Anayasa değişikliğini, Anayasa Mahkemesine götürmeyeceğine söz vermesi halinde, paketin ikiye ayrılmasına rıza gösterecekleri önerisinin getirildiğini ifade eden Baykal, bunun, ''3 madde Anayasaya aykırı biliyoruz'' anlamına geldiğini savundu. Baykal, Anayasaya aykırı değilse, ''İstediğin kadar git, bir an önce git, mahkeme bu konuda kararı alsın mutluluk duyarız'' denileceğini ifade etti.
"Albay Murat Dağlı gayet sakin bir şekilde ortak frekansı, kendisini takip etmemiz ve DT 900'ü (takip cihazı) kapatmamız yönünde emir verdi, birinci pilotumuz Yüzbaşı Hakan Yarki de öyle emir verdi, ben o an ters bir şey görmediğim için sorgulamadım. Alaydaki en yetkili kişi ve hava aracı komutanı emir veriyor şüphe duyacak bir şey yoktu. Hakan Yüzbaşı alay komutanına 'komutanım helikopterimizde malzemeler var VIP personel için oturacak yer yok' dedi. Daha sonra alay komutanı gayet sakin bir şekilde 'helikopterden malzemeleri indirin' şeklinde emir verdi."
Aralarında birisi komiser muavini 69 trafik polisi, 2 belediye zabıtası ile formen ve şoförlerin de bulunduğu 52 şirket çalışanının emniyetteki işlemleri devam ederken, soruşturma dosyasına giren teknik takip ve izleme bilgilerinde rüşvet çarkını döndüren ve trafikçi polislere elden rüşvet verdiği belirlenen formenlerin, şoförlerin " Abi lastikler patladı, lastikçiler geldi" şifreli konuşmalarıyla harekete geçip denetleme yapan trafik ekipleriyle irtibat kurarak 100 ile 200 arasında rüşvet vererek ceza yazılmasını önledikleri belirlendi.
Evans'ın komisyona anlattıkları çarpıcı: O zamanlarda Britanya basınının gözbebeği olan Times tam da bir grup bağımsız gazeteci tarafından satın alınmaya hazırlanırken, Murdoch - yakın bir zamana kadar inkâr ettiği - bir gizli baş başa görüşmede dönemin başbakanı Margaret Thatcher'la anlaşıyor. İngiltere'de bundan habersiz gazeteciler "nasılsa bu satış olmaz" diye dursun, Times beklenmedik şekilde Murdoch'a geçiyor. Kısa bir süre sonra, Avustralyalı birkaç gazeteci el altından Evans'a "bu patrona asla güvenme, şeytandır ve kötüdür" diye haber uçuruyor.
İlişkiler ilk üç-dört ay iyi, ama ne zaman ki Evans, ülkede giderek bozulan ekonomik durumla ilgili haber ve yorumlara ağırlık vermeye başlıyor, rüzgâr birden dönüyor. Murdoch bir gün evine ziyerete geliyor, yemekte bu konudaki konuşma büyük bir ağız dalaşı ile son buluyor. Evans, 'neredeyse yumruk yumruğa gelecektik' diyor. Hemen ardından Murdoch yazı işlerine karışmaya, "o haberi çıkarın, bu haberi yumuşatın, Rusya'ya iyice yüklenin" diye emirler yağdırmaya, bazı yazı işleri müdürleriyle gizlice görüşüp Evans'ın arkasından iş pişirmeye başlıyor.
Toplumun direği kabul edilen ve ailenin oluşumundaki ilk adım olan evlilik kurumu, kimilerinin rüyası kiminin de kabusu. Çoğunluk için bir gereklilik olan bu kurum, bazı çiftleri mutlu ediyor, bazılarını ise hüsrana sürüklüyor. Ancak bugüne kadar boşanma davalarının bir çoğunda neden olarak gösterilen 'şiddetli geçimsizliğin' yerini görünen bir nedeni olmayan ancak etkileri yıkıcı "evlilik yorgunluğu" nun alması uzmanları farklı ilişkiyi kurtarma konusunuda farklı çözüm arayışlarına yönlendiriyor.
Evliliklerde boşanma riskinin yüksek olduğu dönemlerin ilk 1 yıl ve sonraki 6 yıl ile evliliğin 20'nci yılı olduğuna dikkat çeken Yavuz, "Eşlerden her ikisinin de çalışıyor olması da evlilik yorgunluğunun nedenlerinden biri. Çalışan kadın evine vakit ayırdığı zaman kariyeri tehlikeye giriyor, kariyerine yöneldiğindeyse evini ihmal ediyor. Bu nedenle çalışan kadınlarda çalışmayanlara göre 6 kat daha fazla boşanma vakası görülüyor" dedi. Uzmanlara göre günlük hayatımızı kolaylaştıran teknoloji de özel hayatımızı tehlikeye atıyor, çiftleri birbirinden koparıyor ve yalnızlaştırıyor.
Çiftlerin her gün en az 5 dakika birbirlerinin yüzüne bakmaları gerekiyor.Avcılar'da kimsesiz ve yaşlıların barınmalarını sağlamak amacıyla Ambarlı Mahallesi'nde yapımına başlanan huzurevi önümüzdeki yıl içerisinde tamamlanıyor. Avcılar Belediye Başkanı Mustafa Değirmenci, huzur evinin 138 kişi kapasiteli olduğunu söyledi.Kılıçdaroğlu, CHP'li Batum'un Ergenekon sanıkları Balbay ve Özkan'ı aday yapacakları açıklamasını yalanlarken, CHP'li Öğüt'ün "PKK da, devlet de silah bıraksın" sözlerine "Kimse güvenlik güçlerimize 'silah bırakın' diyemez" dedi
CHP Genel Başkanı Kemal Kılıçdaroğlu, dün partisinin Meclis Grubunda, CHP kurmaylarının geçen hafta yaptıkları açıklamaları düzeltti. CHP Genel Başkan Yardımcısı Süheyl Batum'un İzmir'de yaptığı Ergenekon sanıkları Mustafa Balbay ve Tuncay Özkan'ın milletvekili adayı yapılacağı açıklaması ile ilgili "Yok öyle bir şey" diyen Kılıçdaroğlu, CHP'li Ensar Öğüt'ün "PKK da, devlet de silah bıraksın" sözlerine "Kimse güvenlik güçlerimize silah bırakın diyemez" yanıtı verdi. Kılıçdaroğlu, grup toplantısında da şunları söyledi:
ANKARAAvrupa Merkez Bankası Baş Ekonomisti Juergen Stark, Yunanistan'ın bütçesini kontrol altına almak için geniş kapsamlı reformlar yapması gerektiğini söyledi. Welt am Sonntag gazetesine konuşan Stark, "Yunanistan gibi ülkeler sadece bütçe açıklarını kontrol altına almaları değil, aynı zamanda ekonomi politikalarında temel bir yeniden yönlendirme yapmaları gerekli" diye konuştu.PKK, FETÖ, DEAŞ ve DHKP-C terör örgütlerine karşı destansı bir mücadele verildiğini belirten Başbakan Yıldırım: Bu ülkenin yiğitleri de çok kahramanları da çok. Kimse bu milletin bileğini bükemez
Bu vatan uğrunda canını veren şühedaya yapılacak en büyük haksızlık teröre taviz vermektir. Tehditler alıyoruz niye terör örgütleri üzerine kararlılıkla gidiyoruz diye. Eli kanlı terör örgütleri şunu iyi bilsin ki Allah'a bir can borcumuz var, bunu nerede nasıl vereceğimiz onun takdirindedir. Gazilerimize, şehitlerimize, aziz milletimize bu güzel ülkemizin bağımsızlığını korumak mübarek vatan topraklarını alçaklara çiğnetmeme sözümüz var. Şehitlerin kanlarını yerde bırakmama sözümüz var. Bu can bu bedende olduğu sürece bu onurlu mücadeleye devam edeceğiz. Bundan kimsenin şüphesi olmasın.
Hiç kimse bu milletin bileğini bükemez. 15 Temmuz darbe girişiminin sorumlusu FETÖ terör örgütü elemanları şimdi mahkemelerde hesabını veriyor. Mahkemelerde şehit yakınlarının gazilerimizin gözünün içine baka baka yalan söyleyen bu milleti aptal yerine koyan bu alçaklar bilmelidir ki yüce Türk adaleti bunlara hak ettiği en ağır cezayı verecektir.Ünlü İngiliz futbol takımı Liverpool'un 2005'te Avrupa Şampiyonlar Ligi Kupası'nı kazanması 11 yaşındaki bir çocuğun gözünden anlatılıyor. Filmin tamamı Türkiye'de çekiliyor
Referandum sürecinde sanayi kesiminde de ne tür bir tavır beklendiği merak konusuydu. Türkiye Odalar ve Borsalar Birliği ile Türk Sanayici ve İşadamları Derneği oylarının rengini belli etmedi. Ancak İstanbul Ticaret Odası, Müstakil Sanayici ve İşadamları Derneği, Türkiye İşadamları ve Sanayiciler Konfederasyonu 'evet' oyu vereceğini açıkladı. SABAH'ın sorularını yanıtlayan ve yüzbinlerce işyerini temsil eden 81 ilin sanayi ve ticaret odalarından 30'u referanduma 'evet' diyeceğini açıkladı. 'Hayır' diyen oda çıkmazken, geri kalan odaların başkanlarından 49'u görüş açıklamamıştı.
Öte yandan, Ulaştırma Denizcilik ve Haberleşme Bakanlığınca "Araç Muayene Kusur Grupları"nda yapılan düzenlemeyle, 3 Temmuz'dan itibaren ölçülere uygun olmayan, rakam ve harf grupları arasında vida bulunan, yazıları silik, kalın, italik veya kapatma şeklinde olan plakalar "ağır kusurlu" kabul edilecek. Bu araçlar, plakaları mevzuatta yer alan standartlara uygun hale getirilinceye kadar muayeneden geçemeyecek.Ayastefanos Antlaşması'nın hazırlanıp imzalandığı İstanbul Yeşilköy'deki iki konaktan birinin yerinde sağlık ocağı, diğerinin yerinde otopark bulunuyor
Herkese aman gidin oyunuzu kullanın derken oyunu da kullanamadı. Şimdi de kafayı askerliğe takmış. Benim oğlumun askerliğinden bahsediyor. Kardeşim dövizli askerliği ben mi çıkardım. Benim oğlum yurtdışında okuyor, orada doktorasını yapmışsa her vatan evladının kullandığı hakkını kullanmış. Ben oğlum için özel yasa mı çıkarmışım.TSK tarihinde bir ilk yaşandı ve Hakkâri'de 6 askerin şehit olmasına neden olan mayınlarla ilgili Tuğgeneral Zeki Es tutuklandı. Es'in mayının kendisinin döşediğine ilişkin konuşmaları internete düşmüştü
Askeri savcılık dosyanın tamamlanması üzerine Bursa Garnizon Komutanı olan Tuğgeneral Zeki Es'i birden çok kişinin ölümüne sebebiyet vermek suçundan tutuklanması istemiyle askeri mahkemeye sevk etti. 5 Kasım Cuma günü öğleden sonra askeri mahkemeye çıkan Tuğgeneral Es, aynı gün tutuklandı ve Mamak Askeri Cezaevi'ne konuldu.Bizde demagoji boldur. Örneğin burada sık sık "yargı tarafsız olmalı" diyorum ya... Üsluplarından, "Ergenekon dostu" olduğu anlaşılan birileri, "Peki ya siz gazeteci olarak niye tarafsız değilsiniz" diyor. Anlatayım...
Ispartalı Kavas ve Vanlı Öner ailelerinin böbrek hastası üyeleri, Antalya'da çapraz nakille hayata tutundu. Ispartalı 3 çocuk annesi Yüksel Kavas'ın (37) doğuştan tek böbreği vardı. Talihsiz kadının böbreği, yüksek tansiyon nedeni ile 2 ay önce iflas etti. Doktorlar kendisine çok acil böbrek nakli olması gerektiğini söyledi. Çaresiz kadın, bu kez Akdeniz Üniversitesi Tıp Fakültesi Hastanesi Organ Nakli Merkezi'ne başvurdu. Sağlık Bakanlığı Acil Böbrek Bekleme Sırasına yazıldı. Ancak donörden böbrek çıkmadı.
Akdeniz Üniversitesi Tıp Fakültesi Hastanesi Organ Nakli Merkezi Müdürü Doç. Dr. Ayhan Dinçkan liderliğindeki ekip tarafından geçen hafta içinde yapılan operasyonda Kamile Öner'den alınan böbrek Yüksel Savaş'a, Ali Erdoğan'dan alınan böbrek de Bayram Öner'e nakledildi. Türk ve Kürt ailelerin bireyleri hislerini şöyle dile getirdi: "Biz etle tırnak gibiyiz. Kardeşiz, hastalıkta ve sağlıkta birbirimizin yanındayız. İşte yaşananlar ortada. Birbirimize can veriyoruz. Bu dayanışma tüm Türkiye'ye örnek olmalı."
Sen Seyfettin Yılmaz, devlet memuru iken, devlet memurluğunda ettiğin yemine ihanet etmiş bir adamsın. Devlet memuruyken, bu Adana'ya hizmet etmek varken, tuttun belli bir partiye elindeki yetkiyi peşkeş çektin. Şimdi senin arkanda kimlerin olduğunu, Adana'da seni kimlerin desteklediğini çok iyi biliyoruz. Adana'yı 25 yıldır soyan çetenin senin arkanda olduğunu çok iyi biliyoruz. Ama bugün bir şey daha ortaya çıktı. Arkanda BDP'nin de olduğu ortaya çıktı. Arkanda seçim bürolarımızı, arabalarımızı bombalayanların da senle beraber olduğu ortaya çıktı.''
Çelik, CHP'nin Adana'da emekli büyükelçi Faruk Loğoğlu'nu aday gösterdiğini anımsatarak, ''Bu, emekli olmadan önce hükümetin emrinde çalışıyordu. Hükümetin dış politikasını defalarca övdüğüne ben şahidim. Şimdi çıkmış, 'Hükümet çok aktif oldu, her soruna karışmak zorunda değil' diyor. Çıkıp 'hükümet bazı konularda pasif oldu, bazı konulara eğilemedi' dese bunu anlayacağım. Ama, çok aktif oldu diyor. Çünkü, bunlar büyük Türkiye'nin büyüklüğünden korkarlar. İstiyorlar ki Türkiye küçük olsun, CHP'nin olsun. Ama bu devir bitti'' dedi.
Sarıgöl Cumhuriyet Savcılığı olayla ilgili soruşturma başlattı.Ekonomi Bakanı Zafer Çağlayan, Merkez Bankası'nın faiz koridorunda yaptığı 50 baz puanlık indirimle ilgili olarak, ''Merkez Bankası hala inatla (benim bildiğim bildik, çaldığım düdük) demeye devam ediyor. Faiz koridorunun daraltılması noktasında hala aşırı temkin, aşırı ihtiyat devam ediyor. Piyasada beklenti daha fazlaydı'' dedi.GAP Bölge Kalkınma İdaresinin (BKİ) Güneydoğu Anadolu Bölgesi'nde yürüttüğü "güneş enerjili mikro sulama sistemi"nin yaygınlaşmaya başladığı bildirildi.
Fizik, aile üyelerinin en çok Nobel Ödülü aldığı alan. 1903'de Marie ve Pierre Curie çifti Nobel Fizik Ödülü'ne layık görüldü. 1915'teki ödül William Bragg ile oğlu Lawrence Bragg'a verildi. 1922 yılının Nobel Fizik Ödülü sahibi Niels Bohr'un oğlu Aage N. Bohr, aynı mutluluğu 1975'te tattı. Manne Siegbahn, 1924'te, oğlu Kai M. Siegbahn ise 1981'de Fizik Ödülü'ne layık görüldü. Thomson ailesi de 2 Nobel Fizik Ödülü'ne sahip. Baba J. J. Thomson'a 1906'da, oğlu George Paget Thomson'a ise 1937'de Nobel Ödülü verildi.
2015: Takaaki Kajita (Japonya) ve Arthur B. McDonald (Kanada)Sultangazi'de yüzü maskeli iki kişi tarafından kurşunlanarak öldürülen kuyumcu Celal Karaduman ile Serkan Ergül'un cenazeleri yapılan otopsinin ardından ailelerine teslim edildi. Karaduman'ın, ÖDP Sultangazi Birim Temsilcisi olduğu öğrenildi. İşyerinin kamera kayıtlarında, kuyumcuda para ve altın çalınmadığı tespit edilirken, soygun izine rastlanmadı.Dünyayı en az 20 yıl geriye götüren küresel ekonomik krizle ilgili olarak bugüne kadar bu köşede yayınlanan en az 20 yazıda hep bir noktanın altını çizdik:
3 katı yer altında olmak üzere 8 katlı planlanan yeni bina, enerji tasarruflu ve mimari açıdan da Anadolu motifleri taşıyor. 14 bin 600 metrekarelik arsa üzerinde yapılan binanın kapalı-açık otoparkı, 800 metrekarelik gerektiğinde bölünebilen bir konferans salonu ve 15 toplantı salonu bulunuyor. Ekonomiyle ilgili de konuşan Olpak, Türkiye'nin düşük büyüme tuzağıyla karşı karşıya olduğunu söyledi. Bunun geçici olduğunu düşündüklerini ifade eden Olpak, "Teşvik kararlarının yansıması son çeyrekte görülecek" dedi.
Yıllardır yatırımcılarla görüşen birisi olarak geçirdiğimiz en iyi yatırım süreciydi. Aslanoba Capital'in kurucusu Hasan Bey ile bir görüşme yaptık. Bu görüşmemizde neler yaptığımızı, Sopsy'yi, Zet.com'u ve nasıl büyümeyi planladığımızı detaylıca anlattık. Ardından 2 mesajlaşma sonrasında yatırım ve miktarı konusunda anlaştık. Sanırım bu Hasan Bey'in o zamana kadar yaptığı en hızlı yatırımdı. Toplam 1 milyon dolar yatırım aldık. Yatırım dışında, networking gibi birçok konuda, Aslanoba Capital'den destek alıyoruz.
Sopsy.com'un globalde çok potansiyeli var. Mobilde de çok büyük bir ilgi ve kitle var. Globale yakın bölgelere açılmak bundan sonraki adımımız olacak. Zet.com'a ise daha yeni başladık, tasarımcılarımızı tanıtmak ve Sopsy ve Zet'i iyi noktalara getirmek için bundan sonraki önceliğimiz. Ekibimizi de aldığımız yatırımla büyütüyoruz.Bilişim, sağlık, eğitim ve film sektörlerine devlet desteği verileceğini açıklayan Ekonomi Bakanı Zafer Çağlayan, "Cari açığı dizi filmlerle nakavt etmek istiyoruz" dedi. Teşviklerle silikon vadisine girene 600 bin dolar destek sağlanacak
Bakan Şahin'in, Allah bağışlasın 6 çocuğu varmış... Çocuklarından biri şeytana uyup marketten bir şey çalsa... Orada bulunan polis de genci öldürse... Bakan Şahin, "Mal çalmıştı, ölmeseydi, hırsızlıktan yargılanacaktı..." diyecek mi, demeyecek mi?Müzeye gelir getirmek üzere yapılan Gala Modern sonrası, İstanbul Modern Yönetim Kurulu Başkanı Oya Eczacıbaşı'yla sohbet ederken, müzenin 10'uncu yılını 2014'te kutlayacağını söyledi. Daha dün gibi gelen açılışın üzerinden epey zaman geçtiğini, zamanın hakikaten de uçtuğunu düşündüm.
RTÜK kararının gerekçesi şöyle.. "Spor programları devam ederken yayınlanan bant reklamların seyircileri ciddi şekilde rahatsız ettiği ve seyir zevkini ciddi anlamda olumsuz etkilediği hususunun gelen şikayetlerden de anlaşıldığı, Avrupa ülkelerinde yapılan uygulamaya bakıldığında da, spor programlarında bant reklama yer verilmediği ve reklamların sadece, bölüm, duraklama ve devre aralarında yayınlandığının anlaşıldığı.."Ankara Cumhuriyet Başsavcılığı'nın yürüttüğü 'usulsüz dinleme' iddiasıyla Ankara merkezli 23 ilde yapılan operasyonlar kapsamında Van'da da 5 polis amiri gözaltına alındı.
Zaman Gazetesi ile Today's Zaman Gazetelerinin Genel Yayın Müdürü'nün Ekrem Dumanlı, Today's Zaman Gazetesinin Sorumlu Yayın Müdürü'nün ise Bülent Keneş oldukları belirtilen iddianamede her iki şüphelinin de Cumhurbaşkanına hakaret ve iftira suçlarını işledikleri belirtiliyor. Dumanlı ve Keneş'İn "Basın yoluyla Cumhurbaşkanına hakaret" ve "İftira" suçlarından 2 yıl 4 aydan 9 yıl 4 aya kadar hapis cezası istemiyle yargılanmaları isteniyor.Bölücü başı Abdullah Öcalan'ın 3 avukatı, Adalet Bakanlığı'nın kiraladığı tekneyle İmralı'ya hareket etti.
Abdullah Öcalan'ın savunmasını üstlenen avukatları Ömer Güneş, Sebahattin Kaya ve Mizgin Fırat, Adalet Bakanlığı'nın kiraladığı özel bir tekneyle bu sabah İmralı'ya gitmek üzere Bursa'nın Gemlik ilçesine geldi. Avukatlar Gemlik Jandarma Komutanlığı'ndaki işlemlerin ardından Gemport Limanı'ndan İmralı Adası'na hareket etti. Abdullah Öcalan çarşamba günleri avukatlarıyla, her ayın ikinci ve dördüncü pazartesi günü ise cezaevi arkadaşlarıyla birlikte yakınlarıyla görüş yapabiliyor.Daha düne kadar dünyayı üç parça olarak algıladık: Biz, Batı ve ötekilerin dünyası!
KÜRTÇE OKULA EVET DERSHANEYE HAYIR: Komisyon, tasarıda yer alan farklı dil ve lehçelerde özel öğretim kurumları açılmasına ilişkin düzenlemede de revizyon yaptı. Tasarı'da ki 'özel öğretim kurumları' ifadesi daraltılarak, 'Özel okul' yapıldı. Böylece Kürtçe eğitim veren özel okul açılacak ancak dershane, etüd merkezi açılmasına izin verilmeyecek.Suriye'nin Carablus kentine bağlı Çobanbey Tren İstasyonu bölgelerinde Irak Şam İslam Devleti (IŞİD) Örgütü'nün Türkmen köylerine saldırması üzerine Türkmenlerin anında karşılık vermesi, IŞİD militanlarını geri çekilmek zorunda bıraktı.
AB'nin Geri Kabul Anlaşması kapsamında Türkiye'ye mülteciler için 3 milyar euro yardım taahhüdünün halen yerine getirilmediğini belirten Erdoğan, ayrıca Türkiye'nin AB üyelik sürecinde fasılların açılmasının önündeki engellerin de kaldırılması gerektiğini vurguladı. Terörle mücadele işbirliği konusunun da ele alındığı görüşmede, Kıbrıs meselesiyle ilgili olarak adil ve kalıcı bir çözüm bulunmasının önemli olduğu ifade edildi. Erdoğan, daha sonra Avrupa Parlamentosu Başkanı Antonio Tajani ile yaklaşık 45 dakikalık bir görüşme yaptı.
Bakan Eker, ilave aldıkları bir takım tedbirlerin bulunduğunu da belirterek, 1 Ağustos tarihinde yayımlanan kararname ile süt sığırcılığında, damızlık et sığır yetiştiriciliğinde, büyük baş hayvan yetiştiriciliğinde, manda, koyun ve keçi yetiştiriciliğinde, büyük baş ve küçük baş hayvancılığın bütün faaliyetlerinde 2 yıl ödemesiz, 5 yıl taksit ödemeli toplam 7 yılda ödenmek üzere faizsiz kredi uygulaması getirdiklerini ve kredide limitin 7,5 milyon lira olduğunu, bu parayla asgari 750 başlık büyük bir işletme kurulabileceğini anlattı.
''Gerekirse daha fazla ithalat yaparız. Şu anda özel sektörde kendi ihtiyacını gidermek maksadıyla besi hayvanı ithal etmek isteyenlere bu imkanı tanıyoruz. Damızlıkta 50 başın üzerinde kendi ihtiyacı için ithal etmek isteyenlere bu imkanı veriyoruz. Bir takım tedbirleri biz alıyoruz, bundan sonra da almaya devam edeceğiz. Orta ve uzun vadede de biz bunları düşünüyoruz.Türkiye'de hayvancılık asla geriye, kötüye gitmiyor, aksine ileriye gidiyor. Türkiye'de sektöre büyük yatırım var. Sanayi ve hizmetler sektöründe çalışan birçok grup sektöre girdi.
Dünyada hububat üretimiyle ilgili de birtakım haberler geldi üretimde azalma meydana geldiğine dair. Türkiye'deki üretimimiz kendi ihtiyacımızı karşılayacak düzeyde. Yer yer aşırı yağışlardan dolayı bölgesel sıkıntılar oldu. Türkiye'nin şu anda 2.2 milyon ton buğday stoğu var. Hasat henüz devam ediyor. Yüzde 75-80 oranında tamamlandı. Dolayısı ile biz dünyayı takip ediyoruz. Kendi ihtiyacımızla ilgili bir sorunumuz yok. Kendi ihtiyacımızı tamamen karşılayacak kadar üretimimiz var. 18 milyon bizim ihtiyacımızı gideriyor ama ihtiyacımızın çok üzerinde üretimimiz var.''
Yangını gören çevre sakinleri, itfaiye, polis ve sağlık ekiplerine haber verdi. Bina boşaltıldı, bölgenin doğalgazı ve elektriği kesildi. Saraç, binadan polisin yardımıyla çıkartıldı. Yangın, itfaiyenin çalışması sonucu diğer evlere sıçramadan söndürüldü, ancak evde büyük çapta hasar oluştu. Saraç, polis ekiplerince ifadesi alınmak üzere Mamak Merkez Polis Karakolu'na götürüldü.İzmir merkezli 13 ilde "yasa dışı dinleme" iddialarına ilişkin başlatılan soruşturma kapsamında tutuklanan emniyet mensubu sayısı 6'ya yükseldi.
''İstediğimiz ve bildiğimiz şu: Türkiye'de basın özgürlüğü yok. Basının özgür olması lazım, sansür uygulanmaması lazım. Özgür basın, demokrasinin vazgeçilmez unsurudur. Basın özgür olduğu sürece muhalefeti de iktidarı da eleştirecektir. Buna saygı duyacağız. Ama muhalefete her türlü eleştiriyi yapabilirsiniz, iktidar eleştirilemez. Bunun adına ileri demokrasi denilirse bu doğru değil. AKP'yi AKP yapan kim? Arkasındaki güçler kim? Başbakan olmadan önce hatta parti lideri olmadan önce Amerika'ya gidip 'bana destek verin' diyen kim? Herhalde halkımız bunları unutmadı.''
Bir gazetecinin ''Halk TV'nin Ergenekon soruşturması kapsamında gözaltına alınan Soner Yalçın'a devredileceğine ilişkin açıklamalar vardı. Böyle bir proje var mı hala? Yine basından şikayet ediyorsunuz. Acaba size bağlı olan Halk TV'nin böyle bir durumda olmasını nasıl değerlendiriyorsunuz?'' sorusu üzerine Kılıçdaroğlu, Halk TV ile bir bağlantıları olmadığını, hizmet satın alarak bedelini ödediklerini ifade etti. Kılıçdaroğlu, Halk TV'yi devralmak isteyen çok kişinin kendilerine geldiğini, ancak onlara Halk TV yönetimiyle görüşmelerini söylediklerini anlattı.
''Gence Artı Projesi kanalıyla gençlerin bireysel donanımlarını artırmayı hedefliyoruz. Bu amaçla, iş arama teknikleri, hedefli yaşam, iletişim teknikleri, ikna yöntemleri, kariyer planlama gibi başlıklar altında eğitimler verilecek. Gençlere sektörler ve meslekler tanıtılacak. Ayrıca gençlerin kendilerine model alabilecekleri kişilerle tanışmaları da sağlanacak. Tüm katılımcılara eğitimler sonunda Genel Başkanımız Kemal Kılıçdaroğlu'nun imzaladığı katılım belgesi verilecek. Çekilişle bazı gençlere burs ve staj imkanı da sağlanacak.''
"Telefonla aradıklarında neye uğradığımı şaşırdım. Bana 'Diyarbakır'da terör örgütüne yardım ve yataklık yaptığınız görülüyor. İsminizi örgüt adına kullanıyorlar. Bu kişileri yakalamak için yardımınıza ihtiyacımız var. Verdiğimiz hesap numarasına para yatıracaksınız, biz dolandırıcıları yakalayacağız' dediler ve 'Sakın telefonu kapatma biz seni yönlendireceğiz, telefonun bataryası biterse yeni batarya al' dediler. Köyden şehir merkezine gelip kredi çekip hesaplarına parayı yatırana kadar telefonumu kapattırmadılar."
Bununla birlikte haberlerde belirtilen görüşme ücretlerinin daha aşağı çekilmesine yönelik vatandaş taleplerinin Sağlık Bakanlığı'na da zaman zaman ulaştığı ve konunun Bilgi Teknolojileri Kurumu'na bildirildiği açıklandı.Tekirdağ'ın Çorlu ilçesinde, şehir içi yolcu taşımacılığı yaparken çalışma süreleri dolduğu için Çorlu belediyesince, trafikten men edilen mavi minibüs (Öz Gözde Kooperatifi) sahiplerine Danıştay'dan kötü haber geldi. Danıştay minibüs şoförlerinin 'yürütmeyi durdurma' talebiyle açtıkları davayı reddetti.
Adli Tıp Kurumu tarafından yapılan incelemede, küçük kızın olay tarihinde 15 yaşında olduğu tespit edildi. Bunun üzerine mahkeme, Ebru G.'nin 1996 doğumlu olduğuna karar verdi. Ardından, sanık damat hakkındaki "cinsel istismar" davasını şikayetçi olmadığı için düşüren mahkeme, "hürriyetten yoksun kılma" suçundan da suçun unsurları oluşmadığı gerekçesiyle beraatına karar verdi. Suça iştirakten yargılanan çocukların aileleri hakkındaki dava da düşürüldü.Türkiye, tarım kartını henüz kullanmamış bir ülke… Uzun süre ekonomideki payından utanırcasına onu azaltmakla övündük.
Borsalar arasında veri paylaşımını ve gözetim işbirliğini de içeriyor. Böylece spot ve vadeli piyasalar arasındaki etkileşim, fiyat, işlem hacmi ve yatırımcı hareketleri her iki borsa tarafından uyumlu şekilde takip edilerek piyasa bozucu hareketlerin hızlıca tespiti ve önlenmesi de hedefleniyor.İzmit ilçesinde hastaneden silahlı kişilerce kaçırılan mahkum ve ona yardım eden 4 kişi, hafif ticari araçla geldikleri Sakarya'nın Hendek ilçesinde uygulama yapan polis ekiplerinin dikkati sayesinde gözaltına alındı.
Olaydan 1 gün sonra tutuklanan psikolog Zeynep Nur Koşan, geçtiğimiz ay üzerine atılı suçun niteliği, delillerin toplanmış bulunması, karartma ihtimalinin ortadan kalması gözetildiğinde, tutuklama tedbirinin gereksiz kalacağını belirterek adli kontrol tedbirlerinin yeterli olacağı kanaatine varıldığı gerekçesiyle tahliye edildi. Olaydan 4 ay sonra tahliye edilen Koşan hakkında yurt dışına çıkış yasağı konuldu.Yüzlerce canımızı kaybettik. Eğer bu korkunç facia, zihin yapımızı değiştirmeyecek ise acaba daha nasıl bir felaket bekleyebiliriz ki...
Geçen yıl, MKEK'nin Ankara'daki Silah Pazarlama ve Poligon Şube Müdürlüğü bünyesinde 10 bin 538'i yerli, 3 bin 300'ü ithal olmak üzere toplam 13 bin 838 adet tabanca satıldı. Kurumun kasasına yerli tabanca satışlarından 20,3 milyon lira, ithal tabanca satışlarından ise 15,1 milyon lira girdi. Satılan 35,2 milyon adet de fişek de 34,8 milyon lira hasılat bıraktı. Bunların yanı sıra 611 bin tutarında 83 adet ithal tüfek ile 19 bin lira tutarında 390 kilo av barutu satışı gerçekleştirildi. Poligon faaliyetlerinde de 400 bin lira gelir elde edildi.
Ergün, mikro krediyi 10 işçiden az işçi çalıştıran ve yıllık cirosunun toplamı 1 milyon TL'den az olanın, küçük ölçekli işletme kredisini 10 ile 49 arası işçi çalıştıran ve yıllık cirosu 1-5 milyon TL arasında olan ve orta ölçekli işletme kredisini 50 ile 249 arası işçi çalıştıran, yıllık cirosu 5-25 milyon TL arası olan işletmelere verileceğinin bilgisini verdi. Ergün, Ölçek Endeksli Büyüme Kredisi Destek Programı'ndan yararlanmak isteyen işletmelerin 1-250 arasında çalışanı olması ve yıllık net satış hasılatının yada bilançosunun 25 milyon TL'yi aşmaması gerektiğini belirtti.
İlk müdahalesi burada yapılan Ahıska Türk'ü işçinin Uludağ Üniversitesi Tıp Fakültesi Hastanesi'ne sevkine karar verildi. Fabrika sahipleri Beşirov'u otomobile alarak Bursa'ya hareket etti. Bir süre sonra buzlukta muhafaza altında tutulan kopan parmakların acil serviste unutulduğu fark edildi. Bursa'ya giden araçtakiler, telefonla haber verildikten sonra hastaneye geri dönmek zorunda kaldı. Araçtakiler, unutulan parmakları alarak hemen Uludağ Üniversitesi Tıp Fakültesi Hastanesi Hastanesi'ne gitti.
Uludağ Üniversitesi Tıp Fakültesi Plastik ve Rekonstrüktif Cerrahi Ana Bilim Dalı Öğretim Üyesi Prof. Dr. Ramazan Kahveci, "Gelen hastanın parmakları ezici bir yaralanma olduğu için ne yazık ki mikro cerrahi teknikle dikilemedi. 2, 3 ve 5. parmağına herhangi bir işlem yapılmadı. Sadece parmak uçları kapatıldı. 4. parmağında ise ezilmeye bağlı dolaşım problemi vardı. Bir gün beklendi. Daha sonra ameliyata alındı ve dikildi. Giderek durumu daha iyiye gidiyor. Hastamızın birinci parmağında ise bir sıkıntı yok" dedi.
Saat 20'de, devlet TV'si nihayet canlı yayına geçebilmişti. Saray Muhafızları Komutanı, orduya itaat çağrısı yaptı. Komutanlar da tek tek bağlanarak sadakat bildirdi. Sabaha karşı 2.30'da, gecenin karanlığını yırtan bir helikopter ışığı göründü. Chavez, sol yumruğu havada, aydınlık bir gülümsemeyle helikopterden indi ve halkıyla kucaklaştı. "Halk tarih yazdı" diyerek, kabine üyelerine sarıldı. İlk çağrısı, "Evlerinize dönün, düzen sağlanmıştır" oldu. ABD Dışişleri Bakanı Colin Powell, "Chavez'le anlaşmazlıklarımız oldu ama demokrasiyi desteklemeye devam edeceğiz" diye açıklama yaptı.
Uluslararası kuşatma ardından gelen 'yürüyüş' klasik bir CIA taktiğiydi. Nitekim darbe lideri Carmona, 2005'te Miami'de görüntülendi. Kaçan generallerin bir kısmının da ABD'de olduğu biliniyor. Chavez, 2006'da, BM Genel Kurulu'na hitap ederken, yukarıdaki sözleri ABD'nin yüzüne, New York'ta çarpmıştı. Ne değişti? Hiç. Çoğunuz hâlen Chavez'in diktatör olduğunu ve kanserden öldüğünü sanıyor ama hakikat bundan ibaret değildi...Motorinin litresinde gece yarısından itibaren ortalama 8 kuruşluk artışa gidilecek
Askercilik oynayan, darbe pazarlamacılığı yapan, toplumdan kopuk bir parti yenilik diye sadece Nihat Matkap'a "CHP artık bir şeriat tehlikesi olduğuna inanmıyor" şeklinde açıklama yaptırabildi. Sanki böyle bir tehlike gerçekten var olmuş gibi sanki, karargâhta hazırlandıktan sonra, CHP kendisini alet ederek bu suni korkunun doğmasında öncü rolü oynamamış gibi! O da ezik, satır arasına sıkıştırılmış, mahcup bir açıklama... Açıklamanın içerdiği tedirginlik yarın öbür gün ondan ne derecede büyük bir hızla vazgeçilebileceğini ve eski politikaya dönülebileceğini de işaret ediyor.
Kaddafi'nin ne menem bir lider olduğu malum. Üstüne edilecek tek kelime yok. Şimdi başka bir yol deniyor. Batı'nın topraklarına saldırısını Haçlı Seferi olarak nitelendiriyor. Bunu bir İslam-Batı karşıtlığı olarak konumlandırıyor. Halkını "devrim"e katılmaya, silahlanmaya çağırıyor. Nafile hepsi. Köprülerin altından çok su aktı. Kaddafi'nin yanında elbette ona bağlı bir ordu var ama unutmayalım ki halkın yarısı da ona karşı ve pençe pençe savaşarak kentleri ondan koparttı. Daha fazla gideceği bir yer yok Kaddafi'nin. İslam-Batı savaşı diyerek, internet ve "yeni normal"ler çağında halkını daha fazla kandıramaz.
Programda, 15 Temmuz'a ilişkin açıklamalarda bulunan Kurtulmuş, "Yezidin ve yezit siyasetinin dünyaya öğrettiği 3 şey vardır. Bunlar; saltanat, servet ve sulttur. Yani güç bulurlarsa kullanırlar, güç görürlerse kaçarlar. Aziz milletimiz Kerbela şehitlerimizin bize öğrettiğini sadece tarihi bir kıssa olmadığını 15 Temmuz akşamı göstermiştir. 15 Temmuz akşamında uçaklara, helikopterlere, tanklara ve makineli tüfeklere karşı; zulmün, isyanın yani yezit siyasetinin araçlarına karşı göğsünü siper etmek, Hazreti Ali, Hazreti Hüseyin, Hazreti Hamza gibi dikilmesini bildiler ve şehit oldular" diye konuştu.
"Eğer camilerimiz tam manasıyla bütün ümmeti toplama yeri olsaydı, insanları çeken bir yer olsaydı, bir takım insanları toplamak için FETÖ benzeri sahte örgütlere ihtiyaç kalmayacaktı" diyerek sözlerini sürdüren Kurtulmuş, "Herkese açık olan bu müesseselerimiz bu fonksiyonlarını görmezse, bir takım gizli örgütler, bir takım din adına kapalı örgütler ortaya çıkıyor ve ümmetin çoğunluğundan farklı olarak gizli bir takım yapılanmalar ortaya koyuyor. Bunu önlemenin yolu, kapısı herkese açık camileri, kapısı herkese açık olan dergâhları, kapısı herkese açık olan medreseleri yeniden inşa etmektir" açıklamasında bulundu.
Sizce bu ilişkilerin altında FETÖ yok mu?Kırmızı etin fiyatının düşüşe geçtiğini belirten ve makul seviyeleri yakaladığını söyleyen Görener, fiyatın daha çok düşmesini beklemediğini belirtti. Görener, "18 lira çok fazlaydı ama 13 veya 14 lira da düşük olur. Olması gereken fiyat 15 lira" dedi. Şirket cirosu içinde kırmızı etin payının ilk çeyrekte yüzde 11'lere kadar çıktığını belirten Görener, halihazırda 20 bin olan büyük baş hayvan sayısının da 2011 sonu itibariyle 48 bine çıkacağını söyledi.Gözünü ABD , Japonya ve İngiltere'ye diken mutfak sektörü, Çin'in tahtını sallayacak. Sektör temsilcileri, "Çin'de maliyetler yükseldi. Türk ürünlerine ilgi arttı" dedi
Edinilen bilgiye göre olay, gece 01.30 sularında Şehitkamil ilçesi Süleyman Şah Mahallesi Üzeyir Sokak'ta meydana geldi. Arkadaşı ile araç içerisinde oturan 39 yaşındaki Mahmut Erküçük'ün arkadaşı ile sohbet ettiği sırada silahlı saldırıya uğradığı öğrenildi. Vücudunun çeşitli yerlerine 5 el ateş edilen Erküçük'ün, vurulur vurulmaz kendisine ait 38 FM 968 plakalı otomobille Dr. Ersin Arslan Devlet Hastanesi'ne giderek acil servis çalışanlarına vurulduğunu söylediği iddia edildi. Erküçük'ün sedyeye konularak acil servise alındığı ve burada yapılan tüm müdahalelere rağmen kurtarılamayarak öldüğü belirtildi. Polis cinayetin faillerini bulmak için bölgedeki güvenlik kameralarını inceliyor.
Trafik ekipleri, yasağa uymayan aracı ve ihlal durumunu fotoğraflayarak plakasına ceza kesecek. Arabası çekici üzerindeyken olay yerine gelen sürücülere zorluk çıkartılmayacak. Aracı çekilirken yetişen sürücüye trafik ceza tutanağı imzalattırılarak tebliğ edilecek. Onun dışında herhangi bir ücret talep edilmeksizin araç orada sahibine teslim edilecek. Genelgeye göre, trafik polisi olmadan araçların yetkisiz kişilerce çekilmesine asla izin verilmeyecek. Yeni uygulama ile aracı parka çekilen sürücülerin bilgi alabilmesi için telefon numarası ya da internet adresi tahsis edilerek kamuoyuna duyurulacak.
Ortadoğu sokaklarında Türkiye'nin ismi yankılanıyor. Balkanlar'ın caddelerinde Türkiye'nin ismi yankılanıyor, Kafkasya dağlarında Türkiye'nin ismi yankılanıyor. Dünyanın tüm mazlumları, mağdurları gözlerini Türkiye'ye dikmiş, size dikmiş durumdalar. Dünyada başına bir iş gelen artık ilk önce gözünü Türkiye'ye dikiyor. Türkiye, dünyanın umudu haline geldi. Türkiye hakkın, adaletin, barışın adresi haline geldi. Türkiye ileri demokrasinin, özgürlüklerin, insan haklarının bölgedeki en güçlü savunucusu haline geldi. Gelin bunu hep birlikte devam ettirelim. Gelin istikrarı, güven ortamını muhafaza edelim. Gelin hep birlikte 'istikrar sürsün, Türkiye büyüsün' diyelim.''
Projeyle ilgili değerlendirmede bulunan Gençlik ve Spor Bakanı Suat Kılıç da, projenin Türk sporu adına tarihi önemde olduğunu söyledi. Kılıç, "İlk hedefimiz 2016 Rio, ikincisi 2020 İstanbul. Turkcell, 7 yılda 28 milyon liralık kaynak verecek. Biz de bu kaynağa bir misliyle katkı sağlayacağız" dedi. Dünyaca ünlü yüzme antrenörü Bob Bowman ise "Böyle önemli bir projede yer almak benim için heyecan verici" diye konuştu.Henüz iki aylıkken ailesinden kopan Cumhur Şengül, atv'deki "Müge Anlı ile Tatlı Sert" programından yardım istedi. Anlı ve ekibi, Şengül'ü 40 yıl sonra ailesine kavuşturmayı başardı
atv'de yayımlanan "Müge Anlı ile Tatlı Sert" programında 40 yıllık hasret sona erdi. Anlı ve ekibi, Cumhur Şengül'ü ailesine kavuşturdu. Hafta içi her gün seyirciyi ekran başına kilitleyen Anlı ve ekibi, üzerinde çalıştığı kayıp dosyalarını, cinayete kurban giden kişileri ve kayıpların tüm yaşamını ortaya çıkararak onları bulmaya, olayları aydınlatmaya devam ediyor. Samsun'da 1975'te dünyaya gelen ve 2 aylıkken geçirdiği şiddetli hastalık nedeniyle kaldırıldığı hastanede annesi tarafından bırakılan Şengül, uzun süredir ailesini arıyordu. Ailesinden haber alamayan hastane, Şengül'ü çocuk esirgeme kurumuna götürdü.
18 yaşına kadar burada büyüyen Şengül, Sinop'ta kaldığı kurumdan kaçarak annesini aramaya başladı. Bir süre sonra dedesi Hasan Şengül ve dayısı Kemal Şengül'ü buldu. Dedesi, torununu alarak köye götürdü. Şengül, burada teyzesi ve dayısıyla tanıştı fakat hiçbir aile ferdi annesinin yerini bilmiyordu. Anne özlemine daha fazla dayanamayan Şengül, ikâmet ettiği Antalya'dan İstanbul'a gelerek Anlı'ya başvurdu ve annesini bulması için yardım istedi. Anlı ve ekibi, kısa bir süre sonra Şengül'ün annesi Döndü Şengül ve teyzesi Ümmühan Çakır'ı bularak 40 yıllık hasreti sonlandırdı.Beje ey xudaye, rıkıxe kuri velayade Peleyade Axilleye, rıkı mezın!
Dilimizde tüy bitti, zengin Kürt işadamları ve para kazanmış Kürt sanatçılar bir vakıf kurmalılar, bizim Maarif Klasikleri gibi bir kitap dizisi oluşturulmalı ve belli başlı bütün klasikler Kürtçe'de de yayınlanmalı. Sırada mutlaka Shakespeare olmalı. (Gerçi Hollanda'da bir "Kürtçe Hamlet" oynandı ama o bir uyarlamaydı, Danimarka kralı köyün ağası, Ophelia kahyanın kızı, galiba Hamlet de okumaya Wittenberg'e değil İstanbul'a gidiyor!... Bunun bir de "Türk köylüsü versiyonu" vardır fıkra şeklinde: "Oğlum Hemlet... Anayı götüren emicen... Beni de o şerefsiz mahvetti... Kanımı yerde koma... Aha çekmecede toplu lüverver... Onu al, emicenin bacagına bacagına sık!"
YARSAV- Cemaat ortaklığına rağmen cemaate yakın isimlerin ilginç bir hazırlık içinde olduğu konuşuluyor. Kendilerine yakın isimleri YARSAV listesine yerleştirdikleri gibi bazı isimleri de bağımsız aday gösterecekler. Burada ilginç olansa YARSAV listesine giren sol, Kemalist adayların cemaatçiler tarafından çizilecek olması. Yani 2010'da demokratlara, muhafazakârlara yaptıklarını bu kez YARSAV'cılara yapacaklar. Amaç HSYK'yı tam kadro ele geçirmek. Bir kez daha aynı cinlik tutar mı onu da seçimlerde göreceğiz.İmralı'ya giden heyetteki sayı ve isimlerin ayrı bir konu olduğunu belirten Arınç "Sekretarya dışarıdan olamaz. Henüz bir görevlendirme de yok" dedi
Kaldı ki, arkasındaki halk gücü ne olursa olsun, ne süreci olursa olsun, gazeteci ve köşe yazarının işi bağımsız bir konumdan, eleştirel aklı hiç elden bırakmadan, "dışarıdan" doğru, dürüst, dengeli, çok sesliliğe imkan tanıyan bir mesleki rolün sınırları içindedir. Aksi halde toplumu sağlıklı bilgilendirmede aksamalar yaşanır. Mesleğine saygılı her köşe yazarının "akil insan komisyonu" üyeliğine uzak durmasında sayısız fayda var. Başbakan Erdoğan'ın da bu konuda bazı tereddütleri olduğunu anlıyorum. Ama bir teklif geldiğinde gazetecilik adına reddedecek kişi sayısının ne yazık ki çok az olacağını sanıyorum.
Mahpuslar ailelerine uzak hapishanelerde tutuluyor.ACE'nin Avrupa, Orta Doğu ve Afrika'da 500 şirketin katılımıyla gerçekleştirdiği ACE 2015 Artan Riskler Barometresi'ne göre, risk yöneticilerini en çok kaygılandıran konuların başında teknoloji, tedarik zinciri ve mevzuata dair riskler geliyor. İlk üç riski, insan riskleri ve jeopolitik riskler takip ediyor. Araştırmaya göre şirketlerin yüzde 43'ü teknoloji risklerinin en önemli riskler olduğunu düşünüyor. Katılımcıların yüzde 31'ini endişelendiren tedarik zinciri riskleri ise ikinci sırada yer alıyor. Mevzuat ve uyumluluk riskleri ise yüzde 27 ile listede üçüncü sırada geliyor.
Çeşitli suçlardan aranan 18 kişi gözaltına alındı. Konsamatris olarak çalıştığı belirtirlenen ve aralarında yabancı uyruklu kadınlarında bulunduğu 50 kadına da işlem yapıldı. İşyerlerinde yapılan aramalarda, tabanca ve mermi ele geçirildi. Ayrıca 250 araçta da arama yapıldı. Emniyet müdürlüğü yetkilileri vatandaşların huzuru için bu tür çalışmaların tekrarlanacağını belirtti.Düzce'nin Beyköy Beldesine bağlı Odayeri yaylasında yaklaşık 250 metrelik uçuruma yuvarlanan bir kişi, şans eseri ağaca takılarak ölümden kurtulurken, bulunduğu yerden vatandaşlar, sağlık ve itfaiye ekiplerinin yardımıyla çıkarıldı.
"Hiçbir husus vatandaşlarımızın can güvenliğinden daha önemli değildir. Devletimizce bundan önceki olaylarda harcanan yoğun ve etkin çabalar kamuoyumuzca da yakından bilinmektedir. Milli menfaatlerimizi ilgilendiren ve alıkonulan vatandaşlarımızın aileleri bakımından da çok özel bir hassasiyet arz eden böyle bir durumun asılsız iddialara konu edilmesi esefle karşılanmaktadır."Kamuoyunda "İzmir Askeri Casusluk Davası" olarak bilinen davaya ilişkin soruşturma sırasında Fetullahçı Terör Örgütü/Paralel Devlet Yapılanması'nın (FETÖ/PDY) örgüte yakınlık durumuna göre kendi içinde üyelerini numaralandırdıktan sonra gruplandırıp fişlediği tespit edildi.
Ercan, Cumhuriyet Başsavcılığının talimatları doğrultusunda KOM Şube Müdürlüğü ekiplerince kentte belirlenen adreslere düzenlenen eş zamanlı operasyonda 9 zanlının gözaltına alındığına dikkati çekerek, 3 kişinin de yakalanması için çalışmaların sürdüğünü kaydetti.Uluslararası Para Fonu (IMF) küresel ekonomi için büyüme tahminini yükseltti. İtalyan haber ajansı ANSA'nın haberine göre IMF, Dünya Ekonomik Görünüm raporunda global ekonomi için 2010 yılı büyüme tahminini yüzde 3.9'dan yüzde 4.1'e revize edecek.Bir Anadolu kaplanıydı... Çukurova'ya "Çağ Üniversitesi'ni" kazandırdı... Eğitim diye yatar, eğitim diye kalkardı.
Pike hastalığı konusunda bilgi veren Araboğa, "Genel anlamıyla fosfor, mangen gibi mineral besin yem ve madde eksikliğine bağlı olarak şekilleniyor. Bunda da temel sebep kar, kış şartlarının uzun sürmesi dolayısıyla yetiştiricimizin elinde yeterince saman bulunmaması nedeniyle yeteri kadar sağlıklı beslenemeyen bu hayvanlar aşırı bir şekilde birbirlerinin tüylerini yemeye başlamışlar. Bu ciddi bir sorun, konuyla ilgili yetiştiricimizi de bilgilendireceğiz. Bu hastalık hakkında tedavi sürecini ve yapılması gerekenleri anlatacağız." diye konuştu.DAEŞ militanlarının denetimindeki Bıgıddın Köyü'nden Kilis'in Yavuzlu Köyü yakınlarındaki Şehit Mehmet Sınır Karakolu'na taciz ateşi açıldı.
Uzun süre vatanınızdan uzak kalınca, insanda bir hasret oluyor. Niyetim Amerika'da girişimciliğe devam etmekti. Türkiye'ye annemin cenazesi için gelmiştim. Microsoft Türkiye'nin başkanı görevinden ayrılıyordu, kalmam ve bu görevi üstlenmem için beni ikna etti. Ben de orada biraz duygusal hareket ettim. Vatanımdan ve ailemden uzun süre ayrı kalmıştım. Annemi görmeyeli 1.5 yıl olmuştu. Onun vefatı, benim için bir dönem noktası oldu. Güçlü bir firmada kalmanın avantajlı olacağını düşünüp Türkiye'ye geldim. Yoksa niyetim yeni firmalar kurup, büyütüp onları satmaktı. Çok değerli tecrübeler edindim yurtdışında.
''Sen 8 yıldır Başbakansın, olayı biliyorsun. Bu konuda bir uygulama imkanı var mı, yok mu? Sen bunu bilmiyorsan, bu kadar hassas bir konuda insanlarda beklenti yaratarak, 'ben sizin gibi düşünüyorum, ben böyle yapmak istiyorum' mesajını vermeye yönelmenin, devlet adamlığı anlayışı ile bağdaşır tarafı var mı? Umut verildi, sonra 'olmayacağı anlaşıldı' denildi. Şimdi mi öğrendin olmayacağını, o görüşmede mi öğrendin olmayacağını? O zamana kadar bilmiyor muydun? Bildiğin halde, 'olabilir' diye söylerken, hangi amacın peşinde koşuyordun? Bu da bu iktidarın siyaset üslubu anlayışı bakımından çok tipik bir örnek oldu.''
Cumhurbaşkanı Abdullah Gül'ün İngiliz Guardian gazetesine verdiği röportajda, cumhurbaşkanlığı için ikinci kez aday olup olmama konusunda bugüne kadar söylediklerini tekrarladığını, ilave bir ifadesi olmadığını belirterek, haberin başlık ve giriş bölümünün tamamıyla yazarın kendi yorumu olduğunu vurguladı. The Guardian'un köşe yazarı Simon Tisdall yazısında, Abdullah Gül'ün cumhurbaşkanlığına yeniden aday olabileceğini ima ettiğini öne sürmüştü.Cumhurbaşkanı Erdoğan'ın konakladığı otele saldırı için kalkacak helikopteri havalandırmayı reddeden Kara Pilot Üsteğmen Serkan Çoban, darbe girişimi gecesi yaşananları anlattı.
Bu esnada telefonunda "TRT'de bildiri okunuyor" diye bir bildirim gördüğünü ama uçuş güvenliği nedeniyle ayrıntılara bakma şansının olmadığını dile getiren Çoban, "Çiğli'ye indikten sonra silahlı timleri gördüm, olağan dışı bir askeri hareketlilik var çünkü bu bir VIP uçuşu olsa bunların olmaması lazım, o an şüphelenmeye başladım. TRT'de de bildiri okunuyor diye mesaj görmüştüm, o sırada cep telefonumu açtım baktım, tamam dedim bunlar kanunsuz bir şeyler yapacaklar, benim bunlara engel olmam lazım dedim ve uçmama kararı aldım ama o an kimseye güvenemiyorsunuz, kimin ne olduğunu bilemiyorsunuz." şeklinde konuştu.
Atölye sahibi N.Ö gözaltına alındı. Operasyonun devamında ise M.B., K.T., ve Ş.C de gözaltına alındı. N.Ö.'nün ünlü sanat merkezlerinde sergiler açtığı ve sanat dünyasında tanındığı belirtildi. Emniyetteki sorgusunda susma hakkını kullanan N.Ö'nün mülakat sırasında heykeltraşlıktan para kazanamadığı için bu işi yapmayı kabul ettiğini söylediği öğrenildi. Şüpheliler sorgularının ardından adliyeye sevk edildi.Türk Girişim ve İş Dünyası Konfederasyonu (TÜRKONFED), Türkiye'nin 14 şehrinin toplamının İsviçre, Singapur gibi dünya devlerini geride bıraktığını, 27 şehrinin yoksulluk seviyesinde yer aldığını, 40 şehrinin ise orta gelir düzeyinden çıkamadığını bildirdi.
Orta Gelir Tuzağı, iktisatçılar tarafından, kişi başına düşen Gayri Safi Yurt içi Hasıla (GSYH) bakımından, 2005 yılı uluslararası fiyatlarıyla 17 bin ABD Dolarına tekabül eden orta gelir seviyesine gelmiş ülkelerin ve/veya bölgelerin belirli bir gelir bandında sıkışıp kalma, bir diğer deyişle üst gelir seviyesine geçememe durumu olarak tanımlanıyor.İstanbul'da zamansız trafiğe çıkıp, yasak güzergahları kullanan ve istihap haddinden fazla yük alan beton mikseri ve hafriyat kamyonlarından rüşvet aldıkları belirlenen trafik polislerine yönelik olarak dün başlatılan soruşturmada gözaltı sayısı 123’e yükseldi.
Osmanlı tarihinde bir devri değiştiren, Bulgaristan'ın Osmanlı hakimiyetinden çıkmasına neden olan Ayastefanos Antlaşması'nın imzalanmasının 135'inci yılında, antlaşmanın imzalandığı İstanbul'un Yeşilköy semtine gittik. Antlaşma 3 Mart 1878'de Türk, İngiliz ve Rus elçileri arasında Neriman Şah Yalısı'nda imzalanmıştı. Ancak buluşma ve görüşmeler dönemin en ünlü Ermeni ailelerinden Dadyan Ailesi'nin konağında yapıldı. Nizam-ı Cedid ordusuna kaliteli barut ürettiği için kendisine arazi tahsis edilen Dad Arekel adlı usta bölgede üç baruthane kurmuş, kilise ve okullar inşa etmişti. Padişahı bile ağırlamış olan Amira Dadyan Bey Konağı, antlaşmanın taraflarına da evsahipliği yaptı.
Olay yerine gelen sağlık ekipleri Volkan Dönmez'in öldüğünü ve bir ayağının da koptuğunu belirledi. Oldukça süratli olduğu kaydedilen sürücünün cesedi, motosikletinden yaklaşık 170 metre ileride bulundu. Kazaya sebep olan yaralı kedinin de bir süre sonra telef olduğu görüldü. Volkan Dönmez'in cansız bedeni Adli Tıp Kurumu'na kaldırıldı.Bu ay maaşları yüzde 6 + yüzde 0.90 artırılan memurlara, yeni zam yolda. Şubat'ta maaşlara yansıyacak 1 derece artışıyla 300 liraya varan zam elde edilirken, emekli ikramiyeleri de yükselecek. Polis ve uzman erbaşa ayrıca gösterge artışıyla maaş ve ikramiye zammı geliyor.
Tuğgeneral Zeki Es Hakkâri Çukurca'da 20. Jandarma Sınır Tugay Komutanlığı yaparken 27 Mayıs 2009 tarihinde Çukurca Hantepe Kırsalı'nda meydana glene mayın patlamasında 6 asker şehit oldu. Genelkurmay tarafından yapılan ilk açıklamada mayınların terör örgütü PKK tarafından yerleştirildiği açıklandı. Ancak bir süre sonra internete düşen ses kayıtlarında mayınların bölge komutanlarının bilgisi dahilinde döşendiği ortaya çıktı. Ses kayıtlarında Tuğgeneral Es, Hakkâri Tümen Komutanı Tümgeneral Gürbüz Kaya'ya mayınları bizzat kendisinin döşediğini itiraf ediyordu. Tümgeneral Kaya ise Tuğgeneral Es'i 'hiç önemli değil' diyerek yatıştırmaya çalışıyordu.
Turan Erdoğan, Cumhurbaşkanı Erdoğan'ın otomobilde aradığı babayiğitin cep telefonunda kendileri olduğunu özellikle vurguluyor, tabii rakamlara dayanarak. Türkiye'nin belini büken 52.6 milyar dolarlık cari açığın enerjiden sonra en büyük sebebi akıllı cihazlar. Akıllı telefon ithalatının Türkiye ekonomisine etkisi 6 milyar dolar. Yani cari açığın yüzde 11.5'i akıllı cihazlar oluşturuyor. Turan Erdoğan 3 yıl içinde Venus'un Türkiye'de 2 milyon adetlik bir pazara, ihracatta ise 1 milyon adetlik satışa ulaştıracaklarını ve cari açığa pozitif etki yapacaklarını söylüyor. Vestel cep telefonu üretimi için 4 milyon ek istihdam da öngörüyor.
İdris Şahin (TBMM Darbe ve Muhtıraları Araştırma Komisyonu Sözcüsü ve AK Parti Çankırı Milletvekili): 28 Şubat buz bir darbedir. Post modern darbe olarak değerlendirilen etkileri itibariyle de açık darbelerle kıyaslanmayacak ölçüde ağır maliyetler yaratmış bir darbedir. Mehmet Şeker (TBMM Darbe ve Muhtıraları Araştırma Komisyonu üyesi ve CHP Gaziantep Milletvekili): Karadayı'yı komisyon olarak biz de dinledik. İç Hizmet Kanunu'na göre kendilerini cumhuriyetin bekçileri olarak gördükleri için bu tür kararları rahat alabiliyorlar. Meşru hükümetin görev ve yetki alanına girilen her durum darbedir. Hangi hükümet olursa olsun bu böyledir.
Bunlar o çocuklara 'milliyetçilik' derler, 'Türkiye bölünüyor, vatan elden gidiyor' derler. Bu bakımdan BDP ile MHP'nin kafası aynıdır. Bunlar yumuşak koltuklarda otururlar, çocukları en iyi okullarda okur, ama vatandaşın çocuklarını başkalarına saldırtırlar. Ben onlar gibi çocukların arkasına saklanmam. Ben yalana ve iftiraya başvurmuyorum. Eğer seçim bürolarımızın bombalanmasını, araçların tahrip edilmesini bizim kendi kendimize reklamımızı yapmak için yaptırdığımızı söylüyorsa, ispat etmeleri lazım. İspat edemezse herkes bilecek ki Seyfettin Yılmaz ve Cahit Öztok, MHP'nin değil, BDP'nin, KCK'nın ve PKK'nın adayıdır.
"1948 yılından bu yana, Filistinli kardeşlerimize yönelik baskı, tehcir ve ayrımcılık politikaları maalesef artarak devam etti. Bizim beklentimiz, tarihi olarak Filistinli kardeşlerimize ait olan toprakların iadesi için gereken adımların derhal atılmasıdır. Ortadoğu'da kalıcı barış için tek yol, 1967 sınırları temelinde, başkenti Doğu Kudüs olan bağımsız bir Filistin devletinin kurulmasıdır. 400 yıl Kudüs'e adaletle hizmet etme bahtiyarlığına nail olan bir ecdadın torunları olarak, bizler her zaman Filistin'in yanında olacağız. Filistin Halkıyla Uluslararası Dayanışma Günü'nün İslam dünyasında kardeşliğin pekişmesine, sorunların çözülmesine vesile olmasını diliyorum."
Türkiye'nin önde gelen işadamı örgütlerinden MÜSİAD, yeni binasının temelini dün attı. Aynı zamanda Başbakan Yardımcısı Mehmet Şimşek'in de katıldığı genişletilmiş başkanlar kurulu toplantısını yapan MÜSİAD'ın Başkanı Nail Olpak, yıllar önce Mecidiyeköy'de küçük bir ofiste kurulan MÜSİAD'a Sütlüce'deki 2 bin 500 metrekarelik binanın da yetmediğini belirterek, "Hem Türkiye'de hem de dünyada açılan temsilciliklerle büyüyen MÜSİAD, bugün 10 bin metrekarelik yeni binasının temelini atıyor. Biz binanın açılışında tören yapacaktık ama 15 Temmuz hain darbe girişimi ve teröre teslim olmayacağımızı söylemiştik. Bunun için temel atma töreni yapıyoruz" dedi.
Başbakan Yardımcısı Mehmet Şimşek, MÜSİAD üyelerine anayasa değişikliği konusunda bilgi verdi. Şimşek, çalışmanın bir rejim değişikliği olmadığını belirterek, "Türkiye demokratik ve laik bir hukuk devletidir. Rejim, Cumhuriyet ve demokrasidir. Anayasa değişikliğiyle icra makamının görevini bundan sonra nasıl yerine getireceğini belirlemeye çalışıyoruz" dedi. Şimşek, işadamlarından proje beklediğini belirterek, "Mutlaka dışarıya satış yapacak proje üretin" dedi.THY Başkanı İlker Aycı, Arnavutluk menşeli havayolu taşıyıcısı kurulması için arnavutluk hükümeti ile işbirliği içinde olduklarını açıkladı
Hazine Müsteşarlığı ile Bankacılık Düzenleme ve Denetleme Kurumu (BDDK) kredi verdiği müşterilerine habersiz sigorta yaptıran bankayla ilgili soruşturmayı derinleştirdi. Müşterisini 'tenhada kıstırılanlar' olarak niteleyen bankada, kanunsuz iş yapmak istemeyen üst düzey yöneticinin istifasıyla patlak veren skandal büyüyor. Yöneticinin bankaya açtığı davanın ardından devreye giren BDDK ve Hazine müfettişleri, Türkiye genelinde soruşturma başlattı. Söz konusu bankanın her şubesi mercek altına alındı. Mevduat müşterileri banka şubelerine çağrılarak bilgilerine başvuruldu. Soruşturma kapsamında ifade veren müşteriler, rızaları olmadan sigorta yaptırıldığını beyan etti.
En önemli kolaylık, müşterilerimiz kimseden teknik yardım almadan eticaret sitesi açabiliyor olması. İnternetten korktuğu için eticarete uzak olan bir kitleye, korkmadan facebook'a fotoğraf eklermiş gibi ürün ekleyebilecekleri bir platform sunuyoruz. Üstelik bunların hepsini cep telefonlarından da yapabiliyorlar. Aynı fotoğraf çekip birisine yollar gibi, ürünlerini cep telefonlarından sitelerine ürün ekleyebiliyorlar ve hemen satmaya başlayabiliyorlar Müşterilerimizin çok iyi bilmediği ve çok ilgilenmediği bir konu olsa da açılan sitelerin hepsi SEO'ya uyumlu, yani Google gibi arama sitelerinde kolayca listeleniyorlar.
Bu konuyu son dönemlerin en önemli çalışması olarak görüyoruz. Çünkü bu konuda dünya çok farklı bir tabloya sahip. Mesela arazi büyüklüğü ortalaması Türkiye'de 50, Avrupa'da 300, ABD'de 500 dönüm. Türkiye'nin 35 milyon ton olan hububat üretimi bu yasayla 50 milyona çıkar. Bu da yıllık 5 milyar dolar üretim artışı anlamına geliyor. Yeni süreç herkese çok iyi anlatılmalı.Cumhurbaşkanı Erdoğan’dan Brüksel’deki NATO zirvesinde 5 uyarı: Türkiye-AB zirvesi toplansın. AB sözlerini yerine getirsin. AB ile yeni bir yol haritası oluşturulsun. FETÖ’cüleri barındırmayın. Teröristler arasında ayrım yapmayın
Erzurum Valiliği'ne yaptığı ziyarette konuşan Yıldırım, "Terörle mücadelemizde kararlılığımız aynen devam ediyor. En ufak bir geri adım, rehavet yok. Bu memleketin her karış toprağında vatandaşlarımız rahat gidip gelecekler" dedi.Turkcell dijital müzik ağındaki yeni anlaşmalarını açıklamak amacıyla önceki akşam bir kutlama gecesi düzenledi. Turkcell üzerinden en çok dinlenen şarkıcılar arasında yer alan Hadise, gecede mini bir konser verdi. Belçika'dan özel olarak gelen akustik müzisyen ve vokal ekibiyle şarkılarını seslendiren Hadise siyah şalvar kesim kıyafeti ve göğüs dekoltesiyle dikkat çekti.
*HADİSE FOTOĞRAFLARI İÇİN TIKLAYINIZ...Güney Amerika ülkelerinden Ekvador'a bağlı Galapagos Doğa Parkı'nda yaşayan Diego isimli bir kaplumbağa, onlarca dişiyle çiftleşerek 800'den fazla yavru kaplumbağanın dünyaya gelmesini sağladı. Parkın sorumlularından Washington Tapia, Diego için "Kendisi cinsel olarak çok aktif bir canlı. Galapagos Adası'ndaki kaplumbağa nüfusunun artışına tek başına çok önemli katkılar sağladı" dedi. 100 yaşın üzerinde olduğu belirtilen Diego'nun 80 kilogram ağırlığında ve bir metre boyunda olduğu kaydedildi.Başbakan Erdoğan, İstanbul Emniyet Müdürlüğü'nce düzenlenen 169. yıl resepsiyonuna katıldı.
"Kendileriyle gündüz bir arada olduk, bir değerlendirme yaptık ve nereden nereye nasıl geldik, bunları aramızda konuştuk. İçişleri Bakanım yine Ankara'da da bu akşam böyle bir resepsiyona katıldı. Daha sonra benim de İstanbul resepsiyonuna katılacağımı öğrenince beraber geldik. Şimdi sizlerle bir aradayız. Tabi kolay değil 169 yıl... Ve engeller, bütün tehditler karşısında, hele hele son 32, 33 yıllık terör mücadelesi içerisinde emniyet teşkilatımızın Türk Silahlı Kuvvetleri'yle dayanışma içerisinde insanımızın canını, malını koruma mücadelesi oldu ve burada da tabii birçok şehitlerimiz oldu."
Aralık 79,2 64,9 67,7 75,6Yeni Türk Ticaret Kanunu (TTK) 1 Temmuz'da yürürlüğe girecek. Yeni yasayı daha uygulanmadan değiştirmek isteyen baskı grupları öyle yoğun bir çalışma içinde ki, bu enerjiyi kendi şirketlerini, hesaplarını ve üretimlerini düzeltmek için harcasalar, inanın Avrupa Birliği'ne uyumlu bu yasayı değiştirtmeye ihtiyaç duymazlardı. Yeni TTK'yı uygulayarak Türkiye toplumuna hayırlı bir iş yaparlardı. Ama onlar eski Türkiye'nin devam etmesini istiyor. Kayıt dışı sürsün, vergiyi tükettiği mal üzerinden yine vatandaş ödesin, bozuk mal ve hizmet karşısında da hiç hakkını arayamasın.
Şimdi CHP işte bu maddeye de karşı ve yeni TTK'yı değiştirterek aslında hortuma devam diyor. Kısacası CHP "ben solcuyum" diyor ama solculukla alakası olmayan işler yapıyor. Hatırlarsınız Sosyalist Enternasyonal bile CHP'yi üyelikten atıp yerine AK Parti'yi almak istemişti. CHP'nin TTK'ya karşı tutumu Sosyalist Enternasyonal'i bir kez daha haklı çıkardı. "Solcuyum" deyip tüketiciye karşı, çocuklara karşı bazı sermayedarlar savunulur mu? Ama bizdeki solculuk böyle işte. Prof. İdris Küçükömer'in Düzenin Yabancılaşması kitabında söylediği gibi, "aslında Türkiye'de solcuyum diyenler statükocu ve sağcı. Sağda olanlar ise değişimden yana ve solcu."
Sivil toplum kuruluşlarının bazılarının eski zamanlarda gzili gündemlerinin olması güvensizlik yarattı. Bu anlayışın değişmesi için sivil girişime belirli ilkeler koyarak geliştirmek ve insanların sivil katılmlarını sağlayarak, toplumsal gelişime katkıda bulunarak toplumsal duyarlılığı teşvik etmek lazım. Bizde sivil toplum denildiğinde yardımlaşma anlayışı hakim ve bu konuda çok gerideyiz. Sivil toplum kuruluşları bu yönden sorumluluğu üstlenip şeffaf ve hesap verebilir olacak. İdeolojik ve gizli gündem olmayacak ancak bu şekilde sivil toplum güçlenecek. Sivil toplumun güçlenmesi için kaynak ihtiyacı var. Bu kaynak bireysel veya kurumsal bağışçılardan sağlanarak gelişebilir.
Toplumun bazı kesimlerinde, güven duygusunu sağlayabilmek için kişisel yaklaşımlar önplana çıkıyor. X kuruluşun başında kim var, o zaman ben ona güvenirim mantığı var. Başında olmak gerekmiyor, kenarda durup desteği sürdürmek gerekli. Kurumlarla isimlerin kişilik özelliğinin özdeşleşmesine dikkat etmek gerekiyor. Koltuk sevdası birazda kişilikle alakalı ve sivil topluma gönüllü katılanların birazda biat etmeden durmaları önemli. Sorumluluk insana düşüyor. Ben bir kuruluşa üyeysem o kuruluş benim beklentilerimi dikkate almıyor ve beni değerlendirmiyorsa, ayrılmam veya maddi desteği kesmem gerek.
'Ev ve cep telefonlarının görüşme ücretleri, ilgili telefon şirketlerince belirlendikten sonra Bilgi Teknolojileri Kurumu (BTK) tarafından onaylanıp ilan edilmekte ve vatandaşlarımızın da yaptıkları abonelik sözleşmelerinde hangi tarifeye bağlı oldukları belirtilmektedir. Bakanlığımız, herhangi bir ad altında vatandaşlarımızdan veya telefon operatörlerinden hiçbir ücret almamaktadır. Ancak haberlerdeki ifadelerde, randevu hizmetinden Bakanlığımız bir ücret alıyormuş izlenimi oluşturulmakta ve Bakanlığımızın bu önemli projesi haksız şekilde itham edilmiş olmaktadır. Bunun gerçeklerle hiçbir ilgisi bulunmamaktadır.'
Cumhurbaşkanı Abdullah Gül, pek de alışık olmadığımız bir tonda konuşuyor. "İntikam diyor, savaş diyor, misli ile karşılık verilecek" diyor. O Cumhurbaşkanı ki daha Dışişleri Bakanı iken grubunun tepkisine rağmen eski DEP'li vekilleri Konut'ta misafir etmişti. 2009 baharında demokratik açılımı cesaretlendirmiş, en karamsar günlerde Kürt siyasetinin akil adamlarını Çankaya Köşkü'ne davet ederek barış için inisiyatif almalarını istemişti. Cumhurbaşkanı, daha iki gün önce Hakkâri'de kucakladığı, elinden çay içtiği Mehmetçiklerin şehit edildiğini öğrenince yüreğine düşen ateşin acısı ile konuştu. Aslında, sessiz yığınların hislerine tercüman oldu.
Bi kaç gün önce paldır küldür Ankara'dan yola çıkıp bizim köye gelmem gerekti. Sel evin duvarlarını yıkmış. Tabii ki meteoroloji benim evin üzerindeki hava durumunu vermeyecek ama koca Datça yarımadasında neredeyse ufak bi afet yaşanmış. Hisarönü, Bozburun, Değirmenyanı, Bayır, benim köy Bördübet'te bi çok yer sular altında kalmış, hayvan barınakları yıkılmış. Bazı evlerin ve otellerin ilk katlarını, tepeleme su basmış. Batan, karaya vuran teknelerin sayısı henüz bilinmiyor. Veya biliniyor da ben bilmiyorum. Ama en kötüsü binlerce kovan, arısıyla birlikte sellere kapılmış. Vakit gece olduğundan arılar kovanda, biliyorsun geceleri uçamazlar. 1 milyar liralık kovan hasarından bahsediliyor.
Başkentte birçok suçtan aranan Ötleş, Mart 2013 tarihinde adamlarıyla birlikte eğlence mekanlarına ağır makinalı silahlarla saldırı düzenlemişti. Burada bir kişiyi öldürüp 7 kişiyi de yaralayan çeteye yönelik polis geniş kapsamlı soruşturma başlatmıştı. Ötleş, İzmir'den Yunanistan'a kaçmak isterken yakalanmıştı. Adamları o dönemde de Ötleş'i biber gazıyla hastaneden kaçırmaya çalışmış, Ankara Sincan Cezaevi Taburu'nda görevli askerler Ötleş'i çembere almış, adamları kaçmıştı.Güneydoğu Anadolu Bölgesi'nde huzura hasret kalan halk, yaklaşık 2 yıldır süren çözüm süreciyle olağan bir yaşamın tadını çıkarmaya başladı.
Anadolu Cumhuriyet Başsavcılığı tarafından hazırlanan iddianamede, 14 Ocak 2016 günü akşam saatlerinde Zeynep Nur Koşan'ın Suadiye Mahallesi, Çetin Emeç Bulvarı üzerinde aracıyla Maltepe istikametine doğru seyrederken, trafik ışıklarının bulunduğu yerde, yaya geçidinde yolun karşısına geçmekte olan Feride Büşra Taşlı'ya (20) çarptığı belirtildi. Sürücü Koşan'ın kendisine kırmızı ışık yanmasına rağmen durmayarak seyrine devam etmek suretiyle Taşlı'nın ölümüne neden olduğu dile getirilen iddianamede, Koşan hakkında, "Bilinçli taksirle ölüme neden olmak" suçundan 2 yıldan 9 yıla kadar hapis cezası istemiyle dava açıldı.
13 Nisan sabahından itibaren halk, Başkanlık Sarayı'na akın etti. Artık tüfeklerle susturulamayacak, öldürmeyle bitmeyecek kadar çoktular. Ve o gün, saat 14'te, olmaz denilen bir şey oldu. Alt sınıftan gelen ve kimseden görmedikleri saygıyı Chavez'den gören Saray Muhafızları, halktan korumak bahanesiyle Saray'ın etrafını kuşattı. Carmona ve generaller kaçmış olsa da fiilî hükümet üyeleri tutuklandı. Daha 24 saat önce Chavez'in bitişini böbürlenerek açıklayan "Yüksek Savcı", Saray'ın bodrumunda saklanırken yakalanıp kelepçelendi. Saray'ın çatısına Venezuela Bayrağı çekildi. Artık "Başkan" bekleniyordu...
Almanya'da sekizi Türk 10 kişiyi öldüren; bombalı eylemler ve banka soygunları gerçekleştiren NSU (Nasyonal Sosyalist Yeraltı) terör örgütünün önemli tanıkları teker teker hayatını kaybediyor. Örgüt hakkında çok şey bilen ve evinde "gizli şeker" hastalığından öldüğü açıklanan "Corelli" kod isimli muhbir Thomas R. ve NSU'nun son cinayetini kimin işlediği bilgisini aktarmak üzere ifade vermeye giderken otomobilinde yanmış olarak bulunan Florian H.'den sonra 20 yaşındaki bir tanık kadın da evinde ölü bulundu. Karlsruhe Savcılığı, ilk otopsi sonuçlarına göre adı Melisa M. olarak açıklanan ve Florian H.'nin eski kız arkadaşı olduğu belirtilen tanığın akciğer embolisinden öldüğünü açıkladı.
Polis, genç kadının 24 Mart'ta motosikletiyle küçük bir kaza yaptığını, ancak yapılan kontrollerde herhangi bir bulguya rastlanmadığını belirtti. Doktorların kazadan iki gün sonra trombozun önlenmesi için tanığa iki kez müdahalede bulunduğu kaydedildi. Melisa M., Baden-Württemberg eyaleti NSU Cinayetlerini Araştırma Komisyonu'na ay başında ifade vermişti. Melisa M.'nin ifadesi korktuğunu ve kendisini tehdit altında hissettiği için kapalı oturumda alınmıştı. Münih Yüksek Eyalet Mahkemesi'nde görülen davada, NSU terör örgütünün hayattaki tek üyesi Beate Zschaepe ile örgüte yardım ve yataklık yaptığı iddia edilen 4 kişi yargılanıyor.Kar sadece dışarıda mı? Hayır!
Bu çalışma yıllar yılı sürmüş ve ilk seçimde de zaferle sonuçlanmıştı. Bu benzetme iki nedenden ötürü yanlış: bir, Türkiye'nin henüz o noktada olduğunu söylemek ham hayal olur. AK Parti bugün politik popülizm bağlamında hâlâ geniş kitlelerin modernleştirici partisi rolünü çok güçlü şekilde oynar ve dolu dizgin giderken arkaik modernleşmenin partisi olan CHP'nin o dönüşümü aşacak bir model üretmesi olanaksız. İki, İİP'nin arkasında ideolojiyle, teoriyle iç içe geçmiş bir gelenek vardı. Bugün de var. Bugün de İİP içinde Mavi Emek (Blue Labour) diye yeni bir hizip tozu dumana katıyor. CHP'de de ne varsa o var.
İstanbul'da oturduğu binanın 5'inci katından düşerek ölen, ünlü halk ozanı Rahmi Saltuk'un oğlu Baran Saltuk, gözyaşları arasında son yolculuğuna uğurlandı. Baran Saltuk için Okmeydanı Cemevi'nde cenaze töreni düzenlendi. Ozan baba, 21 yaşındaki oğlunun cenazesinde sürekli ağladı ve suskunluğa gömüldü. Anne Asuman Saltuk, "Aslanım, aslan oğlum daha 21 yaşındaydı" diyerek ağladı. Abla İlke Saltuk'un da "Dayanamam ben bu acıya" diyerek törene katılmadığı öğrenildi. Cenazeye Arif Sağ, Edip Akbayram, Sadık Gürbüz, Suavi, Ali Rıza Binboğa gibi sanatçıların yanı sıra CHP'liler ve Baran'ın Türkiye Komünist Partisi (TKP) üyesi arkadaşları katıldı.
Eski Emniyet Müdür Yardımcısı Emin Arslan, komisyona çok çarpıcı açıklamalarda bulundu. Arslan, o dönem FETÖ'nün işadamı Rahmi Koç'u "Ejder" kod ismiyle "Ergenekon'un 1 numarası" olarak tutuklamak için hazırlık yaptığını söyledi. Arslan, FETÖ'nün şantajla halen bürokratları kullandığını belirtti.Bir süredir, Diyarbakır'ın tarihi Sur semti başta olmak üzere birkaç ilçede çatışma, sokağa çıkma yasağı ve ölümler yaşanıyor. Kandil, HDP'nin en çok oy aldığı bu ilçelerde "özyönetim için halk savaşı" verdiğini söyleyip, şehirleri insansızlaştıran kanlı bir siyaset izliyor. Yakıp, yıkıyor, bombalıyor ve insanları öldürüyor.
"Kızım geceleri delirecek gibi oluyor. Uzaklara gidebilecek imkânımız yok. Elde avuçta bir şey kalmadı, vallahi bir kat elbise alıp çıkabildik evimizden. 30 yıldır orada yaşıyorum. Mahallemdekileri ev ev, isim isim tanırım. Bu çözüm süreci başladığında baktım ki her gün yeni insanlar geliyorlar ve yerleşmeye başlıyorlar. Düzgün, hatta İstanbul Türkçeleri vardı. Duvarlarda 'MLKP' yazıları görmeye başladım. Ne zamanki Suruç saldırısı oldu, bunların hem sayısı arttı, hem de sertleşmeye başladılar. Hendekler kazılmaya başladığında Hevsel bahçelerinden de motosikletli gençler sırt çantalarıyla silah taşıyorlardı. Günlerce yığınak yaptılar. O gün anladım ki bir daha huzurumuz olmayacak."
"Depremde Düzce'ye hırsızlık için gitti. Yıkıntıların altında ölmüş kadınların kollarını bilezikleri için kestiğini kahvede arkadaşlarına anlatıyordu. Bildiğin hırsız, uğursuz, itin teki. Şimdi sırtında kalaşnikof racon kesiyor. Üstelik YDG-H'lilerin başlarından birisi. Sen bu adamı bizim başımıza koyarsan hiç kusura bakma benim sana saygım kalmaz. Sabah hendeklerde nöbet tutup polisle çatışıyorlar, geceleri evlere girip talan ediyorlar. PKK'nin derhal bu adamları buradan çekmesi lazım."Türkiye Cumhuriyeti, dedikleri gibi, uzun süre Ortadoğu'ya "bulaşmadı"... Balkan yarımadasına bulaştı ama Balkan Paktı'yla... Gücümüzün yettiği ve işimize gelen yere bulaşırız ağabey!
Fetullahçı Terör Örgütü'nün (FETÖ) 15 Temmuz'da yaptığı hain darbe girişiminin konut satışlarına olan etkisini püskürtmek için seferberlik başlatan inşaat sektörünün ikinci kampanya atağı bugün başlıyor. 30 projede 15 bin konutu kapsayacak kampanyada yüzde 5 peşinat karşılığında 60 ayda sıfır, 120 ayda yüzde 0.45, 180 ayda yüzde 0.74, 240 ayda yüzde 0.79 faiz oranı ile ev sahibi olunabilecek. Toplamda 9 bankanın destek verdiği kampanya 31 Mart'a kadar geçerli olacak. Şu anda piyasada en düşük faiz oranının yüzde 0.88 olduğu düşünüldüğünde, 100 bin liralık kredinin taksiti 120 ayda 1.352 liradan 1.080 liraya düşecek. 240 ayda taksit 930 lira olacak.
Hatta içlerinden utanmayanlar; Erdoğan'ı, bilhassa para piyasaları için "risk unsuru!" gibi sunmaya bile uğraştılar. Kendisini, ülkesine ve milletine adayan bir liderin, neden ekonominin menfaatine aykırı düşebileceğini hiç ama hiç izah edemediler. Sadece, "algı operasyonu" yürüttüler. Maalesef yer yer mesafe de aldılar. Kurguladıkları, yerli ve milli tarafı zayıf ekonomi oyunu bozuldukça, onlar da diğerleri gibi Erdoğan'ı hedeflediler. Bazen Ali Babacan ismini bazen Merkez Bankası'ndaki statükoyu ileri sürdüler. Yakın zamana kadar sütre gerisine çekilen bu aktörler ve medyadaki uzantıları bu sıralar yeniden kıpırdanır gibi oldular.
Bahçelievler'de ikamet eden 74 yaşındaki Kamer Kılıç'ı 18 Mayıs'ta arayan bir şüpheli, telefonda kendisini savcı diye tanıttı. Sahte savcı, yaşlı kadına, Kimliğiniz bir kuyumcu soygununda kullanıldı. Oğlunuz karakolda elimizde. Evdeki altınları karakola getir" dedi. Paniğe kapılan Kılıç, 12 burma bilezik, 5 yüzük ve 2 bin 500 TL nakit parayı yanına alarak boş bir arazide kendisine eşkâli verilen bir kadın ile adama teslim etti. Bir süre sonra aynı şüpheli, Kamer Kılıç'tan bankadaki parasını çekerek kendilerine vermesini istedi. Bankaya giden kadının panik halinden şüphelenen banka yetkilileri polise haber verdi.
Yakında entegre HGS (Hızlı Geçiş Sistemi) projemizi uygulamaya koyacağız. İnsanlarımız otoyollarda ve köprülerde HGS kullanımına alıştı. PTT'den küçük bir 'stiker' alarak onu camlarına yapıştırıyorlar. Yatırdıkları para kadar HGS'den geçişte para düşüyor. Hatta bazen para olmasa bile kısa sürede parayı tamamlarlarsa cezasız devam ettiriliyor. Bizim amacımız şu: İnsanın hayatını kolaylaştıran camına yapıştırdığı bir stiker ile gittiği herhangi bir yerde hiç bir para ödeme işlemi gerçekleştirmeden otomatik ödeme kolaylığı getirdiğimiz HGS'yi başka alanlara da yaymak istiyoruz. Bunun adı da entegre HGS sistemi.
KamuNet'e entegrasyon ve denetim süreçlerini Bakanlığımız adına Haberleşme Genel Müdürlüğümüz tarafından yürütülmekle birlikte her ay Kamu kurum ve Kuruluşların İlgili Müsteşar yardımcıları ve Bilgi İşlem yöneticileriyle Koordinasyon toplantılar gerçekleştirerek elde edilen gelişmeleri, karşılaşılan sorunların geri dönüşlerini alarak yeni çözümleri hemen devre alma noktasında aksiyonlar alıyoruz. Ayrıca; KamuNet'te veri trafiğinin daha güvenli sağlanabilmesi için uç noktalarda uygun şifreleme çözümleri (milli kripto cihazı ya da şifreleme anahtarı) kullanılması ile KamuNet'e özgü DNS (Domain Name Server-Alan Adı Sunucusu) topolojisinin oluşturulması çalışmaları sürüyor.
CHP'nin hali ortada. Bursa'ya geldiğimizden bu yana 5 milyar TL yatırım yaptık. Bugün toplam 61 tesisin açılışını yapıyoruz. Bu yatıımların miktarı 1 milyar 350 milyon TL. Bursa bunu hak ediyor. Bu yatırımlar ertelenmiş, yapılmamış. Bu yatırımları Bursa'ya biz getiriyoruz. 2002 yılının 18 Kasım'ında hükümeti kurduğumuz andan itibaren yıpranacağımızı düşündüler. AK Parti'nin nasıl bir parti olduğunu anlamak istemeyenler bizi diğerlerine benzetmek gibi bir gafletin içine girdiler. Biz millete hizmet ettikçe büyüyen bir partiyiz. Millete hizmeti ibadet olarak gören, yaptığı hizmetten hergün yenilenen bir partiyiz. Bu kadro içinde "biz" var.
Sinan Erdem Spor Salonu'nda Kılıçdaroğlu'nun konuşmasını dinledim. Ne güzel konuşmaydı. Ama çok geçmeden 4+4+4 yasasını Anayasa Mahkemesi'ne götüreceğini söyledi. Götürmez demiştim. O da yetmedi Diyanet İşleri Başkanımıza saldırdı. Camilerin ahır yapılmasıyla ilgili konuda kendisinden cevap istiyor. Bu ifadeyi Diyanet İşleri Başkanımıza kullancak kadar edepten adaptan uzaksın. Onu gel benim için kullan. Senin zihniyetin geçmişinde camilerin ahır olarak kullanılması var. Bunların hepsiyle belgeleriyle ortaya koyacağız. Konuşacaksan benle konuş senin dilinden ben anlarım, Diyanet İşleri Başkanımıza edepsizliği ortaya koyacak kadar adaptan uzaksın.
Enkazı gezdiren elebaşlarından, komutanın solunda yer alan Şahin Cilo, Türk güvenlik kaynaklarının elindeki bilgiye göre, 1990'dan bu yana PKK içerisinde. Cilo, terör örgütünün ülke yapılanmalarının çatısı durumundaki KCK'nın "Suriye Üst Yönetimi Daimi Karar Organı" üyesi. 1996'da Şemdinli kırsalında faaliyet yürüten Cilo, 1997-2003 arasında Avrupa'da, 2003-2004 döneminde Irak'ın Mahmur bölgesinde bulundu. Cilo, 2005'te PKK üst yönetiminde yürütme kurulu üyesiyken, 2009-2012'de örgütün özel timlerinin başına geçti. 2012'den itibaren de PKK'nın Suriye'deki tepe yönetiminde yer alan Cilo, terör örgütünün Suriye'deki askeri ve istihbarat faaliyetlerinin sorumlusu olarak biliniyor.
Fırat'ın doğusunda güneyden kuzeye doğru 20 kilometre arayla kurulan "Tişrin, Şeyhler, Beyadiye ve Çarıklı" kamplarında saldırı ve savunma eğitimi veriliyor. PYD'nin sıcak çatışmalara girdiği Afrin'in batısına kurulan bu kamplarda yaklaşık 40 gün eğitim veriliyor. Bu kamplar, PKK'nın bölgedeki en etkin kampları arasında gösteriliyor. Mardin'in Nusaybin ilçesinin karşısındaki "Rimelan" kampında ise suikast ve keskin nişancı eğitimi veriliyor. Örgütte özel seçilen teröristler burada yaklaşık 3 ay eğitim alıyor. Örgüt, özellikle Türkiye'de yapacağı eylemlere burada eğitilen mensuplarını gönderiyor.
İşte Çad'lı Müslüman gencin ailesinin, tehdit edilmeye başlamasına sebep olan video...Mardin'in Kızıltepe ilçesinde, sınırdaki mayınlı sahadan Türkiye'ye geçmek isteyen bir Suriyeli, mayının infilak etmesi sonucu hayatını kaybetti. Sabaha karşı Şenyurt beldesi yakınlarında Türkiye'ye geçmek isteyen ismi öğrenilemeyen Suriye vatandaşı, sınır hattında mayına bastı. Kızıltepe Kaymakamı Erkaya Yırık, cesedin üzerinden kimliğini belirleyecek bir belge çıkmadığını, cesedin 25 yaşlarında bir erkeğe ait olduğunu, kimliğinin belirlenmesi için çalışmaların sürdüğünü söyledi.Ruhu olan bir mekanda farklı lezzetler tatmak isterseniz bu mekanlar tam size göre...
''Fiyatın bu noktaya gelmesinde ellerinde altın bulunduran altın fonlarının spekülatif işlemleri ve yorumlarının etkisi var. Dün akşam petrol fiyatı gerilemesine rağmen altının bugün bu paralelde seyir izlemediğini görüyoruz. Türkiye'de ana para korumalı altın fonları oluşturuldu. Ama buna rağmen fonlara pek alıcı gelmiyor. Alıcı gelse, yüksek fiyattan satsalar altın çok daha hızlı düşecek. Ama ellerinde mal olduğu için, mala alıcı getiremedikleri için fiyat katılığı devam ediyor. Ancak önümüzdeki 3 ay içinde altın fiyatlarının dünyadaki üretim artışı, iyimserliğin artması gibi etkenler düşmesine etki edecek.''
Halaç, Türkiye'de yastık altında 175-180 milyar dolarlık 5 bin ton altın olduğunun tahmin edildiğine değinerek, ''Dolayısıyla Türk halkı hiçbir şey yapmasa altının değer kazanmasıyla zenginliğini artırıyor'' diye konuştu.İzmir'de geçen yıl 3 kişiyi öldüren seri katil Hamdi Ayri'nin kurbanlarından olan İzmir Ekonomi Üniversitesi öğrencisi Ayşe Selen Ayla, ölümünün birinci yılında okul arkadaşları tarafından anıldı. Önceki gün üniversite bahçesinde toplanan öğrenciler, yakalarına Ayla'nın fotoğrafını takıp olay yerine kadar sessizce yürüdü. Törende konuşan Cansu Karakız, arkadaşlarını andıklarını, ama diğer kurbanlar Esra Yaşar ve Azra'yı da unutmadıklarını söyledi.
Nasrettin Hoca'ya dönersek... Bir eşi genç diğer eşi de yaşlı olan Nasrettin Hoca'ya bu eşleri "Bir kayıkta olsak ve kayık batsa hangimizi kurtarırdın" diye sormuşlar. Hoca da yaşlı olan eşine "Sen yüzme biliyorsun umarım" demiş ya... Hoca bu genç eşin ölümünü de herhalde "Büyük kıyamet" olarak görüldü.HDP’de kriz büyüyor. HDP’de Altan Tan’ın “Dindarlar partiden kopuyor” sözleri kriz yarattı. Demirtaş “HDP yol ayrımında diyenler, kendileri yol ayrımında” dedi. HDP'nin terör ve hendek siyasetine destek vermesi, HDP’li vekillerin halkın tepkisi nedeniyle bölgeye girememesine neden olmuştu. Bu durum HDP içerisinde “hendek siyasetine destek vermemiz yanlıştı” yorumlarına yolaçmıştı.
53 yaşındaki Nigerya'nın en zengin işadamlarından Dangote, 2009 yılında Forbes dergisi tarafından yayınlanan "Dünyanın en zengin 500 işadamı" listesine 2.5 milyar dolarlık serveti ile 261'inci sıradan girmişti. Bir futbol fanatiği olan Dangote Nijerya Futbol Birliği Başkanlığına da geçen sene aday olmuştu. Dangote'un satın almak istediği Bracewell-Smith hisseleri dışında kulübün iki büyük yatırımcısı Amerikalı Stan Kroenke ile Rus oligark Alisher Usmanov'un da hisseleri almak istedikleri konuşuluyor. İki yatırımcının Bracewell-Smith'in holdingini satın alması halinde kulübün de tamamını satın almış olacak.
Yurtdışı programı bir gün uzadığı için törenlere katılamayan Başbakan Erdoğan, yayımladığı mesajda şunları söyledi: "Cumhuriyetimizin kurucusu Gazi Mustafa Kemal Atatürk'ü, irtihalinin (ölümünün) 74. yıldönümünde bir kez daha minnet ve şükranla anıyoruz. Atatürk'ün 'en büyük mirasım' dediği Cumhuriyetimiz, 89 yıl boyunca yaşanan tüm badirelere rağmen emin eller yönetiminde aydınlık bir geleceğe doğru özgüvenle ilerlemektedir."Sevgili okurlar… Pazartesi gününe kadar izninizi rica ediyorum. Sağlıcakla kalın!Milletvekili listelerinin açıklanmasına iki gün kala nasıl bir liste çıkaracağı en çok merak edilen parti CHP...
"Gölge imamlarının altında, vali, vali yardımcısı, belediye başkanı, belediye başkan yardımcıları gibi kişilerden oluşan bürokrasi imamı, emniyet imamı, askeriye imamı, adliye imamı, avukatlar imamı, hakim imamı, savcı imamı, Alevilerden sorumlu imamlar vardır. Her salı sabahı örgüte bağlı olan Kızılırmak Pansiyonu'nda gölge imamı, ilin ser rehberi, il imamı, dört büyük gölge imamı ve yukarıda isimlerini belirtiğim bürokrat imamı, emniyet imamı, askeriyeden sorumlu imam, adliye imamı, avukatlar imamı, hakimlerden sorumlu imam, savcılardan sorumlu imam ve Alevilerden sorumlu imam bir araya gelirdi.
Partilere bağlılığın tek bir nedeni yok. Fakirseniz bulgur makarna getiren partiye elbette oy verebilirsiniz. Biz aile sigortası önerdik, hayali bir şey gibi geldi. İnsanlar sağlık sigortasından ya da bize çirkin görünen TOKİ'lerden çok memnun. Hayatında ev sahibi olamamış insanlar için hoş herhalde. Tayyip Erdoğan karizmatik bir lider. Halk adamı olmasının payı var. Yaptıkları iyi şeyleri göz ardı etmek gerekmez. Fakat kutuplaşma siyaseti güdüyorlar ve her seferinde mağduru oynuyorlar.Bu sefer de mağdurlar çünkü "paralel yapı" var. Oy için bunu yapmak doğru değil. Türkiye bu söylemlerle çok kutuplaşıyor, insanlarda nefret birikiyor.
2008'deki "Türkiye'de Farklı Olmak" araştırmasından sonra Cemaat benimle de çok uğraştı. Araştırmayı birlikte yaptığımız Nedim Şener kitap yazdığı için hapis yattı. Türkiye'de farklı kimliklere karşı baskı var mı diye yola çıkmıştık. Herkes Cemaat'i işaret etmişti. O dönem AK Parti ile birlikte hareket ettikleri için çok güçlülerdi. Cemaat'in yargı ve poliste çok güçlü olduğu yıllardır söyleniyor. Bunun ipuçlarını da gördük. Bunlar AKP'nin gözü önünde oluyordu. Kandırıldık iddiasına inanmıyorum. Şimdi Aldous Huxley'in Cesur Yeni Dünya'sındaki hayali düşman gibi 'paralel yapı'yı gösteriyorlar.
Taner Yıldız'ı Türkiye'nin Kiev Büyükelçisi Mehmet Samsar uğurladı.Akbank 2 yeni borçlanma ihracını tamamladı. Akbank söz konusu işlemlerle yatırımcılar ve müşterilerine 3 yıl vadeli, ayda bir kupon ödemeli 390 milyon TL nominal tutarında tahvil ve 6 ay vadeli, 260 milyon nominal tutarında bono sundu. 16 - 18 Ocak tarihlerinde talep toplama işlemleri tamamlanan 3 yıl vadeli, ayda bir kupon ödemeli tahvilin faizi, gösterge tahvil faizi + 110 baz puan, 6 ay vadeli bononun faizi ise bileşik yüzde 11.56 olarak belirlendi. Akbank'ın bono ihracına 3 katı talep geldi.Pazartesi sabahı, her iş günü olduğu gibi sabah 8.12'de uyandırdı radyo saatim beni.. Duyduğum anonsla anında cin gibi oldum.
1980 ihtilaliliyle Türkiye'deki bütün özgürlükler askıya alındı. Yasama ve yürütme yetkilerini kullanmak üzere Genelkurmay Başkanı Org. Kenan Evren'in liderliğinde, Kara Kuvvetleri Komutanı Org. Nurettin Ersin, Hava Kuvvetleri Komutanı Org. Tahsin Şahinkaya, Deniz Kuvvetleri Komutanı Oramiral Nejat Tümer ve Jandarma Genel Komutanı Sedat Celasun'dan oluşan Milli Güvenlik Konseyi (MGK) kuruldu. Evren bu dönemde, MGK ve Genelkurmay başkanlığının yanı sıra devlet başkanlığını da üstlendi.İstanbul Çağlayan Adliyesi’nde bankamatik ATM’sine yerleştirilen kart kopyalama cihazı ile bazı personelin maaşları çekildi
İstanbul Cumhuriyet Başsavcılığı'nda çalışan mağdur personelin ise olaydan, telefonlarına gelen "Kartınızda kopyalanma şüphesi nedeniyle yeni şifre oluşturulmuştur" şeklindeki kısa mesaj ile haberdar oldu. Mesaj sonrası şüphelenerek hesabına bakan mağdurlar, maaşlarının yatmasından hemen sonra kartlarından para çekildiğini anladı. Olayla ilgili savcılığa şikâyette bulunan mağdur personel, kart kopyalayarak kendilerini mağdur eden çetenin bulunmasını istedi. Olay ile ilgili soruşturma başlatıldı.Borsanın açılışında, düne göre Dow Jones Sanayi Endeksi yüzde 0,47 (56,08 puan) artarak 11.924,89 puana yükseldi.
Bakan Yıldız, Kuzey Irak'taki petrolün Türkiye üzerinden uluslararası piyasalara açılması konusundaki sorular üzerine, "Şu anda petrol akışı başladı. Normalde günlük 100 bin varil dediğimiz rakam başlamış bulunuyor yaklaşık 2 günden bu yana. Petrol, Irak'ın petrolü Irak'ın kendi içinde ister kuzey ister güney, ister doğu ister batı, nereden olursa olsun Irak'ın bir bütün halinde bu petrolü arzettiğini biz biliyoruz. Kendi içindeki problemleri çözmesinin Irak'ın normalleşmesi adına konulan önemli bir katkı olacağını biliyoruz. Her zaman söylüyoruz bu petrol Irak'ın petrolü, mayıs ayında da bunun ihracatına başlayabilirler" diye konuştu.
Atatürk Göğüs Hastalıkları Hastanesi Başhekimi Nurettin Karaosmanoğlu ise başlattıkları evde sağlık hizmeti uygulamasına yönelik istekleri anlattı. İlk etapta Ankara'nın bazı ilçelerine yönelik evde sağlık hizmeti verdiklerini kaydeden Karaosmanoğlu, "Bu hizmetimiz duyulunca Ankara'nın başka semtlerinden hastanenin başhekimliğini arayanlar oldu. Vatandaşlar 'Biz insan değil miyiz? Bize niye evde tedavi hizmeti vermiyorsunuz.' tepkileriyle karşılaştık." diye konuştu.Abdullah Gül'ün "süresi" kaç yıl? Aydın Menderes'in "bu konudaki düşüncesini" biliyorduk... Çok konuşmuştuk. Dilerseniz "eşi Ümran Menderes'in ağzından" yazalım:
Törenden sonra Cumhurbaşkanı Gül, Başbakan Erdoğan, Genelkurmay Başkanı Org. Özel ve Deniz Kuvvetleri Komutanı Oramiral Murat Bilgel Heybeliada gemisinde incelemelerde bulundu. Geminin kumanda bölümünde heyetin incelemesi sırasında karşılarında bulunan büyük TV ekranında Rum kesimi ile İsrail'in arama yaptığı Ada'nın güneyindeki bölge ve 12 parselin gösterildiği harita dikkat çekti.Atatürk’ün ölümündeki sır perdesi aralanıyor. Belgeler 77 yıldır sadece kulaktan kulağa konuşulan “Atatürk zehirlendi” iddiasının gerçek olduğunu ve “suikastin” İsmet İnönü tarafından tezgahlandığını ortaya koyuyor.
Başsavcılık, Adana'da yürütülen soruşturma kapsamında FETÖ/PDY silahlı terör örgütü ele başı olduğu gerekçesiyle Fethullah Gülen hakkında 'Silahlı terör örgütü kurma ve yönetme', 'Cebir ve şiddet kullanarak Türkiye Cumhuriyeti Anayasasının öngördüğü düzeni ortadan kaldırmaya teşebbüs', 'Cebir ve şiddet kullanarak Türkiye Büyük Millet Meclisi'ni ortadan kaldırmaya veya görevlerini kısmen veya tamamen yapmasını engellemeye teşebbüs' ve 'Cebir ve şiddet kullanarak Türkiye Cumhuriyeti Hükümetini ortadan kaldırmaya veya görevlerini yapmasını kısmen veya tamamen engellemeye teşebbüs' suçlarından tutuklamaya yönelik yakalama kararı verilmesini istedi.
Bu istemi değerlendiren Adana 6'ıncı Sulh Hakimliği, başvuruyu yerinde görerek FETÖ/PDY silahlı terör örgütü lideri Fethullah Gülen hakkında 4 suçtan yakalama kararı verdi. Fethullah Gülen'in, iade edilmesi halinde Adana Cumhuriyet Başsavcılığı'nın yürüttüğü soruşturma dosyası kapsamında da yargılanacağı belirtildi. Ayrıca daha önce belediyeden usulsüz para aktarmaları ve imar uygulamaları ile ilgili olarak açılan bir davada da Fetullah Gülen 1 numaralı sanık olarak yer alıyor.Ünlülere yönelik düzenlenen uyuşturucu operasyon kapsamında gözaltına alınan yönetmen Uluç Bayraktar savcılık sorgusunun ardından, oyuncu Rıza Kocaoğlu da 50 bin lira güvence miktarı karşılığında serbest bırakıldı.
Perakende Konferansı'nın bir başka gündemi de internet oldu. Marks&Spencer Ceo'su Marc Bolland, internete ağırlık verdiklerini ve 15 milyar dolarlık cironun yüzde 17'sini buradan sağladıklarını belirtti. Safilo Başkanı Robert Polet de, internette faaliyet göstermeyen firmaların risk taşıdığını söyledi. Markafoni CEO'su Tolga Tatari ise Türkiye'deki 36 milyon internet kullanıcısından 10 milyonunun bu kanaldan alışveriş yaptığını vurguladı.İzmir'de, römorkörün yan yatması sonucu 8'i asker 10 kişinin öldüğü olayla ilgili soruşturma başlatıldı. Atanan 7 kişilik bilirkişi ekibinden Prof. Dr. Neşer "Hiç böyle kaza görmedim" dedi
"Oğlum.. Bu saç şekli sana yakışmamış. Burnunu büyük gösteriyor!.."ASELSAN Genel Müdürü Cengiz Ergeneman, sınır güvenliği konusunda hem mobil hem sabit sistemler geliştirdiklerini belirterek, "Gözetleme, hareket belirleme, hedef tespit gibi konular bizim uzmanlık alanımız. Dolayısıyla bize bir görev verilirse bunu yapacak durumdayız" dedi. Güneydoğu'da kısa bir sınırda örnek çalışma yaptıklarını dile getiren Ergeneman, haberleşme konusunda da dünya çapında iddialı olduklarını, sadece ABD'ye 40 bine yakın telsiz sattıklarını söyledi.Artvin'de, kar dolayısıyla yolu kapalı köyde rahatsızlanan 58 yaşındaki kadın, 4 saat süren zorlu bir yolculuğun ardından hastaneye ulaştırıldı
Doğma büyüme İstanbulluyum kendimi de kentimi de böyle görmedim hiç. Sabaha karşı saatlerde şaşırtıcı bir araç-insan trafiğinde motosikletimle zor bela ilerleyip dolaşmaktayım. Tophane, Eminönü, Sultanahmet, Beyazıt, Fatih, Karagümrük, Feshane, Ayvansaray, Eyüp muhitlerini tenha, ıssız, kimsesiz olması beklenen bu saatlerde ilk kez bunca tıklım tıklım seyretmekteyim. Sanki gece gündüz olmuş, tekmil aile reisleri çoluk çocuğu, neneyi dedeyi de yanlarına katıp akın etmişler İstanbul'un saydığım semtlerine. Çimenlere, kaldırımlara, meydanlara, kahvehanelere, lokantalara, büfe önlerine çömmüş, halıyı kilimi muşambayı yaymış, azık torbasında ne varsa ortaya sermiş "sahur pikniği" yapmakta.
Ortalık nasıl coşkulu nasıl renkli nasıl cıvıl cıvıl sözle anlatım zor ille ki görmek lazım. Hiç akla gelir mi sabah 04.00 sularında Feshane'nin yanı başındaki Luna Parkta kayık salıncaklardan (ölüm gondolu da diyorlar) heyecan çığlıkları yükselecek, çarpışan otomobillere binme kuyruğu oluşacak, atlıkarıncalarda çocuk süvariler gülüşecek. Aynı saatlerde Tophane'nin kadim nargile kahveleri leb a leb dolup taşacak, Sultanahmet'teki tarihi Dikilitaş'ın altında kol böreği, yaprak sarma, kuru köfte, ayran cacık nevaleleriyle bezeli çilingir sofralarından bereket taşacak.Kastamonu'da çıkan ev yangınında 75 yaşındaki Sefer Karataş hayatını kaybetti.
Yangın, akşam 21.30'da Aktekke Mahallesi Deveciler Sokak'ta iki katlı evin birinci katında meydana geldi. Yalnız yaşayan Sefer Karataş'ın evinden dumanlar çıktığını gören vatandaşlar polise haber verdi. Gelen itfaiye ekipleri, yangını üst kata sıçramadan söndürdü. Çıkış sebebi belirlenemeyen yangında ekipler, Sefer Karataş'ın cansız bedeniyle karşılaştı. Cumhuriyet savcısının incelemesinin ardından Karataş'ın cenazesi, Kastamonu Dr.Münif İslamoğlu Devlet Hastanesi morguna kaldırıldı.Anayasa Mahkemesi, eşlerinden boşandıkları halde, boşandığı eşiyle fiilen birlikte yaşamını sürdürüp; anne veya babasından yetim aylığı alan kadınları haksız buldu
İç güvenlik paketine karşı çıkmak için hiç yan yana gelmez dedikleriniz ittifak kurmuş. Afedersiniz ama muhalefet milletvekili Meclisi ahıra benzeten tweetler atıyor. Açıkça söylüyorum artık elinde sopa yüzünde maske olanı görmek istemiyoruz. Erkeksen neden etekle geziyorsun.Demokratik bir hak olan gösteri hakkını kullanmak başka bir şey ortalığı yakıp yıkmak başka birşey.Bin beş yüz kişilik basın açıklamsı olur mu yapacaksan derneğinde yap salon kirala orada yap. Sözlü ve fiili provolasyonlarla milletimizi ve hükümetimizi vazgeçirtmek istiyorlar.İzmit'te son günlerde meydana gelen araç kundaklama olayları, kentteki araç sahiplerini tedirgin etti.
Hem de sonsuza dek!..Çarşamba akşamı Christie's tarafından New York, Rockefeller Plaza'da düzenlenecek akşam müzayedesinde pop art ustası Andy Warhol'a ait çok önemli eserler satışa sunulacak. 'Büyük Çorba Kutusu ve Açacağı' isimli tablonun fiyat aralığı 30-50 milyon dolar olarak belirlendi. 'Campbell's Çorba Kutusu (Domates)' adlı eser 6-8 milyon dolar fiyat aralığıyla, 'Marilyn' adlı eser ise 4-6 milyon dolar fiyat aralığıyla satışa sunulacak.İki oğluyla, nalbur dükkânı işleten, Trabzon'un efsane teknik direktörü Ahmet Suat Özyazıcı şampiyonluktan umutlu: Bizde büyük yıldızlar yok ama Şenol Hoca onları öyle bir toparladı ki şaşırdık. Bu takımda, 1975'in mücadele ruhu var
CHP Genel Başkan Yardımcısı Umut Oran, Emre Ülker Tarhan ve diğer partililerle ilk patlamanın yaşandığı Belediye Sarayı önünde incelemelerde bulunan Kılıçdaroğlu, yoğun güvenlik tedbirleri altında daha sonra ikici saldırının meydana geldi PTT binası önüne geldi. Burada vatandaşlarla kısa bir süre görüşen Kılıçdaroğlu, kalabalık arasında zor anlar yaşadı. Kılıçdaroğlu, Reyhanlı merkezdeki temaslarını tamamladıktan sonra araçla ayrıldı.Bu arada PTT binası önündeki kanalizasyonda bir cesedin olduğu belirtildi. Cesedi görmek isteyen halk izdihama neden olurken, polis bu noktayı kordon altına aldı.1- Mümkünse 9 ve 10. günler veya 10 ve 11. günler oruç tutulmalıdır.
2Bütçe nedeniyle toplanan TBMM Genel Kurulu'nda söz alan milletvekilleri 19 yıl önce yaşanan 28 Şubat darbesine ilişkin değerlendirmede bulundu. TBMM Başkanvekili Ayşenur Bahçekapılı oturumu, "Bundan 19 yıl önce siyasi tarihimize kara bir leke düştü" sözleri ile açtı. Ardından AK Parti İstanbul Milletvekili Ravza Kavakçı Kan, "28 Şubat'ın yıl dönümünde, 2 Mayıs 1999 adı konmamış darbesini de bugün hatırlatmak istiyorum. Bir milletvekilinin şahsında, Türkiye'de ona oy veren birçok insana karşı 2 Mayıs 1999'da başlayan had bildirme kampanyası 23 Haziran 2015'te başörtülü milletvekillerinin de ant içmesiyle bitmiştir" diye konuştu.
Sabit ses tarafında gelirleri artırmaya odaklandıklarını belirten Hakam Kanafani, "Yakın zaman önce, yeni bireysel müşterilerimiz için her yöne bedava dakikalar içeren kampanyaları lanse ettik; bu kampanyalar sabit ses tarafında müşterilerimizin değişik ihtiyaçlarına göre sunduğumuz katma değeri gösterdi" diye konuştu. Sabit geniş bantta data tüketimi ve hızının artması yönünde belirgin eğilim sürerken toplam müşteri sayısı 7 milyona ulaştığına dikkat çeken Kanafani, "TTNET'in sınırsız data planı müşterileri toplam müşteri tabanının yüzde 71'ini oluşturdu. Mobil gelirlerimiz yüzde 11 artarak 910 milyon TL'ye yükseldi ve FAVÖK marjı yüzde 14 olarak gerçekleşti" dedi.
"Gözaltına alınan 14 şüpheli, bölücü terör örgütünün propagandasını yapan, teröristleri sahiplenmeye çalışan, bu manada değişik eylemler içerisinde olan kişilerdir. En son tabii ki bu menfur saldırı, aslında aynı olayın uzantısı olarak ülkemizin huzur ve birliğini bozmaya yönelik eylemdir. İşin içinde terör örgütü vardır. Bu kapsamda Eskişehir için sevindirici olan şudur. Bu yakalanan kişilerin hiçbirinin Eskişehir nüfusuna kayıtlı olmaması. Genelde dışarıdan gelen kişiler, öğrenciler ve bu kapsamda olan şahıslar. Adli işlemler devam ediyor. Biz her türlü tedbirimizi aldık. Halkımızın huzur ve güvenliği için arkadaşlarımız çalışıyor.
Halep'te ne oluyor ne bitiyor, en iyi biz biliyoruz. Halep'te Türkiye ile akrabalık bağı olan insanlar yaşıyor. Fakat Cerablus olayı, Azaz konusu bunlar çok stratejik konular. Nitekim Fırat'ın batısına geçme noktasında kararlılığımızı biliyorsunuz. Fırat'ın batısına kimse geçemez, bu konuda çok kararlıyız. Geçenlerde teşebbüs ettiler, gereği de yapıldı. Bu konudaki hassasiyetlerimiz, bundan sonra çok daha farklı şekilde devam edecektir. Bunu da milletimin, tüm dünyanın bilmesi lazım.Dünyada en yaygın şekilde kullanılan silahlardan Kalaşnikof tüfeğinin mucidi emekli Rus asker Mihail Timofeyeviç Kalaşnikof, 94 yaşında öldü.
"14 Ağustos'ta Meclis'i terörle alakalı toplantıya çağırıyor. Bu Meclis'te biz bunları çok konuştuk. Genel görüşmeleri çok yaptık. Randevu talebinde bulundun, geldin. Öneri paketiyle gelmedin. "Önerim şu anda yok ama çalışacağız" dedin 3 ay geçti hâlâ ses yok. Sayın Kılıçdaroğlu bu milleti oyalamaya hakkın yok. AK Parti bölücü terör örgütünün CHP gibi kuyruğuna takılacak bir parti değildir. Buyurun Meclis orada oturur istediğini yaparsın. AK Parti böyle bir genel görüşme gündemiyle parlamentoya gelmeyecektir. Bu ne anlama geliyor biliyor musunuz? Bu şu anlama gelir: 'Terör örgütü, TBMM'yi bile istediği zaman toplayabilecek güçtedir' anlamına gelir. Ama AK Parti bu oyuna gelmez."
Hasta annesine yardımcı olan lise öğrencisi Cemile Kızılkaya ise mahkemenin velayeti babasına vermesinden dolayı bir süre Ankara'ya yerleşen babası ile kaldığını ancak, babasının kendisini her gün dövmesinden dolayı annesine sığındığı söyledi. Genç kız, "Yiyecek ekmeğimiz yok, komşuların eline bakıyoruz. Sağlık Meslek Lisesi'nde hemşirelik okuyordum. Annemin hastalığı ve çaresizliği nedenle okula gidemez oldum. Babamla kalan diğer iki kardeşimin can güvenliği yok. Defalarca darp raporu almama, dayak nedeniyle hastanede kalmama rağmen kimse bizimle ilgilenmedi" dedi.- Sayın Demirel... DP'de kaptan değişecek mi?
İlhan Selçuk'un tam tersi bir dünya görüşüne sahip muhafazakar Vakit gazetesinin yazarı Ahmet Kekeç ise, "Lütfü Oflaz ideolojiler üstü, düşünceler üstü bir insan. Her kesimden hayranları var. Hepimiz onunla gurur duyuyoruz" diye O'nu anlatmıştı. Zamanında ünlü yazar Orhan Pamuk'tan ünlü komedyen Cem Yılmaz'a, Can Yücel'den Fazıl Hüsnü Dağlarca'ya, Metin Üstündağ'dan Yılmaz Erdoğan'a, Murathan Mungan'dan Erdil Yaşaroğlu'na, Nihat Genç'ten Cezmi Ersöz'e kadar pek çok yazar-çizeri bünyesinde barındırmış olan Leman dergi grubunun yazar-çizerlerinin kaleme aldığı bir yazıda Lütfü Oflaz, "Gönüllerin Cumhurbaşkanı" ilan edilmişti.
28 Şubat darbe davası kapsamında beyanının alınması için davetiye çıkarılan 9. Cumhurbaşkanı Süleyman Demirel'in, avukatı aracılığıyla tanıklık yapmayacağını mahkemeye bildirdiği açıklandı. Davanın öğleden sonraki oturumunun başında, Ankara 5. Ağır Ceza Mahkemesi Başkanı Fevzi Şıngar, davetiye çıkarılan Demirel'in geçen günlerde avukatı aracılığıyla tanıklık yapmayacağını mahkemeye bildirdiğini söyledi. Davanın son celsesinde, Cumhuriyet Savcısı Levent Savaş, dönemin Cumhurbaşkanı Süleyman Demirel'in dinlenilmesi ve görüşünün alınmasını talep etmiş, mahkeme Demirel'in beyanda bulunmak isterse beyanının alınması için davetiye gönderilmesine karar vermişti.
Uygulanmakta olan yönetmelikte, öğrenci değişim programları, yıl tekrarı yapan öğrenciler, burslu uluslararası öğrenciler gibi özel durumlar için yüzde 1 veya 2'lik kotalar uygulanıyordu. Yönetmeliğin yeni haline göre "her öğretim yılında doğal afet, sosyal olay, ekonomik kriz öğrenim sırasında ekonomik ve sosyal durumda değişiklik ve benzeri herhangi bir nedenle" Gençlik ve Spor Bakanlığı'nca yurda yerleştirilmesi uygun görülen öğrenciler için yurt bazında boş yatak ayrılacak. Böylelikle paralel yapının yurtlarından ayrılmak isteyen öğrencilere devlet yurtlarında barınmaya başlama olanağı sağlanacak.
Şüpheli Gutierrez, emniyetteki ifadesinde "Uyuşturucu maddeyi uluslararası bir şebeke için para karşılığı taşıdım. Alıcıların kimler olduğunu bilmiyorum. Bana sadece İstanbul'da gitmem gereken adres bilgileri verildi" dedi. Emniyetteki işlemlerinin ardından adliyeye sevk edilen şüpheli Gutierrez, çıkarıldığı mahkemece tutuklandı. Kurye olduğu anlaşılan Gutierrez'in verdiği bilgiler çerçevesinde İstanbul Narkotik Suçlarla Şube Müdürlüğü ekipleri tarafından uyuşturucu ticaretinin Türkiye ve Brezilya ayağında bulunan sorumlu şebeke üyeleri ile ilgili soruşturma başlatıldı.Uzmanlar ilk defa laptop'ın gizli bölmelerine yerleştirilmiş uyuşturucu madde yakaladıklarını belirtti.
ABD ile Çin arasında iki yıldır devam eden, Japonya, Güney Kore ve Tayvan'ın para birimlerinin değerini düşürmek için yapılan müdahalelerin ardından Brezilya'nın da dahil olduğu gizli kur savaşı Uluslararası Para Fonu'nun (IMF) gündemine de girdi. Washington'da gazetecilere konuşan IMF Başkanı Dominique Strauss-Kahn, global bir kur savaşı, yaşanması riskini göz ardı etmediğini ancak bunun muhtemel olmadığını düşündüğünü söyledi. Strauss-Kahn, global ekonomide cansız bir büyüme yaşandığı ve global ekonomiyi yeniden dengelemek için uluslararası işbirliği çağrıları yapıldığı ortamda para birimlerine değer kaybettirme yönünde bir kampanya yaşanması olasılığını 'oldukça düşük' olarak değerlendirdi.Kayseri'de bir hastaya yapılan ameliyatta, boğazından 500 gram ağırlığında guatr bezi alındı.
22 Eylül 2011 tarihinde kaçırılan Mehmet Gözbaşı'nın akşam saatlerinde serbest bırakıldığı öğrenildi.Taksim Gezi Parkı eylemlerinin 18'inci gününde Antikapitalist Müslümanlar cuma namazı kılarken, diğer eylemciler güvenlik zinciri oluşturdu. Taksim Dayanışma Platformu park içinde 7 ayrı noktada forum düzenleyerek, alacakları son kararı bugün saat 10.00'da açıklayacak. Başbakan Erdoğan ile görüşen Platform üyeleri Meclis'te CHP Grup Başkanvekili Emine Ülker Tarhan ve BDP Grup Başkanvekili İdris Baluken'i ziyaret edip, AK Parti mitinglerinin iptal edilmesini, bunun kamplaşmayı körükleyeceğini söyledi. Mustafa KAYA-Recai KÖMÜR-Ufuk KÖROĞLUİnternet ortamında satışa çıkan özel plakaların fiyatları dudak uçuklattı. İşte satışa çıkan son plaka ve istenilen rakam...
Merkez Yönetim, Merkez Denetim ve Merkez Disiplin Kurulları yapmış oldukları toplantı sonrasında kurumun da geleceğini dikkate alarak 18 Ocak 2015'te olağanüstü genel kurulan gidilmesi yönünde karar vermiştir" denildi.Silivri'de kayış fabrikasında çıkan yangında bir itfaiye eri hayatını kaybetti. Çalışma esnasında araba kayışlarının tutuşmasıyla çıkan yangın, itfaiye ekiplerinin çabasıyla kontrol altına alındı. Avcılar İtfaiye Grubu'nda görevli itfaiye eri Hayati Gökcan (44), söndürme çalışmaları sırasında çöken duvarın altında kalarak yaşamını yitirdi. Yangınla ilgili soruşturma başlatıldı.Başkent Ankara'da Sincan-Kayaş arasında sefer yapan şehiriçi toplu taşımacılıkta önemli bir yer tutan Banliyö trenleri en az üç yıl çalışmayacak.
Mühendis, mimar ve şehir plancılarının karşı çıkmalarına ve açılan davalardan bazı iptal kararlarının mahkemelerden alınmasına karşın, Ankara Anakent Belediyesi tarafından 120 gün önce başlatılan Sincan yönünde 2, Kayaş yönünde ise 13 alt geçit inşa için çalışmalarının ise devam ettiği öğrenildi. Ancak çalışmalar kapsamında Atatürk Orman Çiftliği olarak bilinen Gazi İstasyonu üst geçit köprüsü'ne banliyö tren seferlerine ara verilmesinin üzerinden 120 gün geçmesine rağmen bir tek kazma dahi vurulamadı. Anadolu Bulvarı'ndaki Marşandiz Köprüsü yıkılarak yeniden inşa edilmesi fikrinden de TCDD Genel Müdürlüğü ve Ankara Büyükşehir Belediye başkanları arasında varılan mutabakat gereği vazgeçildi.
TCDD'nin yürüttüğü Başkentray Proje ile "Ankara-Sincan banliyö hattı"nın metro standardına kavuşacak Başkentin demiryolu ve karayolu trafiğini rahatlatmak amacıyla mevcut demiryolu hattında yapılacak çalışmalar sonucunda banliyö hattı metro standardına getirilirken Ankara Büyükşehir Belediyesince demiryolu alt ve üst geçitleriyle köprü inşa edilerek tüm hemzemin geçitler kaldırılacak. Ankara-Sincan arasında 5 hatlı, Ankara-Kayaş 4 hatlı hale getirilecek Böylece, banliyö hattı ile diğer yolcu ve yük trafiği bir birinden ayrılacak Söz konusu çalışmalar kapsamında TCDD tarafından Kayaş yönünde 13 adet, Sincan yönünde ise 2 adet karayolu alt geçit inşa edilecek.CHP Genel Başkan Yardımcısı Veli Ağbaba, koalisyon tartışmalarına yönelik, "Kılıçdaroğlu Başbakan olmazsa biz yokuz" dedi.
''Anayasa değişikliğine 'evet' diyerek zaten emekli maaşlarını toplu iş sözleşmesi kapsamına siz aldınız. Çocuklarımızı daha güçlü şekilde koruyacağız. Yeni kurduğumuz Aile ve Sosyal İşler Bakanlığı ile şehitlerimizin dul ve yetimlerine daha güçlü şekilde sahip çıkacağız. Siz de sandığa gidin ve siz de büyük Türkiye'ye, yani AK Parti'ye mührü basın. Biz sizinle birlikte yaptık, hep birlikte yaptık. Bu ülkenin değişebileceğini tüm dünyaya gösterdik. Bu ülkenin ne büyük bir ülke olduğunu, tarihiyle, medeniyetiyle, kültürüyle bu milletin ne kadar asil bir millet olduğunu tüm dünyaya gösterdik. Diyor ya şair, 'Bir zamanlar biz de millet, hem nasıl milletmişiz, gelmişiz dünyaya millet, milliyet nedir öğretmişiz' biz böyle bir milletiz.
Konan, "Rehabilitasyon merkezimizde kalan her çocuğumuz bizim güvencemiz altındadır. Onların saçının bir teline zarar verecek her türlü unsurların karşısındayız. Bu kızlarımızın da aklını çelmeye çalışanlar var. Bu nedenle kızlarımız bulundukları rehabilitasyon merkezinden sık sık kaçarak polisimize de zor anlar yaşatıyor. Polisimiz onları bulup getiriyor, onlarsa gün geçmiyor ki yeniden kaçıyor. Kızlarımızın içerisinde bulundukları bu süreçten kurtulmaları için psikologlarımız devrede" dediSamsun'daki şüpheli ölümü araştırılan Savcı Murat Gök'ün odasında 6 boş kolonya şişesi bulundu. Böbrekleri iflas eden ve karaciğer tedavisi gören Gök'ün intihar ettiği ihtimali üzerine şişeler kriminal incelemeye alındı.
Hak-İş olarak eleştiri ve taleplerini geçen hafta Maliye Bakanlığı yetkililerine ilettiklerini, bunun üzerine Maliye Bakanının kendilerinden önerilerini bir model olarak sunmalarını istediğini belirten Arslan, "Şimdi bu model üzerinde çalışıyoruz. Biz, taşeron işçilerin, 'özel statülü sözleşmeli personel' yerine kamuda kadrolu işçi olarak ya da kamunun kuracağı imtiyazlı şirketlerde istihdam edilmesini istiyoruz. Bu çalışanların 4/d, yani belirsiz süreyle çalıştırılan sürekli işçi kadrolarına alınması bizim önceliğimiz. Bu statüyle taşeron işçiler hak kaybına uğramayacağı gibi yeni haklar da kazanmış olacak. Bununla birlikte, bu işçilerin kamu tarafından kurulacak KDV'den muaf imtiyazlı şirket ve şirketlerde istihdam edilmesini de diğer bir seçenek olarak masamızda duruyor" dedi.
Evvelâ şunu belirtelim ki, Başbakan Erdoğan işini gücünü bir tarafa bırakıp TV dizisi tenkit etme peşinde değildi. Kütahya'da, 'Zafer Havaalanı'nı açarken yaptığı konuşmasında, Türkiye'nin insanlık dışı saldırılara seyirci kalamayacağını ifade ederek, 'Bu millete yakışanı yaptık. Biz Dumlupınar'daki şehitlerimizin zihniyetiyle hareket ediyoruz. Biz Domaniç'te Osmanlı'yı kuran ruhun anlayışıyla hareket ediyoruz' dedikten sonra muhalefete hitaben, 'Ecdadımızın at sırtında gittiği her yere biz de gideriz. Ama bunlar ecdadımızı televizyondaki o Muhteşem Yüzyıl gibi tanıyorlar(...) Biz öyle bir Sultan Süleyman tanımadık. Onun ömrünün 30 yılı at sırtında geçti' dedi ve dizinin ilgililerini kınadı.
2009'dan bu yana altı olimpik dalda altyapıya yönelik çalışmalar yapıyoruz. Bu projede Atletizm Federasyonu ve Yüzme Federasyonu'nun tek ana sponsoruyduk. Şimdi ise Gençlik ve Spor Bakanı Suat Kılıç'ın öncülüğünde hayata geçirilecek bir projeye başlıyoruz. Türk sporu için yeni bir dönemin kapılarını açıyoruz. Turkcell'in öncülüğünde İzmir'de dünyanın 10'uncu Yüksek Performans Merkezi'ni yapıyoruz. Bu tesis sayesinde atlet sayısını 18 binden 100 bine yükselteceğiz. 2020 Olimpiyat oyunlarında yarışma hakkı kazanacak atlet sayısını da 33'ten 100'e çıkaracağız. Ünlü rekortmen atlet Usain Bolt da bu Yüksek Performans Merkezleri'nden birinde yetişmiş. Biz de bu Bolt kalitesinde atletler çıkarmak istiyoruz.
Günümüzde birçok kişi hem çok daha kolay olması hem de daha çok kazandırması ile iyi bir seçim olduğu için online bahis oynamayı tercih ediyor. Spor müsabakalarına dayalı yasa dışı bahis ya da şans oyunları oynatan ve oynanmasına yer ya da imkan sağlayanlara yönelik para ve hapis cezaları artırılıyor. Ama Türkiye dışında yasal olarak hizmet veren ve devlet lisansına sahip bir çok bahis sitesi de Türkiye'den müşteri kabul etmeye devam ediyor. Türkiye'de yasal olmadıkları için bu şirketlerin Türkiye'de herhangi bir ofisleri bulunmuyor, ancak parasal işlemler için çalıştırdıkları elemanlar Türkiye içinde çalışıyor. Türkiye'den de birçok vatandaş yasal olmayan yurt dışı bahis sitelerinde oyun oynuyor ve büyük paralar kaybediyor.
Buna bizim de Türkiye'yi yakından izleyenlerin de ihtiyacı var. 13 Mart'ta başlıyoruz. İçeride ve dışarıda ülkemiz üzerinde oynanan oyunları anlatacak, birlik ve beraberliğimizin önemini konuşacağız. Ülkemizden gazeteci ve yazarlar ile birlikte referandumun önemini, bölgemize olan faydalarını anlatacağız. Ayrıca FETÖ'nün verdiği veya bundan sonra vereceği zararları da ayrı bir başlıkta anlatacağız." dedi.Tüketiciler Derneği Genel Başkanı Aydın Ağaoğlu, 9 günlük Kurban Bayramı tatilinin borçlar yüzünden ileride kabusa dönüşmemesi için dikkat edilmesi gerektiğini belirterek, "Piyasada kullanımda olan yaklaşık 57 milyon kredi kartı bulunuyor. Tüketicilere uyarımız, bayram tatili planına 57 milyon kredi kartının dahil edilmemesidir" dedi.
Bakanlık kaynakları, "AB Dış İlişkiler ve Güvenlik Politikası Yüksek Temsilcisi Federica Mogherini, yaptığı konuşmada darbe girişiminin ve ülkemizdeki terör saldırılarının sorumlularından hesap sormak üzere atılan adımları, meşru bir hak olarak nitelemiştir. Mogherini'nin Türkiye-AB müzakerelerinin geçici olarak durdurulmasının her iki taraf açısından da olumlu sonuçlar doğurmayacağının altını çizmesi, ülkemizin anayasal reform sürecinde AB'nin desteğine ve diyalog kanallarının açık tutularak işbirliği alanlarına vurgu yapması ve üyelik sürecinin sona ermesiyle iki tarafın da kendilerini bir kaybet-kaybet senaryosu içinde bulabileceği yönündeki uyarısı önemlidir" değerlendirmesinde bulundu.
Polis yangınla ve kaçan şahısların bulunmasıyla ilgili inceleme başlattı.Anadolu Efes Lüleburgaz-Kırklareli tesisinde bira üretim faaliyetlerini durdurma kararı aldı. Şirket kararın gerekçesini "daralan alkollü içecek pazarı" olarak açıkladı. Anadolu Efes daha önce Rusya'da da benzer stratejiyle bazı fabrikalarında üretimi durdurmuştu. Şirket, tesislerde üretim dışında süren satış, dağıtım ve lojistik gibi faaliyetlere devam edeceğini belirtti. Lüleburgaz fabrikasındaki üretim diğer tesislere kaydırılacak.Kalbinde elma büyüklüğünde tümöre rastlanan hasta, tümör parçalanmadan ve göğüs kafesi açılmadan robotla ameliyat edildi. Prof. Dr. Bakır'ın gerçekleştirdiği operasyon, tıp literatürüne girdi
Çekmece Bölgesi Kamu Hastaneleri Birliği Genel Sekreteri Kalp Cerrahı Prof. Dr. İhsan Bakır, şunları söyledi: "Hastanın kalbinde gelişen 9 santimetre boyundaki ur kalp kapakçıklarını ve kan akışını olumsuz etkiliyordu. İman tahtasını kesmeden sağ meme altından yapılan 4-5 santimetrelik bir kesiden kalbe ulaştık. Robotun 20 kat büyütme özelliği sayesinde tümörü bir bütün olarak parçalamadan çıkardık. Türkiye'de ilk kez bu kadar büyük çaplı bir tümörü hastanın göğüs kafesi açılmadan robotla almayı başardık. Yeniden tümör üretebilecek tüm parçaları temizledik. Vaka dünyada çok az örnekten biridir. Tümörün büyüklüğü ve uygulanan robotik cerrahi yöntem bakımından vaka dünya tıp literatürüne girdi."
Hakim Oktay Kuban, bu davanın Poyrazköy davası ile birleştirilmesi kararına da muhalefet etti. Kuban, "Sanıkların üzerlerine atılı suçların işleyiş şekillerine ilişkin iddianamedeki anlatım, gösterilen deliller itibariyle Poyrazköy dosyasındaki sanıkların eylemleri ile doğrudan birbirinin sonucunu etkileyecek hukuki ve fiili irtibatı gösterir bir durumun bulunmayışı, her iki dosyanın birleştirilip yargılamanın birlikte yapılması, yargılamanın uzamasına sebep olacağı görüşünde olduğum için çoğunluğun görüşüne katılmıyorum" dedi.Radyasyon sızıntısı, birçok malzemesi Japonya'dan ithal edilen sushi gibi Japon yemekleriyle ilgili endişe yarattı. Bugüne kadar Japonya'dan ithalatla övünen restoranlar ise artık "Biz malzemeleri aslında Avrupa'dan ithal ediyoruz" diyor
Japonya'da meydana gelen deprem ve tsunami felaketi sonrası patlama yaşanan nükleer reaktörlerden sızan radyasyon tehdidinin bir ucu da Türkiye'ye uzandı. Özellikle yüksek gelir grubunun favori yiyeceklerinden olan sushi ile Japon mutfağında kullanılan ana malzemelerin bir çoğunun Japonya'dan ithal edilmesi endişe yarattı. Bölgedeki pek çok ülke radyasyon sızıntısı nedeniyle Japonya'dan yapılan ithalata karşı önlem almaya hazırlanırken Türkiye'de ise karmaşa yaşanıyor. Özellikle daha önce ürünlerini Japonya'dan ithal etmekle övünen firmalar ağız değiştirip "Ürünlerimiz Avrupa'dan ithal ediliyor" tezine sarılıyor. Firmaların kendilerini bu şekilde savunmasına karşı ise tüketicinin vereceği tepki merak konusu.
Bildirgenin görevleri saydığı bölümün 3. maddesi, gazetecinin, 'başta barış, demokrasi ve insan hakları olmak üzere, insanlığın evrensel değerlerini..' savunması gerektiğini belirtmektedir. Benim bundan anladığım, barış, demokrasi ve insan hakları konularında gazetecinin gözlemci rolünün ötesinde bir rol üstelenebileceği, barış girişimlerine, evrensel gazetecilik ilkelerini de gözeterek, aktif biçimde destek olabileceğidir. Kişisel görüşüm de gazetecinin bu konularda taraf olduğu ve olması gerektiği yönündedir. Dolayısıyla gazetecilerin 'akil insanlar' komitesi içinde yer almalarında mesleki bir sakınca görmüyorum. Ayrıca, bir akademisyen olarak desteklediğim barış gazeteciliği anlayışı da gazetecilerin barışçı çözüm girişimlerine katkıda bulunmalarını gerektirmektedir.
Tarihimizde büyük badireler atlatmışız. Cemel'de kılıçlar çekildiğinde, Nahrevan'da develer hızlandığında, Kerbela'da İmam Hüseyin (r.a.), Medine'de İmam Hasan (r.a.) şehit edildiğinde, Medine mihrabında Halife Hz. Ömer (r.a.), Kur'an başında Hz. Osman (r.a.) şehit edildiğinde, evinde Ömer bin Abdülaziz zehirlendiğinde, Moğollar atlarını camilere bağladıklarında, Medine'de Harre olayı gerçekleştiğinde, Haccac Kâbe'yi mancınıkla yıkmaya çalıştığında, Osmanlı'da kargaşalar çıkarıldığında daha çetin günler gördük. Daha zor iklimden geçtik. Bugünler o günlere göre daha az sarsıcı. Geçecek inşallah. Yeter ki bir olalım. Bizi etnik, sosyal, mezhep, din savaşlarına sokmaya çalışan zalimlere kulak vermeyelim. Ye's ümitsizlik- öyle bir bataklıktır ki düşersek boğuluruz.
İzmir merkezli 18 ilde yürütülen operasyonda, FETÖ/PDY'nin, TSK içindeki mensuplarını öne çıkarmak için terfi sıralamasındaki rakiplerine yönelik sahte deliller oluşturarak kumpas kurmasıyla ilgili, "Askeri gizli bilgi ve belge bulundurma" davasının soruşturma sürecinde, terör örgütünün yönlendirmesi ve talimatları doğrultusunda taraflı ve kasıtlı usulsüzlükler yaptıkları, davanın şüphelilerini kamuoyunda itibarsızlaştırılarak devlet bürokrasisinden ve TSK'dan tasfiyesini amaçladıkları iddiasıyla, aralarında polis memuru ve mülkiye müfettişlerinin de bulunduğu 57 kişi hakkında yakalama kararı çıkartılmıştı.Samsun'da okul önünde bekleyerek öğrencilerden zorla para aldıkları iddia edilen 2 çocuk, çocuk polisi tarafından yakalandı.
Bursa İl Jandarma Komutanlığı, Gemlik ilçesi Haydariye Mahallesi Doğanpınar Mevkisi'nde 2 bin 583 kök kenevir bitkisi ekimini yapan şahısın yakalanması için operasyon düzenledi. Ormanlık alandaki çadıra yapılan operasyonda 'cebren ırza geçme, küçüğü baştan çıkarma, iffete taarruz etme' ve 'basit yaralama' suçundan olmak üzere 8 yıl 4 ay kesinleşmiş hapis cezası ve hakkında yakalama kaydı bulunan E.E. (36) isimli şahıs gözaltına alındı. İşlemiş olduğu suçlardan dolayı 7 yıldan beri aranan E.E.'nin saklandığı çadırdan 1 adet ruhsatsız tabanca, 2 adet ruhsatsız kurusıkı, 2 adet bıçak, 6 adet 7,65 minimetrelik tabanca fişeği, 51 adet kurusıkı tabanca fişeği ile fotoğrafı kendisine benzeyen E.B. isimli şahsa ait kayıp müracaatı bulunan nüfus cüzdanı ele geçirildi.
Gelelim Ukrayna ekonomisine... Ukrayna milli geliri 176 milyar doları buluyor. Nüfusu 45 milyon ve fert başına geliri yaklaşık 3 bin 900 dolar düzeyinde seyrediyor. Bu arada Ukrayna ekonomisinin yüzde 40'ının kayıt dışı olduğunu hatırlatalım. Yine ülke ekonomisinin 2012'nin ortasında durgunluğa girdiğini ve 2013'te ekonominin yüzde 0.3 daraldığını belirtelim. Ve genç emeklilik nedeniyle yükü artan emekli maaşları, enerji sübvansiyonları ve 2012 Avrupa Futbol Şampiyonası'nın getirdiği harcamaların bütçe açığı /milli gelir oranını yüzde 6.6'ya ulaştırdığını söyleyelim. Tabii bu arada ülkenin cari açığının milli gelire oranının yüzde 8.2 olması, bir de yüksek bütçe açığı ülke ekonomisini sürdürülemez hale geldiğini bize gösteriyor.
''Türk polisi olarak ayrım gözetmeksizin her türlü suç ve terör örgütlerine yönelik mücadelemiz aralıksız devam edecektir. Güvenlik birimlerimiz tarafından Akdeniz'de Libya açıklarında uluslararası sularda 6 ocak 2016'da gerçekleştirilen Albatros Operasyonu'nu gururla belirtmek istiyorum. Bu operasyonda Avrupa uyuşturucu pazarını beslemek üzere sevkedilen tonlarca uyuşturucu maddelere el konulmuş ve uyuşturucu şebekelerine büyük darbe vurulmuştur. Türkiye yalnız başına tüm AB ülkelerinin ele geçirdiği eroin maddesi toplamından daha fazla eroin maddesi ele geçirmiştir. Bu vesileyle her türlü suç ve suçlu ile mücadele işbirliği yapan başta güvenlik birimleri olmak üzere tüm güvenlik teşkilatılarına teşekkür ediyorum.''
Heyet, yarın Federal Suç Dairesi yetkilileriyle görüşecek.Van'ın Çatak ilçesinde sonbaharın sarı tonları hakimken, 50 kilometre uzaktaki komşu ilçesi Bahçesaray'da karla mücadele çalışmaları yürütülüyor. Vatandaşlar, muhteşem doğası ve rakımı yüksek dağlarıyla her mevsim farklı güzelliklere sahip Çatak'ta sonbaharı yaşadıktan sonra, yarım saatlik yolculuğun ardından Bahçesaray'ın dağlarında kar topu oynayabiliyor. Bal, ceviz, alabalık gibi doğal zenginlikleri barındıran Çatak ve Bahçesaray ilçeleri, sessizliği, temiz havası ve doğasıyla ziyaretçileri kendine çekiyor.Ordu Fatsa'daki Alevi vatandaşların yaptığı ibadethane " Türkiye'de tek" olma özelliği taşıyor. Buradaki Aleviler, altlı üstlü yaptırdıkları Cemevinde semah dönerken Camide de namaz kılıyorlar.
"Bu ibadethane Türkiye'de tek, Cemevi ve Cami aynı çatı altında. Burada Alevi vatandaşlarımız hem cem ibadetini yerine getirip semah dönüyor, hem de ezan okununca yukarı çıkıp namazını kılıyor. Bu şekilde gelenek ve göreneklerimizi devam ettiriyoruz. Biz eskiden cemlerimizi evlerde yapardık, aynı zamanda Cami'ye de giderdik. İlerleyen zamanlarda şehirlere göç oldu, evler küçüktü ve cem yapmaya müsait değildi. Yeni bir Cemevi yaptırmak istedik, bizler hem cem yapıp hem de camiye gittiğimiz için 1996 yılında cemevimizle birlikte üstüne camimizi yaptırdık. Aleviler de namaz kılar, bizler elhamdülillah Müslüman'ız. Burada Aleviler namaz kılıyor, kuran okuyor. Cenazelerimizi de buradan kaldırıyoruz. Sünni vatandaşlar da yeri geldiğinde cem törenlerimize katılıyor" dedi.
Aile ve Sosyal Politikalar Bakanlığı, çocuğunu "evlatlık" vermek isteyen kişilerle "çocuk evlat edinmek" isteyenleri bir araya getiren, çocuk satışına aracılık yapan yasadışı internet siteleriyle ilgili yasal işlem başlattı. Ankara Cumhuriyet Başsavcılığı'na başvuran bakanlık 13 internet sitesinin yetkilileri ile bu mecradan çocuk satmak ve çocuk evlat almak isteyen kişiler hakkında suç duyurusunda bulundu. Bakanlık ayrıca bu sitelere erişimin engellenmesini talep etti. Bu mecralardan bazıları Telekomünikasyon İletişim Başkanlığı'nın kararıyla idari tedbir uygulanarak, bazıları da mahkeme kararıyla erişime kapatıldı. Bazı siteler ise suç duyurusunun ardından içerikleri kendiliğinden kaldırdı.
Turkcell'in CEO'su Süreyya Ciliv, birçok gencin hayal ettiği bir koltukta oturuyor. 6 yıl önce vatan hasreti ağır basınca teknolojinin kalesi Microsoft'tan ayrılıp Türkiye'ye geldiğinde bütün gözler 'teknolojinin dahi yöneticisi'ne çevrilmişti. O günden bu yana Ciliv, bir yandan şirketi büyütmeye odaklanırken bir yandan da Turkcell'in ortaklık yapısından kaynaklanan sıkıntıları bertaraf etmeye çalıştı. Buna rağmen faaliyetlerini 8 ülkeye taşımayı ve 14 bin 500 çalışanı olan dev bir yapıya dönüştürmeyi başardı. Takım oyununa inandığını söyleyen Ciliv, "Bize güç katacak bir yönetimi dört gözle bekliyoruz" dedi. Ciliv'le Turkcell'deki yönetim boşluğunu ve Amerika'dan Türkiye'ye uzanan kariyer yolculuğunu konuştuk.
''Şark mı garp mı bilmiyorum ama kurnazlık, önce 2002'de milletvekili olup, bu Anayasa üzerine 'namusum ve şerefim üzerine' yemin ettikten sonra, Anayasanın özünü böyle tahrip etmekle kendini gösteriyor. Kurnazlığın daniskası bu. Anayasaya yemin edeceksin, sonra kökünü kazıyacaksın, temelini ortadan kaldıracaksın. Yapılan bu. Buna kurnazlık lafı çok az gelir de şu sırada kurnazlık lafı piyasada, onunla yetinelim. Bir başka kurnazlık da Arato'nun dikkati çektiği, önce Anayasa Mahkemesini etkisizleştirip, devreden çıkarıp, sonra Anayasanın değiştirilemez maddeleri değiştirmenin şartlarını yaratıp, Türkiye'nin Anayasal düzeni, devleti, tarihiyle hesaplaşmayı o noktada getirme projesi. Bu da bir kurnazlıktır, şark mı cenup mu takdirini Sayın Başbakan'a bırakıyorum.
''Anayasanın bana tanıdığı hakkımı kullanmamı sen nasıl pazarlık konusu yapmaya cüret edersin. Sen, milletin hukuku üzerinde pazarlık yapmaya kalkıyorsun. Bir de yüzü kızarmadan bize 'Sen de Anayasa Mahkemesine gitmeyiver' diyor. Böyle bir sözün telaffuz edilmesini büyük üzüntüyle karşılıyorum. Dünyada 'aman Anayasa Mahkemesine gitmeyin' diyen kaç tane Adalet Bakanı vardır? Şu garabete bakın.3 maddeye karşı biz bütün gücümüzle, imkanlarımızla sonuna kadar mücadele edeceğiz. 2. Dünya Savaşı'nda Churchill Hitler'e karşı, 'Dağda, derede, denizde, ovada, sonuna kadar mücadele edeceğiz' demişti. Biz de 3 maddeye karşı, parlamentoda, referandumda, Anayasa Mahkemesinde sonuna kadar mücadele edeceğiz.''
"Bu hainlere engel olarak, onları geciktirerek hayırlı bir şeylere vesile olduğumuzu öğrenince çok mutlu oldum. Eğer helikopterimde silahlı tim olsaydı ben yine o helikopterin motorlarını havada kapatırdım ve düşerdim, herkesi öldürürdüm çünkü o helikoptere bindiğimde gözüm hiçbir şey görmüyordu, şehit de olabilirdim bugün burada da olmayabilirdim, beni orada vurabilirlerdi ben bunları göze aldım çünkü ben vatan haini değilim. Ben 14 yaşından beri üniforma giyiyorum, benim giydiğim uçuş tulumunun her bir ipliğinde tüyü bitmemiş yetimin hakkı var. Beni 14 yaşından beri bu devlet büyüttü, bu devlete silah sıkanlarla, başkaldıranlarla, bu millete ateş edenlerle aynı ortama girmem, onlara engel olmaya çalışırım."
Gözaltı listesinin 172 isimden oluştuğu soruşturma 2 yıl önce gelen vatandaş şikayet ve suç duyurularıyla başladı. Savcılığa intikal eden şikayuetler sonrasında harekete geçen İstanbul Organize Suçlarla Mücadele ekipleri, yaptıkları çalışmalarda İstanbul'un A Bölge olarak tabir edilen ilçeleri Silivri, Büyükçkemece, Küçükçekmece, Avcılar, Beylikdüzü, Esenyurt ve Bakırköy ilçelerinde, beton taşımacılığı yapan ve mikser olarak adlandırılan kamyonlarla hafriyat taşımacılığı yapan kamyonların taşıması gereken tonajdan fazla yük taşıyıp kantarlara girmediğini, yasak saatlerde şehir içi trafiğine girdiğini ve yine hiçbir şekilde girmemeleri gereken bölge ve güzegahlara girerek hız limitlerini ihalal ettiklerini belirledi.
Tespitlerin ardından, bu kamyonların denetlenmesinden sorumlu Trafik Denetleme ekipleriyle iritiabat geçip durumu ileten yetkili merciler, yaptıkları bilgi paylaşımı ve uyarılara rağmen yasak dinlememe terörünün devam ettiğini belirlenince, kurallara uymayan kamyonların trafiğe çıktığı güzergahlardaki trafik denetleme ekipleri tekniz ve fiziki takibe alındı. 2016 yılında başlatılan teknik ve fiziki takiplerde 10 ilçede görevli trafik denetleme ekiplerinin bir kısmının 11 ayrı beton şirketinin "formen" olarak adlandırılan çalışanlarıyla iritibatlı olduğunu tespit eden ekipler, mahkeme kararıyla derinleştirerek devam ettirdiği soruştrumada görevli bazı trafik ekiplerinin rüşvet aldığını tespit etti.
Maltepe Görüntüleme Merkezi'nden Dr. Mehmet Sevim ise SABAH'ın sorularına şöyle cevap verdi: Matbuu formlar var. Sekreter formdan o bölümü çıkarmayı unutmuş. Keşke olmasaydı. Tedaviyi değiştiren, hastayı etkileyen bir şey olmadı. Metin Bey'den özür diledim. Yanlış bir rapor yazdık ve bunu kabul ediyoruz. Herkesin başına gelebilecek hatalar. Bunun bir haber değeri yok. Türkiye'nin bütün her yerinde bu tür hatalar oluyor... Şehzade Çelebi'ye başka bir merkezde yeniden çekilen tomografi sonuçlarına göre fıtık teşhisi konuldu. Çelebi geçen hafta mikro cerrahi yöntemiyle belinden operasyon geçirdi.Britanya medyasında Pandora'nın Kutusu açıldı, içinden karanlık sırlar fışkırmaya başladı. Kovduğu efsanevi editör, medya baronu Murdoch'un gizli ilişkilerini tek tek anlattı
Liverpool'un 2005'te İstanbul'da kazandığı Şampiyonlar Ligi finali film oluyor. Çekimler yine İstanbul'da yapılıyor. B i r Türk yapım şirketi olan Galatafilm tarafından yüzde 70'i finanse edilen İngiliz filmi "Will", Liverpool taraftarının ünlü "You Will Never Walk Alone" (Asla Yalnız Yürümeyeceksin) marşından ilham alıyor. 2005 yılının Şampiyonlar Ligi finalinde İtalya'nın Milan takımıyla karşılaşan Liverpool, ilk yarı bittiğinde 3-0 yenik durumdaydı ve hemen herkes kupayı Milan'ın alacağı konusunda hemfikirdi. Ancak ikinci yarıda taraftarının müthiş desteğiyle coşan Liverpool, peşpeşe bulduğu gollerle beraberliği yakaladı. Penaltılara giden karşılaşmanın sonunda da sahadan galip ayrılarak kupaya uzandı.
Liverpool hayranı 11 yaşındaki Will yetimhanede büyümektedir. Bir gün kayıp babası ansızın Liverpool'un 2005 yılında İstanbul'da oynayacağı Şampiyonlar Ligi final biletleri ile çıkagelir. Ancak babası aniden ölür. Yolculuğa tek başına çıkmaya karar veren Will, yetimhaneden kaçar ve Paris'te eski bir futbolcu olan Bosna'lı Alek ile tanışır. Will'den çok etkilenen Alek, onun yolculuğuna katılır. Bu arada aranmakta olan küçük kaçak TV haberlerine konu olmaktadır. İstanbul'a gelmeyi başaran ikiliyi stadyumda İngiltere'nin ünlü futbol efsanesi Kenny Dalglish ve Türkiye'nin başarılı teknik direktörü Mustafa Denizli karşılar.Gazeteci Abdulkadir Selvi ve Nazlı Ilıcak Yüce Divan kararı ve 17-25 Aralık darbe girişimlerini tartışmak için CNN
Türk ekonomisi yedi ay süren Anayasa değişikliği tartışmalarından sonra nihayet normal gündemine dönüyor. Son yedi aydır anayasa değişikliği paketini satın alarak getiride dünya borsalarına fark atan İMKB, referandum öncesinde 61.100 puanla rekor kırarak oyunun rengini 'Evet' olarak belli etmişti. Ayrıca anayasa değişikliğinin gündeme gelmesinin ardından faiz ve dövizde yaşanan düşüş, piyasaların 'yeni anayasaya verdiği destek' olarak yorumlanmıştı. İMKB son yedi aydan bu yana yüzde 18.41 yükselirken, mart ayında 1.54 seviyelerinde olan dolar- TL paritesi 1.51 seviyelerine kadar gerilemişti ve TL 1.68 değer kazandı. Euroda da durum pek farklı olmadı. Euro-TL paritesi martta gördüğü 2.07 TL değerinden 1.92 seviyelerine kadar geriledi ve TL yüzde 7.33 değer kazandı.
CHP'den yapılan açıklamada, "Salonun kurultayı izlemek için başvuran 956 basın mensubunun çalışmasına izin verecek büyüklükte olmaması nedeniyle kurultay salonuna muhabir ve foto muhabiri alınacak, ama kamera alınmayacaktır. Yerli ve yabancı televizyon kuruluşlarına canlı yayın ücretsiz, logosuz, şifresiz olarak Halk TV frekansından verilecektir." denildi.İTO Başkanı İbrahim Çağlar, Cumhurbaşkanı Recep Tayyip Erdoğan’ın milli seferberlik çağrısını hatırlatarak, "Biz de İstanbul Ticaret Odası olarak ekonomide 'milli seferberlik' ilan ediyoruz. İstanbul’da, Türkiye’de elini taşın altına koyan tüm işadamlarımıza seslenmek istiyorum: Gelin El Bab'ta terörle savaşan Mehmetçik ruhuyla ekonomiye yönelik suikast planlarını bozalım! Biz 400 bin üyemizle bu ruhla seferber olacağız" diye konuştu.
Grand Dük Nikola'ya ev sahipliği yapan konaktan geriye, otoparkın içine sıkışıp kalmış birkaç tuğladan başka hiçbir iz kalmadı. İstasyon Caddesi'nin hemen sonunda bulunan otoparkın doğma büyüme Yeşilköylü görevlisi, "Dedemler bu otoparkın arkasındaki ahırlara Rusların atlarını bağladıklarını anlatırdı. Eskiden burada konaklar varmış. Ama hepsi yıkılıp gitti" diye anlatıyor. Anlaşmanın imzalandığı Neriman Şah Yalısı da yanıp kül olmuş. Yeşilyurt Muhtarı Bülent Yurtsever, "Yeri tam bilinmiyor. Sahilde Sağlık Ocağı'nın bulunduğu yerde olduğu sanılıyor" diyor. Sağlık Ocağı'ndaki görevlilere bu iddiayı sorduğumuzda ise "Bilgimiz yok. Ama Yeşilköy tarihle dolu bir yerdi" yanıtını alıyoruz.Henry Kissinger cevabını bir sonraki cümlede vereceği şu soruyu sorar:
AVRUPA Konseyi, hafta başında Avrupa Konseyi Parlamenterler Meclisi (AKPM) Başkanlığı'na seçilen AK Parti Antalya Milletvekili Mevlüt Çavuşoğlu için anı pulu çıkardı. Avrupa Konseyi, AKPM başkanları, genel sekreter ve genel kurula hitap eden ünlü devlet başkanları ve başbakanlar için dönem dönem hatıra pulu bastırıyor. Konsey daha önce de Strasbourg'u ziyaret eden Cumhurbaşkanı Abdullah Gül ve Başbakan Recep Tayyip Erdoğan için anı pulu çıkartmıştı. AKPM Başkanlığı'na seçilen ilk Türk olan Mevlüt Çavuşoğlu dün Türkiye'ye döndü. İstanbul Atatürk Havalimanı'nda Devlet Bakanı Egemen Bağış ve kalabalık bir grup tarafından karşılanan Çavuşoğlu, Bakan Bağış ile ortak bir basın toplantısı düzenledi.
Emekli Askeri Hâkim Veysi Ateş: TSK'nin başı her şeyden sorumludur. Eğer komutanın haberi yokken böyle işler yapılıyorsa, bu komutanın otoritesi korkuluktan öte değildir, bostan korkuluğudur. Şimdi ceza alma korkusuyla gerçekleri saptırıp, yalan yanlış beyanda bulunuyor. Ben emir verdim yaptık deseler TSK'da hiyerarşi gereği yüzlerce emir kulu boşu boşuna yargılanmaz, aileleri mağdur olmazdı. 'Tankların yürümesinden haberim yoktu' diyor, komik duruma düşüyor. Sağır sultan biliyor, dünya biliyor yürüyenlerin, yürütenlerin beyanı var. Prof Dr Ersan Şen: Karadayı bu davada sanıktır. Sanık her şeyi söyleyebilir, susabilir, gerçeği söylemeyebilir. 28 Şubat sürecinde herkes her şeyden haberdar. Eğer haberi yoktuysa, daha sonra olay basına çıktığında neden soruşturma açmamış?
İŞTE ERDOĞAN'IN O PAYLAŞIMLARITürkiye, yılın üçüncü çeyreğinde aylık 436 dakika mobil kullanım süresiyle ortalama 257 dakika cep telefonu görüşmesinin yapıldığı Avrupa'da liderliğini sürdürdü. Bilgi Teknolojileri ve İletişim Kurumu verilerine göre, sabit ve mobil telefon trafiği 64 milyar dakikayı geçerken, bunun 62.1 milyar dakikasını mobil hatlar, 2.1 milyar dakikasını ise sabit telefonlardan yapılan görüşmeler oluşturdu. Böylece Türkiye, cepten görüşmede en yakın takipçileri Fransa, İsveç ve Norveç ile arayı açarken, abone başına aylık 156 dakikalık görüşme yapan Almanya'yı üçe katladı.Dünyanın yaşayan en mükemmel "Kuğu"su, emsalsiz Rus balerin İrina Koloşnikova bu hafta sonu İstanbul'da.. Hem de dünyanın en ünlü bale topluluklarından Saint Petersburg Ballet Theatre ile..
"İnsanların kısa sürede bu enerjiyi yoğun bir şekilde kullanacağına inanıyoruz. Çiftçimiz eğer kendi ihtiyacını karşılamak için güneş ve rüzgar gibi yenilenebilir enerjilerden faydalanmak isterse çeşitli hibe programlarımı var. Bunlar gelişerek devam edecek. Yenilenebilir enerji dünyada ucuzlayan bir teknoloji haline geldi. Ülkeler de buna kaynak aktarabilecek durumda. Yenilenebilir enerji kullanımı konusunda önümüzdeki yıllarda ciddi bir patlama bekliyoruz. Artık herkes yenilenebilir enerjiye ulaşabilecek. Bölge çiftçilerimizin bu alandaki hibe programlarını daha yakından takip etmesini bekliyoruz."Bu yıl 116.cısı verilen Nobel Fizik Ödülünü Amerikalı David J Thouless, F Duncan M Haldane ve J Michael Kosterlitz aralarında paylaştı.
BDP lideri Demirtaş, Genelkurmay Başkanı Org. Necdet Özel'e, "Nazarımızda onbaşısın" dediği gerekçesiyle 10 bin lira tazminat ödemeye mahkum edildi. Daha önce davanın reddi yönündeki kararı Yargıtay bozmuştu.Florya Burç Koleji "Kuş Evleri Kulübü"ne üye öğrenciler, hazırladıkları proje kapsamında su kabaklarından yapılan kuş yuvalarını ağaçlara asarak, onlara yeni bir yaşam alanı oluşturdu. Korunmaya muhtaç küçük kuşlar için yuva inşa eden miniklerin "Kuş Evleri Projesi" 2010 İstanbul Avrupa Kültür Başkenti tarafından da destek gördü. 20 yıl dayanıklı su kabaklarından yapılan yuvalar, pilot ilçe olarak seçilen Eyüp'ün dört bir yanındaki ağaçlara asıldı.Irak Kürdistan İslami Birlik Partisi Başkanı Farac, "PKK'lılar Kuzey Irak'a gelmek istiyorsa gelebilir" dedi
A.C., kopan parmağıyla birlikte, ambulansla Gebze Fatih Devlet Hastanesi'ne kaldırıldı. A.C'nin parmağının dikilmesi için hastane aranmaya başlandı.Bitlis'in Güroymak ilçesi Hükümet konağının nöbetçi kulübesine teröristlerce roketatarlı saldırı düzenlendi. Dün gece yarısı gerçekleşen saldırıda ağır yaralanan polis memuru Selahattin Koyuncu hastanede tedavi altına alındı. Emniyet güçleri kaçan saldırganların yakalanması için operasyon başlattı. Öte yandan Diyarbakır'ın Hani ilçesi yakınlarında Özel Harekât Polisleri'ni taşıyan zırhlı araca uzaktan kumandalı mayınla saldırı gerçekleştirildi. Saldırıda ölen ya da yaralanan olmadı. Hakkari'nin Şemdinli ilçesinde yol kesen bir grup PKK'lı, askeri malzeme taşıyan kamyoneti ateşe verdi.
AB Konseyi binasındaki görüşmenin ardından Cumhurbaşkanı Erdoğan, yeni NATO karargâh binasında devlet ve hükümet başkanları onuruna düzenlenen resepsiyona katıldı. Daha sonra liderlerin huzurunda yeni binadaki Washington Anlaşması'nın 5. maddesi, 11 Eylül ve Berlin Duvarı anıtlarının açılışı yapıldı. ABD Başkanı Donald Trump'ın ilk kez katıldığı zirvede liderler aile fotoğrafı çektirdi. Liderler daha sonra NATO'nun yeni karargâh binasının Brüksel'den NATO'ya devir teslim törenine katıldı. ABD Başkanı Trump, törendeki konuşmasının başında İngiltere'nin Manchester kentinde meydana gelen terör saldırısında hayatını kaybedenler için tüm liderleri saygı duruşuna davet etti. Saygı duruşunun ardından Trump konuşmasını yaptı.
Dökülen süt, Burdur Belediyesi itfaiye ekiplerince temizlendi.Merkez Bankası dövize dün de müdahale etti. Banka 150 milyon dolarlık döviz sattı. İhaleye 374 milyon dolarlık teklif geldi. Banka, geçen hafta başından itibaren politika faizinden fonlama yaptığı günlerde en az bir kez 150 milyon dolarlık döviz satım ihalesi açacağını duyurmuştu. Merkez'in 11 Haziran'dan bu yana sattığı döviz miktarı da 1.85 milyar dolara ulaştı. Bugüne kadar yapılan 18 ihalede gelen teklif sayısı 4.7 milyar doları geçti.Devlet Bakanı Çağlayan, Portekiz hükümetinin krizde mecburi ara verdikleri 15 milyar euroluk demiryolu, baraj ve havalimanı yatırımları için işbirliği istediğini söyledi. Portekizlilerin gözü ise Türkiye'deki otoyol özelleştirmesinde
Toyota'nın geri çağıracağı araçların ise 126 bini Avrupa'da bulunuyor. Geri çağırılacak araçların 5 milyon adedi Mart 2003 ve Kasım 2007 aralığında üretilmiş araçlar. Geri çağırmadan Toyota'nın 35 farklı modeli etkilenecek.ABD'DE yapılan bir araştırmada yaşlılıkta haftada 8 kilometre düzenli yürüyüşün bunamayı yavaşlattığı açıklandı. Pittsburgh Üniversitesi'nden Yar. Doç. Dr. Kirk I. Erickson, bu tür yürüyüşlerin düzenli olmak kaydıyla bunamayı yavaşlattığını söyledi. 1989'dan beri 70'li yaşlardaki 300 kişinin hareketliliğinin incelendiği araştırma "Neurology" dergisinde yayımlandı. Öte yandan ABD'de yapılan bir diğer araştırmada 60'lı yaşlarında halen çalışan kişilerin belleklerinin daha önce emekli olanlara göre daha güçlü olduğu açıklandı.
Bu kişiler ayrıca, mağdurun bulunduğu yerlere yaklaşmaktan, çocuklarla bir arada olmayı gerektiren bir ortamda çalışmaktan, çocuklarla ilgili bir meslek icra etmekten yasaklanacak. Bu maddenin, mağdurlarının defalarca hastane veya Adli Tıp Kurumuna gitmelerine ve maruz kaldıkları fiili tekrar tekrar yaşamalarına neden olduğu belirtildi. Maddenin gerekçesinde, "Bu suça maruz kalanların ruh sağlının mutlaka bozulmuş olacağı kabul edildiğinden, öngörülen cezaların artırılması suretiyle bu halin araştırılması uygulamasından vazgeçiliyor" denildi.Ceza infaz kurumları, tutuklu ve hükümlülere yakınları tarafından getirilen ve yıkanarak temizlenmiş bazı çamaşırları kabul etmiyor. Bunun yerine yeni çamaşır getirilmesi isteniyor.
"Çünkü biz onlara sıcak bakamayız. Çünkü buraların birliği, beraberliği bozulursa ülkemizin güvenliği tehdit altındadır. Onun için ulusal güvenliğimizi tehdit edecek her adıma karşı birlikte olmaya, beraber olmaya mecburuz, bu adımı birlikte atmaya mecburuz. Çünkü Türkiye eğer 'ileri demokrasi' diyorsa, Türkiye eğer şu son 12 yılda 230 milyar dolar milli gelirden 820 milyar dolar milli gelire yükselebilmişse ve şu son 12 senede kalkıp da G20 yani dünyanın en ileri 20 ülkesinden bir tanesi olmuşsa bunun bazı sebepleri var. Şimdi bunu hazmedemeyenler var. Bu hazmedemeyenlere karşı en güzel cevabı hep birlikte vereceğiz. Bu camianın parçalanmasına, bu teşkilatın parçalanmasına asla müsaade etmeyeceğiz."
Sivil toplum kuruluşları insanlar için paha biçilmez değerdeki yerlerdir. Yaptığınız projelerde birçok şey öğrenirsiniz. Hata yapsanız bile bedelleri işhayatındaki gibi olmaz. Sivil toplum kuruluşları; deneme yanılma metoduyla birçok şeyi deneyimlerken, aynı zamanda insanlara yardım etmek ve yeni insanlarla tanışmak için sınırsız imkanlar tanırlar. Türkiye'de sivil toplum kuruluşu ve çalışmaları denince aklımıza kuşkusuz İbrahim Betil gelmekte. Bugüne kadar birçok kuruluşun başında ve yönetiminde bulunmuş, dokunduğu hayatlar yüzbinleri geçmiş, kendisini insani yaşam alanları ve adil şartlarda yaşamaya layık insanlara yardım etmeye adamış biri. İbrahim Betille, Sivil toplumu ve iz bırakan çalışmalarını konuştuk.
2011 Eylülde Tog'da bir toplantıya gittim. Kapıdan içeriye iki adam girdi. Bizim oradaki yöneticilerden randevu almışlardı. Dünya Bankasından fon bulup Türkiye'ye gelmişler, internet üzerinden toplum gönüllülerini bulmuşlardı. Gambia'da'Wacc isimli sivil toplum kuruluşunun yetkilisiydiler. Benim toplantım bittikten sonra, merak edip onların toplantısına girdim. O güne kadar Gambia'nın haritadaki yerini bilmiyordum. Duyduklarım beni çok şaşırttı ve derinden sarstı. Sınırları sevmeyen bir insanım. Mahalle, şehir, ülke, inanç, etnik sınırlar beni hiç ilgilendirmiyor. Bu dünyada odak noktam insanlar. Her yedi insandan birinin aç olduğu bir dünyada yaşıyorsak beni ilgilendiren geriye kalan bir milyar insan ve insani gelişim.
89 bireysel, 25 kurumsal destekçimiz var. Derneğimizin 205 üyesi var. Tika, Coca Cola, Mogul Tekstil, Garanti Bankası en büyük destekçilerimizden. Bugüne kadar toplamda 360 bin dolar kaynak desteği aldık. Orada yaptığımız soğutma deposu, pirinç değirmenleri gibi projelerde var. Bütün destekçilerimize üç ada bir bilgi veriyoruz. Hesaplarımız denetleniyor. Şu an Etiyopya, Senegal gibi ülkelerden teklif gelmeye başladı. Biz kişi başı 3,5 dolarla Gambia'da insanların yaşamında etki yarattık. Her sene oraya gidiyorum ve bir hafta kalıp, proje alanlarını geziyorum. Koordinatörlerimiz gidip kalıyor, yerel proje sorumlularımız var. Düzenli olarak ayda bir raporlar geliyor ve elimiz sürekli projelerin üzerinde.
Sağlık Bakanlığı tarafından son günlerde medyada yer alan 'Merkezi Soygun Sistemi' ve 'Paralı Randevu Hukuka Aykırı' başlıklı haberlerle ilgili yazılı açıklama yapıldı. Yapılan açıklamada, 'Merkezi Hastane Randevu Sistemi' projesinin Sağlıkta Dönüşüm Projesi'nin önemli bileşenlerinden birisi olduğu ve 2010 yılından bu yana vatandaşlara başarı ile hizmet ettiği kaydedildi. Projenin pek çok faydalı amacından birinin de hizmet sunan kaynakların doğru planlanması ve vatandaşların hastanede bekleme sürelerini azaltarak sağlık hizmetine erişimini kolaylaştırmak olduğu bildirildi. Vatandaşların 'Alo 182' hattını arayarak operatörler yardımıyla veya MHRS web sayfasından bizzat kendilerinin ücretsiz olarak randevularını alabildikleri de ifade edildi.
Adana'da berber çıraklığı yapan Yusuf Ç., 3 yıl önce Ebru G.'yi, kızın da rızasıyla kaçırdı. Yusuf Ç.'nin birliktelik yaşadığı küçük kız, durumu ailesine anlatarak evlenmek istediklerini söyledi. Ancak nüfus kayıtlarına göre damat 16, gelin 13 yaşında göründüğü için, aileler çocuklarını dini nikâhla evlendirdi. 3.5 aylık hamile olan küçük kız sağlık merkezine götürülünce "yaşı küçük gebelik" ortaya çıktı. Sağlık görevlilerinin ihbarıyla polis tarafından gözaltına alınan Yusuf Ç., çıkarıldığı mahkemede düğün fotoğraflarını sununca, tutuksuz yargılanmak üzere serbest bırakıldı. Olayla ilgili soruşturmayı yürüten cumhuriyet savcısı, Yusuf Ç. ile her iki aileye, "çocuğa cinsel istismar" ve "hürriyetten yoksun bırakma" suçlamasıyla dava açtı.
Adana 3. Ağır Ceza Mahkemesi'nde yargılanan küçük kızın annesi anne ve babası ile damadın annesi suçlamaları kabul etmedi. Ebru G. birbirlerini sevdikleri için kaçıp gayri resmi olarak evlendiklerini, yaşının nüfus kayıtlarında küçük göründüğünü ve suç tarihinde de 15 yaşından büyük olduğunu öne sürerek, bu nedenle şikâyetçi olmadığını söyledi. Tutuksuz olarak yargılanan ancak 25 yıla kadar hapsi istenen damat Yusuf Ç. de eşini kendi rızasıyla kaçırdığını ve daha sonra ailelerin barıştığını anlatarak, "Düğün yaparak gayri resmi olarak evlendik. Ebru bana yaşının büyük olduğunu söylemişti. Suçlamaları kabul etmiyorum" dedi. Bunun üzerine mahkeme, Ebru G.'nin kemik yaşının tespitine karar verdi.
11 Nisan 2002'de, muhalifler hedefinin devlet petrol işletmesi olduğunu açıkladıkları yürüyüşlerinin yönünü, Chavez destekçilerinin çevrelediği bilinen Başkanlık Sarayı'na çevirdi ve kuşattı. Binalardan, kim olduğu hâlâ tespit edilememiş keskin nişancılar ateş açtı. Chavez destekçilerinden birkaçı ise, sadece korkutma amaçlı boş yollara ve havaya ateş etmişti. Ancak özel kanallar, sadece destekçilerin ateş ettiği anların görüntülerine yer verdi. Üstelik ateş ettikleri alanın boş olduğunu gösteren açıya da ekranlarında yer vermedi. Böylelikle 10 kişinin ölümünden sorumlu olanın Chavez destekçileri olduğu yalanını yaydı. Ölümlerin suçu, Chavez'in üzerine yıkıldı. Tüm medya, 'istifa' sesleriyle inliyor ve ordu göreve çağrılıyordu.
Olay, Umurlu Mahallesinde bugün saat 17.00 sıralarında meydana geldi. Ömer Osman L. ile oğlu Yasin L. arasında henüz belirlenemeyen bir nedenle tartışma çıktı. Tartışmanın büyümesi üzerine sinirlerine hakim olamayan Yasin L., babasını göğsünün sağ tarafından bıçaklayarak yaraladı. Kanlar içinde kalan Ömer Osman L., komşularının haber vermesi üzerine gemen 112 Acil Servis ambulansıyla Adnan Menderes Üniversitesi (ADÜ) Tıp Fakültesi Hastanesi'ne kaldırıldı. Tedaviye alınan Ömer Osman L.'nin hayati tehlikesinin sürdüğü bildirildi. Polis, olayın ardından kaçan Yasin L.'yi yakalayıp gözaltına aldı. Polis, olayla ilgili soruşturma başlattı.Almanya'da sekizi Türk 10 kişiyi öldüren NeoNazi terör örgütü NSU hakkında ifade verecek üçüncü tanık da evinde ölü olarak bulundu
İntihar şüphesi taşıyan olayla ilgili detaylar da yavaş yavaş ortaya çıkmaya başladı. Baran Saltuk, önceki akşam TKP üyesi bir arkadaşının Beyoğlu'nda verdiği konsere gitti. Eve geldiğinde saat 05.00'e geliyordu. Ablası İlke'den iki sigara istedi ve odasına girdi. Sabah 07.00'de polis Saltuk ailesinin kapısını çalınca acı gerçek ortaya çıktı. Baran Saltuk'un yakın arkadaşı Sadık Gürbüz, olayın intihar olmadığını vurgularken "Baran, hayat dolu bir çocuktu. Annesi Baran'ı bir keresinde odasının camına oturarak, sigara içerken görmüş. Onu 'Yapma düşersin' diye uyarmış. O gece ise eve birkaç bira içip gelmiş. Babasıyla koridorda karşılaşmış. Ona sarılmış; kucaklamış. Ablasından sigara almış. Odasına geçmiş. Cama oturup içerken başı dönmüş. Tamamen kaza" dedi.
Komisyona bilgi veren bir diğer isim ise gazeteci Hüseyin Gülerce oldu. Gülerce, "Gülen'in işgal planı 1995'te FEM dershanelerini açarak başladı. "Yuvaları yıkılsın" bedduası 25 Aralık darbe girişiminin şifresiydi. Kendisini Mehdi gösterecek bir rüya ekibi kurdu. Fehmi Koru'yla gönderdiği mektupla gevşeme sağlayarak 25 Aralık darbesini planlıyordu. Fehmi Koru'nun iddia ettiği gibi derin cemaat diye bir şey yok. Dünyanın hiçbir örgütünde olmayan bir yapı var. Gülen, Hitler'e benziyordu. Şizofrenikti. Bununla ilgili 5 ayrı psikiyatris arkadaşın raporu vardı. Hipnoz olanlar var. Gülen ölmeden bunlar hipnozdan çıkmaz. Adil Öksüz FETÖ'nün kozmik adamı. Onu kaçıran bu işin içinde olanlar da kozmik FETÖ'cüler.
Namazın ardından halka hitap eden Erdoğan, "15 Temmuz biliyorsunuz, askeri kılığa, asker elbiselerini giymek suretiyle haince, terörist bir eylemin olduğu geceydi. O günden bugüne bir hafta geçti. Fakat sizler bir duruş sergilediniz. Millet olarak sizlere Marmaris'ten bir çağrı yaptım, meydanlara yürüyelim dedim ve sizler o andan itibaren meydanlara yürüdünüz. Size karşı uçakları havalandırdılar, helikopterleri uçurdular fakat sizler, halkın gücü olarak bütün bu teknolojik imkanları, bu teknolojik gücü durdurdunuz. Çünkü 'İmandır o cevher ki ilahi ne büyüktür, imansız olan paslı yürek, sinede yüktür.' Onlar paslı yüreklerle yürüdüler ama sizler, o imanlı yüreğinizle onların karşısında durdunuz ve onları geri püskürttünüz. Rabbim sizlerden razı olsun." ifadelerini kullandı.
CHP ve MHP'nin 'çatı aday'olarak üzerinde uzlaştığı Ekmeleddin İhsanoğlu için her iki siyasi parti ortak kampanya yürütecek. CHP ve MHP kurmayları bir araya gelerek önümüzdeki 1.5 ayda birlikte çalışacak ortak kadroyu oluşturacak. Liderler seçim kampanyasında aktif olarak rol almayacak ancak bazı kilit illerdeki mitinglerde ve çalışmalarda İhsanoğlu ile birlikte görüntü verecek. Temmuz ayı boyunca gerçekleştirilecek mitinglerde ise çatı aday İhsanoğlu'na CHP ve MHP'nin kuracağı ortak kadro yardımcı olacak. CHP Genel Başkan Yardımcısı Erdoğan Toprak liderlerin İhsanoğlu ile birlikte meydanlara çıkıp çıkmayacağı sorusuna 'sanmıyorum' karşılığını verdi.Başbakan Recep Tayyip Erdoğan AK Parti İl Kongresi'nde konuştu.
CHP bir türlü kendi iç meselelerini halledip de milletin meseleleri ile ilgilenecek noktaya gelemedi. Kendi içlerindeki komplolardan milletle ilgilenecek hale gelemediler. Bize çamur atanlar hem kendi arkadaşları suçlanıyor. Anayasa Mahkemesi hesatplarda 3,5 milyon TL ceza verdi CHP'ye. Kılıçdaroğlu, sen önce kendi içinde yapılanlara bak. Sen SSK'yı da batırdın. Görevden aldılar sonra 28 Şubatçılar seni göreve getirdi. 28 Şubatçıların getirdiği bir Genel Müdür Kılıçdaroğlu. Kendi içindeki çatışmayı çözemeyenler AK Parti'ye saldırıyor. Utanmadan sıkılmadan AK Parti'yi suçluyor. Siz önce kendinize bakın. Bakın Bursa'da bugün hizmetin dili konuşuyor. Makam, koltuk hırsı değil, hizmet konuşuluyor.
Afrika'nın en zengin işadamlarından Nijeryalı Aliko Dangote, Arsenal futbol takımına talip oldu. Dagote'un kulübün yüzde 16'sı hissesine sahip olan dördüncü büyük hissedar konumundaki Lady Nina Bracewell- Smith isimli yatırımcının hisselerine talip olduğu açıklandı. İngiliz The Times gazetesinde yayınlanan habere göre Dangote, kulübün hisse satışı için görevlendirdiği Amerikalı Blackstone şirketine başvurdu. Bracewell-Smith'in sahip olduğu hisse değerinin 96 milyon sterlin olduğu ancak yatırımcının 160 milyon sterlin civarında bir bedel istediği öğrenildi. Bu satışın İngiltere Premier Lig takımlarından olan Arsenal'in kaderini belirleyeceği tahmin ediliyor. Arsenal, 606 milyar dolarlık pazar değerine sahip.
BAŞBAKAN BİNALİ YILDIRIM KILIÇDAROĞLU'NA SESLENDİCumhurbaşkanı Abdullah Gül, "Atatürk milletimizin ortak değeri, Cumhuriyetimiz en önemli kazanımımızdır. Cumhuriyetimizin ilke ve değerleri milletimiz için vazgeçilmezdir" dedi. Atatürk Kültür, Dil ve Tarih Yüksek Kurumu tarafından düzenlenen Atatürk'ü Anma törenine katılan Gül, "Atatürk'ü en mutlu edecek nokta"yı şu sözlerle açıkladı: "Türkiye, geleceğin dünyasını şekillendirecek bir ülke olacaktır. Atatürk'ü de şüphesiz ki en mutlu edecek nokta bu olacaktır. Atatürk, sadece milletimizle verdiği varoluş mücadelesiyle değil şahsiyeti, başardıkları, yüksek idealleri ve insanlık değerlerine bağlılığıyla da tarihimize iz bırakmış ve daima anılacak bir liderdir."
Yabancı yatırımcı, Türkiye'nin potansiyeli ve oturmuş ekonomik yapısına olan güvenini genel seçimler sonrasında da kesintisiz sürdürüyor. Son yıllarda artan birleşme ve satın alma projelerinde fırsatların peşini bırakmayan çok uluslu şirketler, bölge ve ülkenin geleceğine uzun vadeli yaklaştığını bir kez daha gösterdi. Birçok yabancı ve yerli şirketin ortaklık sürecini yöneten EY Türkiye'nin Kurumsal Finansman Bölümü Başkanı Müşfik Cantekinler, Türkiye'deki birleşme ve satın alma fırsatları ile ilgilenen yabancı yatırımcıların ilgisinde herhangi bir değişiklik olmadığını bildirdi. Cantekinler, "Şu an itibarıyla alıcıların yabancı olduğu çeşitli satın alma projeleri devam etmekte ve biz EY olarak kendilerine hizmet vermekteyiz" dedi.
"Bu kategori çerçevesinde şahıslar tespit edilerek dünya geneline yayılır. Şahısların tespiti öğrenci evlerine ortaokulda geldikleri tarihlerden başlayarak yapılır. "5 numara" olarak belirtiğim şahıslar, örgüt açısından artık görev verilebilecek, güvenilir şahıslar olur, koordine bu şahıslar tarafından yürütülür. FETÖ'nün tüm yönetim kadrosunda olanlar, örgütün evlerinde yetişmiş, en az 4 ve 5 numara ile fişlenmişlerden oluşur. Bu derecelendirme sistemi şahsın o günkü durumuna göre değişiklik gösterebilir. Örneğin 5'lik olarak nitelendirilen bir şahıs örgütün istemediği bir şahısla evlendirildiğinde direkt olarak 3'lük olarak nitelendirilir. Bu derecelendirme Eğitim Danışmanı (Gölge İmamı) tarafından bilgisayar ortamında kaydedilir."
KASET SİYASETİNE GEÇİŞ YOK: Seçime doğru giderken kim ne sebeple olursa olsun, şantaj, kaset üzerinden siyaset yaparsa, karşısında bizi bulur. Bütün siyasi partilere, aydınlara çağrı. Hiç kimse, hiçbir istismara yönelmemeli. Kasetti, 2011'deki gibi perde gerisi oyunlardı, bunların hiçbirisine taviz vermeyeceğiz. Hepsine karşı siyasette ahlakı siyasette dürüstlüğü savunacağız. Bu arada Davutoğlu, Engelliler Haftası dolayısıyla Ankara'da bir araya geldiği vatandaşlarla duygulu anlar yaşadı. Davutoğlu, "Herkes en yakınındaki engelleyi bilsin ve onunla gönül gönüle konuşsun, göz göze baksın, diz dize otursun, dertlerini paylaşsın. Bütün Türkiye'de bu seferberliğin gerçekleşmesi lazım" diye konuştu.
Bakan Yıldız, Kuzey Irak'tan gelen petrol fiyatında bir indirim olup olmayacağı konusundaki soruya, "Dünya piyasalarında petrolün bir fiyatı var. Bu fiyatın birçok bölgede birbirine eşit ve denk olduğunu görüyoruz. TÜPRAŞ, ham petrolü alma ve işlemeyle alakalı önemli bir kuruluşumuz. Onlarla görüşürler, petrol fiyatını da söylerler. Şu anda petrol fiyatı indirimi ya da satılmasıyla alakalı bir talebimiz yok. Merkezi Irak hükümeti Somo aracılığıyla 7 milyon ton civarında ihracat gerçekleştiriyor, rakamlarımız çok arttı. Şu anda en büyük tedarikçimiz Bağdat'tır. 4 milyon tonlardan başladı ve İran'daki yaptırımlarla alakalı, İran ile Irak bir nevi miktar açısından yer değiştirmiş oldu" yanıtını verdi.
Migros ise 4 milyar 232 milyon dolarla 199'uncu sırada yer aldı. BİM, en hızlı büyüyen ve 2005-2010 yıllarını dikkate alan 50 marka sıralamasında yüzde 31.2'lik büyüme ile 7'nci büyüyen marka olurken, 20.1'lik büyüme gösteren Migros 17'nci oldu. Gayrimaddi varlıkların şirketlere kattığı değere göre belirlenen 'Q Oranı'na göre BİM 5.81 puanla dünya ikincisi oldu. Türkiye ülke bazında 1.54 Q Oranı ile ikinci sırada yer aldı. Bölgeye Göre İlk 10 Perakendeci sıralamasında Afrika/Ortadoğu bölgesinde BİM 5'inci, Migros 6'ncı oldu.Taksim Gezi Parkı'na AVM projesine perakendeciler sıcak bakmadı. Halkın korumaya aldığı bir yerde mağaza açmaya karşı çıkan perakendeciler, "Müşterinin istemediği yere girmeyiz" dedi
Astsubay Veysel Gündoğdu, evli ve 1 çocuk babasıydı. Eşi Meltem Gündoğdu ise 2 aylık hamileydi. Geride, 2 yaşındaki kızı damla ve henüz anne karnındaki bebeği yetim kaldı. Er Semih Sözen'in terhisine 5 ay vardı ve 20 Aralık'ta izne ayrılıp Erzurum'daki ailesinin yanına gidecekti. Annesi Nebahat Sözen oğlunun odasını süsleyip beklemeye başlamıştı. Kazadan bir gün önce ailesini arayıp, izin tarihinin değiştiğini bildirerek, "Perşembe oradayım" dedi. Ağabeyi Samet Sözen de Marmaris'te askerdi. Acı haberi önce aldı ve anne babasına bildirmek ona düştü. Er Yavuz Arslan ise 5 gün sonra terhis olacaktı. İzmir'de oturan annesi Neşe Arslan, "Yılbaşı öncesi eve gelecekti. Onu bekliyorduk. Oğlum Kadifekale Şehitliği'nde bir ev aldı. Artık ben şehitlikte oturacağım" diyerek gözyaşı döktü.
Sare TANRIVERDİ / HABER MERKEZİKadın istihdamı ve nüfusun artırılması için büyük çaba gösterilirken, "Alo 170 İhbar Hattı"na çalışan kadınlardan şikâyet yağıyor. Şikâyetler arasında, "hamilelik, doğum ve evlilik nedeniyle işten çıkarılma" başı çekti. "Verimi düşecek, sık sık izin alacak, işini ihmal edecek" gibi varsayımlarla hamile ve doğum yapan kadınları işten çıkaran işletmeler incelemeye alındı. Anne ve annelik sürecindeki kadını işten çıkaran, istifaya zorlayan işletmelere cezai yaptırım uygulanacak. Bu işletmeler, ihbar ve kıdemin yanında "kötü niyet" tazminatı da ödemek zorunda kalacak.Erdoğan Cumhurbaşkanlığı Sarayı'nda valilere yemek verdiği toplantıda gündeme ve başkanlık sistemine dair önemli açıklamalarda bulundu.
Trabzon'a gelmeye karar verdiğimde herkesin "Trabzonspor'u tanımak istiyorsan onunla mutlaka görüş" dediği efsane teknik direktör Ahmet Suat Özyazıcı'yı kentin tarihi dükkânlarının yer aldığı Kemeraltı'nda, kendine ait bir nalbur dükkânında buldum. Gençliğinde İdmanocağı ve İdmangücü takımlarında oynadıktan sonra her ikisinin Trabzonspor çatısı altında birleşmesiyle bordo mavili ekibe geçen ve 16 yıllık futbolculuk hayatını bırakıp teknik direktörlüğe geçtikten sonra ise bir efsane olan Özyazıcı, 1973-74 sezonunda ikinci ligde aldığı Trabzonspor'u şampiyon yapıp birinci lige taşıdı. 1975-76 sezonunda ise Trabzonlulara ilk birinci lig şampiyonluğunu tattırdığında kentte yer yerinden oynadı. Ardından 1976-77, 1979-80 ve 1983-84 sezonlarında olmak üzere 3 lig şampiyonluğu daha geldi.
Yangınla ilgili soruşturma başlatılırken evde büyük maddi hasar meydana geldi.Adıyaman'da Şahin Bilginer'le (37), 16 yaşındayken evlendirilen dayısının kızı Sevgi Pektaş, yıllarca gördüğü şiddete dayanamayınca boşandı. Geçen yıl üç çocuğunun annesini "Son defa konuşalım" diye eve çağırıp, bodrum kata indiren Bilginer, 9 kurşunla öldürdü. Adıyaman 1. Ağır ceza Mahkemesi'nde görülen davada, "Tasarlayarak kasten adam öldürmek" suçundan yargılanan Bilginer, ağırlaştırılmış müebbet hapis cezasına çarptırıldı.Cumhurbaşkanı Erdoğan, BM İklim Değişikliği Zirvesi çıkışında Fransa Cumhurbaşkanı Hollande ile gerçekleştirdiği görüşmenin verimli geçtiğini ifade ederek, "Bundan sonraki sürece yönelik atacağımız adımları şöyle bir planladık" dedi.
Avea'nın toplam müşteri sayısının 13.2 milyona ulaştığını kaydeden Hakam Kanafani, "Avea müşterilerin kendi paketlerini ses, data, SMS ve telefon alternatif planlarını seçerek tek bir sabit fiyat üzerinden tasarlayabileceği yenilikçi tarifelerine devam etti. Tek başına data gelirleri (SMS ve Katma Değerli Hizmetler hariç) rekor büyümeyle yıldan yıla yüzde 64 arttı. Data gelirleri geçen yılki yüzde 8'e kıyasla, bu yılın 3'üncü Çeyreğinde toplam servis gelirlerinin yüzde 12'sini oluşturdu" diye konuştu.Günümüz insanı sevgiye öylesi aç ki, onun üzerine yazılmış yazıları okumaya doyamıyor.. Hele O. Henry'nin bu muhteşem öyküsü olursa.. Bu kaçıncı yılbaşı oldu, saymadım, size onun Noel Hediyesi öyküsünü, yeni yıl armağanı olarak verdiğim..
Türkiye ise vize muafiyeti görüşmelerinin en az 2-2,5 yıl süreceğini belirterek süre ile ilgili bir şartı kabul etmedi. Dışişleri Bakanı Ahmet Davutoğlu'nun, Brüksel'de AB Bakanı Egemen Bağış ile AB Yüksek Temsilcisi Catherine Ashton ve Genişlemeden Sorumlu üye Stefan Füle'ye verdiği bu mesaj önceki gün Brüksel'de tekrarlandı. Bakan Davutoğlu, bu beklentiyi 23 Nisan'da şu sözlerle dile getirmişti: "Bizim tutumumuz net; karşımıza önce vize muafiyetine dair bir kararla gelin, ilke kararı alın. Birini de bu müzakereleri yürütmek için atayın. Bu müzakereler başlarken de biz Geri Kabul Anlaşmasını paraf edelim. Süreç bittiğinde eş zamanlı olarak ikisini de imzalayalım. Yetkiye karşı paraf, imzaya karşı imza, eyleme karşı eylem."
Analistler, Davutoğlu'nun açıklamalarının otomotiv sektörünün satışlarını önemli oranda destekleyebileceğini belirtiyor. Yapılacak ÖTV desteğinin ayrıntılarının takip edileceğini ifade eden analistler, sadece İstanbul'da bile bu anlamda toplam 70 binin üzerinde otomobil, minibüs ve otobüs bulunduğunun tahmin edildiğini dile getiriyor. Analistler, tüm Türkiye genelinde oluşabilecek otomotiv talebi dikkate alındığında, sektörün 2015 ve 2016 yıllarına ilişkin ciro ve karlılıklarında önemli artışlar beklenebileceğini kaydediyor.Erdoğan: Cumhuriyetin en büyük başarıları son 13 yılda hayata geçti. Bu dönemde Cumhuriyetimiz en küçük bir kayıp yaşadı mı? Artık rejim endişelerini gündemimizden çıkarmalıyız. Bunları konuşarak birbirimizi yormaya gerek yok
AMAÇ YOK ETMEKTİ: Malazgirt'ten günümüze kadar bin yıla yakın zamandır bu toprakları bizlere vatan yapmak için canlarını feda eden şehitlerimizin her biri bizim gururumuzdur. Avrupa'nın içlerinden Afrika'nın ortalarına kadar uzanan Osmanlı'yı yok etme çabasının son ve nihai hedefi Anadolu'ydu. Amaç bizi Anadolu'ya sıkıştırmak değil, bizi Anadolu'da boğmaktı. Bizi vatansız bırakmak isteyenleri Gazi Mustafa Kemal önderliğinde verdiğimiz o büyük mücadele sayesinde kanımızla, canımızla, yüreğimizle durdurduk. Tek millet, tek bayrak, tek vatan, tek devlet. Bu dört ilke, ülke ve millet olarak geleceğimizin üzerinde kurulacağı dört temel sütunu oluşturuyor. Bu ilkelerin hiçbirinden taviz veremeyiz.
Demirel'e avukatı aracılığıyla gönderilen davetiyede, "Türkiye Cumhuriyeti Hükümetini cebren düşürmeye, devirmeye iştirak" suçundan sanıklar emekli orgeneral İsmail Hakkı Karadayı ve arkadaşları hakkında kamu davası açıldığı hatırlatılarak, "Mahkememiz ara kararı ve bu yasal düzenleme karşısında tanık olarak; tanıklık yapıp yapmayacağınız, tanıklık yapmayı istemeniz halinde beyanınızı yazılı mı yoksa mahkeme heyeti tarafından konutunuzda mı alınması isteğiniz hususunu makul bir süre içinde mahkememize bildirmeniz rica olunur" ifadesi kullanılmıştı.Adana'da amcası 45 yaşındaki Mehmet Aksoy'u miras anlaşmazlığı yüzünden öldürdüğü iddiasıyla 22 yaşındaki İsmail Aksoy hakkında 'ömür boyu hapis' cezası istemiyle dava açıldı.
Yukarıda görüldüğü gibi açık çalışma biçimleri "işi kitabına uydurma" üzerine kurulu idi. Ama her fırsatta yasadaki boşluklardan, yorum farklılıklarından, siyasi zayıflıktan, bürokratik ortakların aklından yararlanmak esastı. Rakiplere nefes bile aldırılmazdı. Özelleştirmeden bir enerji şirketinin azınlık hissesi mi satın alınacak? Teklif verilir, kamuoyu dikkati dağıldıktan sonra ödeme ve teminat gereklilikleri esnetilirdi. Holdingin, bir şirketinin yabancılara satışında, birkaç milyon lira vergiyi bir yıl ötelemek için satış tarihinin farklı olduğunu savunmak, kayıtları buna göre düzenlemek sadece ve sadece "aşırı özgüvenin" yarattığı hatalardı. Ve ilk kez milli irade Ankara'ya hâkim olunca, eski alışkanlıklarda ısrarın maliyeti de görülmüştü.
Basına kapalı yemekte Cumhurbaşkanı Erdoğan, yatırım ortamına ilişkin yeni düzenleme ve teşvikleri anlattı. 15 Temmuz darbe girişiminin ekonomi üzerinde kalıcı etki bırakmamasının Türkiye'deki güçlü mali yapısı sayesinde olduğunu söyleyen Erdoğan, "İki ülke arasında 20 milyar doları bulan ticaret hacmi yetersiz. Askeri ve siyasi manada ileri düzeyde olan ilişkilerin ekonomik alanda da kendini göstermesi gerek. AB ve ABD arasında imzalanacak serbest ticaret anlaşmasına Türkiye'nin taraf olması Amerikalı firmaların da çıkarına olur" dedi. Erdoğan, altyapı yatırımlarıyla Türkiye'nin bölge ülkeleri içerisinde öne çıktığını belirtti. Erdoğan, yeni kurulan Türkiye Varlık Fonu'nun ortak büyük proje finansmanı konusunda fırsatlar yaratabileceğine dikkat çekti.
Fakat o inatla bu inancının peşinden gitti ve gerçekten şirketi çok başarılı oldu. Galiba inandığı davası ve inandıklarını gerçekleştirme azmi işine daha bağlı olmasını sağladı ve tüm iş âleminin saygı duymak zorunda kaldığı bir netice aldı ve daha da ilerliyor. Böyle bir rol modeli Türk iş dünyasının geleceği için de çok değerli...Başbakan Tayyip Erdoğan'ın, paralel yapının yurtlarında barınan öğrencilere yaptığı, "Sizi bunların zulmüne muhatap etmeyeceğiz. Sizi Kredi Yurtlar Kurumu'nun yurtlarına alabiliriz" sözü, yönetmelik değişikliğiyle somut hale geldi. Resmi Gazete'de yayımlanarak yürürlüğe giren yönetmelik değişikliğinin getirdiği yenilikler ve bunların öğrencilerle velilerin yaşamlarına yansımaları şöyle olacak:
AK Parti'nin Teşkilattan Sorumlu Genel Başkan Yardımcısı Mustafa Ataş yaptığı açıklamada, "Haksız yere yapılan her türlü şiddeti, darpı kınıyorum. AK Parti'nin 10 milyona yakın üyesi var. Tek tek kontrol etmek mümkün değil. Davranışlarını kontrol etmesi mümkün değil. Böyle hareketler hoş değil. Kınıyorum. Ama net ispat edildi mi bilgim yok. Böyle bir durumda konuşmanın doğru olmadığını düşünüyorum. Tespit edilirse olayın gerçekliği, partimizin yetkili kurulları gerekli görüşmeleri yapar. Karar verir. Bir-iki kişinin yaptığı üzerinden koca bir camiayı suçlamak doğru değil. Biz şiddete karşıyız. Haksız, hukuksuz her türlü davranışı kınıyor ve lânetliyoruz" dedi.Aşkabat'ta Çalık Holding tarafından inşa edilen Uluslararası Göz Hastalıkları Tedavi Kompleksi hizmete girdi.
Yaralılar ambulanslarla Gaziantep'te bulunan çeşitli hastanelere kaldırıldı. Ancak yaralılardan Ali Atız ve Veysel Tilkidağı hayatını kaybetti. Atız ve Tilkidağı'nın yakınları ölüm haberini alınca hastanelere akın etti. Olay sırasında pompalı tüfekten çıkan saçmalar bazı araç ve evlere de zarar verdi. Kavgada hayatını kaybeden Tilkidağı'nın 7 yıllık evli olduğu ve karısının ilk çocuğuna 2 aylık hamile olduğu öğrenildi. Yaralıların sağlık durumlarının ciddiyetini koruduğu belirtilirken, kaçan şüphelilerin yakalanması için soruşturma başlatıldı.Dünyanın gezmediğim tarafı çok az kaldı.. Bu yüzden artık "Görgü şahidi" olarak konuşuyorum.. "Çok okuyan değil, çok gezen bilir" olarak konuşuyorum..
Uçakla Türkiye'ye gelen Brezilyalı yolcu Franklin Hernandez Gutierrez'e ait laptop'ta gizlenmiş halde 748 gram kokain bulundu. Gutierrez, uluslararası bir uyuşturucu şebekesinin kuryesi çıktı. İstanbul Atatürk Havalimanı'nda (AHL) görevli İstanbul Narkotik Suçlarla Mücadele Şube Müdürlüğü'ne bağlı risk analiz uzmanları, 12 Aralık'ta AHL Dış Hatlar Geliş Terminali'nde bir yolcudan şüphelendi. Pasaport kontrolünden geçen Brezilyalı yolcu Gutierrez'e üst araması yapıldı. Üstü temiz çıkan yolcunun valizlerine bakıldı. Valizinden çıkan laptop'ı inceleyen uzmanlar, laptop'a gizlenmiş şekilde 748 gram kokain ele geçirildi. Bunun üzerine gözaltına alınan Gutierrez, İstanbul Emniyeti Narkotik Suçlarla Mücadele Şube Müdürlüğü'ne getirildi.
İrfan Erdem konuyla ilgili olarak yaptığı yazılı açıklama da 'Deniz Ticaret Odası olarak, kurulduğumuz günden bu yana denizcilik sektörünün iyileştirilerek bölge ekonomisine katkı sağlaması amacıyla birçok projeyi hayata geçirdiğimiz gibi önemsediğimiz bazı projeleri de gündeme getirmeye çalıştık. Hatırlayacağınız gibi Şubat 2013'de bölgemizdeki liman başkanları, tersane sahipleri, deniz acenteleri ve dönemin Zonguldak Valisi Sayın Erol Ayyıldız'ın da katılımıyla Karadeniz Ereğli'de bir toplantı organize etmiş; bu toplantıda Karadeniz Ereğli başta olmak üzere bölge limanlarının durumunu ve denizcilik sektöründe yaşanan tüm sıkıntıları masaya yatırarak özel sektör, devlet ve oda olarak çözüm üretme konusunda diyalog ortamını sağlamıştık.
Ben sayın milletvekillerimizin parlementodaki çalışmalarını iyi bilenlerden birisiyim. ama ana muhalefet partilerinin hepsi bir araya geldiler, çatı aday gösterdiler. 13 parti beni destekliyor diyor ama hiçbir parti adı vermiyor. Ama bakıyorsunuz muhalefet vekilleri parlamentoyu çalıştırmamak için bir ayak diretmeleri var. Ak Parti'nin arazide yeteri kadar çalışan insanlar var. Bizim sayımız arazide çalışmaya da elverişli durumda. Bence muhalefet partilerin vekilleri araziye inmemek için Meclis'i açık tutalım diye düşünüyorlar. Bu kanun komisyonda görüşüldü, her şey söylendi.Romanlar, Kuşadası'ndaki çalıştaya katılan Kılıçdaroğlu'na 1934'te CHP tarafından çıkarılan, kendilerine yönelik ayrımcılık içeren yasayı sordu. Kılıçdaroğlu, "O zaman tek parti dönemiydi" savunması yaptı
Karsan Yönetim Kurulu Başkanı İnan Kıraç, Türkiye'nin otomotiv sektöründe kendi markalarını yaratmak mecburiyetinde olduğunu söyledi. Karsan Otomotiv iş ortağı Hyundai Motor Company (HMC) ile üretimine başladığı Hyundai marka "H350" serisi ticari araçlar için düzenlenen törende konuşan Kıraç, "2023 yılında Türkiye'nin ihracat hedefi 500 milyar dolar. Bunun içinde otomotivin yeri 75 milyar dolardır. 75 milyar dolara ulaşabilmemiz için inanın kendi markamıza ihtiyaç var. Türkiye kendi markalarını yapmak mecburiyetindedir" diye konuştu. Firma Hyundai ile 2012'de imzalanan anlaşma kapsamında H350'nin hayata geçirilmesi için toplam 200 milyon euronun üzerinde yatırım gerçekleştirdi. Mevcut üretim tesislerine ilave 43 milyon euroluk yeni yatırım yapılacak.
Sandık başına giden 42 milyon 963 bin seçmen AK Parti'den 45, CHP'den 19, MHP'den 3, BDP destekli bağımsızlardan da 11 kadını Meclis'e gönderdi. Böylece geçen dönem 48 olan kadın milletvekili sayısı bir anda 78'e yükseldi. Bu rekor aynı zamanda ilginç bir durumu da ortaya çıkardı. Meclis'teki kadın sayısı AK Parti ve CHP'den sonra en büyük güç oldu. Kadınlar, Cumhuriyet tarihinin en büyük seviyesi olan yüzde 14'le MHP'yi de geride bırakarak 3'üncü parti gücüne kavuştu. Kadın milletvekillerinin bir diğer özelliğini ise isimleri oluşturdu. Ayşe adı 5 adaşıyla birinci sıraya yükselirken 4 Tülay, 3 Ülker ve 3 Fatma da Meclis'teki aynı isimli kadın vekiller oldu. Bunların dışında kalan 63 kadın milletvekilinin ise farklı isimlere sahip olması dikkat çekti.
AK PARTİ: Fatoş Gürkan, Fatma Salman Kotan, İlknur İnceöz, Tülay Selamoğlu, Ülker Güzel, Nurdan Şanlı, Gökçen Özdoğan, Semiha Öyüş, Tülay Babuşçu, Canan Candemir Çelik, Tülin Erkal Kara, Nurcan Dalbudak, Mine Lök Beyaz, Sermin Balık, Fazilet Dağcı Çığlık, Ülker Can, Fatma Şahin, Derya Bakbak, Mihrimah Belma Satır, Alev Dedegil, Nimet Çubukçu, Ayşe Nur Bahçekapılı, Türkan Dağoğlu, Sevim Savaşer, Halide İncekara, Tülay Kaynarca, Gülay Dalyan, İlknur Denizli, Nesrin Ulema, Sevde Bayazıt Kaçar, Gülşen Orhan, Safiye Seymenoğlu, Dilek Yüksel, Özlem Yemişçi, Zeynep Armağan Uslu, Nursuna Memecan, Tülay Bakır, Ayşenur İslam, Çiğdem Münevver Ökten, Gönül Bekin Şahkulubey, Öznur Çalık, Ayşe Türkmenoğlu, Gülay Samancı, Azize Sibel Gönül, Pelin Gündeş Bakır
Borçlarını yapılandırmak için başvuruda bulunanların, yapılandırılan borçlarının ilk taksitini ödemeleri ve yapılandırmanın ihlal edilmemesi ayrıca yapılandırılan tarihten sonra ödeme vadesi geçmiş cari dönemden 60 günden fazla prim ve prime ilişkin borçlarının bulunmaması halinde sağlık hizmetlerinden yararlanmaya başlayacaklarını dile getiren Alan, "Ancak, taksit ödeme süresince tahakkuk eden cari aya ilişkin sigorta primlerini çok zor durum hali olmaksızın bir takvim yılında ikiden fazla vadesinde ödememeleri ya da eksik ödemeleri halinde, yapılandırılan borçlarına ilişkin kalan taksitlerini ödeme haklarını kaybedeceklerinden sağlık hizmetlerinden yararlanma haklarını da kaybedeceklerdir" dedi.
HABERTURKCumhur başkanı Abdullah Gül, Uludere'de taziye ziyareti sonrası bir grubun saldırısına uğrayan Uludere Kaymakamı Naif Yavuz'u Çankaya Köşkü'nde kabul etti. Türk İdareciler Derneği'nce "yılın idarecisi" ödülüne değer görülen Uludere Kaymakamı Naif Yavuz, dernek temsilcileriyle Çankaya Köşkü'ne çıktı. Kaymakam Yavuz ile sohbet eden Gül, "geçmiş olsun" dileklerini iletti, saldırıdan sonraki açıklamaları ve halkın kendisine sahip çıkması nedeniyle duyduğu memnuniyeti dile getirdi. Cumhurbaşkanı Gül, bölgede görev yapan kaymakamlara ise şu mesajları verdi: "Halkla iç içe olun. Kapınız vatandaşa açık olsun. Halk, dert ve isteklerini rahatça aktarabilsin."Meteoroloji'den yapılan son değerlendirmelere göre 5 günlük haritalı hava tahminleri...
"Darbecileri koruyan hükümleri sizlerin de oylarıyla referandumlarla kaldırdık. Şimdi 12 Eylülcüler, 28 Şubatçılar yargı önünde hesap vermeye hazırlanıyorlar. Çok güzel işler yapıyoruz. Siz karar verdiniz, sizin kararınızla 26 maddesi değişti anayasanın. Geçici 15.maddesini yürürlükten kaldırdık. Bundan sonra varsa bir babayiğit darbe yapmayı aklından geçirsin bakalım. Varsa aklını kaçırmış üç beş kişi hala cuntacılık yapsın bakalım. Geçti o günler. Yok, bundan sonra demokrasi var. "Başbakan Ahmet Davutoğlu'nun, "PKK'nın PYD'ye destek verdiği" yönündeki değerlendirmelerine kaynak olan gelişmeler ortaya çıktı. İstihbarat birimleri, biri kadın üç üst düzey PKK'lının, PYD içinde faaliyet gösterdiğini tespit etti.
Bu arada kaynaklar, PKK'nın son dönemde Türkiye'de gerçekleştirdiği eylemlerdeki farklılıkta, örgüt kadrolarının önemli ve tecrübeli bölümünün halen Suriye'de PYD güçleri içinde IŞİD'e karşı savaşmasının izlerinin görüldüğüne dikkat çekti. Örgütün, Çözüm Süreci'nin sona ermesiyle birlikte hızlandırdığı eylemlerin risksiz eylemler oluşunun altını çizen kaynaklar, tecrübeli örgüt kadrolarının Suriye'de olması yüzünden ve yetişmiş örgüt kadrolarının PKK güçlerinde yer almaması nedeniyle asker ya da polis kuvvetleriyle karşı karşıya gelip çatışmaya girmekten kaçındığını dile getirdi.Dün yayınlanan yazım üzerine bir okurum Mayıs 2011'de dostum Markar Esayan ile yaşadığımız bir polemiği hatırlatmış. O zaman ben de Markar da Taraf'ta yazıyorduk.
Yarın bu polemikten hareketle bu meseleyi yazmaya devam edeceğim.2010'da 10 gayrimenkul yatırım ortaklığının halka arzı beklenirken, Fortis Bank sektöre yönelik fon kuruyor. Fortis Bank Türkiye tarafından borsaya yapılan açıklamada, yönetim kurulunun 100 milyon lira sermayeli Fortis Bank A.Ş. A tipi Gayrimenkul Yatırım Ortaklığı sektör fonu kurulmasına ve Fortis Portföy Yönetimi'nin söz konusu fonun yöneticisi olarak belirlenmesine karar verdiği ifade edildi.Bakırköy Başsavcı Vekilliğinden Bolu'ya düz savcı olarak atanan Zekeriya Öz, ailesiyle birlikte bir kafeteryada otururken fotoğrafını çeken gazetecinin üzerine yürüdü. CHP Bolu Milletvekili Tanju Özcan'ın da aralarında bulunduğu gazetecilerin masasına gelen Savcı Öz, gazeteciye bağırarak fotoğrafı silmesini istedi.
Başbakan Recep Tayyip Erdoğan ve İçişleri Bakanı Efkan Ala hakkında suç duyurusunda bulunarak yeniden gündeme oturan Savcı Zekeriya Öz, Bolu'da eşi ve çocuklarıyla bir kafeteryada oturduğu sırada gazeteci Kasım Şahin tarafından cep telefonuyla fotoğrafı çekildi. Fotoğrafının çekildiğini gören Savcı Zekeriya Öz, masadan kalkarak gazetecilerin oturduğu masaya geldi. Masada CHP Bolu Milletvekili Tanju Özcan'ın da oturduğu esnada Zekeriya Öz, gazeteciye, 'Neden fotoğrafımı çekiyorsun. Fotoğrafımı çekemezsin kardeşim' diyerek bağırdı. Gazeteci Kasım Şahin yerinden kalkmayarak, 'Bana bağıramazsınız' diyerek Öz'e karşılık verdi. Savcı Öz'ün eşi de gazeteciye tepki göstererek, 'Özel hayatımıza müdahale edemezsiniz' dedi.
"İstanbul başta olmak üzere pek çok şehrimizde camiler ile kiliseleri, havraları yan yana görebilmek mümkündür. Birlikte yaşama tecrübesi konusundaki zenginliğimiz Türkiye ile Rusya'nın önemli bir müştereğidir. Bugün açılışını yapmak üzere bir araya geldiğimiz Moskova Merkez Camisi bunun en son ve en somut örneklerinde biridir. İstanbul ve Antalya başta olmak üzere ülkemizde yaşayan on binlerce Rus vatandaşını, inanç özgürlüğü başta olmak üzere her bakımdan kendi vatandaşlarımızdan ayrı tutmadığımızı özellikle belirtmek isterim. Biz onları ülkemizde misafir ediyor olmaktan dolayı memnunuz. Moskova'da ve Rusya'nın çeşitli bölgelerinde yaşayan çok sayıda vatandaşımızın, soydaşımızın ve dindaşımızın da aynı duygular içinde olduğuna inanıyoruz.
Hattat Hüseyin Kutlu, AA muhabirine yaptığı açıklamada, Rusya'nın başkenti Moskova'da, Rusya Müslümanları Dini İdaresi tarafından inşa ettirilen caminin, iç dekorasyonunun klasik Osmanlı sanatı üslubuyla Diyanet İşleri Başkanlığı ve Türkiye Diyanet Vakfı tarafından yaptırıldığını belirtti. Camideki hat eserlerini, 2 yıllık bir çalışmayla kendisinin yazdığını ifade eden Kutlu, camiyi, varlık aleminin bir minyatürü gibi kabul ettiklerini, Moskova Merkez Camisi'nin de bu fikre göre dizayn edildiğini aktardı. Ziyaretçilerin caminin içindeki sure ve ayetleri okuyup düşünerek, manasını anlamaya çalışması gerektiğini dile getiren Kutlu, "Moskova Merkez Camisi hüsnühat ve tezyinatı dekoratif unsur olmanın ötesinde felsefi, fikri önemli mesajlar içeriyor" dedi.
Rus haber sitesi LifeNews, Diana Ramazanova'nın ailesinin kızlarını fotoğraflardan tespit ettiğini bildirdi. Interpol aracılığıyla yapılacak DNA testi için Ramazanova'nın annesinden örnek alındı. Ramazanova'nın ailesiyle birlikte Dağıstan'ın Derbent kentinden Moskova'ya taşındığı belirtildi. Üvey baba Magomed "Çok akıllı bir kızdı. Böyle bir şey yaptığına inanamıyoruz" dedi.Japonya'da engelli ve bakıma muhtaç yaşlılara eşlik edecek robot geliştirildi. Tokyo'daki Tsukuba Üniversitesi'nden Prof. Dr. Yoshiyuki Sankai tarafından tasarlanan ve geliştirilen robotun ilk testleri oldukça başarılı geçti.2004 yılında ruhsatsız silah bulundurma nedeniyle hakkında açılan davada verilen kararla ilgili MHP Erzurum İl Başkanı Zekai Kaya tutuklandı.
AK Parti ve MHP gruplarından gördüğüm saygının yarısını CHP'lilerden görmedim.Mardin'in Midyat ilçesinde Emniyet Müdürlüğü'ne 8 Haziran'da PKK'lı teröristlerce bombalı araçla düzenlenen saldırıda şehit olan polis memuru Ökkeş Özdemir'in (27) annesi Meryem Özdemir (52), dün 19.00'da Osmaniye'deki evinde kalp krizi geçirdi. Oğlunu 5 gün önce toprağa veren Meryem Özdemir, doktorların tüm müdahalesine rağmen kurtarılamadı. Özdemir'in cenazesi, şehit oğlu Ökkeş Özdemir'in yanına defnedilecek.Denge Araştırma Şirketi’nin yaptığı ankete göre, vatandaş darbenin arkasında FETÖ ve ABD’nin olduğunu düşünüyor. Peki 15 temmuz darbe girişiminin ardından partilerin oy durumu nasıl? İşte o anket sonuçları...
Karabük merkezde Fatih Sultan Mehmet Ortaokulu'nda Sosyal Bilgiler öğretmeni olarak görev yapan Vural Kartal, dün evinden ayrıldıktan sonra yakınları bir daha kendisinden haber alamadı. Kendisi gibi öğretmen olan eşi tarafından kayıp ihbarında bulunulan Kartal'ın aracını Safranbolu İlçesi Gayzebaşı mevkisinde ormanlık alanda devriye gezen Jandarma ekipleri tarafından terk edilmiş olarak buldu. Araçta yapılan aramalarda 'Hakkınızı helal edin' yazılı not bulunan Jandarma ekipleri, AFAD ekiplerinin de katıldığı aramalarda Kartal'ın yaklaşık 600 metre mesafede bir ağaca iple asılı cesedini bulundu. Olay yerinde yapılan incelemelerin ardından Kartal'ın cenazesi Safranbolu Devlet Hastanesi morguna kaldırıldı.
Gece saat 02.00 sıralarında meydana gelen olaydan hemen sonra olay yerine gelen ambulans ve jandarma ekipleri, babasını öldüren 18 yaşındaki çocuğu ağlar vaziyette buldu. Çocuk gözaltına alınırken, yakın çadırda kalan Mehmet Ö.'de (55) saçmalardan yaralanarak Çiçekdağı İlçe Devlet Hastanesi'ne kaldırıldı. Olayla ilgili soruşturma başlatıldı.Libya'ya yönelik müdahaleyi parça parça irdeleyelim. Önce Fransa. Anlaşılan Fransa bu müdahaleyi kendi aculluğuyla başlattı. Yeteri kadar pişirip, mayalayıp, olgunlaştırmadı. Öyle bir tavır içinde olsa "önceliğin" kendinde kalmayacağından endişe etti. Bu ani girişimde Sarkozy'nin "kamuoyu nezdinde zelil olmuş imajımı birazcık olsun diriltebilir miyim" kaygısı rol oynadı. Öte yandan böyle yaparsak hala Fransa'nın "büyük devlet" olduğu izlenimini veririz muhasebesi öne çıktı.
Sarıgül, Türkiye'de bir takım sıkıntıların olduğunu belirterek, "Biz çare aramak için dolaşıyoruz. Kesinlikle ve kesinlikle Mustafa Sarıgül'ün hiçbir arkadaşı koltuğun peşinde koşmaz. Çünkü bizim amacımız şudur; siyasi görevler zaman tüketme yeri değil, hizmet üretme yeridir. Bizim en büyük arzumuz ve amacımız insanlarımızın mutlu olması, huzur içerisinde olması, özgür ve demokratik oluşun içerisinde yaşamasını sağlamaktır. Mustafa Sarıgül ve arkadaşları ifade etmek isterim ki koltuğun peşinde koşmazlar, laik ve demokratik inançlara saygılı Türkiye'nin peşinde koşarlar. Bizim bütün mücadelemiz, bayrağımız en güzel şekilde dalgalansın, ulusal birliğimizden hiçbir zaman ayrılmayalım ve Türkiye Cumhuriyeti'nin geleceğini hep birlikte ötekisi olmayan bir anlayışla yeni baştan inşa edelim' diye konuştu.
Şeker oranının tekrar belirleneceği gıda maddelerinin başında marketlerde satılan meyve suları geliyor. Özellikle tatlandırıcıların yoğun olarak kullanıldığı ve bu nedenle diyabet hastalarına yasak olan meyve nektarlarına yeni ayar verilecek. Halihazırda şeker, litre başına en çok 15 gram, tatlandırıcı ise azami 150 gram kullanılabiliyor. Sağlık Bakanlığı ile yapılacak ortak çalışmada oranın ne kadar aşağı çekilebileceği saptanacak. İkinci hedefte ise raf ömrünü uzatmak maksadıyla gereğinden fazla tuz katıldığı bilinen salça var. Bakanlık, neredeyse her yemeğinde salça kullanmaya alışkın olan Türk halkının böylelikle daha sağlıklı beslenmesini amaçlıyor.Emniyet Genel Müdürlüğü Yüksek Değerlendirme Kurulu 118 emniyet müdürü ile 148 emniyet amirini emekliye sevketti. Karar, İçişleri Bakanı Sebahattin Öztürk tarafından onaylanarak yürürlüğe girdi.
Ses duvarının aşılmasıyla duyulan ses, halk arasında 'Sonik' patlama olarak adlandırılıyor. Gökyüzündeki cisim hareket halindeyken, kendisinin önünde ve arkasında basınç halkaları oluşuyor. Ortaya çıkan dalgalar, ses hızında hareket ediyor. Şok dalgası olarak tabir edilen dalga, uçağın burun kısmından başlayarak kuyruk kısmına kadar ilerliyor. Uçağın arka kısmında koniyi andıran bir şekil oluşuyor. Uçağın burun kısmında artan basınç, kuyruk kısmında düşmeye devam ediyor. Uçağın ses hızını geçtiği anda basıncın normale döndüğünü ifade eden uzmanlar, sonuç olarak 'boom carpet' diye adlandırılan patlamaların yaşandığını kaydediyor.İçişleri Bakanı Osman Güneş, 'park yasağı, araçların çekilmesi' gibi konularda yaşanan keyfî uygulamaları bitirecek bir genelge yayımladı. Cezalar plakaya kesilecek.
''Daha ne söyleyeyim, 'eşek ölür kalır semeri, insan ölür kalır eseri, şu CHP şu MHP ne yapmış, öyleyse hangi yüzle geliyorlar. Şimdi yeni bir adım daha atıyoruz, Sivas'a 600 yataklı eğitim ve araştırma hastanesi yapıyoruz, TOKİ tarafından ihalesi Temmuz'un 11'inde yapılacak. Yeni bir ağız ve diş sağılığı merkezi yapıyoruz. Mayıs 2012'de bu merkezi bitirerek, hizmetinize sunacağız. Yiğidolara çalışması yapılıyor, 25-30 bin kişilik yeni bir stadyum inşa ediyoruz. Yanında 5 bin kişilik spor salonu ile birlikte. İstiyoruz ki bir spor kompleksi olsun, çünkü Yiğidolar bunu hak etti. Bu işi başardılar, bunun için TOKİ'ye gerekli talimatı verdim. Sivas Kale Evleri Projesi'ni destekledik ve Sivas Belediyesine 10 trilyon gönderdik. Bu hizmetlerimizi hiç yavaşlatmadan hız kesmeden sürdüreceğiz. Sultanlar, alimler, ozanlar şehri Sivas'ı çok daha güçlendireceğiz.''
Suyun getirileceği bölgede yeni su hattı için çalışmalar başlatıldı. Borular için geniş bir kanal kazılırken, 2 metre çapındaki borular vinçlerin yardımı ile kanallara yerleştiriliyor. Çalışmaları yerinde inceleyen Van Valisi Münir Karaloğlu, yeni su isale hattına 115 milyon 120 bin TL harcanacağını söyledi. Van depreminden sonra şehrin kronikleşmiş altyapı sorunlarına da çözüm üretmek için projeler geliştirdiklerini belirten Karaloğlu, "Bunlardan bir tanesi de Van ve civarındaki ilçelerin, beldelerin ve köylerin içme suyu sorununu kökten çözecek olan Şamran kanalından Van'a iki binlik çelik borularla su götürme işimiz vardı. Bu isale hattımız Şamran'dan Van'a kadar 47 kilometre uzunluğunda bir hat olacak. Ve geçtiği güzergahtaki Gevaş, Çiçekli, Edremit, Van merkez ve Bostaniçi belediyelerinin ve güzergah üzerindeki 17 köyümüzün içme suyu sorununu kökten çözmüş olacak." dedi.
Kadın: "Evet.. Bu yüzden oraya bir daha gitmiyorum!.."Nesli tükenme tehdidi altındaki karakulak ve kurtlar, Fethiye'deki Babadağ'a kurulan fotokapanlar ile bölgede ilk kez görüntülendi. MSKÜ Fethiye Meslek Yüksekokulu Çevre Koruma Teknolojileri Bölümü Öğretim Görevlisi Yasin İlemin'in yaban hayatına ilişkin yaptığı çalışmada, Babadağ'da fotokapan kuruldu. İlk kez karakulak ve kurda rastladıklarını kaydeden İlemin, bir yıldır yaptığı çalışmalar neticesinde, bölgedeki yaban hayatıyla ilgili önemli veriler elde edildiğini söyledi. AABilirsiniz zaten ya.. Sabahları sadece Sabah okur, gazeteye gelir, yazılarımı yazarım.. Öbür gazetelerin okunma saati, benim günlük mesaimin bittiği 12.30'dan sonra başlar.. Ertesi günün gündemi de tabii.. Bir yandan okuduklarım, bir yandan yaşadıklarım, köşemin planını çizer.
Halbuki bu ülkede ekonomik krizin makro ekonomik koşulları yok. O halde gelelim niye kriz çıkamayacağına... Çünkü kırılgan beşli içinde gösterilen ülkelerin ortak özelliği cari açıklarının yüksek olması. Fakat bu kırılgan beşli içinde sayılan beş ülkeden Türkiye hariç Brezilya, Hindistan, Endonezya ve Güney Afrika'nın cari açıklarıyla birlikte bütçe açıkları da yüksek düzeyde seyrediyor. Hatta Hindistan'ın bütçe açığı yüzde 6.6 düzeyinde. Ve bu ülkeler arasında en düşük bütçe açığı Türkiye'de, bir de Türkiye'de devletin kısa vadeli dış borcu yok. Yine Türkiye diğer ülkelerle kıyaslandığında faiz dışı fazla verdiğinden kamu maliyesi sürdürülebilir durumda. Diğer ülkelerde faiz dışı fazla veren bütçe yok. Niye önemli faiz dışı fazla? Önemli çünkü vergilerin bir kısmını harcamayarak mevcut borç stokunu eritip riskleri azaltabiliyorsunuz.
Çıkan bir habere göre de; yasa dışı bahis ya da şans oyunu oynayanlara da ceza geliyor.Ak Parti Bursa Milletvekili Hüseyin Şahin ve arkadaşlarının imzasıyla TBMM Başkanlığı'na sunulan kanun teklifi, Futbol ve Diğer Spor Müsabakalarında Bahis ve Şans Oyunları Düzenlenmesi Hakkında Kanun'da değişiklik yapıyor. Buna göre, yasa dışı olarak, spor müsabakalarına dayalı sabit ihtimalli ve müşterek bahis ya da şans oyunlarını oynayanlar 5 bin güne kadar adli para cezası ile cezalandırılacak. Oynatanlar ya da oynanmasına yer veya imkan sağlayanlara ise 3 yıldan 5 yıla kadar hapis ve 10 bin güne kadar adli para cezası verilebilecek.Uluslararası Kafkas Vakfı, Kafkaslarda ve Balkanlar'da, 'Evet' mitingleri düzenleyerek 16 Nisan'da yapılacak olan Yeni Anayasa referandumuyla ilgili bir takım konferanslar düzenleyerek vatandaşlara en sağlıklı bilgiyi aktarmaya çalışacak.
Birliklerimizin topladıkları bilgiyi, buna erişimi olanların lehine kullanıp, bu bilgiyi paylaşanların aleyhine işletmesi kabul edilemez. Tıpkı bir bankanın size ait kredi kartı bilgileriyle kendi alışverişini yapması kadar ahlaksızlık içerir. Suçtur ve müeyyide gerektirir. Bilginin mahremiyeti, onu elinde tutanın namusudur. Eğer bunu ihlal ederseniz, bilgi sahipleri sizden hesap sorar. Yenisini vermez, verdiğini kirletir ve itibarsızlaştırdığı birliğinizi, tarihin çöp sepetine atar. Tepe yöneticilerinin vakit kaybettirmeden birliklere çekidüzen vermesi ve elllerindeki çalışan bilginin namusunu koruma yönünde tedbir geliştirmesi şarttır.Ocak'tan bu yana yüzde 30 yükselen pamuk fiyatları, 150 yılın zirvesine ulaştı. Sektör temsilcileri fiyatların Ekim ayından itibaren yükseleceği görüşünde
Beyoğlu'nda geçtiğimiz gün meydana gelen motosiklet kazası sonrası yaşananlar film sahnelerini aratmadı. İddiaya göre, sokak üzerinde motosikletle seyir halinde olan 2 kişi, önlerindeki kasise çarptı. Çarpma sonucu motosiklet sürücüsü, direksiyon hakimiyetini kaybederek arkasındaki ile birlikte yere düştü. Kaza sonrası devrilen motosiklet, bilinmeyen bir nedenle patlayarak yanmaya başladı. Yangının kısa sürede büyümesiyle motosiklet bir anda alev topuna döndü. Motosikletin hemen yanına düşerek yerde kıvranan 2 kişi ise yanmaktan son anda kurtularak kaçmaya başladı. Kaza nedeniyle sağ ayağından yaralandığı anlaşılan şahıs, topallayarak kaçmaya çalışırken bir anda yere yığıldı. Yaralanan şahsı vatandaşlar koluna girerek olay yerinden uzaklaştırdı. Şahıslar daha sonra olay yerinden kaçtı. Çevredeki vatandaşların ihbarı üzerine ise olay yerine itfaiye ve polis ekibi sevk edildi
Hatay Emniyet Müdürlüğü'ndeki işlemlerinin ardından öğle saatlerinde Adana Adliyesi'ne getirilen 8 zanlıdan 4'ü, Cumhuriyet Savcısı tarafından tutuklanmak üzere nöbetçi mahkemeye sevk edildi. Zanlılardan 4'ü de tutuksuz yargılanmak üzere serbest bırakıldı. Mahkemeye sevk edilen 4 zanlı, sorgularının ardından tutuklanarak cezaevine gönderildi.Ünlü İtalyan moda tasarımcıları Domenico Dolce ve Stefano Gabbana, vergi kaçakçılığından suçlu bulundu. Milano kentindeki mahkeme, Dolce ve Gabbana'nın 1.3 milyar dolar gelirlerini yetkililere bildirmediğine hükmederek ünlü tasarımcıları 1 yıl 8'er ay hapse mahkûm etti. Suçlamaları reddeden ünlü modacılar, kararı temyiz mahkemesine götüreceklerini açıkladı. AACuma sabahları ATV ekranlarında izleyici ile buluşan Nihat Hatipoğlu da Müge Anlı'daki olaya kahroldu. Duygularını "Rezil insan... Hastaysan git tedavi ol" şeklinde dile getirdi!
Japonya'da meydana gelen deprem ve tsunami felaketine bir de nükleer reaktör patlamalarının yarattığı radyasyon sızıntısı eklenince, dünyayı radyasyonlu gıdalar paniği sardı. Singapur, Endonezya ve Tayland, Japonya'dan ithal edilen gıda ürünlerine radyasyon testi yapmaya hazırlanıyor. Tayland Gıda ve İlaç İdaresi Genel Sekreteri Pipat Yingsarii, önceliği taze gıdalara vereceklerini belirtti. Pipat, yetkililerin tüm gıda ürünlerine test yapmaya hazır olduğunu da bildirdi. Singapur Tarım - Gıda ve Veterinerlik Dairesi ise, Japonya'dan ithal edilen gıdaları kontrolden geçireceklerini belirterek, "Yakın zamanda ithal edilen gıda ürünlerine öncelik vereceğiz" dedi. Singapur, Japonya'dan en çok gıda mamülleri ithal eden ülkeler arasında yer alıyor. Balık, et, sebze ve meyve gibi gıdalar direk Japonya'dan getiriliyor.
Balıkesir'in Edremit ilçesinden, yasadışı yollarla Yunanistan'ın Midilli adasına geçmek isteyen 23 Suriyeli mülteci, önceki gece fiber bir tekneyle denize açıldı. Ancak saat 23.00 sıralarında, Çanakkale'nin Ayvacık ilçesine bağlı Küçükkuyu beldesi açıklarına geldiklerinde, tekne aşırı yük ve panik nedeniyle alabora oldu. Kazayı fark eden balıkçıların ihbarıyla kısa süre sonra olay yerine gelen sahil güvenlik ekipleri, 3 bot ve helikopter desteğiyle arama kurtarma çalışmalarına başladı. 19 mülteciyi kurtarmayı başaran ekipler, yaşları 1 ile 4 arasında değişen biri kız 4 çocuğunsa cesetlerini buldu. Sahil Güvenlik Ekipleri tarafından Küçükkuyu'da karaya çıkarılan mültecilerden vücut ısıları düşen 8'i, Edremit ve Ayvalık devlet hastanelerine kaldırıldı. Boğulan çocukların minik bedenleri ise tek bir tabuta konularak otopsi yapılmak üzere Ayvacık Devlet Hastanesi morguna kaldırıldı.
Eğer hasta olmak istemiyorsan karanlığı kovmak için daima bir kibrit yakmayı öğrenmelisin. (Necla Sanlı'ya teşekkürler)Milli Eğitim Bakanlığı, okullarda şiddetin önlenmesi için eylem planı hazırladı. Bakanlık 2011'de okullarda şiddeti yüzde 10 azaltacak. Eğitim kurumlarında şiddete dayalı yaşanan yıllık olay sayısının 2009'da bin 716, 2010'da bin 550 olduğu belirtilerek alınacak önlemlerle bu rakamın 2011'de bin 395'e indirilmesi hedefleniyor. Bakanlık, şiddet olaylarının en çok yaşandığı okullarda personelin tamamına diğer okullarda ise yüzde 60'ına 2014 sonuna kadar hizmetiçi eğitim verecek. Çalışmaya ebeveynler ile 400 rehber öğretmen de katılacak.Erdoğan'ın Cumhurbaşkanı seçilmesi uluslararası finans çevrelerinde olumlu karşılandı. Ekonomistler, "Sonuç ülke ekonomisine istikrar sağlar" dedi
Prof. Dr. Ferruh Şimşek (Marmara Üniversitesi Tıp Fakültesi Üroloji Anabilim Dalı Başkanı): Beyindeki rahatlama ile idrar arasında hiçbir ilişki kuramıyorum. Bu tamamen saçmalık fizyolojisini asla izah edemediğim bir durum. Karar vermek ya da heyecanını bastırmak için bu yöntemi kullanan kişi daha fazla rahatsızlık hissedebilir, sonuçta bu rahatsızlık nedeniyle konsantre olamaz.Kameroğlu İnşaat tarafından Büyükçekmece'de inşa edilen Pelican Hill Ihlamur Evleri'nde sona yaklaşılıyor. Büyük bir bölümü satılan villaların iki etap olarak Eylül 2016 ve Mayıs 2017 'de teslim edilmesi planlanıyor. Alanları 445 ila 540 metrekare arasında değişen konutlar 4+1, 5+1 ve 6+1 villadan oluşuyor. Proje kapsamında yüzde 80'i tek, yüzde 20'si iki katlı olan ve bahçelerinde kendilerine ait 70 metrekare büyüklüğünde açık havuzun yer aldığı 112 adet villa bulunuyor.
Proje Ulaştırma Bakanı Binali Yıldırım'a sunulmayı bekliyor.Donanma Komutanlığı görevinden ayrılan Oramiral Nusret Güner dün Kocaeli Valisi Ercan Topaca ve Büyükşehir Belediye Başkanı İbrahim Karaosmanoğlu'na veda ziyaretinde bulundu. Güner her iki ziyarete de kendi kullandığı sivil plakalı bir araçla ve sivil kıyafetle gitti. Genelkurmay'ın internet sitesinden dün yapılan açıklamada ise, basında yer alan Deniz Kuvvetleri'nde bazı amirallerin istifa ettiğine yönelik iddiaların gerçek dışı olduğu bildirildi. Gölcük Donanma Komutanı Tuğa. Şevket Şekerefeli ile Deniz Kuvvetleri Komutanlığı Denetleme ve Değerlendirme Daire Başkanı Tuğa. Gündüz Alp Demirus'un emeklilik taleplerini gündeme getirdiği ancak bu taleplerinin şimdilik kabul edilmediği öne sürülmüştü.AKM, 2013, 29 Ekim'inde kapılarını yeniden açacak.. İşe bakın ki, olabilecek en kötü çözüme alkış tutanlar arasındayım bugün..
"Birinci pilotumuz geldiğinde 'Marmaris'e gidecek 3 tane silahlı helikopteri biz de boş olarak takip edeceğiz' dedi. O an ne yapmam gerektiğini düşündüm, yapabileceğim tek şey helikopter çalıştıktan sonra helikopterin motorlarını alarak bir gecikme sağlamaktı başka da bir şey yoktu. Ben bunu canım pahasına yaptım, orada can güvenliğim yoktu ama ben bunu onlara söylesem belki de beni vurup başkasını yerime koyup helikopterin uçuşunu sağlayacaklardı. Ben bunu göze alarak helikopterler pistte tertiplenirken 1'inci pilota söylemeden motorları susturdum. Motor susturduğunuzda da yeniden çalıştırmak için minimum 15 dakika geçmesi lazım. Daha sonra 1'inci pilotum 'ne yapıyorsun' diye sordu, ben uçmuyorum dedim. 'Yazılı emir var uçmayacak mısın' diye yeniden sordu ben 'evet uçmayacağım' dedim. Daha sonra teknisyene de bunu teyit ettirdi."
Eldeki delillerle harekete geçen İstanbul Emniyet Müdürlüğü Organize Suçlarla Mücadele ekipleri dün sabah saatlerinde başlattığı opearsyonlarla haklarında gözaltı kararı verilen 84 polisten dün 61'ini, bugün ise 8'ini daha ikametlerine yaptığı baskınlarla gözaltına alarak emniyete götürdü. Haklarında gözaltı kararı verilen ve yıllık izinde oldukalrı belirlenen 15 trafik polisinin gözaltına alınması için çalışmalar devam ederken aynı opearsyon kapsamında yine rüşvet aldığı belirlenen 2 belediye zabıtasıyla, rüşvet verdiği belirlenen 6'sı formen 52 şirket çalışanıda adreslerinde yakalanarak gözaltına alındı. 15'i polis 49 şüphelinin yakalanması için çalışmalarını sürdüren Organize Suçlarla Micadele ekiplerinin önümüzdeki günlerde, B ve C bölgelerindeki mikser terörüne yönelik çalışmalar yapacağı öğrenildi. (Milliyet)
Reem Nöropsikiyatri Merkezi'nden Uzman Nörolog Mehmet Yavuz, evlilik yorgunluğunun evlendikten 2 buçuk yıl sonra başladığını belirtiyor. Yavuz'a göre çiftlerin "Aşkım, sevgim bitti. Artık heyecanım kalmadı'' gibi gerekçelerle sonlandırdıkları evliliklerde biten şey aslında aşk ve sevgi değil paylaşım. Yavuz, günümüzde çok sayıda çiftin paylaşım sayesinde aşkı dostluk ve sevgiye dönüştürmeyi başardığını, bunu beceremeyenlerinse soluğu mahkemede aldığını dile getirdi. Ekonomik ve fiziksel uyum, yaş uyumu, inanç uyumu ve cinsel uyum gibi özelliklerin evlilik yorgunluğu konusunda belirleyici olmadığını söyleyen Yavuz, "Çiftlerden biri zengin diğeri yoksul olabilir. Ya da biri genç diğeri yaşlı. Ancak evlilik yorgunluğunu önleyen en önemli faktör eğitim uyumu. Bu noktada uyumlu çiftler, birçok konuyu birlikte tartışıp paylaşabiliyor ve sorunları çözebiliyorlar" dedi.
İşte bu dramatik finali izleyebilmek için Londra'dan yola çıkan küçük Will'i, Perry Eggleton canlandırıyor. Filmde Kristian Kiehling, Damien Lewis ve Bob Hoskins yer alıyor. Liverpool Spor Kulübü'nün desteklediği filmin final sahnesi ise efsanevi Liverpool oyuncusu Kenny Dalglish ve ünlü teknik direktör Mustafa Denizli'yi buluşturuyor. İngiliz işçi sınıfının takımı olarak bilinen Liverpool'un küçük taraftarının öyküsünün anlatıldığı filmin setinde de emekçi hakları sonuna kadar korunuyor. İngiltere'de çocukların 4 saatten fazla çalışması yasak olduğu için başrol oyuncusunun 2 dublörü var. 10 yaşındaki Jude Wright ve 12 yaşındaki Mitchel Davis dublörlük yapmak için İngiltere'den gelmiş. Will'i canlandıran Perry Eggleton, derslerinden geri kalmaması için İngiltere'den gelen öğretmeninin refakatinde karavanında ders çalışıyor.
Keza, gerek yastık altı kaynaklar, gerekse de Türkiye'ye net sermaye girişinin TCMB'nin net kullanılabilir rezervini artırıcı yönde katkı sağlaması da kritik önemde. Dönem, ekonomi alanında hızlı ve doğru teşhis, seri çözüm ve karar alma dönemi. Döviz cinsinden zorunlu karşılıkları artırıp, TL cinsinden zorunlu karşılıkları düşürmemiz etkili bir adım olabilir. Döviz cinsinden kredi kullanımını azaltmanın yolu dahi, TL cinsinden kredi maliyetini hızla azaltmaktan geçiyor. Enerji alanında maliyet katkısının etkili olduğu bir dönemde, finansman maliyetleri için çabalarımızı hızlandıralım.Referandum öncesinde "en fazla % 55 evet olur" beklentisini satın alarak rekor kıran borsaya sandıktan sürpriz çıktı. 'Evet'i istikrar olarak algılayan İMKB'nin bugün açılışta yeni rekor kırması, faiz ve dövizde ise düşüş bekleniyor
Aylardır Anayasa değişikliğini satın alan ancak referandumdan en çok yüzde 55 'Evet' oyu çıkacağını hesaplayan piyasalara sandıktan sürpriz çıktı. Dün yapılan referandumda 'Evet' oylarının oranı yüzde 58'in üzerinde gerçekleşirken, sandıktan çıkan 'istikrar' mesajı piyasalarda yeni rekor beklentilerini artırdı. Referandumdan 'Evet' çıkacağı beklentisiyle önceki hafta 61 bin 100 puanla tarihi bir rekor kıran İstanbul Menkul Kıymetler Borsası'nın (İMKB) bugün açılışta yeni bir zirve seviyeyi test etmesi bekleniyor. Benzer şekilde faiz ve dövizde de düşüş olacağı öngörüsü hakim. Ancak uzmanlar zaten 'Evet' çıkacağı beklentisinin satın alındığını, sadece öngörülenin üzerindeki bir 'Evet' oyunun fiyatlara yansıtılacağını ve bu aşamadan sonra da başta borsa olmak üzere her piyasada kar satışlarının gelebileceğini belirtiyor. Yani yatırımcılar için hareketli bir hafta başlıyor.
''Biz 490 bin konut yaptırmışız, Sayın Bahçeli, 'Ben bu yaptırılan TOKİ konutlarını inceleyeceğim, daha sonra Sayın Başbakanı Yüce Divan'a göndereceğim' diyor. Sayın Bahçeli, senin Recep Tayyip Erdoğan'ı Yüce Divan'a göndermeye yüreğin de yetmez, milletten aldığın oy da yetmez. Sen milliyetçiyim diyeceksin, bu millete iki konut yapamayacaksın. Sonra çıkıp Yüce Divan'dan bahsedeceksin. Sen aslında milletin yüce divanında mahkum olmuşsun. AK Parti'nin dış politikasını eleştiriyorsun. Senin dış politikadan anladığın nedir? Kaç kere Saray Bosna'ya, Beyrut'a, Bağdat'a, Bakü'ye gittin. Biz Moğolistan'a Türk eserlerinin olduğu yerlere gittik. Türklüğün tarihinin başladığı yerlere gittik. Uçağımız orada tarlaya inmişti. Sen iktidardın oranın yolunu bile yapmadın. Oranın yolunu yapmak da çok şükür bize nasip oldu.
''Sayın Kılıçdaroğlu, biz Adanalılar olarak Mavi Marmara gemisinde şehit vermişiz. Daha yeni şehidimizin şahadet yıl dönümünü andık. Kılıçdaroğlu, sana soruyorum: Uluslararası sularda Mavi Marmara gemisine İsrail askerleri bir eşkıya baskını yaparak, bizim kardeşlerimizi katletti. BM İnsan Hakları Konseyi bunun bir katliam olduğunu belirterek, kınadı. Şimdi İsrail Türkiye ilişkilerini biz mi bozduk? Yoksa mavi Marmara Gemisine saldırarak, kardeşlerimizi şehit eden İsrail mi bozdu? Sayın Kılıçdaroğlu, o şehitlerin kanı yerde dururken, ilişkileri nasıl düzelteceksin? Bir anlat bakalım. Bu işler güçlü olana selam çakarak olmaz. Biz sana tavsiyede bulunurduk, ama senin vicdanın körelmiş. Mazlumdan yana ol. İktidarın olup olmaması önemli değil, yeter ki mazlumun kalbinde ol. Zalimin yanında olursan o iktidarın sana da hayrı olmaz, bu millete de hayrı olmaz.''
"11 Nisan 2016 tarihindeki olayı devlete karşı yapmadığı mı, devleti zafiyete uğratmak için yapmadığımı bağıra bağıra söyledim zira devletim başımın tacıdır. Olayda kullandığım silahın temini ve cezaevine girişinde TSK?nın ve cezaevi personelinin ilgisi ve alakası bulunmamaktadır. Orada vurulacak birileri vardı, onları da ben vurdum. Ben bu eylemi kamu vicdanını ve onurlu kadınlarımızın feryadına ve çığlığına ses vermek olarak adlandırıyorum. Tecavüzcüler, istismarcılar, kadın katilleri ve satıcıları bilsinler ki en güvenli cezaevinde bile rahat huzur yok, gizlenecek saklanacak yer yok. Ben bir kampanya başlattım. Herkes evinin önünü süpürecektir. Halkıma saygı ve sevgilerimi sunar, bulunduğum Diyarbakır halkı ve ceza evi personeline gösterdikleri ilgiden dolayı şükranlarımı bir borç bilirim. D Tipi Kapalı Cezaevi Diyarbakır Gültekin Alan."
Irak Kürdistan İslami Birlik Partisi Genel Başkanı Muhammed Farac, "PKK'lılar Kuzey Irak'a gelmek istiyorlarsa gelebilirler. Ancak kendi iradeleriyle gelmeleri gerekiyor. Biz onları zorlamayız" dedi. Çözüm sürecine yönelik çalışmaları yakından takip ettiklerini kaydeden Farac, şöyle konuştu: "Başbakan Recep Tayyip Erdoğan'ın çözüm sürecinde attığı adımı bundan önceki hükümetler yapamadı. Şu an atılan adımların doğru yolda olduğunu düşünüyorum. Her şey olabilir ama en önemlisi çözümdür. Şartları uygun hale getirdikten sonra ondan sonraki süreç konuşulabilir. PKK'lılar Kuzey Irak'a gelmek istiyorlarsa gelebilirler. Ancak kendi iradeleriyle gelmeleri gerekiyor. Biz onları zorlamayız. Nerede yaşamak istiyorlarsa kendileri bilirler" değerlendirmesinde bulundu.Genelkurmay Başkanlığı, sınıra yaklaşan Suriye uçağına F-16 yönlendirildiğini açıkladı.
Meclis Anayasa Komisyonu'nda görüşülen demokratikleşme paketine toplumsal gösteri ayarı yapıldı. Alt komisyona sevk edilen pakette Toplantı, Gösteri ve Yürüyüş Kanunu ile ilgili düzenlemelerde önemli değişikliğe gidildi. Yapılan değişiklikle artık güvenlik güçlerinin çektiği bütün görüntüler logolu olacak. Meclis Anayasa Komisyonu'nda görüşülen ve alt komisyona sevk edilen demokratikleşme paketinin Toplantı Gösteri ve Yürüyüş Kanunu'nu ile ilgili düzenlemelerinde önemli değişik yapıldı. Komisyonda toplumsal olaylarda başta emniyet olmak üzere güvenlik güçlerinin kullandığı kameraların üstünde logo olması düşünüldü. Ancak güvenlik güçlerinin hedef haline geleceği düşüncesiyle bundan vazgeçildi ve logunun sadece görüntüde olmasına karar verildi. Düzenlemeyle gerek sanal ortamda gerekse basında yer alan görüntüleri polisin sızdırdığı yönündeki spekülasyonların önüne geçilecek.
Cumhurbaşkanı Tayyip Erdoğan Avrupa Birliği'nin ve NATO'nun kalbi olan Brüksel'de yapılan NATO zirvesinde 5 önemli mesaj verdi. Erdoğan, AB Konseyi Başkanı Tusk ve AB Komisyonu Başkanı Juncker'e Türkiye-AB ilişkilerinin yeniden ele alınacağı bir zirve toplanması, fasıllarla ilgili yeni yol haritası açılması, vize muafiyeti ile ilgili yükümlülüklerin yerine getirilmesi çağrısında bulundu. NATO Devlet Başkanları Zirvesi'nde ise Cumhurbaşkanı Erdoğan'ın ana mesajı terörle mücadele üzerine oldu. Erdoğan, NATO'nun terör tehdidine karşı daha etkin rol üstlenmesi gerektiğini söyledi. DEAŞ gibi bir terör örgütünün bir başka terör örgütüyle etkisiz hale getirilemeyeceğini ifade eden Erdoğan, 30 dakika kadar görüştüğü Almanya Başbakanı Merkel ve diğer NATO temsilcilerine, FETÖ'cüleri barındırmamaları talebini iletti.
Boğaz'ın 62 metre altından geçen tünelle Asya ve Avrupa kıtalarını birbirine bağlayan Marmaray'ın açılışı önceki gün Cumhurbaşkanı Abdullah Gül ve Başbakan Recep Tayyip Erdoğan'ın katılımıyla gerçekleşmişti. Dünyanın ilgisini çeken Marmaray'ın artık bir de şarkısı var. Sanatçı Sinan Yılmaz, Marmaray için bir şarkı besteledi. Şarkı, 'Osmanlı askerleri ne güzel atardı yay. Harika bir buluştur ha bu bizim Marmaray. İstanbul'un bahtını değiştirdik biz bu ay. 29 Ekim'de açıldı bak Marmaray' diye başlıyor. Şarkıda yer alan 'Sevdiğimle sözleştik gidiyorum, yoldayım. Marmaray'la geliyom 4 dakkaya ordayım' mısralarıyla da Marmaray'ın hızına vurgu yapılıyor.Koç Holding, Savunma Sanayi, Diğer Otomotiv ve Bilgi Grubu Başkanı Kudret Önen'in emekliliği nedeniyle organizasyon yapısında değişikliğe gitti.
"Mekanları cennet olsun diyorum. Tabii gazilerimiz oldu ve hayatta olan gazilerimize de yine Rabbimden şifalar diliyorum. Aileleriyle birlikte mutluluklar diliyorum. Bu mesleğin zaman zaman tabi bazı medya organları gerçi bu ifadelerimi farklı yerlere çekiyorlar. Kaderinde her an malum bir şey var, nedir o? Bu mesleğe giren, her an ölümle de yani şehadet makamıyla da gazilikle de karşı karşıyadır. Aynı şey silahlı kuvvetlerimiz için de geçerlidir. Bunu yok farz edemeyiz. Yani burası normal bir alışılmış meslek değil. Zaten bu iki mesleğin de kutsiyeti buradan geliyor, bu olduğu için geliyor. Bunu sağa sola çekmenin de hiçbir anlamı yok. Eğer biz tabii ki polis teşkilatımızın içerisinde olanlar, silahlı kuvvetlerimizin içerisinde olanlara o farklı bakışımız da buradan geliyor. Bütün mesele, birliğimizi, beraberliğimizi zedeleyecek adımların atılmasıdır bizi yaralayan."
"Madden, manen... Buna mecburuz, bunun için de bugüne kadar bir Başbakan olarak ne istendiyse gerek örtülüden gerek normal bütçeden her zaman emniyet teşkilatımıza da silahlı kuvvetlerimize de bu desteği vermiş bir Başbakanım. Çünkü burası güçlü olmak durumundadır ve her türlü fiziki şartları da geliştirmenin gayreti içerisindeyiz. Eksiklerimiz var, bunları da süratle gidereceğiz. Bugün onları da konuştuk, onların da notlarını aldık. En kısa zamanda onların da adımlarını inşallah atacağız. Bu vesileyle, bu resepsiyona katılan emniyet teşkilatımızın değerli temsilcilerine, onların davetlerine icabet eden tüm İstanbullulara şahsım ve hükümetim adına kalbi şükranlarımı sunuyorum. Rabbim birliğimizi, beraberliğimizi daim etsin, daha nice yıllara el birliği, gönül birliği ile inşallah çok daha güçlü bir Türkiye ile devam edelim diyorum."
2010 14.029 3.300 17.329Gaziantepli damat Kemal Kuyucu ile gelin Duygu Sarı'nın düğününde konuklara alkol ikram edilmesi nedeniyle başlayan tartışma bir boşanmaya neden oldu. İçki servisine karşı çıkan damadın babası, içki konusunda gelin tarafından yana tavır alan 31 yıllık eşi Ayşen Kuyucu'ya boşanma davası açtı.Sanayi ve Ticaret Bakanı Nihat Ergün, KOBİ'lere toplam 3 milyar TL'lik kredi destek paketini açıkladı. Kredi destek paketi "İhracat Kredisi Destek Programı" ile "Ölçek Endeksli Büyüme Kredisi Destek Programı"ndan oluşuyor. İhracat Kredi Destek Programı'nda üst limiti işletme başına 200 bin dolar, Ölçek Endeksli Büyüme Kredisi Destek Programı kapsamında işletme başına verilecek mikro ölçekli kredinin üst limiti 30 bin TL, küçük ölçekli işletmeler için üst limit 50 bin TL, orta ölçekli işletmeler için üst limit ise 80 bin TL olacak. Başvurular 23 Kasım'da başlayacak.
Bilgi kirliliği her sektörü farklı bir biçimde etkileyebilir ama söz konusu gıda sektörü olduğunda işin rengi değişiyor. Bu noktada sadece ekonomik bir takım olumsuzlukların yanında, toplum sağlığı gibi önemli kavramlar devreye giriyor. Ve ne yazık ki son dönemde, ülkemizde gıda ve beslenme konusunda kaosa doğru giden bir bilgi kirliliği oluştuğuna tanık oluyoruz. Gün geçmiyor ki medyada, tüketicilerin kafasını karıştıran, halk sağlığını tehlikeye düşüren önerilere, ifadelere rastlamayalım. Üstelik "Mikroplu sokak sütü istiyorum" diyeninden tutun, "Gıdanın mühendisliği mi olur" türünden bu ifadeleri, titrinde bilim adamı unvanı olan kişilerden duyuyoruz. Gıdaların güvenilir üretimi kadar, tüketicinin bu konuda doğru bilgi ile bilgilendirilmesi de çok önemlidir. Ama bugün tam tersine bir durum yaşanıyor ve bilimsel bilgiyi baş tacı etmesi gereken kişiler, bunu ayakaltına alıyor.
CHP'de çatı aday tepkilerinin odağında, Kılıçdaroğlu'nun, çatı adayla ilgili kararını Parti Meclisi'nde (PM) onaylatmaması oluşturuyor. Eski genel başkan yardımcısı Adnan Keskin, "CHP'de genel başkanının yetkileri belirlenmiştir. Parti adına bir cumhurbaşkanı adayı öneriliyorsa, CHP'nin Parti Meclisi'nde bu işin konuşulup, tartışılıp, ondan sonra karara bağlanması gerekiyor. Başka hukuki yorumları doğru bulmuyorum" dedi. Keskin, "Milletvekili adayı seçiminde PM yetkili, belediye başkanı adayı belirlenmesinde PM yetkili ama daha önemli konumdaki cumhurbaşkanı adayı belirlemesiyle ilgili PM'nin yetkisinin yok görülmesi bence tamamıyla tüzüğe ters bir yorumdur" eleştirisinde bulundu. CHP PM'nin 23 Haziran'da toplanması bekleniyor. Toplantıda, CHP liderine, çatı adayın belirlenmesi süreci, PM'den onay alınmaması eleştirilerinin yöneltileceği kaydediliyor.
TBMM Başkanı Cemil Çiçek ve Genel Kurmay Başkanı Necdet Özel eşiyle katılırken, CHP Genel Başkanı Kemal Kılıçdaroğlu'nun eşsiz katıldığı görüldü. MHP Genel Başkanı Devlet Bahçeli'nin de hazır bulunduğu resepsiyonda, BDP'li Hasip Kaplan eşiyle, Sırrı Sakık ise eşsiz katıldı. Kuvvet komutanlarının da katıldığı Çankaya Köşkü'ndeki resepsiyona bakan ve milletvekilinin yanı sıra dini azınlık cemaati temsilcileri, çok sayıda iş adamı, Şoray Uzun ve Atalay Demirci gibi sanatçılar, gazeteci ve yazarlar, medya kuruluşlarının Ankara temsilcileri ve sporcular katıldı. Engelli sporcularla bir süre sohbet eden Hayrünnisa Gül'ün engelli küçük bir sporcuyu öptü. İran, Irak ve ABD'nin Ankara büyükelçilerinin de katıldığı resepsiyonda İsrail, maslahatgüzar seviyesinde resepsiyona katıldığı görüldü.Küresel hububatta düşük stoklar nedeniyle gıda fiyatları yüksek seyretmeye devam ediyor.
HDP'nin anlayışın hakkını savunarak 6 milyon oy aldığını belirten Demirtaş, "Yol ayrımına gelen biz değiliz. Çizgimiz olduğu yerde. 7 Haziran'da 1 Kasım'da halka ne söylediysek aynı noktadayız. Yolunu şaşıranlar kendileri bulacaktır. Parti programı ortada, partinin belgeleri ortada. Hele bu zor dönemlerde, partimize saldırının bu kadar yoğun olduğu dönemde bizim birliğe, bütünlüğe ihtiyacımız var. Biz dört dörtlük bir parti değiliz, eleştirilmeyecek parti de değiliz. Ama partimizin eleştiri karar mekanizmaları vardır. Bunun dışında davranmak ne partinin programına ne siyasi ahlaka ne de disipline uyar. Herkes bunu gözeterek davranmak zorundadır. Bu parti kişilerle var olmadı kişilerle de var olmaz. Halkın alınteriyle, emeğiyle, binlerce evladının canıyla, özverisiyle var oldu" diye konuştu.
Bu noktada bir hükümet kurulmasının çok önemli olduğunu vurgulayan Cantekinler, ister koalisyon ister parlamento içinden destek alan tek parti iktidarı olsun, güçlü bir hükümetin kurulması halinde bunun yabancı yatırımcılar üzerinde kesinlikle pozitif bir etkisi olacağını dile getirdi. İkinci önemli nokta ise Türkiye'nin büyüme rakamları. Gelişmekte olan birçok ülkeye kıyasla zaten iyi durumda olan Türkiye ekonomisinin sağlıklı büyüme değerlerine ulaşmasının önemli olduğunu vurgulayan Cantekinler, şöyle konuştu: "Biz ekonominin yabancı yatırımcıları daha fazla cezbetmesi için her yıl en az yüzde 5 civarında büyümesini bekliyoruz. Türkiye çok yakın tarihte bundan çok daha yüksek büyüme oranlarını başarıyla yakalamış bir ülke olduğu için, bunu tekrarlayabiliyor olacağını düşünmekteyiz" dedi.
MEYDAN OKUYORUM: (MHP lideri Devlet Bahçeli'ye) Herkes milli şeref peşindeyse, meydan okuyorum. Türkiye'nin her meydanına gitsinler, halkla buluşsunlar. Gidemeyecekler. Gittiklerinde Tunceli'de olduğu gibi arkalarında bir koruma ordusuyla, sadece meydanda bir açıklama yapacaklar. Sonra da vatan toprağına çıkamayıp, gelip batıda, İç Anadolu'da milliyetçilik taslayacaklar. Biz herkese milli birlik ve beraberliği öğretiriz. Milli birliği savunacaksınız, Türkiye'nin her yerinde insanlar sizi bağrına basacaklar. Batıda dolaşıp da Türkiye'nin doğusuna adım atmadan milliyetçilikten bahsetmek lafı güzaftır. Bazıları Türkiye'yi sadece batıdan ibaret sanır. Bazıları sadece sahillerden ibaret sanır. Bazıları sadece doğudan ibaret sanır. Bir siyasetçinin şerefi, vatan toprağının her köşesine adım atmasıyla ölçülür.
Yakın tarihin en kritik isimlerinden olan Kenan Evren, 12 Eylül askeri darbesinin ardından 7. Cumhurbaşkanı olarak görev yapmıştı. Kısa süre önce de 1980 askeri darbesinden dolayı yargılanan Evren, Ankara'da 2 yılı aşkın süren dava sonunda müebbet hapis cezasına çarptırılmıştı. Dönemin Hava Kuvvetleri Komutanı olan Tahsin Şahinkaya da, Evren ile birlikte yargılanmış her iki isim de birçok kesimin müdahil olduğu davada sanık sandalyesine oturmuştu. Evren ve Şahinkaya hastalıklarından dolayı, 22 duruşmanın hiçbirisine katılmamış, mahkeme başkanı da duruşmalara telekonferans yöntemiyle bağlanmalarını istemişti. Yargılamada Evren'in bütün askeri rütbeleri de sökülmüş, ancak karar temyiz için Yargıtay'a gitmişti. Evren'in hem Cumhurbaşkanı hem de Genelkurmay Başkanı sıfatlarının bulunmasından dolayı devlet töreniyle defnedilmesi bekleniyor.
İddiaya göre, merkez Meram ilçesi Kovanağzı Mahallesi'nde bulunan İbrahim Hakkı Konyalı İlkokulu Müdürü Ali Ö., masa, sıra, sandalye ve tahta ihtiyacı olduğu gerekçesiyle Milli Eğitim Müdürlüğünden talepte bulundu. Milli Eğitim Müdürlüğü de cezaevinde Yarı Açık Cezaevinde mahkumlara yaptırılan 150 adet masa, sıra ve 15 adet beyaz tahtayı teslim alması için okul müdürü Ali Ö'ye resmi yazıyı verdi. Dün nakliye aracı tutarak cezaevine giden okul müdürü, yaklaşık 20 bin lira değerindeki yeni masa, sıra ve tahtaları teslim aldı. Okulu müdürü, aldığı malzemeleri okula götürmek yerine hurdacı Sakman Ö'ye götürüp 900 liraya sattı. Hurdacıda okul malzemelerinin bulan Konya polisi de okulu müdürü Ali Ö, hurdacı Sakman Ö. ve nakliyeci Sabit Y'yi gözaltına aldı. İfadesi alınan 3 şüpheli Konya Eğitim ve Araştırma Hastanesinde sağlık kontrolünden geçirildikten sonra adliyeye sevk edildi.
YAŞAYAN son 200 Hatay Dağ Ceylanı'ndan biri, Hatay Kırıkhan'da ormanlık alanda kayadan düşerek bacağını kırdı. 11 aylık ceylanın iki aylık da gebe olduğu anlaşıldı. Çevre ve Orman İl Müdürlüğü ekipleri tarafından bulunan yaralı ceylan, götürüldüğü Mustafa Kemal Üniversitesi (MKÜ) Veteriner Fakültesi'nde ameliyat edildi. Ceylanın sağlığının iyi olduğunu belirten MKÜ Veterinerlik Fakültesi Cerrahi Ana Bilim Dalı Başkanı Doç. Dr. Muhammed Enes Altuğ, "Bir ay sonra ceylan yeniden doğaya salınacak. Gebelikte de bir sorun görünmüyor'' dedi. Çevre ve Orman İl Müdürü İbrahim Yüzer de Kırıkhan'ın İncirli köyünde, Suriye ile Türkiye arasındaki tampon bölgede 200 kadar dağ ceylanı bulunduğunu söyledi. Dağ ceylanlarının susuz kalmaması için üç gölet yaptırdıklarını belirten Yüzer, düzenli olarak da yemleme yaptıklarını söyledi.
Ben sürekli TV ve sinemada argo ile küfürün karşısında durdum. Küfür nedeniyle eleştirdiğim filmlerden dolayı serzenişe maruz kaldım. Ama görülüyor ki küfrün bu kadar hesapsızca ve fütursuzca kullanılması "normalleştirme" sonucunu doğuruyor. Günlük hayatta en yakası açılmadık küfürleri, kelimelerin arasında adeta bir virgül gibi kullanma alışkanlığı sonucunda canlı yayınlarda dahi en çirkin haliyle tezahür ediyor."Saadet Partisi Genel Başkanı Necmettin Erbakan, 26 Aralık'ta Trabzon'da seçim meydanlarına iniyor. Partisinin yeniden iktidar olması için seçmenlerden oy isteyen Erbakan, Trabzon'da, partisinin il kongresine katılacak ve burada yeni dönemin ilk seçim konuşmasını yapacak. Erbakan, daha sonra 20'ye yakın şehirde parti mitinglerine katılacak.Dile kolay... Mesir Şenliği 473 yaşında.
Eskiden... Sadece "Sultan Camii'nin kubbe ve minarelerinden"Ziraat Bankası, KOBİ'ler ve daha büyük ölçekli firmaların finansmanı için Avrupa Yatırım Bankası (AYB) ile yeni bir kredi anlaşması imzaladı. Anlaşma ile elde edilen 100 milyon euro, firmaların finansmanı için kullanılacak. Ziraat Bankası'ndan yapılan açıklamaya göre AYB tarafından 200 milyon euro olarak onaylanan, KOBİ ve daha büyük ölçekli firmaların finansmanını amaçlayan kredinin ilk etapta yarısı kullanıma açılacak. Projenin ilk dilimi, 3 yıl geri ödemesiz olmak üzere toplam 8 yıl vadeli olacak. Kalan dilimin kullanıma açılması için de önümüzdeki yılın başında kredi anlaşmasının imzalanması bekleniyor.Cumhurbaşkanı Recep Tayyip Erdoğan, Başbakan Yardımcısı Ali Babacan ve Merkez Bankası Başkanı Erdem Başçı'yı kabul etti. Başçı, Erdoğan'a "Ekonomik Gelişmeler" başlıklı sunum yaptı.
Şehitler için Alaybey Tersanesi'nde düzenlenen törene Başbakan Yardımcısı Beşir Atalay, Deniz Kuvvetleri Komutanı Oramiral Bülent Bostanoğlu ile vatandaşlar ve şehit yakınları katıldı. Şehit asker Yavuz Aslan'ın annesi Neşe Arslan'ın törende "Bahriyeli" şarkısını söylemesi çevredeki herkesi ağlattı. Yavuz Arslan ile işçilerden Cafer Kırbaş ve Ercan Biçer'in cenazeleri ikindi namazının ardından İzmir Bostanlı Beşikçioğlu Camisi'nde yapılan törenden sonra toprağa verildi. Diğer askerlerin cenazeleri ise memleketlerine gönderildi. Genelkurmay Başkanlığı 2 sivili de ayırmayıp 10 şehit için başsağlığı mesajı yayınladı.Kadıköy'de yapımı devam eden Dudullu-Bostancı Metro inşaatının Ayşekadın metro istasyonunda kazı çalışmaları sırasında iş makinesi bir işçiye çarptı. Kazada işçi hayatını kaybetti.
Yaklaşık 1.5 saat süren görüşme sonrası Medya Derneği Başkanı Salih Memecan açıklamalarda bulundu. Bir nezaket ziyareti olduğunu belirten Memecan "Derneğin faaliyetleri ile Medya Okulu ve eğitim seminerlerimiz hakkında kendisine bilgi verdik. Medyanın geleceği üzerine yapmayı planladığımız uluslararası bir konferans var. O konuda bilgi verdik. Karşılıklı sektörün sorunları üzerine görüş bildirdik" dedi. Erdoğan'ın son günlerde ulusal basına yönelik eleştirilerin toplantıda gündeme gelip gelmediği sorulan Memecan "Gündeme gelmedi" dedi. İnternet medyasının da gündeme geldiğini belirten Memecan "Telif hakları yasasının durumu üzerine konuştuk" dedi.Uzun süredir sahil yolunun Bostancı-Pendik arasındaki bölümünden karanlıkta geçmiyordum. Bir süre önce şöyle bir gezelim dedik... Bambaşka bir ortamla karşılaştık.
2013 yılında FETÖ'ye yakınlığı ile bilinen 5 üniversitenin sınav merkezi haline gelmesiyle 2013 yılından sınav denkliğinin iptal edildiği 2014 sonuna kadar bin 565 kişinin IELTS sınavına girip başarılı(!) olarak ÖSYM'den denklik isteği ve söz konusu sınava giren sayısında rekor artış olduğu tespit edildi. IELTS soruşturmasında; adayların çoğunun çeşitli devlet üniversitelerine IELTS sınav sonuçlarını kullanarak yerleştiği ve sınava giren adayların, "Ne kadar puan gerekiyorsa" tam sınırında puan almaları dikkat çekiyor. ÖSYM'nin IELTS sınavında birdenbire yüzlerce denklik başvurusunda bulunan adaylar karşısında 7 Temmuz 2013 tarihinde sınavın YDS denkliği oranlarında azaltmaya gitmesinin de sonucu değiştirmediği bildirildi.CHP Genel Başkanı Kemal Kılıçdaroğlu, öğlen saatlerinde bombalı saldırının yaşandığı Hatay'ın Reyhanlı ilçesine geldi.
Bu arada İbrahim Akın ve İskender Alın'ın şike yapıldığını itiraf ettikleri iddiası ortaya atıldı. Akın'ın, Fenerbahçe maçında kendisine 100 bin dolar teklif edildiğini, Beşiktaş ile oynadıkları Ziraat Türkiye Kupası final maçı öncesinde de transfer karşılığında şike teklifi yapıldığını söylediği iddia edildi. Ancak Akın ve Alın'ın avukatları medyaya yansıyan müvekkillerine isnat edilen suçlamaları kabul etmediklerini ve böyle bir itirafta bulunmadıklarını açıkladı. Gözaltındaki Konyaspor Teknik Direktörü Yılmaz Vural da emniyette ifade verdi. İfadesi alınan TFF Yönetim Kurulu üyesi Ufuk Özerten ise savcılık ifadesinin ardından dün 14.50'de serbest bırakıldı. Özerten adliyeden ayrılırken, "Hayatım boyunca hiçbir kirli işin içinde olmadım. Kirlenen futbol ortamında temiz kalmayı başardım" diye konuştu.
Genelkurmay Başkanlığı, NATO çerçevesinde Türkiye'nin Suriye sınırında konuşlandırılması planlanan Patriot füzelerine ilişkin bir açıklama yaptı. Hava savunma sisteminin NATO tarafından desteklenmesi maksadıyla, ülke olarak yapılan resmi talebin, NATO müttefikleri tarafından olumlu karşılanması sonucunda, 27 Kasım 2012 tarihinde, Türk ve NATO müttefiklerinden oluşturulacak heyetle Patriot Hava ve Füze Savunma Sistemlerinin konuşlandırılabileceği mevzi keşiflerine başlanacağını belirten Genelkurmay, "Hava ve Füze Savunma Sistemlerinin konuşlandırılması sadece Suriye'den kaynaklanabilecek olası hava ve füze tehditlerine karşı, tamamen savunma amaçlı bir tedbir olup 'Uçuşa Yasak Bölge' uygulaması veya taarruzi bir harek't için kullanılması söz konusu değildir" dedi. Genelkurmay açıklamasında şöyle denildi:
"Bahse konu sistemlerle birlikte ülkemize gelecek yabancı askerlerin, NATO SOFA antlaşmasına uygun olarak hazırlanacak bir mutabakat muhtırası (MOU) kapsamında, NATO Daimi Hava Savunma Planına uygun olarak görevlendirilmeleri sağlanacaktır. İntikal ettirilecek Hava ve Füze Savunma Sistemlerinin konuşlandırılacağı bölgeler, sistemlerin miktarı, ülkemize gelecek yabancı personel sayısı ve konuşlanma süresi, icra edilecek olan mevzi keşif faaliyetleri sonucunda belirlenecektir. İntikal ettirilecek Hava ve Füze Savunma Sistemlerinin Türk Hava Savunma Sistemleriyle entegre edilmesi, komuta kontrolü ve angajman kurallarına ilişkin çalışmalar NATO çerçevesinde sürdürülmektedir."Bugüne dek suyun altında doğum, suyun altında evlilik teklifi hatta sevgililer günü kutlaması yapıldı ama ‘pasta kesildiği’ görülmemişti. İşte bu ilginç kutlamaya dalış kulübü öğrencileri imza attı.
Al Thani: "Şerefli tutumunuz ve bizlere verdiğiniz destekten dolayı çok teşekkür ediyorum. Kardeşim Cumhurbaşkanı Recep Tayyip Erdoğan'a da Katar Emirinin selamlarını iletiyorum. Katar ekonomisi direnişini ispatladı. Birçok ülkede ekonomiler olumsuz etkilenirken bizim ekonomimiz sağlam durmakta. Katar'ın bağımsızlığı ve güçlü olması için var gücümüzle çalışmalıyız. Bize karşı yapılan ambargoyu saatler içinde Türkiye sayesinde büyük oranda kırdık. Şu anda hiç bir konuda eksikliğimiz yok. Bizdeki doğal kaynaklar, doğalgaz ihracatı Katar'ın ekonomisine büyük destek vermekte. Bize karşı acımasızca yürütülen ve kanunlara karşı yapılan ablukadan Türkiye sayesinde etkilenmedik. Bugün Katar yine doğalgaz ve LNG'de dünya çapında üretimine devam etmekte. Yaşananların ardından doğalgaz ihracatımızda bir düşüş değil aksine yüzde 30'luk bir artış yaşadık" dedi.
Dünyanın en büyük Hilye-i Şerif sergisi Başbakan Recep Tayyip Erdoğan'ın katılımıyla İstanbul Lütfi Kırdar Kongre Merkezi'nde bu akşam açılıyor. Çağdaş hat sanatında dünya çapında koleksiyonerlerden biri olan Mehmet Çebi'nin 'Aşk-ı Nebi ve Zikir Taneleri' sergisinin sponsorluğunu Halkbank ve Doğuş Grubu üstlendi. Başbakanlık himayesinde açılan sergide 200 Hilye-i Şerif ve 300 kıymetli materyalden yapılan tespih sergilenecek. Sergi öncesi Nişantaşı'nda görüştüğümüz İstanbul Antik Sanat'ın sahibi Mehmet Çebi, proje fikrinin Başbakan'ın İslam Eserleri Müzesi'nde sergilenen eserleri yetersiz bulması üzerine ortaya çıktığını söylüyor. Çebi, "Yerimiz dar olduğundan sadece 64 eser sergileyebildik. Başbakan'ın, 'Neden daha fazla eser yok' diye sorması üzerine 500 parçalık bu sergi için çalışmalara başladık" diyor.
REJİM TARTIŞMALARI SONA ERSİN: Cumhuriyetin ilk dönemindeki hassasiyetleri ve endişeleri anlıyorum. Bu endişelerin ürünü olan pek çok uygulamanın Cumhuriyetin benimsenmesi ve güçlenmesi sürecini uzattığını da kabul etmek durumundayız, ama artık bunları geride bırakmamız gerekiyor. Türkiye Cumhuriyeti 92 yıllık tarihinin en büyük başarılarını son 13 yılda hayata geçirmiştir. Peki bu dönemde Cumhuriyetimiz en küçük bir kayıp yaşadı mı? Böyle bir tehdide maruz kaldı mı? Öyleyse artık rejim endişelerini gündemimizden çıkarmalıyız. Bunları konuşarak birbirimizi yormaya gerek yok. Artık geleceğe kilitlenme zamanıdır. Uzun yıllar boyunca bu endişeyi kendisine siper ederek ülkenin ve milletin adeta kanını, iliğini sömüren milleti, tahkir ederek vesayet düzenlerini sürdürmek isteyenlerin foyası ortaya çıktı.
İddiaya göre evin önüne gelen İsmail Aksoy, "Benim geçliğim gitti, çocukluğum gitti. Seni öldüreceğim" diye bağırarak bahçeye doğru av tüfeğiyle bir el ateş etti. Bahçeye giren İsmail Aksoy, karşısına çıkan amcasına tüfeği doğrulttu. Bu sırada Mehmet Aksoy'un eşi Hacer Aksoy araya girerek İsmail Aksoy'un ateş etmesine engel oldu. İsmail Aksoy, yengesine aradan çekilmesini söylerken beraber geldiği ve elinde av tüfeği olan T.D.'ye 'Sık lan' diye bağırdı. T.D., "Ağabey nasıl sıkayım yenge var" demesine rağmen, İsmail Aksoy'un ısrarı üzerine evin bahçe kısmına 2 el ateş etti. İsmail Aksoy, yengesini kolundan tutup çektikten sonra amcası Mehmet Aksoy'a ateş etti. Karnından yaralanan Mehmet Aksoy, götürüldüğü Çukurova Doktor Aşkım Tüfekçi Devlet Hastanesi'nde hayatını kaybetti. Yakalanan İsmail Aksoy tutuklanırken, T.D. ise tutuksuz yargılanmak üzere serbest bırakıldı.
ProBASE World Cup-2014'ün ilk ayağı İstanbul'da dün başladı. 18 ülkeden 8'i kadın 65 paraşütçü İstanbul Sapphire'de kendilerini 236 metre yükseklikten boşluğa bıraktı. Yarın sona erecek olan yarışmaya Türkiye'den Hasan Dökmetepelioğlu, eşi Yale ve 11 aylık kızı Dora ile katıldı. 6 yıldır base jumping sporu yapan Dökmetepelioğlu, 4 yıldır Sapphire organizasyonuna katıldığını belirterek "13 yıldır skydiving, 8 yıldır yamaç paraşütü yapıyorum. Bu yarışmaya katılmak ise farklı bir duygu" dedi. Eşinin başarısıyla gurur duyduğunu ve heyecanlandığını dile getiren Yale Dökmetepelioğlu ise "Artık bu yıl iki kat heyecanlıyım. Çünkü sorumluluğunu aldığımız bir bebeğimiz var. Bu yıl daha farklı bir heyecan yaşıyoruz" diye konuştu. Öte yandan, yarışmalarda Cengiz Koçak, Tunç Tunçbilek ve Çağdaş Türkmen de Türkiye adına yer aldı.
Brezilyalı uyuşturucu kuryesi Franklin Hernandez Gutierrez'in laptop'ında inceleme yapan polis, ekran kısmında zulalanmış şekilde kokain buldu.İstanbul Büyükşehir Belediyesi'ne bağlı Hasdal Rehabilitasyon Merkezi'nde hayvanlara eziyet edildiği iddiası, hayvanseverleri sokağa döktü. Taksim Gezi Parkı'nda toplanan grup, "Hepimiz sokak köpekleriyiz", "Mahallenizde hayvana işkence uygulayan varsa çocuklarınız güvende değil" yazılı dövizler taşıdı. Yürüyüşe köpekleriyle gelen bazı hayvanseverler, caddeden geçenlerden imza topladı. Grup adına açıklama yapan tiyatro oyuncusu Tuna Arman, Büyükşehir Belediye Başkanı Kadir Topbaş'a seslerini duyurmak için eylem yaptıklarını kaydetti.Zonguldak'ın Ereğli Batı Karadeniz Deniz Ticaret Odası Başkanı İrfan Erdem, ilçeden Ro-Ro seferlerinin 21 Eylül itibari ile başlayacağını açıkladı.
Ali ihsan Kaya, İlyas Avcı ve İlyas Işık daha sonra yakınlarına sarılarak adliyeye girdi. Öte yandan hakkında gözaltı kararı olan Mersin KOM Eski Şube Müdürü Cemil Uysal'ın yakalanması için çalışmaların devam ettiği bildirildi.Giresun Üniversitesi'nde rektör ataması için Cumhurbaşkanlığı'na sunulan aday listesinde iki oy alan üçüncü sıradaki Yılmaz Can'ın çekilmesi üzerine liste hükümsüz kaldı. YÖK yeniden 3 kişilik rektör aday listesi belirleyerek Çankaya Köşkü'ne gönderecek. Cumhurbaşkanı Abdullah Gül tartışmaları basından takip ettiğini ve YÖK'ten bu konuda izahat istediğini söylemişti.Maden İşleri Genel Müdür Vekili Civelekoğlu: "(Maden Kanununda Değişiklik Tasarısında) Yıl içerisinde ölümlü iş kazası olmayan yer altı kömür madeni işletmelerinden devlet hakkının yüzde 50'si alınmayacak"
Şeffaflıktan uzak mali yapısı ile dikkatleri üzerine çeken Vatikan, uluslararası baskılar üzerine finansal alanda bir dizi değişikliğe gidiyor. Karanlık finansal yapısı ve tartışmalı bankacılık sistemi nedeniyle vergi kaçırma ve kara para aklama suçlamalarının yöneltildiği Katolik dünyasının kasası, daha şeffaf hale geliyor. Papa 16'ncı Benedict'in talimatıyla, Vatikan'a 14 bin dolar ve üzeri nakit para ya da değerli eşya getirenler bunu kanunen yetkili kurumlara bildirmek zorunda kalacak. Gümrük polisi kadar Vatikan maliyesi de kaçakçılık ve kara para aklama şüphesi bulunan kişileri araştırabilecek. Bankalararası transfer raporları daha şeffaf hale getirilecek. Para hareketlerinin izlenmesi için Finansal Bilgi Kurumu (FIA), kanunlara aykırı mali hareketlere karşı bir birim oluşturacak. FIA, Vatikan içinde de bir denetim mekanizması oluşturacak.
Vatikan böylece, Ekonomik Kalkınma ve İşbirliği Örgütü'nün (OECD) oluşturduğu listede, gri kategoriden beyaz listeye geçmeyi hedefliyor. Roma Savcılığı, ekimde, Vatikan'ın diğer bankalarla şüpheli transfer işlemleri yaparak AB kurallarını çiğnediğini açıklamıştı.Tekirdağ Marmara Ereğlisi'nde çay bahçesini işleten bir kız çocuğu annesi Nebahat Satılmış Yanık (50), akşam saat 20.00 sıralarında müşteriler tarafından cansız halde bulundu. Yanık'ın başına demir bir çubukla vurularak öldürüldüğü belirlendi. Kim tarafından öldürüldüğü bilinmeyen kadının çay bahçesinde bulunan 2 köpeğinin ise cesedin başından ayrılmadığı gözlendi.Yanık'ın çay bahçesinin yanındaki evde tek başına yaşadığı öğrenildi.Adalet Bakanı Bekir Bozdağ, Emniyet'teki paralel yapıya yönelik düzenlenen 2. dalga operasyonla ilgili olarak açıklama yaptı.
Toplantıda CHP Genel Başkanı Kemal Kılıçdaroğlu ve CHP İstanbul Milletvekili Çetin Soysal'a kırmızı yelek ve kasketten oluşan çeribaşı kıyafeti giydirildi. Kılıçdaroğlu'nun salona girişi öncesi salonda çalınmaya başlanan Roman havası müziği, bir yetkilinin uyarısıyla kapatıldı. Kılıçdaroğlu, Kuşadası'nda sabah gazetecilerle yaptığı kahvaltılı sohbette de İçişleri Bakanlığı'nın Sayıştay tarafından soruşturma izni verilmesi talebiyle gönderdiği kaç dosyaya izin verdiğini merak ettiğini belirterek, ''İçişleri Bakanlığı yolsuzluk mezarlığıdır, tüm yolsuzluklukları biliyorlar ama dosyaları açtırmıyorlar'' iddiasında bulundu.Terör örgütü PKK'ya yönelik operasyonların sürdüğü Şırnak'ın Cizre ilçesinde, güvenlik güçlerince yapılan çalışmalarda, teröristlerce tuzaklanan el yapımı patlayıcıların büyük bölümü, DBP'li Cizre Belediyesinin ismi ve logosu bulunan poşetler içinde ele geçirildi.
AK Parti adayların sosyal medyayı daha etkin kullanmalarını sağlamak için bu seçimlerde dijital ofis kurdu. Ofiste milletvekili adaylarının Twitter, Instagram, Google, Facebook gibi sosyal medya sayfaları AK Parti'nin kurumsal kimliğine göre yeniden düzenlendi. Adaylar sosyal medya konusunda bu ofisten yardım alıyor.Ergenekon ve darbe davaları sırasında, sanıklar, belgelerin çoğunu, "düzmece, tertip" olarak açıklıyor. Ne günlüklerin yazarı eski Deniz Kuvvetleri Komuta Özden Örnek, ne Genelkurmay Bilgi Destek Dairesi'nde görevli Albay Dursun Çiçek, ne bürosundan, İrtica ile Mücadele Eylem Planı çıkan Avukat Serdar Öztürk, ne Balyoz davasının bir numaralı sanığı Çetin Doğan... Evet, hepsi, suç delillerinin ya sahte olduğunu, ya imzaları kendilerinin atmadığını veya belgelere ilaveler yapıldığını söylüyor.
Sadece İstanbul Adliyesi'nde değil tüm Türkiye'de tüm sahalarda yapılanma var. 15 Temmuz darbe girişimi sonrası HSYK tarafından açığa alınan 2 bin 745 hakim ve savcı arasında yer alan Savcı Hüseyin Kaplan, hakkında gözaltı kararı verilmesinden 1 ay sonra dün Bakırköy İlçe Emniyet Müdürlüğü'ne teslim oldu. Kaplan hakkında "FETÖ üyesi olmak" suçundan soruşturma yürütülüyor.Yılın en güzel iki ayından biri olan mayısın sonu haziranın başlangıcında görülmedik bir serinliğin ve bütün gün hiç kesilmeden yağan bir yağmurun getirdiği şaşkınlık dışında Roma'da pek fazla değişen bir şey yok. Sokaklar gene insanlarla dolu, trafik insanı çıldırtacak kadar yavaş, hava dayanılmayacak kadar kirli ve gürültü tahammül edilmez bir seviyede. Buna karşılık Roma bütün Avrupa kentleri arasında hâlâ insana en fazla zevk ve haz vereni.
Hamas ile ilgili bir sorun olduğunu düşünmüyorum. Bizim başından beri Hamas ile temaslarımız gizli saklı değil. Hamas liderlerine telkinlerimiz de gizli saklı değil. Bir taraftan Ortadoğu barış sürecine katkı sağlamaya çalışıyoruz. İsrail ile ilişkilerimizin kopması nedeniyle bu katkıyı yeterince veremediğimizi biliyoruz. Ama Hamas olmadan kalıcı bir barışın olmadığını bugün İsrail de kabulleniyor. Bu konuyla ilgilenen herkes bunu kabul ediyor. Dolayısıyla bundan sonra da Hamas'a gerek El Fetih ile Filistin içinde birlik ve beraberliğin devam etmesi ve gerekse Ortadoğu barış sürecine katkı sağlamak bağlamında Hamas ile de temaslarımız devam edecektir. İlk temasa geçtiğimiz zaman tepki gösteren ülkeler bile bizim ne yapmak istediğimizi, İsrail dahil çok rahat bir şekilde anlamıştır. Dolayısıyla İsrail ile ilişkilerimizin normalleşmesi için Hamas diye bir şart yoktur, olamaz da."
Hemen İZKARAY projesini anlatmaya başlıyor: "1200 m. tüp geçit ve 6000 m. köprü ile Çiğli, Çeşme otoyoluna bağlanacak Rasimcim. Raylı ve lastik tekerlekli geçişlerde kullanılacak İZKARAY, İZBAN hattına ve yeni tramvay hatlarına bağlanacak. 3 şerit gidiş, 3 şerit geliş planlanan İZKARAY üzerinde çift hat raylı sistem bulunacak. İZBAN hattı 56 kilometrelik ilave ile Aliağa'dan Bergama'ya ve 26 kilometrelik ilave ile Torbalı'dan Selçuk'a bağlanarak bu ilçelerin turizm potansiyelleri artırılacak. İZBAN hattı 190 km'ye uzatılacak. Raylı sistem ağının toplam 26 kilometrelik metro ayağı 5 etapta örülecek. İZKARAY projesi ile iki yakayı birleştireceğiz. Biz ulaşımda kuzeyi ve güneyi birleştireceğiz. Niye Çiğli'den gelen vatandaşımız Çeşme'ye gitmek için eziyet çeksin. İZKARAY ile 6 dakikada geçsin."
Rus yazar Tolstoy'un "Hayatta en önemli uğraş iyiliktir" sözüyle Avrupa ülkeleri başta olmak üzere tüm dünyaya, devletlere ve halklara seslenen Erdoğan, "Tolstoy, başka bir hikayesinde, 'Art niyetle yakılan ateşin, o evle birlikte tüm köyü de yok edebileceğini' söylüyor. Bölgemizde yaşanan hadiselere de bu açıdan bakmalıyız. Ortadoğu'daki ateşi, orada yaşayan insanların kendi tarihi, kültürel, sosyal gerçeklikleri çerçevesinde iyilikle, adaletle, vicdanla söndürmeye çalışmalıyız. İşte biz bunun için Irak'tan, Suriye'den sınırlarımıza gelen 2 milyon mağduru hiç tereddüt etmeden kabul ettik. Bunun için 4 yıldır bu insanlara her türlü yardımı yapıyor, onları ülkemizde barındırıyoruz. Mülteci sorununun çözümü, sınırları kapatmaktan veya bu insanları denizlerde ölüme terk etmekten değil, ülkelerini onlar için yeniden yaşanabilir yerler haline dönüştürmekten geçiyor" dedi.
Bank Asya'nın sağladığı murabaha sendikasyonu, 17 ülkeden 28 bankanın katılımıyla temin edildi. Murabaha sendikasyonuna Körfez ve Avrupa bankalarının yanı sıra Asya ve ABD bankalarının ilgi ve katılımı da yüksek oldu. Murabaha sendikasyonu için düzenleyici bankalarla birlikte 200 milyon dolar için piyasaya çıkılmasına rağmen, uluslararası piyasalardan yaklaşık iki kat talep geldi. İşlem tutarı 325 milyon doların üzerinde (201 milyon dolar ve 96,5 milyon avroluk dilimler halinde) gerçekleşti. Bank Asya'nın sağladığı 1 yıl vadeli murabaha işleminin kar payı Libor / Euribor yüzde 2 olarak belirlendi. Sendikasyonuna katılan düzenleyici bankalar ABC Islamic Bank (Bahreyn), Emirates NBD (BAE), National Bank of Abu Dhabi (BAE), Noor Islamic Bank (BAE) ve Standard Chartered Bank (İngiltere) olarak sıralandı.
Türkiye'ye örnek olur...Türkiye'nin tepkisini sert ifadelerle dile getirmesinin ardından Irak Dışişleri Bakanı Hoşyar Zebari, Brüksel'de bulunan Dışişleri Bakanı Ahmet Davutoğlu'nu telefonla arayarak olaydan duyduğu üzüntüyü iletti. Olayın peşini bırakmayacaklarını belirten ve hür türlü önlemi alacaklarını bildiren Zebari "Diplomatlarınız evlerindedir"dedi. Zebari, Türk Büyükelçiliği'nin güvenliğinin iki katına çıkartıldığını da bildirdi. Öte yandan Davutoğlu Brüksel'de yaptığı açıklamada şunları söyledi:: "Binada da herhangi bir hasar yok. Parçaların yola düştüğü anlaşılıyor. Bir saldırı mı, yoksa başka bir saldırı planlanırken tesadüfen gelişen bir olay mı bunların araştırılması yapılacak. Iraklı yetkililer bu olayın arka planını araştırmayı sürdüreceklerini bize ifade etmişlerdir. Gelişmelere göre tavrımızı daha net bir şekilde ortaya koyacağız."
Zaman gazetesinin haberine göre; Gıda, Tarım ve Hayvancılık Bakanı Mehdi Eker bir grup gazeteciye Türki-ye'deki gıda güvenliğine ilişkin değerlendirmelerde bulundu. Eker, yılbaşında yayınlanan 110 civarında yönetmeliğin gıda güvenliğine ciddi katkı sağladığını ifade etti. Türkiye'de gıda sektörünün geliştirilmesine yönelik strateji belirlediklerini aktaran Eker, "Bütün uygulamalar bu kapsamda yürütülüyor. Bu stratejinin gereği politikalar üretiyoruz. Ve bunları tatbik ediyoruz. Bireylerin sağlıklı yiyecek ve içecek tüketmeleri için çalışıyoruz. Denetimlerimiz devam edecek." diye konuştu. Bundan sonra denetimler marketlerin yanı sıra lokantalarda da aktif olarak yürütülecek. Döner salonları, pideciler ve hızlı yemek sektörü incelenecek. Günlük yemek tüketimi yapılan yerlere yönelik kısa süre önce denetimlerde kıymalı pide ve kuşbaşılı pidenin içerisinden domuz eti çıkmıştı.
Anlaşılacağı üzere, emekli aylıklarının hatalı hesaplandığı yönünde kesinleşmiş bir yargı kararı bulunmamakta olup, dava süreci halen devam etmektedir."New York'ta temaslarda bulunan AB Komisyon Başkanı Jose Manuel Barroso, Columbia Üniversitesi'ndeki konferansta Türkiye'nin Avrupa Birliği üyelik sürecine ilişkin "Çok ciddi kültürel farklar nedeniyle Türkiye'nin üyeliği birlik içerisinde soru işaretlerine neden oluyor" dedi. Konuyu bütün üye ülkelerle detaylı bir şekilde tartıştıklarını da belirten Barroso, "Hem Türkiye'deki hem de AB üyesi ülkelerin kamuoyundaki gelişmeler, Türkiye'nin üyelik sürecine engel oluyor" diye konuştu.Aydın Doğan'ın ve onun hınk deyicisi Erdoğan Demirören'in medyasında kadınlı erkekli birçok şarlatan, yeni gelin damadın uçkuruna saldırır gibi, Kılıçdaroğlu'nun manyak projesine balıklama atladı...
Erdoğan, geçmişteki doğal afetleri inceleyerek risk haritalarını güncellediklerini belirterek, "Elde ettiğimiz bilgiler doğrultusunda ürünlerimizin içeriğini ihtiyaçlar doğrultusunda güncelliyoruz. Fakat şunu unutmamak gerekiyor: Doğal afetler ile yaşamayı öğrenmeliyiz. Yaşanan kötü tecrübelerden ders alarak aynı durumlarla bir daha karşılaşılmamasını sağlamamız gerekiyor. Tüketicilere yol göstererek, tüm risklere karşı poliçelerini doğru ve eksiksiz almalarını sağlamalı, sigortalıları olası felaketlere karşı önlem almaları konusunda sürece dahil edebilmeliyiz" diye konuştu.Dün öğrendiklerim karşısında dehşet içinde kaldım. Genç bir arkadaş, kalburüstü üniversitelerde okuyan "laik" öğrencilerin, aralarında tartışırken, "agnostisizmi", laiklik karşıtı bir muhafazakârlık olarak yorumladıklarını söyledi.
Özgecan Aslan'ı evine gitmek üzere bindiği minibüste vahşice katleden minibüs şoförü Ahmet Suphi Altındöken ile babası Necmettin Altındöken, tutulduğu cezaevinde silahlı saldırıya uğramışlardı. Aynı cezaevinde tutuklu bulunan Gültekin Alan, Suphi Altındöken'i öldürürken babayı da yaralamıştı. Ahmet Suphi Altındöken'in cenazesi, Adana Adli Tıp Kurumu'nda yapılan otopsinin ardından toprağa verilmek üzere Mersin'in Tarsus ilçesine götürülmüştü. Ancak burada mezarlıkta yer verilmeyince aile Altındöken'in cenazesini tekrar Adana'ya getirmek zorunda kalmıştı. Altındöken'in cenazesinin, son olarak KKTC'de defnedileceği iddiaları, ada halkında infiale yol açmıştı.Kadın doktor, kendisine "Dangalak" diyerek hakaret ettiğini öne sürdüğü 35 yıllık kocasına açtığı boşanma davasında 1 milyon lira tazminat talep etti
Savcı Çiçek, paranın bankada muhafaza edilmesi gerektiğinde ısrar etti, aksi halde paraları emanet olarak kabul etmeyeceğini söyledi. Dönemin Başsavcısı Turan Çolakkadı'ya kadar ulaşan kriz üzerine yapılan toplantıda paranın bir kamu bankasına emanet olarak yatırılması kararlaştırıldı. Paralarla ilgili skandal, savcı Çiçek gözetiminde söz konusu bankanın Taksim'deki para toplama merkezine götürüldünde ortaya çıktı. Burada sayımı yapılan paralar eksik çıktı. Savcı Çiçek'in tespitlerine göre; Barış Güler'in adresinde el konulan para sayılırken 200 liralık banknot destelerinin arasında 50 ve 5 liralık banknotlar çıktı. Süleyman Aslan'ın evinden alınan ve Balkanlar'da bir üniversiteye bağışlandığı tespit edildiği için iadesine karar verilen paralardan ise 2 adet 500 euroluk banknotun eksildiği tespit edildi.
Kahramanmaraş'ın Elbistan ilçesinde 33 yaşındaki Ekrem Çelik ailesiyle birlikte kız istemeye gideceği gün, elleri ve ayakları iple ağaca bağlanmış ve başından tek kurşunla vurularak öldürülmüş halde bulundu. Olayla ilgili 2 kişi gözaltına alındı. Elbistan ilçesi Büyükyapalak beldesinde yaşayan İbrahim ve Fatma Çelik çiftinin 5 çocuğundan en küçüğü olan Ekrem Çelik, askerlik hizmetini tamamladıktan sonra İstanbul'a gidip orada çalışmaya başladı. Bir markette tezgâhtar olarak çalışan Çelik'in ailesi bir hafta önce telefonla arayıp, Uncular köyüne kendisine kız istemeye gideceklerini söyleyip, Elbistan'a çağırdı. Aile pazar akşamı kız evine gitmeye hazırlanırken, Ekrem Çelik akşam olmasına rağmen eve dönmedi. Aile cep telefonuyla aramalarına rağmen çocuklarına ulaşamayınca her yerde aramaya başladı. Ekrem Çelik'in yakınları Ören mevkisinde bir evin avlusunda Çelik'in cesedini buldu.
Bursa Büyükşehir Belediyesinin misafiri olarak Gürcistan'ın Batum kentinden gelen heyet, başkan Sargın'ı makamında ziyaret etmişti. Ziyarete, Evangelist Baptist Kilisesi Başpiskoposu Malkhaz Songulashvili, Evangelist Baptist Kilisesi Piskopos'u İlya Osepasuli, Gürcistan Ezidileri Dini Lideri Dimitri Pir Bari, Dünya Gürcü Müslümanları Birliği Başkanı Kemal Tsetkhladze, Kafkas Müslümanlar İdaresi Gürcüstan Temsilcisi Ayvaz Merdonova da katılmıştı. Bu arada, İznik ziyaretleri kapsamında Sargın ile Ayasofya Orhan Camisine geçen Başpiskopos Malkhaz Songulashvili ve beraberindekiler, cuma namazına iştirak etmişti.Aydınlı Yapı'nın yeni kampanyasıyla Solarkent'ten ev alanlar, peşinat ve ilk taksiti, resmi teslim tarihi olan Nisan 2011'de yaşamaya başladıktan sonra, Mayıs 2011'de ödeyecek ve "0" faizle 60 ay vade imkanından yararlanacak.
Alpay Çepni, Aydınlı Yapı'nın gayrimenkul sektöründe en büyük ve güvenilir oyunculardan biri olmayı vizyon edindiğini ifade ederek, "Marka bilinirliğinde ilk beşte yer almayı, kalite ve etkinlik anlamında Türkiye'nin parmakla gösterilen inşaat firmalarından biri olmayı ve inşaat sektöründe kalıcı olmayı hedefliyoruz" diye konuştu. "Aydınlı frene basmayarak doğru bir hamle yaptı" Avrupa Proje Yönetimi Yönetim Kurulu Başkanı Ediz Giray da Aydınlı Yapı'nın ilk projesiyle sektörde geldiği konumun dikkat çekici olduğunu ifade ederek, "Aydınlı, tüm projelerin frene bastığı, yeni projelerin ertelendiği kriz döneminde girdiği inşaat sektöründe harekete geçmekle doğru bir hamle yaptı. Bugün, belki de 2 senede gelecekleri noktaya birkaç ay içinde geldiklerini, yılların inşaat firmalarıyla aynı konuma eriştiklerini görüyoruz" dedi.
Irak'ta yaşanan dönüşüm sürecine Türk ve Japon firmaları birlikte imza atmaya hazırlanıyor. Türk firmaları, dün 48 Japon firmasından 156 katılımcıyla bir araya gelerek ülkenin yeniden yapılandırılmasını masaya yatırdı. 60 milyar doları bulan altyapı yatırımlarına hazırlanan Irak'ta hastane, konut, okul, yol, metro, petrol, gaz, elektrik gibi iş alanlarında önemli ikili görüşmeler yapıldı. İki ülke firmalarının toplam 4-5 milyar dolarlık bir iş hacmi oluşturabileceği belirtiliyor. Forumda konuşan Ekonomi Bakanı Zafer Çağlayan, Irak'ın artık Türkiye'ye 'ırak' olmadığını belirterek "Bu işbirlikleriyle Irak Japonya'ya da 'ırak' olmayacak" dedi. Irak'ta 12.9 milyar dolarlık proje üreten Türk firmaları dün Dış Ekonomik İlişkiler Kurulu'nca (DEİK) düzenlenen "Irak'ta Türk-Japon İşbirliği Forumu-Müteahhitlik ve Enerji Pazarı" konulu toplantıda 48'i Japonya'dan toplam 159 firma bir araya geldi.
Araçların sahiplerini telefonla arayan Mali Şube Dedektifleri şahıslardan araçlarını İstanbul Emniyet Müdürlüğü'ne getirmesini istedi. Dün 5 lüks aracın geldiği İstanbul Emniyet Müdürlüğü'ne yarın ve önümüzdeki günlerde yaklaşık 30 aracın daha geleceği öğrenildi.İstanbul 13'üncü Ağır Ceza Mahkemesi, ikinci Ergenekon davasının firari sanığı eski milletvekili Turhan Çömez hakkında 'kırmızı bülten'e gerek görmedi. Adalet Bakanlığı, İstanbul Cumhuriyet Başsavcılığı'na yazdığı yazıda, İstanbul 13'üncü Ağır Ceza Mahkemesi'nce aranan Turhan Çömez'in 7 Haziran 2008'de yurt dışına çıktığını hatırlatarak, Çömez'in iadesi için kırmızı bülten düzenlenip düzenlenemeyeceğinin bildirilmesini istedi. Mahkeme kırmızı bülten düzenlenmesine gerek olmadığını bildirdi.Ünye ilçesinde bahçesine giren domuzu vurmak isteyen kişinin tüfeğinden çıkan saçmaların isabet ettiği kızı öldü, komşusu yaralandı.
"Temennimiz, varılan aşamada tarafların mutabık kalınan adımları atmaları, böylece konunun diplomasi yoluyla ve tüm kesimleri tatmin edecek kalıcı bir çözüme kavuşturulmasıdır. Soruna çözüm bulunması için diplomatik sürecin canlı tutulması amacıyla bugüne kadar her türlü çabayı harcamış olan Türkiye, bu süreçte de üzerine düşebilecek tüm desteği sağlamaya hazırdır. Türkiye, Nükleer Silahların Yayılmasının Önlenmesi Antlaşmasından (NPT) kaynaklanan ve bu çerçevede öngörülen yükümlülüklerin yerine getirilmesi karşılığında nükleer enerjinin barışçıl amaçlarla kullanılması hakkını savunmaya devam etmektedir. Ülkemiz ayrıca, Ortadoğu'nun tüm kitle imha silahlarından arındırılması yolundaki gayretlere yönelik desteğini sürdürecektir."Polis memurunu 7 Eylül 2011'de kaçırdıktan iki ay sonra eylem için geldiği Van'da yakalanan Irak uyruklu teröriste ağırlaştırılmış müebbet cezası verildi.
Darbe'yi FETÖ'nün yönlendirmesi ve üyelerinin katılımıyla gerçekleştirildiği vurgulanan kararda, FETÖ üyelerinin darbe girişiminde aktif olarak yer aldıkları, yakalanan bir kısım askerin FETÖ ile ilişkisinin tespit edildiği belirtildi. Örgütün sivil kanadı olan ve Silahlı Kuvvetler'in personellerinden sorumlu 'Abi' isimli şüphelilerin örgütün askeri personel olan üyelerine darbe mesajını şifreli olarak ilettikleri, bu durumun hem bazı şüphelilerin itiraflarından hem de savcılığın tespitlerinden ortaya çıkarıldığı belirtildi. Kararda darbe girişiminin FETÖ'nün kurucusu Fetullah Gülen'İn talimatıyla gerçekleştirildiğine yönelik tereddüt bulunmadığı ifade edildi. Bilindiği gibi FETÖ dava ve soruşturmaları kapsamında Fetullah Gülen hakkında Türkiye genelinde bugüne kadar 30'a yakın yakalama ve tutuklama kararı verilmişti.
Birçoğu 90 gün içinde yapılacak olan yenilikler içinde yarı zamanlı çalışma da bulunuyor. Buna göre tüm çalışan kadınlara, ilk çocukta 2 ay, ikinci çocukta 4 ay, üçüncü ve üzeri çocukta 6 ay yarı zamanlı, tam ücretli çalışma hakkı ve çocuğun okula başlama yaşına kadar kısmi süreli çalışma hakkı tanınacak. Ayrıca annelerin çalışma saatleri okul okul saatleriyle uyumlu hale getirilecek. Memur annelere sabah işe 1 saat erken gelerek veya öğle tatillerini kullanmayarak 1 saat erken çıkma seçeneği sunulması düşünülüyor. Böylelikle anne, çocuğun okul çıkış saatinde bu seçeneklerden birini kullanarak işten erken çıkabilecek ve çocuğunu evde karşılayabilecek. Çalışan annelerin en büyük derdi olan 'çocuk bakımı' sorunu bu sayede çözüme kavuşacak. Kar tatili olduğu günlerde de anneler izin yapabilecek.
Frans ız medyası, Kardaşyan soygununun Pembe Panter isimli hırsızlık çetesinin izlerini taşıdığını belirtiyor. Çete ismini, Peter Sellers'ın canlandırdığı Fransız dedektifin başından geçenleri konu alan "Pembe Panter" filmindeki bir sahneyi 2003'te gerçekleştirerek almıştı. Çete, Londra soygununda, tıpkı Pembe Panter filminde olduğu gibi, bir elması güzellik kreminin içine saklayarak kaçırmıştı. 2014'teki uluslararası kriminal kayıtları, çetenin liderinin Borko Ilinçiç isimli bir Sırp olduğunu ve Madrid yakınlarında gözaltına alındığını gösteriyor. Eski Balkan ülkeleri askerlerinden oluşan en az 200 kişilik çete, 30 yıldır Cannes, Londra, Paris gibi kentlerde faaliyetlerini sürdürüyor.Cumhurbaşkanı Abdullah Gül, davet ettiği Hrant Dink'in kardeşi Hosrof Dink ile Tarabya Köşkü'nde görüştü.
Yüzde 82'si oylarını doğal görünümden yana kullandılar. Fakat onlara bir ünlünün biri doğal diğeri makyajlı iki fotoğrafını gösterdiğimizde, doğal görünümü seçen grubun yüzde 71'i makyajlı olan fotoğrafı beğendiklerini söyledi. Yoksa birilerinin kafası mı karışmış? Clarins makyaj uzmanı Pati Dubroff, kadınlara göre doğal anlayışının bir parlatıcıdan daha fazlası olmadığını söylüyor. Fakat antropolog Helen Fisher'ın notlarına göre, kozmetik dünyasıyla ilgili en ufak bir fikri olmayan erkekler pürüzsüz bir cilt, ön plana çıkarılmış gözler ve dolgun dudakların (ki bu özellikler onlar için sağlıklı doğurganlığı simgeliyor) doğallık olduğuna inanıyor. Diğer bir deyişle erkekler, sizi yeterince sağlıklı gösterecek renklerle yapılan makyajı seviyorlar. Bu etkileri yakalamak için ipuçlarımıza göz atın.
Taşınma mevzusu 2011'den bu yana gündemde. Sürekli Bakanlar Kurulu kararıyla erteleniyordu. İstanbul Finans Merkezi'ndeki binamız ancak 4-5 yılda tamamlanır. İnsanlara taşınma süreleri verdik. Bugün yapmasak sonra ramazan giriyor, ardından bayram, daha sonra tatil dönemi… Bunun sonu yok. Okul dönemi ve eş durumu 45 kişiyi ilgilendiriyor. Ankara'daki ofis 45 yıllık bir binaydı. Bir şey yapsanız masrafa değimiyordu. Halen prosedürler devam ettiği için başkanlık Ankara görünüyor. Ramazandan sonra resmi açılışı yaparız. Kimseyi mağdur etmemek için çalışıyoruz. Kamuda lojmanlardan feragat ediliyor ama belki Ankara'dan gelenler için böyle bir yöntem veya TOKİ ile anlaşıp konut yaptırma imkanı olabilir mi bunları değerlendireceğiz.Standard & Poor's'tan sonra Moody's de Ukrayna'nın kredi notunu Caa3'ten Ca'ya düşürdü, not görünümünü ise negatifte bıraktı.
"Ve insana çaba gösterdiği dışında bir şey verilmeyecektir." (Necm, 39)Sağlıkta biyometrik döneme geçiş önceki gün başladı. Sosyal Güvenlik Kurumu (SGK) tarafından zorunlu hale getirilen "Biyometrik Kimlik Doğrulama Sistemi" adıyla tanıtılan parmak ya da avuç içi iziyle muayene dönemi özel hastanelerde başlandı. Böylece 1 Aralık 2013'ten itibaren SGK'nın anlaşmalı olduğu özel hastane ve polikliniklere gidenler, zorunlu olarak parmak ya da avuç içi damar izi vermek zorunda kalacaklar. Yeni sistem, vatandaşların avuç içi damar iziyle parmak izlerinin TC kimlik numaralarıyla eşleştirilmesini öngörüyor. Biyometrik kimlik doğrulama sisteminden 12 yaşın altındakiler, 65 yaş ve üstü olanlar, damar izi alınamayacak olanlar, parmak ve avuç içi bütünlüğü bozulmuş olanlar, acil hastalar muaf tutulacak.
Sanat toplumda yaygınlaşıp derinleştikçe eğitici, aydınlatıcı ve birleştirici rolü mutlaka daha anlaşılır hale gelecek. Sanatın barışa ve halklar arasındaki iletişime ciddi katkılar sağlayacağını düşünüyorum. Bu hafta Eko Sanat'ta bir sanat eserine bakarak aynı duyguları yaşayan, renk ve biçimler dünyasından benzer tatları alan iki insanın, birbirini öldürmeyi düşüneceğini hayal bile edemeyen bir koleksiyoneri ağırlıyorum. 30 yıldır Viyana'da yaşayan, Türk, Alman ve Hollandalı sanatçıların eserlerinden seçkin bir koleksiyon yapan Muammer Kırdök, barışa fayda sağlayacağı düşüncesiyle dev koleksiyonunu TIR'a yükleyip Doğu ve Güneydoğu'ya götürmeye hazırlanıyor. Kendisi de Kahramanmaraşlı olan Kırdök, açacağı sergilerin felsefesini "Sanat nerede yeşermeyip yaygınlaşmamışsa orada huzursuzluk, anlayışsızlık ve fakirlik var" sözleriyle özetiyor.
"Türkiye'deki çağdaş sanat hangi düzeyde?" "Özgün bir çağdaş sanatımız var mı?" Muammer Kırdök'ün bu sorulara yanıtı "yok" oluyor. Olması gerekmediğini de şu sözlerle açıklıyor: "Özgünlük konusu, sanatçıların bireysel sorunu. 50-60'lı yıllarda Türkiye'de Nuri İyem, Turgut Atalay ya da Bedri Rahmi Eyüboğlu ekseninde dönen sanatçılar vardı. Kendi sesimizi bulmamız için ciddi çalışmalar yaptılar. Ama mevcut duruma baktığımızda o kuşağın şimdiki gençlere ciddi bir miras bıraktığı söylenemez. Biz çağdaş Türk sanatını Batı Avrupa'nın içinde konumlandırıyoruz. Türkiye'nin küçük bir bölümü Avrupa kıtasında, ciddi bir bölümü Asya kıtasındayken futbol takımlarımız Avrupa liglerinde mücadele ediyorlar. Plastik sanatlarda da durum farklı değil. Çağdaş sanatımızın Batı Avrupa'da ciddiye alınması için uluslararası arenada birkaç stara ihtiyacımız var."
Bu duygu ve düşüncelerle başta her gelenekten Hristiyan vatandaşlarımız olmak üzere, Paskalya tatillerini ülkemizde geçiren yabancı misafirlerimiz ile tüm Hristiyan aleminin Paskalya Bayramı'nı bir kez daha kutluyor, esenlik ve mutluluklar temenni ediyorum.''İzmir Konak'ta aracıyla viraja hızlı giren Özcan Cankı, direksiyon hakimiyetini kaybederek önünde giden yüzbaşı Koray Vural'ın kullandığı otomobile çarptı. Cankı'nın otomobili savrularak su kanalına uçarken, takla atan Vural ve 7 aylık hamile eşi, emniyet kemerleri takılı olduğu için kazayı ucuz atlattı. 7 aylık hamile Burçak Müge Vural, AKS 110 ekipleri tarafından ters dönen araçtan çıkarıldı. Ambulansla hastanede tedavi altına alınan çiftle diğer sürücü Özcan Cankı'nın da sağlık durumunun iyi olduğu bildirildi.Bu köşede pek fotoğraf kullanmam. Ama bu fotoğrafın kendisi makale.. Altında Mustafa Erdoğan'ın notuyla geldi..
Şefkat-Der Başkanı Hayrettin Bulan, açılışını yaptığı Evsizler Evi'nin 24 saat boyunca hizmete açık olacağını, 20 evsizi sürekli barındıracağını söyledi. Bulan, İstanbul'da 7 ile 10 bin, Türkiye genelinde ise 70 bin ile 100 bin evsiz olduğunu hatırlattı. Bulan, "Bunlardan çoğu da sokaklarda donup ölüyor. İstanbul'da açılan bu Evsizler Evi 18 ile 70 yaş arasındaki evsizlere açıktır. Büyükşehir Belediyesi'nin yeri bakım nedeniyle uzun süredir kapalı. Gece ve gündüz vardiyası ile 20 kişilik kontenjan 40'a yükseltilecek. 365 gün hizmet verilecek" dedi. Sokakta kalan evsizlere kendi olanaklarıyla polisin yardımıyla ulaşmayı hedeflediklerini belirten Bulan, evsizlerin burada barındırılıp daha sonra rehabilitasyon merkezlerine ve kimsesizler yurduna yönlendirileceğini belirtti. Buldan, kendilerine "212 244 85 97 ve 0535 733 77 13" numaralı telefonlardan ulaşılabileceğini kaydetti.
Markayı yurtiçi ve yurtdışında daha yükseklere taşımayı hedeflediklerinin altını çizen Taşkesenlioğlu, "Bu doğrultuda 2015-2020 için yol haritamızı yeniden belirledik. Bilanço yapımızı ve uluslararası piyasalarda sahip olduğumuz itibarı daha da güçlendireceğiz. Güçlü sermayemizle gelecek 5 yılda da önemli başarılara imza atmayı ve Türkiye'nin en verimli bankası olma yolunda emin adımlarla ilerlemeyi sürdüreceğiz. Bu çalışmalarımız sonucunda Halkbank'ın dünyanın en büyük 150 bankası arasında yer almasını hedefliyoruz" diye konuştu. Bu yıl 50 şube açmayı ve bankaya bin 500 kişi daha almayı planladıklarını kaydeden Taşkesenlioğlu, "Diğer yandan,bireysel bankacılık alanında da Paraf'la yaptığımız atılımı sürdüreceğiz. 3.4 milyon kart adedine ulaşan Paraf'ın özellik ve kampanyalarına yenilerini ekleyeceğiz" dedi.Mahinur Özdemir... "Brüksel Bölge Milletvekili."
İzmir'de telefon satıcısı Hüseyin Tiryaki ile 3 aylık hamile eşi Fadime Tiryaki, annesi Aysel Aslan ve üniversite öğrencisi üvey kız kardeşi Behiye Aslan'ı öldüren zanlı, Tiryaki'nin daha önce yanında çalıştığı eczacı Hakan Kılıç çıktı. Alınan bilgiye göre, Hüseyin Tiryaki'nin o dönemde ikinci eşiyle evli olan annesi Aysel Aslan, 7-8 yıl önce Hakan Kılıç'ın babası Murtaza Kılıç ile yasak aşk yaşamaya başladı. Yıllarca süren bu ilişki sırasında Murtaza Kılıç, sevgilisine önemli ölçüde maddi destekte bulurken, kadının oğlu Hüseyin Tiryaki de bir dönem Hakan Kılıç'ın eczanesinde çalıştı. Bu arada Aysel Aslan'ın ikinci eşi Mehmet Aslan, 2 yıl önce denizde boğuldu. Bir süre sonra iki sevgili arasında anlaşmazlık çıkınca, iddiaya göre Hakan Kılıç babasının paralarını yediğini düşündüğü Aysel Aslan'dan intikam almaya karar verdi.
Yerin altında 15, üstünde ise 50 kat olarak yapılması planlanan "Diamond Of İstanbul" projesinin yüksekliği ise 200 metre. Hattat'ın sahibi olduğu Hema Endüstri tarafından yapılan kulelerin mevcut plana aykırı olarak kaçak inşa edildiğini öne süren Yonca Turizm Yatırım'ın avukatı Avukat Salim Baki, komşuluk hukukundan dolayı ayrıca dava açacaklarını belirtti. Binanın yola sıfır yapıldığını, arsanın tamamına inşaat yapıldığına dikkat çeken Baki, şunları söyledi: "Mahkeme kararı çerçevesinde ruhsat iptali için başvurular yaptık. Ayrıca bahse konu projeyle ilgili plan düzenlemeleri İBB Meclisi'nden geçmeden sahipleri Dubai'de maketleri görücüye çıkardılar. Bunlar otelimize zarar verdi. Zeminde kaymalar oldu. Mahkeme kararına rağmen ara ara inşaatı devam ettiriyorlar. Bugüne kadar 4 kez suç duyurusunda bulunduk."
"Konut hesabı düzenlemesine göre, katılımcıların konut hesabı açabilmeleri için Türk vatandaşı olması ve konut sahibi olmaması gerekmektedir. Katılımcıların devlet katkısına hak kazanabilmesi için yurtiçi mevduat veya katılım bankalarında konut hesabı açmaları ve konut edinim tarihine kadar asgari 3 yıl boyunca söz konusu hesaplara düzenli ödeme yapmaları gerekmektedir. Belirtilen koşulları yerine getiren katılımcıya konut edinim tarihi itibarıyla hesapta biriken toplam tutarın azami yüzde 20'sine kadar hesaplanan devlet katkısı ödemesi yapılacaktır. Devlet katkısı için azami tutar 15 bin liradır ve bu tutar her yıl yeniden değerleme oranı ile artırılacaktır. Devlet katkısı, Bakanlık bütçesine bu amaçla konulan ödenekten defaten karşılanacak ve hak sahibine hesabın bulunduğu banka aracılığıyla ödenecektir."
Babası ile aynı ismi taşıyan 75 yaşındaki oğlu Salih Balcı, babasının bu yaşına rağmen hala çok sağlıklı olduğunu söyledi. Babasının torununun torunlarını gördüğünü belirten Salih Balcı, "Babam nüfus cüzdanında 1913 doğumlu görünüyor. Ancak babamın gerçek yaşı 107'dir. Bu yaşına rağmen babam şu an bile vakit namazlarını kılmak için camiye kimseden yardım almadan kendisi gidip gelmektedir. Babam yaz aylarında ise kendisine ait bahçesinde bulunan evinde tek başına kalır ve ağaçları sulayarak gününü geçirir. Sadece Cuma günleri Cuma namazını kılmak için ilçe merkezine gelir" diye konuştu.Bilinçsiz avcıların doğal hayata müdahalesi, nesli tükenmekte olan hayvanların soyunu tehdit etmeye devam ediyor. Diyarbakır'da parsın öldürülmesinden sonra Erzincan'da bir vaşak, ateşli silahlı yaralanmış olarak bulundu.
Erzincan Belediyesi Veteriner İşleri Müdürü Veysel Aytekin, nesli tükenmekte olan bu hayvanın bilinçsiz bir şekilde vurulmasının kendileri üzdüğünü söyleyerek, 'Erzincan Kemah bölgesinde bilinçsiz avcılar tarafından vurulmuş olanvVaşağımız, duyarlı bir vatandaşımız tarafından alınarak Erzincan Hayvan Barınağı'na getirilmiş bulunuyor. Hayvan barınağımıza gelen Vaşak, ilk muayenesinde sağ ön ve arka ayağında kırık tespit edilmiş olup, bizim burada yapmış olduğumuz ilk muayenede bu hayvanın ayaklarına platin takılması gerektiği tespit edildi. Bu sebeple Erzurum Veteriner Fakültesi'ne sevki sağlandı. Bu hayvanların nesli tükenmek üzere. Elimizde ki hayvanda genç bir hayvan... Tabi vurulmuş olması, bizleri üzdü.' şeklinde konuştu.İstanbul’da acil servisler, kurbanlarını kesmeye çalışırken kendilerini yaralayan acemi kasaplarla doldu.
Olay, Altındağ Karapürçek semtinde dün öğle saatlerinde gerçekleşti. Tinerci E.Y. ile C.E., Beşikkaya İlköğretim Okulu bahçesine geldi. Tinerciler 8.sınıf öğrencilerinden birkaç tanesini zor kullanarak ileride bulunan bir alana götürdü. Daha sonra tinerci çocuklardan biri tekrar okula geri dönerek yine birkaç çocuğu bıçak zoruyla aynı alana getirdi. Toplam 9 öğrenciyi alana getiren tinerci çocuklar, burada bıçak tehdidi ve zor kullanarak, çocukların ceplerindeki paraları aldı. Tinerciler, öğrencileri saat 16.00 sıralarına kadar bu alanda tuttu. Bu sırada çakmak gazı çeken tinerci, bir öğrenciyi çakmak gazı alması için bakkala gönderdi. Bakkala giden öğrenci durumu hemen okul müdürüne bildirdi. Polis ekipleri, tinerci çocukları kıskıvrak yakaladı ve öğrencileri onların ellerinden kurtardı.
Arızalı uçağı uçurarak 6'sı nükleer fizikçi 57 kişinin ölümüne neden olan Atlasjet'te şimdi de öğrenci pilot skandalı patladı. SABAH'ın ulaştığı belgelere göre şirket, uzun süredir yardımcı pilotların yerine 8 ay önce kurduğu Afa Uçuş Okulu'nda eğitim alan öğrencileri oturtmaya başladı. Çoğunluğu yabancı olan ve okula 100 bin euro ödeyerek kayıt yaptıran öğrenciler, diplomalarını almadan kokpitte yardımcı pilot koltuğuna geçirildi. Şirketin kâr hırsı nedeniyle yaptığı skandal uygulama 17 Şubat 2012'de yeni bir faciaya neden oluyordu. Kıbrıs'tan İzmir'e gelen Atlasjet uçağı iniş sırasında öğrenci pilot tarafından kullanılırken ters açıyla yaklaşma sonucu kuyruğunu yere çarptı. Uçakta bulunan personelin bir kısmı hafif yaralandı. 83 yolcu ise ölümden döndü. Ancak kaza ustalıkla kamuoyundan gizlendi. SABAH hem kazaya hem de öğrenci pilotlara ilişkin çarpıcı belgelere ulaştı.
CHP Genel Başkanı Kemal Kılıçdaroğlu, "Esnafın ayağına gidip, onları kazanmalıyız" çağrısının ardından iş dünyasını hedefine aldı. TOBB'un dün gerçekleştirdiği yönetim kurulu toplantısına katılan Kılıçdaroğlu, iş dünyasının rahat çalışabileceği, üretebileceği, istihdam yaratabileceği bir modeli kurmakta kararlı olduklarını belirtti. İş dünyasının CHP'ye yönelik olumsuz bir algısı olduğunu söyleyen Kılıçdaroğlu, "Bu algıyı değiştireceğiz. İş dünyasının rahat nefes alacağı, ortak fikirler üreteceğimiz bir dünyayı kurmak istiyoruz. CHP iktidarında özel sektörün önünü açacağız" dedi. Partisinin 29 ilde ön seçim yaptığını belirten Kılıçdaroğlu, "Önemli bir başarıya imza attık, ortaya çıkan sonuç şu; Türkiye değişim istiyor. Ön seçimden bizim düşündüğümüzden daha fazla kadın aday çıktı" diye konuştu.
"Hiçbir zaman vergi denetimlerini silah olarak kullanmayacağız" diyen Kılıçdaroğlu, CHP'nin vatandaşın karşısına projelerle çıktığını savundu. Kılıçdaroğlu, "Bizim dışımızda proje üreten bir parti bulamazsınız. Gelsinler karşımıza, ekonomide, sosyal hayatta. Biz, yeni CHP'yiz" dedi. CHP'nin askerliği kısaltma projesine de değinen Kılıçdaroğlu, askerliği 9 ay, daha sonra aşamalı olarak 6 aya indirmek istediklerini vurgulayarak, daha güçlü, tutarlı, dinamik, üretken, hantallığı aşmış bir ordu istediklerini kaydetti. Bir gazetecinin Oda TV muhabiri İklim Bayraktar ile ilgili sorusuna sinirlenen Kılıçdaroğlu, "Türkiye'nin en önemli sorununu sorduğunuz için teşekkür ederim. Türkiye'de zaten başka sorun yok. Bu soruya yanıt vermek istemiyorum. Daha ciddi sorular sorarsanız büyük bir içtenlikle cevaplarım" diyerek tepki gösterdi.
Buna göre, Salihli Cumhuriyet Savcısı Mehmet Duran Yılmaz, Marmaris Hakimi Hatice Keleş, Gediz Cumhuriyet Savcısı Bedir Koca, Kemalpaşa Hakimi Buket Sayın Önal, Silifke Cumhuriyet Savcısı Bekir Güneşleyici, Aliağa Cumhuriyet Savcısı Ferhat Deniz, Söke Cumhuriyet Savcısı Mustafa Utku Şanlı, Yargıtay Tetkik Hakimi Murat Kılınç, Devrek Hakimi Cemil Sandıkçı, Silifke Hakimi İbrahim Halil Uğurlu, Soma Cumhuriyet Savcısı Ertan Demirci, Sinop Hakimi Muhammet Yıldız, Şırnak Cumhuriyet Savcısı Selçuk Horzum, İdil Cumhuriyet Savcısı Ferhat Dölek, Niğde Hakimi İbrahim Türk, Yargıtay Tetkik Hakimi Mehmet Şencan, Kula Cumhuriyet Savcısı Yusuf Kuzu ve Salihli Hakimi Mesut Uyanık'ın, HSYK Kurul Müfettişliğine atanmalarına oy çokluğu ile karar verildi.Mustafa Kemal Tuğmaner... Eski Mardin milletvekili... DSP'den.
2003'te Tekel'in alkollü içkiler bölümünün özelleştirilmesine Türk konsorsiyum 292 milyon dolar vermiş, 2006'da ise ABD'li ünlü yatırım devi Texas Pasific Group (TPG) 900 milyon dolarlık değer üzerinden satın almıştı. Kısa bir süre önce dünya içki devi Diageo ise 2.1 milyar dolar vererek TPG'den aldı. 2010 cirosu 766 milyon TL olan Mey İçki'nin özelleştiğinden bu yana CEO'su olan Galip Yorgancıoğlu, 4.5 milyon Türk'ün yaşadığı Almanya'ya giderken uçakta heyecanla "Milli içkimiz rakıyı dünya markası yapmak için dev bir fırsat yakaladık" diyor. Böyle düşünmek için haklı sebepleri var Yorgancıoğlu'nun. Mesela Diageo satın alır almaz, şirketin Almanya birimi hemen rakının dağıtımına başlamak istemiş. Başlangıç için yılda iki milyon litre satış yapılan Almanya yurtdışına açılmak için doğal. Zira Türkiye'de 45 milyon litre rakı satan şirketin dışarıdaki en büyük pazarı.
[truncated: 134,733 more chars]
