# Supplementary material for: Learning-based short text compression using BERT models
Source: PeerJ Comput Sci. 2024 Oct 18;10:e2423. doi: 10.7717/peerj-cs.2423 (PMC11623065; doi:10.7717/peerj-cs.2423)
Supplement: Supplemental Information 2 [file peerj-cs-10-2423-s002.zip › englishFineTune_raw data.txt]

Ten Days that Shook the World  by John Reed     Redactors Note This document uses the ISO 88911 Latin1 character set Windows
The book is composed of text footnotes and appendices
The footnotes are included at the end of each chapter while the Appendix No
and Section are referred to in the text in parentheses the Appendices following the book text
Liberal use is made of italics and these have been indicated by bracketing italic text with the underscore character _
A number of graphics occur in the text these are referred to by number as Graphic etc
To facilitate conversion to a wordprocessing format an attempt has been made to end each line with a space
Graphics There are 17 graphic figures in the text
These are indicated by a reference to the page number in the original book
comnorm_90 where images of the pages involved are available in tiff or pdf format
These are page 33 46      49      96      104     166     184     205         224     227     251     254     276     279     281         287     354  Epilogue The original book of this text had a number of newspaper clipings from the 1920s and 1930s included
Most of these relate to the violent deaths encountered by those playing a part in this book
Others reveal that Eisenstein made a film of Ten Days
Stalin who is not mentioned in the book suppressed the work
Louise Bryant mentioned in the text was married to John Reed and after his death married William Bullitt in 1923 divorced 1930 and died in Paris in 1936 at age 41
Bullitt was the first ambassador to Russia in the Roosevelt administration and later to France
Harvard University accepted a commissioned portrait of Reed in 1935 from a group of his classmates and hung it in Adams House site of the boarding house where Reed lived at Harvard
                       Ten Days That Shook the World                              by John Reed                           Table of Contents                  Preface
Appendices I  XII                                Preface  THIS book is a slice of intensified historyhistory as I saw it
It does not pretend to be anything but a detailed account of the November Revolution when the Bolsheviki at the head of the workers and soldiers seized the state power of Russia and placed it in the hands of the Soviets
Naturally most of it deals with Red Petrograd the capital and heart of the insurrection
But the reader must realize that what took place in Petrograd was almost exactly duplicated with greater or lesser intensity at different intervals of time all over Russia
In this book the first of several which I am writing I must confine myself to a chronicle of those events which I myself observed and experienced and those supported by reliable evidence preceded by two chapters briefly outlining the background and causes of the November Revolution
I am aware that these two chapters make difficult reading but they are essential to an understanding of what follows
Many questions will suggest themselves to the mind of the reader
What is Bolshevism What kind of a governmental structure did the Bolsheviki set up If the Bolsheviki championed the Constituent Assembly before the November Revolution why did they disperse it by force of arms afterward And if the bourgeoisie opposed the Constituent Assembly until the danger of Bolshevism became apparent why did they champion it afterward  These and many other questions cannot be answered here
In another volume Kornilov to BrestLitovsk I trace the course of the Revolution up to and including the German  peace
There I explain the origin and functions of the Revolutionary organisations the evolution of popular sentiment the dissolution of the Constituent Assembly the structure of the Soviet state and the course and outcome of the Brest Litovsk negotiations
In considering the rise of the Bolsheviki it is necessary to understand that Russian economic life and the Russian army were not disorganised on November 7th 1917 but many months before as the logical result of a process which began as far back as 1915
The corrupt reactionaries in control of the Tsars Court deliberately undertook to wreck Russia in order to make a separate peace with Germany
The lack of arms on the front which had caused the great retreat of the summer of 1915 the lack of food in the army and in the great cities the breakdown of manufactures and transportation in 1916all these we know now were part of a gigantic campaign of sabotage
This was halted just in time by the March Revolution
For the first few months of the new rgime in spite of the confusion incident upon a great Revolution when one hundred and sixty millions of the worlds most oppressed peoples suddenly achieved liberty both the internal situation and the combative power of the army actually improved
The propertied classes wanted merely a political revolution which would take the power from the Tsar and give it to them
They wanted Russia to be a constitutional Republic like France or the United States or a constitutional Monarchy like England
On the other hand the masses of the people wanted real industrial and agrarian democracy
William English Walling in his book Russias Message an account of the Revolution of 1905 describes very well the state of mind of the Russian workers who were later to support Bolshevism almost unanimously  They the working people saw it was possible that even under a free Government if it fell into the hands of other social classes they might still continue to starve
The Russian workman is revolutionary but he is neither violent dogmatic nor unintelligent
He is ready for barricades but he has studied them and alone of the workers of the world he has learned about them from actual experience
He is ready and willing to fight his oppressor the capitalist class to a finish
But he does not ignore the existence of other classes
He merely asks that the other classes take one side or the other in the bitter conflict that draws near
They the workers were all agreed that our American political institutions were preferable to their own but they were not very anxious to exchange one despot for another i
The workingmen of Russia did not have themselves shot down executed by hundreds in Moscow Riga and Odessa imprisoned by thousands in every Russian jail and exiled to the deserts and the arctic regions in exchange for the doubtful privileges of the workingmen of Goldfields and Cripple Creek
And so developed in Russia in the midst of a foreign war the Social Revolution on top of the Political Revolution culminating in the triumph of Bolshevism
Sack director in this country of the Russian Information Bureau which opposes the Soviet Government has this to say in his book The Birth of the Russian Democracy The Bolsheviks organised their own cabinet with Nicholas Lenine as Premier and Leon Trotsky Minister of Foreign Affairs
The inevitability of their coming into power became evident almost immediately after the March Revolution
The history of the Bolsheviki after the Revolution is a history of their steady growth
Foreigners and Americans especially frequently emphasise the ignorance of the Russian workers
It is true they lacked the political experience of the peoples of the West but they were very well trained in voluntary organisation
In 1917 there were more than twelve million members of the Russian consumers Cooperative societies and the Soviets themselves are a wonderful demonstration of their organising genius
Moreover there is probably not a people in the world so well educated in Socialist theory and its practical application
William English Walling thus characterises them  The Russian working people are for the most part able to read and write
For many years the country has been in such a disturbed condition that they have had the advantage of leadership not only of intelligent individuals in their midst but of a large part of the equally revolutionary educated class who have turned to the working people with their ideas for the political and social regeneration of Russia
Many writers explain their hostility to the Soviet Government by arguing that the last phase of the Russian Revolution was simply a struggle of the respectable elements against the brutal attacks of Bolshevism
However it was the propertied classes who when they realised the growth in power of the popular revolutionary organisations undertook to destroy them and to halt the Revolution
To this end the propertied classes finally resorted to desperate measures
In order to wreck the Kerensky Ministry and the Soviets transportation was disorganised and internal troubles provoked to crush the Factory Shop Committees plants were shut down and fuel and raw materials diverted to break the Army Committees at the front capital punishment was restored and military defeat connived at
This was all excellent fuel for the Bolshevik fire
The Bolsheviki retorted by preaching the class war and by asserting the supremacy of the Soviets
Between these two extremes with the other factions which whole heartedly or halfheartedly supported them were the socalled moderate Socialists the Mensheviki and Socialist Revolutionaries and several smaller parties
These groups were also attacked by the propertied classes but their power of resistance was crippled by their theories
Roughly the Mensheviki and Socialist Revolutionaries believed that Russia was not economically ripe for a social revolutionthat only a _political_ revolution was possible
According to their interpretation the Russian masses were not educated enough to take over the power any attempt to do so would inevitably bring on a reaction by means of which some ruthless opportunist might restore the old rgime
And so it followed that when the moderate Socialists were forced to assume the power they were afraid to use it
They believed that Russia must pass through the stages of political and economic development known to Western Europe and emerge at last with the rest of the world into fullfledged Socialism
Naturally therefore they agreed with the propertied classes that Russia must first be a parliamentary statethough with some improvements on the Western democracies
As a consequence they insisted upon the collaboration of the propertied classes in the Government
From this it was an easy step to supporting them
The moderate Socialists needed the bourgeoisie
But the bourgeoisie did not need the moderate Socialists
So it resulted in the Socialist Ministers being obliged to give way little by little on their entire program while the propertied classes grew more and more insistent
And at the end when the Bolsheviki upset the whole hollow compromise the Mensheviki and Socialist Revolutionaries found themselves fighting on the side of the propertied classes
In almost every country in the world today the same phenomenon is visible
Instead of being a destructive force it seems to me that the Bolsheviki were the only party in Russia with a constructive program and the power to impose it on the country
If they had not succeeded to the Government when they did there is little doubt in my mind that the armies of Imperial Germany would have been in Petrograd and Moscow in December and Russia would again be ridden by a Tsar
It is still fashionable after a whole year of the Soviet Government to speak of the Bolshevik insurrection as an adventure
 Adventure it was and one of the most marvellous mankind ever embarked upon sweeping into history at the head of the toiling masses and staking everything on their vast and simple desires
Already the machinery had been set up by which the land of the great estates could be distributed among the peasants
The FactoryShop Committees and the Trade Unions were there to put into operation workers control of industry
In every village town city district and province there were Soviets of Workers Soldiers and Peasants Deputies prepared to assume the task of local administration
No matter what one thinks of Bolshevism it is undeniable that the Russian Revolution is one of the great events of human history and the rise of the Bolsheviki a phenomenon of worldwide importance
Just as historians search the records for the minutest details of the story of the Paris Commune so they will want to know what happened in Petrograd in November 1917 the spirit which animated the people and how the leaders looked talked and acted
It is with this in view that I have written this book
But in telling the story of those great days I have tried to see events with the eye of a conscientious reporter interested in setting down the truth
Notes and Explanations  To the average reader the multiplicity of Russian organisationspolitical groups Committees and Central Committees Soviets Dumas and Unionswill prove extremely confusing
For this reason I am giving here a few brief definitions and explanations
Political Parties  In the elections to the Constituent Assembly there were seventeen tickets in Petrograd and in some of the provincial towns as many as forty but the following summary of the aims and composition of political parties is limited to the groups and factions mentioned in this book
Only the essence of their programmes and the general character of their constituencies can be noticed
_Monarchists_ of various shades _Octobrists_ etc
These oncepowerful factions no longer existed openly they either worked underground or their members joined the _Cadets_ as the _Cadets_ came by degrees to stand for their political programme
Representatives in this book Rodzianko Shulgin
_ Socalled from the initials of its name Constitutional Democrats
Its official name is Party of the Peoples Freedom
 Under the Tsar composed of Liberals from the propertied classes the _Cadets_ were the great party of _political_ reform roughly corresponding to the Progressive Party in America
When the Revolution broke out in March 1917 the _Cadets_ formed the first Provisional Government
The _Cadet_ Ministry was overthrown in April because it declared itself in favour of Allied imperialistic aims including the imperialistic aims of the Tsars Government
As the Revolution became more and more a _social economic_ Revolution the _Cadets_ grew more and more conservative
Its representatives in this book are Miliukov Vinaver Shatsky
_ After the _Cadets_ had become unpopular through their relations with the Kornilov counterrevolution the _Group of Public Men_ was formed in Moscow
Delegates from the _Group of Public Men_ were given portfolios in the last Kerensky Cabinet
The _Group_ declared itself nonpartisan although its intellectual leaders were men like Rodzianko and Shulgin
It was composed of the more modern bankers merchants and manufacturers who were intelligent enough to realise that the Soviets must be fought by their own weaponeconomic organisation
_Populist Socialists_ or _Trudoviki_ Labour Group
Numerically a small party composed of cautious intellectuals the leaders of the Cooperative societies and conservative peasants
Professing to be Socialists the _Populists_ really supported the interests of the petty bourgeoisieclerks shopkeepers etc
By direct descent inheritors of the compromising tradition of the Labour Group in the Fourth Imperial Duma which was composed largely of peasant representatives
Kerensky was the leader of the _Trudoviki_ in the Imperial Duma when the Revolution of March 1917 broke out
The _Populist Socialists_ are a nationalistic party
Their representatives in this book are Peshekhanov Tchaikovsky
At a party congress held in 1903 the party split on the question of tactics into two factionsthe Majority Bolshinstvo and the Minority Menshinstvo
From this sprang the names Bolsheviki and Menshevikimembers of the majority and members of the minority
 These two wings became two separate parties both calling themselves Russian Social Democratic Labour Party and both professing to be Marxians
Since the Revolution of 1905 the Bolsheviki were really the minority becoming again the majority in September 1917
_ This party includes all shades of Socialists who believe that society must progress by natural evolution toward Socialism and that the workingclass must conquer political power first
This was the party of the Socialist intellectuals which means all the means of education having been in the hands of the propertied classes the intellectuals instinctively reacted to their training and took the side of the propertied classes
Among their representatives in this book are Dan Lieber Tseretelli
_ The radical wing of the _Mensheviki_ internationalists and opposed to all coalition with the propertied classes yet unwilling to break loose from the conservative Mensheviki and opposed to the dictatorship of the workingclass advocated by the Bolsheviki
_ Now call themselves the _Communist Party_ in order to emphasise their complete separation from the tradition of moderate or parliamentary Socialism which dominates the Mensheviki and the socalled Majority Socialists in all countries
The _Bolsheviki_ proposed immediate proletarian insurrection and seizure of the reins of Government in order to hasten the coming of Socialism by forcibly taking over industry land natural resources and financial institutions
This party expresses the desires chiefly of the factory workers but also of a large section of the poor peasants
The name Bolshevik can _not_ be translated by Maximalist
_ Also called the _Novaya Zhizn_ New Life group from the name of the very influential newspaper which was its organ
A little group of intellectuals with a very small following among the workingclass except the personal following of Maxim Gorky its leader
Intellectuals with almost the same programme as the _Mensheviki Internationalists_ except that the _Novaya Zhizn_ group refused to be tied to either of the two great factions
Opposed the Bolshevik tactics but remained in the Soviet Government
Other representatives in this book Avilov Kramarov
_ A very small and dwindling group composed almost entirely of the personal following of Plekhanov one of the pioneers of the Russian Social Democratic movement in the 80s and its greatest theoretician
Now an old man Plekhanov was extremely patriotic too conservative even for the Mensheviki
After the Bolshevik _coup detat Yedinstvo_ disappeared
_ Called _Essaires_ from the initials of their name
Originally the revolutionary party of the peasants the party of the Fighting Organisationsthe Terrorists
After the March Revolution it was joined by many who had never been Socialists
At that time it stood for the abolition of private property in land only the owners to be compensated in some fashion
Finally the increasing revolutionary feeling of peasants forced the _Essaires_ to abandon the compensation clause and led to the younger and more fiery intellectuals breaking off from the main party in the fall of 1917 and forming a new party the _Left Socialist Revolutionary party
_ The _Essaires_ who were afterward always called by the radical groups _Right Socialist Revolutionaries_ adopted the political attitude of the Mensheviki and worked together with them
They finally came to represent the wealthier peasants the intellectuals and the politically uneducated populations of remote rural districts
Among them there was however a wider difference of shades of political and economic opinion than among the Mensheviki
Among their leaders mentioned in these pages Avksentiev Gotz Kerensky Tchernov Babuschka Breshkovskaya
_ Although theoretically sharing the Bolshevik programme of dictatorship of the workingclass at first were reluctant to follow the ruthless Bolshevik tactics
However the _Left Socialist Revolutionaries_ remained in the Soviet Government sharing the Cabinet portfolios especially that of Agriculture
They withdrew from the Government several times but always returned
As the peasants left the ranks of the _Essaires_ in increasing numbers they joined the _Left Socialist Revolutionary party_ which became the great peasant party supporting the Soviet Government standing for confiscation without compensation of the great landed estates and their disposition by the peasants themselves
Among the leaders Spiridonova Karelin Kamkov Kalagayev
_ An offshoot of the _Socialist Revolutionary party_ in the Revolution of 1905 when it was a powerful peasant movement demanding the immediate application of the maximum Socialist programme
Now an insignificant group of peasant anarchists
Parliamentary Procedure  Russian meetings and conventions are organised after the continental model rather than our own
The first action is usually the election of officers and the _presidium
_    The _presidium_ is a presiding committee composed of representatives of the groups and political factions represented in the assembly in proportion to their numbers
The _presidium_ arranges the Order of Business and its members can be called upon by the President to take the chair _pro tem
_    Each question _vopros_ is stated in a general way and then debated and at the close of the debate resolutions are submitted by the different factions and each one voted on separately
The Order of Business can be and usually is smashed to pieces in the first half hour
On the plea of emergency which the crowd almost always grants anybody from the floor can get up and say anything on any subject
The crowd controls the meeting practically the only functions of the speaker being to keep order by ringing a little bell and to recognise speakers
Almost all the real work of the session is done in caucuses of the different groups and political factions which almost always cast their votes in a body and are represented by floorleaders
The result is however that at every important new point or vote the session takes a recess to enable the different groups and political factions to hold a caucus
The crowd is extremely noisy cheering or heckling speakers overriding the plans of the _presidium
_ Among the customary cries are _Prosim_ Please Go on _Pravilno_ or _Eto vierno_ Thats true Right _Do volno_ Enough _Doloi_ Down with him _Posor_ Shame and _Teesche_ Silence Not so noisy                          Popular Organisations  1
 Under the Tsar the Imperial Council of State was called _Gosudarstvennyi Soviet
_ Since the Revolution however the term _Soviet_ has come to be associated with a certain type of parliament elected by members of workingclass economic organisationsthe Soviet of Workers of Soldiers or of Peasants Deputies
I have therefore limited the word to these bodies and wherever else it occurs I have translated it Council
    Besides the local _Soviets_ elected in every city town and village of Russiaand in large cities also Ward _Raionny Soviets_there are also the _oblastne_ or _gubiernsky_ district or provincial _Soviets_ and the Central Executive Committee of the AllRussian _Soviets_ in the capital called from its initials _Tsayeekah
Almost everywhere the _Soviets_ of Workers and of Soldiers Deputies combined very soon after the March Revolution
In special matters concerning their peculiar interests however the Workers and the Soldiers Sections continued to meet separately
The _Soviets_ of Peasants Deputies did not join the other two until after the Bolshevik _coup detat
_ They too were organised like the workers and soldiers with an Executive Committee of the AllRussian Peasants _Soviets_ in the capital
_ Although mostly industrial in form the Russian labour unions were still called Trade Unions and at the time of the Bolshevik Revolution had from three to four million members
These Unions were also organised in an AllRussian body a sort of Russian Federation of Labour which had its Central Executive Committee in the capital
_ These were spontaneous organisations created in the factories by the workers in their attempt to control industry taking advantage of the administrative breakdown incident upon the Revolution
Their function was by revolutionary action to take over and run the factories
The _FactoryShop Committees_ also had their AllRussian organisation with a Central Committee at Petrograd which cooperated with the Trade Unions
_ The word _duma_ means roughly deliberative body
 The old Imperial Duma which persisted six months after the Revolution in a democratised form died a natural death in September 1917
The _City Duma_ referred to in this book was the reorganised Municipal Council often called Municipal SelfGovernment
 It was elected by direct and secret ballot and its only reason for failure to hold the masses during the Bolshevik Revolution was the general decline in influence of all purely _political_ representation in the fact of the growing power of organisations based on _economic_ groups
 Under the Tsar semipolitical semisocial bodies with very little administrative power developed and controlled largely by intellectual Liberals among the landowning classes
Their most important function was education and social service among the peasants
During the war the _Zemstvos_ gradually took over the entire feeding and clothing of the Russian Army as well as the buying from foreign countries and work among the soldiers generally corresponding to the work of the American Y
After the March Revolution the _Zemstvos_ were democratized with a view to making them the organs of local government in the rural districts
But like the _City Dumas_ they could not compete with the _Soviets
_ These were the workers and peasants Consumers Cooperative societies which had several million members all over Russia before the Revolution
Founded by Liberals and moderate Socialists the Cooperative movement was not supported by the revolutionary Socialist groups because it was a substitute for the complete transference of means of production and distribution into the hands of the workers
After the March Revolution the _Cooperatives_ spread rapidly and were dominated by Populist Socialists Mensheviki and Socialist Revolutionaries and acted as a conservative political force until the Bolshevik Revolution
However it was the _Cooperatives_ which fed Russia when the old structure of commerce and transportation collapsed
_ The _Army Committees_ were formed by the soldiers at the front to combat the reactionary influence of the old regime officers
Every company regiment brigade division and corps had its committee over all of which was elected the _Army Committee
_ The _Central Army Committee_ cooperated with the General Staff
The administrative breakdown in the army incident upon the Revolution threw upon the shoulders of the _Army Committees_ most of the work of the Quartermasters Department and in some cases even the command of troops
Central Committees  In the spring and summer of 1917 AllRussian conventions of every sort of organisation were held at Petrograd
There were national congresses of Workers Soldiers and Peasants Soviets Trade Unions FactoryShop Committees Army and Fleet Committeesbesides every branch of the military and naval service Cooperatives Nationalities etc
Each of these conventions elected a Central Committee or a Central Executive Committee to guard its particular interests at the seat of Government
As the Provisional Government grew weaker these Central Committees were forced to assume more and more administrative powers
The most important Central Committees mentioned in this book are    _Union of Unions
_ During the Revolution of 1905 Professor Miliukov and other Liberals established unions of professional mendoctors lawyers physicians etc
These were united under one central organisation the _Union of Unions
_ In 1905 the _Union of Unions_ acted with the revolutionary democracy in 1917 however the _Union of Unions_ opposed the Bolshevik uprising and united the Government employees who went on strike against the authority of the Soviets
_ AllRussian Central Executive Committee of the Soviets of Workers and Soldiers Deputies
_ AllRussian Central Committee of the Railway Workers Union
Other Organisations  _Red Guards
The _Red Guards_ were first formed during the Revolution of 1905 and sprang into existence again in the days of March 1917 when a force was needed to keep order in the city
At that time they were armed and all efforts of the Provisional Government to disarm them were more or less unsuccessful
At every great crisis in the Revolution the _Red Guards_ appeared on the streets untrained and undisciplined but full of Revolutionary zeal
_ Bourgeois volunteers who emerged in the last stages of the Revolution to defend private property from the Bolshevik attempt to abolish it
_ The socalled Savage Division in the army made up of Mohametan tribesmen from Central Asia and personally devoted to General Kornilov
The _Tekhintsi_ were noted for their blind obedience and their savage cruelty in warfare
_ The Womens Battalion is known to the world as the _Death Battalion_ but there were many _Death Battalions_ composed of men
These were formed in the summer of 1917 by Kerensky for the purpose of strengthening the discipline and combative fire of the army by heroic example
The _Death Battalions_ were composed mostly of intense young patriots
These came for the most part from among the sons of the propertied classes
_ An organisation formed among the reactionary officers in the army to combat politically the growing power of the Army Committees
George was awarded for distinguished action in battle
Its holder automatically became a _Knight of St
_ The predominant influence in the organisation was that of the supporters of the military idea
_ In 1905 the _Peasants Union_ was a revolutionary peasants organisation
In 1917 however it had become the political expression of the more prosperous peasants to fight the growing power and revolutionary aims of the Soviets of Peasants Deputies
Chronology and Spelling  I have adopted in this book our Calendar throughout instead of the former Russian Calendar which was thirteen days earlier
In the spelling of Russian names and words I have made no attempt to follow any scientific rules for transliteration but have tried to give the spelling which would lead the Englishspeaking reader to the simplest approximation of their pronunciation
Sources  Much of the material in this book is from my own notes
I have also relied however upon a heterogeneous file of several hundred assorted Russian newspapers covering almost every day of the time described of files of the English paper the _Russian Daily News_ and of the two French papers _Journal de Russie_ and _Entente
_ But far more valuable than these is the _Bulletin de la Presse_ issued daily by the French Information Bureau in Petrograd which reports all important happenings speeches and the comment of the Russian press
Of this I have an almost complete file from the spring of 1917 to the end of January 1918
Besides the foregoing I have in my possession almost every proclamation decree and announcement posted on the walls of Petrograd from the middle of September 1917 to the end of January 1918
Also the official publication of all Government decrees and orders and the official Government publication of the secret treaties and other documents discovered in the Ministry of Foreign Affairs when the Bolsheviki took it over
Ten Days That Shook The World                                Chapter I                               Background  TOWARD the end of September 1917 an alien Professor of Sociology visiting Russia came to see me in Petrograd
He had been informed by business men and intellectuals that the Revolution was slowing down
The Professor wrote an article about it and then travelled around the country visiting factory towns and peasant communitieswhere to his astonishment the Revolution seemed to be speeding up
Among the wageearners and the landworking people it was common to hear talk of all land to the peasants all factories to the workers
 If the Professor had visited the front he would have heard the whole Army talking Peace
The Professor was puzzled but he need not have been both observations were correct
The propertyowning classes were becoming more conservative the masses of the people more radical
There was a feeling among business men and the _intelligentzia_ generally that the Revolution had gone quite far enough and lasted too long that things should settle down
This sentiment was shared by the dominant moderate Socialist groups the _oborontsi_ See App
1 Mensheviki and Socialist Revolutionaries who supported the Provisional Government of Kerensky
On October 14th the official organ of the moderate Socialists said  The drama of Revolution has two acts the destruction of the old rgime and the creation of the new one
Now it is time to go on to the second and to play it as rapidly as possible
As a great revolutionist put it Let us hasten friends to terminate the Revolution
He who makes it last too long will not gather the fruits
  Among the worker soldier and peasant masses however there was a stubborn feeling that the first act was not yet played out
On the front the Army Committees were always running foul of officers who could not get used to treating their men like human beings in the rear the Land Committees elected by the peasants were being jailed for trying to carry out Government regulations concerning the land and the workmen See App
2 in the factories were fighting blacklists and lockouts
Nay furthermore returning political exiles were being excluded from the country as undesirable citizens and in some cases men who returned from abroad to their villages were prosecuted and imprisoned for revolutionary acts committed in 1905
To the multiform discontent of the people the moderate Socialists had one answer Wait for the Constituent Assembly which is to meet in December
The Constituent Assembly was all well and good but there were certain definite things for which the Russian Revolution had been made and for which the revolutionary martyrs rotted in their stark Brotherhood Grave on Mars Field that must be achieved Constituent Assembly or no Constituent Assembly Peace Land and Workers Control of Industry
The Constituent Assembly had been postponed and postponedwould probably be postponed again until the people were calm enoughperhaps to modify their demands At any rate here were eight months of the Revolution gone and little enough to show for it
Meanwhile the soldiers began to solve the peace question by simply deserting the peasants burned manorhouses and took over the great estates the workers sabotaged and struck
Of course as was natural the manufacturers landowners and army officers exerted all their influence against any democratic compromise
The policy of the Provisional Government alternated between ineffective reforms and stern repressive measures
An edict from the Socialist Minister of Labour ordered all the Workers Committees henceforth to meet only after working hours
Among the troops at the front agitators of opposition political parties were arrested radical newspapers closed down and capital punishment appliedto revolutionary propagandists
Cossacks were sent to keep order in the provinces
These measures were supported by the moderate Socialists and their leaders in the Ministry who considered it necessary to cooperate with the propertied classes
The people rapidly deserted them and went over to the Bolsheviki who stood for Peace Land and Workers Control of Industry and a Government of the workingclass
Against the overwhelming sentiment of the country Kerensky and the moderate Socialists succeeded in establishing a Government of Coalition with the propertied classes and as a result the Mensheviki and Socialist Revolutionaries lost the confidence of the people forever
An article in _Rabotchi Put_ Workers Way about the middle of October entitled The Socialist Ministers expressed the feeling of the masses of the people against the moderate Socialists  Here is a list of their services
3  Tseretelli disarmed the workmen with the assistance of General Polovtsev checkmated the revolutionary soldiers and approved of capital punishment in the army
Skobeliev commenced by trying to tax the capitalists 100 of their profits and finishedand finished by an attempt to dissolve the Workers Committees in the shops and factories
Avksentiev put several hundred peasants in prison members of the Land Committees and suppressed dozens of workers and soldiers newspapers
Tchernov signed the Imperial manifest ordering the dissolution of the Finnish Diet
Savinkov concluded an open alliance with General Kornilov
If this saviour of the country was not able to betray Petrograd it was due to reasons over which he had no control
Zarudny with the sanction of Alexinsky and Kerensky put some of the best workers of the Revolution soldiers and sailors in prison
Nikitin acted as a vulgar policeman against the Railway Workers
Kerensky it is better not to say anything about him
A Congress of delegates of the Baltic Fleet at Helsingfors passed a resolution which began as follows  We demand the immediate removal from the ranks of the Provisional Government of the Socialist the political adventurerKerensky as one who is scandalising and ruining the great Revolution and with it the revolutionary masses by his shameless political blackmail on behalf of the bourgeoisie
The direct result of all this was the rise of the Bolsheviki
Since March 1917 when the roaring torrents of workmen and soldiers beating upon the Tauride Palace compelled the reluctant Imperial Duma to assume the supreme power in Russia it was the masses of the people workers soldiers and peasants which forced every change in the course of the Revolution
They hurled the Miliukov Ministry down it was their Soviet which proclaimed to the world the Russian peace termsNo annexations no indemnities and the right of selfdetermination of peoples and again in July it was the spontaneous rising of the unorganised proletariat which once more stormed the Tauride Palace to demand that the Soviets take over the Government of Russia
The Bolsheviki then a small political sect put themselves at the head of the movement
As a result of the disastrous failure of the rising public opinion turned against them and their leaderless hordes slunk back into the Viborg Quarter which is Petrograds _St
_ Then followed a savage hunt of the Bolsheviki hundreds were imprisoned among them Trotzky Madame Kollontai and Kameniev Lenin and Zinoviev went into hiding fugitives from justice the Bolshevik papers were suppressed
Provocators and reactionaries raised the cry that the Bolsheviki were German agents until people all over the world believed it
But the Provisional Government found itself unable to substantiate its accusations the documents proving proGerman conspiracy were discovered to be forgeries  and one by one the Bolsheviki were Part of the famous Sisson Documents released from prison without trial on nominal or no bailuntil only six remained
The impotence and indecision of the everchanging Provisional Government was an argument nobody could refute
The Bolsheviki raised again the slogan so dear to the masses All Power to the Sovietsand they were not merely selfseeking for at that time the majority of the Soviets was moderate Socialist their bitter enemy
But more potent still they took the crude simple desires of the workers soldiers and peasants and from them built their immediate programme
And so while the _oborontsi_ Mensheviki and Socialist Revolutionaries involved themselves in compromise with the bourgeoisie the Bolsheviki rapidly captured the Russian masses
In July they were hunted and despised by September the metropolitan workmen the sailors of the Baltic Fleet and the soldiers had been won almost entirely to their cause
The September municipal elections in the large cities See App
4 were significant only 18 per cent of the returns were Menshevik and Socialist Revolutionary against more than 70 per cent in June
There remains a phenomenon which puzzled foreign observers the fact that the Central Executive Committees of the Soviets the Central Army and Fleet Committees  and the Central Committees of some of See Notes and Explanations
 the Unionsnotably the Post and Telegraph Workers and the Railway Workersopposed the Bolsheviki with the utmost violence
These Central Committees had all been elected in the middle of the summer or even before when the Mensheviki and Socialist Revolutionaries had an enormous following and they delayed or prevented any new elections
Thus according to the constitution of the Soviets of Workers and Soldiers Deputies the AllRussian Congress _should have been called in September_ but the _Tsayeekah_  would not See Notes and Explanations
 call the meeting on the ground that the Constituent Assembly was only two months away at which time they hinted the Soviets would abdicate
Meanwhile one by one the Bolsheviki were winning in the local Soviets all over the country in the Union branches and the ranks of the soldiers and sailors
The Peasants Soviets remained still conservative because in the sluggish rural districts political consciousness developed slowly and the Socialist Revolutionary party had been for a generation the party which had agitated among the peasants
But even among the peasants a revolutionary wing was forming
It showed itself clearly in October when the left wing of the Socialist Revolutionaries split off and formed a new political faction the Left Socialist Revolutionaries
At the same time there were signs everywhere that the forces of reaction were gaining confidence
5 At the Troitsky Farce theatre in Petrograd for example a burlesque called _Sins of the Tsar_ was interrupted by a group of Monarchists who threatened to lynch the actors for insulting the Emperor
 Certain newspapers began to sigh for a Russian Napoleon
 It was the usual thing among bourgeois _intelligentzia_ to refer to the Soviets of Workers Deputies Rabotchikh Deputatov as _Sabatchikh_ DeputatovDogs Deputies
On October 15th I had a conversation with a great Russian capitalist Stepan Georgevitch Lianozov known as the Russian Rockefellera Cadet by political faith
Sooner or later the foreign powers must intervene hereas one would intervene to cure a sick child and teach it how to walk
Of course it would be more or less improper but the nations must realise the danger of Bolshevism in their own countriessuch contagious ideas as proletarian dictatorship and world social revolution
There is a chance that this intervention may not be necessary
Transportation is demoralised the factories are closing down and the Germans are advancing
Starvation and defeat may bring the Russian people to their senses
Lianozov was emphatic in his opinion that whatever happened it would be impossible for merchants and manufacturers to permit the existence of the workers Shop Committees or to allow the workers any share in the management of industry
As for the Bolsheviki they will be done away with by one of two methods
The Government can evacuate Petrograd then a state of siege declared and the military commander of the district can deal with these gentlemen without legal formalities
_Or if for example the Constituent Assembly manifests any Utopian tendencies it can be dispersed by force of arms
_  Winter was coming onthe terrible Russian winter
I heard business men speak of it so Winter was always Russias best friend
 On the freezing front miserable armies continued to starve and die without enthusiasm
The railways were breaking down food lessening factories closing
The desperate masses cried out that the bourgeoisie was sabotaging the life of the people causing defeat on the Front
Riga had been surrendered just after General Kornilov said publicly Must we pay with Riga the price of bringing the country to a sense of its duty   See Kornilov to BrestLitvosk by John Reed
 1919  To Americans it is incredible that the class war should develop to such a pitch
But I have personally met officers on the Northern Front who frankly preferred military disaster to cooperation with the Soldiers Committees
The secretary of the Petrograd branch of the Cadet party told me that the breakdown of the countrys economic life was part of a campaign to discredit the Revolution
An Allied diplomat whose name I promised not to mention confirmed this from his own knowledge
I know of certain coalmines near Kharkov which were fired and flooded by their owners of textile factories at Moscow whose engineers put the machinery out of order when they left of railroad officials caught by the workers in the act of crippling locomotives
A large section of the propertied classes preferred the Germans to the Revolutioneven to the Provisional Governmentand didnt hesitate to say so
In the Russian household where I lived the subject of conversation at the dinner table was almost invariably the coming of the Germans bringing law and order
One evening I spent at the house of a Moscow merchant during tea we asked the eleven people at the table whether they preferred Wilhelm or the Bolsheviki
The speculators took advantage of the universal disorganisation to pile up fortunes and to spend them in fantastic revelry or the corruption of Government officials
Foodstuffs and fuel were hoarded or secretly sent out of the country to Sweden
In the first four months of the Revolution for example the reserve foodsupplies were almost openly looted from the great Municipal warehouses of Petrograd until the twoyears provision of grain had fallen to less than enough to feed the city for one month
According to the official report of the last Minister of Supplies in the Provisional Government coffee was bought wholesale in Vladivostok for two rubles a pound and the consumer in Petrograd paid thirteen
In all the stores of the large cities were tons of food and clothing but only the rich could buy them
In a provincial town I knew a merchant family turned speculator_maradior_ bandit ghoul the Russians call it
The three sons had bribed their way out of military service
Another sold illegal gold from the Lena mines to mysterious parties in Finland
The third owned a controlling interest in a chocolate factory which supplied the local Cooperative societieson condition that the Cooperatives furnished him everything he needed
And so while the masses of the people got a quarter pound of black bread on their bread cards he had an abundance of white bread sugar tea candy cake and butter
Yet when the soldiers at the front could no longer fight from cold hunger and exhaustion how indignantly did this family scream Cowardshow ashamed they were to be Russians
When finally the Bolsheviki found and requisitioned vast hoarded stores of provisions what Robbers they were
Beneath all this external rottenness moved the oldtime Dark Forces unchanged since the fall of Nicholas the Second secret still and very active
The agents of the notorious _Okhrana_ still functioned for and against the Tsar for and against Kerenskywhoever would pay
In the darkness underground organisations of all sorts such as the Black Hundreds were busy attempting to restore reaction in some form or other
In this atmosphere of corruption of monstrous halftruths one clear note sounded day after day the deepening chorus of the Bolsheviki All Power to the Soviets All power to the direct representatives of millions on millions of common workers soldiers peasants
Land bread an end to the senseless war an end to secret diplomacy speculation treachery
The Revolution is in danger and with it the cause of the people all over the world  The struggle between the proletariat and the middle class between the Soviets and the Government which had begun in the first March days was about to culminate
Having at one bound leaped from the Middle Ages into the twentieth century Russia showed the startled world two systems of Revolutionthe political and the socialin mortal combat
What a revelation of the vitality of the Russian Revolution after all these months of starvation and disillusionment The bourgeoisie should have better known its Russia
Not for a long time in Russia will the sickness of Revolution have run its course
Looking back Russia before the November insurrection seems of another age almost incredibly conservative
So quickly did we adapt ourselves to the newer swifter life just as Russian politics swung bodily to the Leftuntil the Cadets were outlawed as enemies of the people Kerensky became a counterrevolutionist the middle Socialist leaders Tseretelli Dan Lieber Gotz and Avksentiev were too reactionary for their following and men like Victor Tchernov and even Maxim Gorky belonged to the Right Wing
About the middle of December 1917 a group of Socialist Revolutionary leaders paid a private visit to Sir George Buchanan the British Ambassador and implored him not to mention the fact that they had been there because they were considered too far Right
One year ago my Government instructed me not to receive Miliukov because he was so dangerously Left  September and October are the worst months of the Russian yearespecially the Petrograd year
Under dull grey skies in the shortening days the rain fell drenching incessant
The mud underfoot was deep slippery and clinging tracked everywhere by heavy boots and worse than usual because of the complete breakdown of the Municipal administration
Bitter damp winds rushed in from the Gulf of Finland and the chill fog rolled through the streets
At night for motives of economy as well as fear of Zeppelins the streetlights were few and far between in private dwellings and apartmenthouses the electricity was turned on from six oclock until midnight with candles forty cents apiece and little kerosene to be had
It was dark from three in the afternoon to ten in the morning
In apartment houses the men took turns at allnight guard duty armed with loaded rifles
The daily allowance of bread fell from a pound and a half to a pound then three quarters half and a quarterpound
Toward the end there was a week without any bread at all
Sugar one was entitled to at the rate of two pounds a monthif one could get it at all which was seldom
A bar of chocolate or a pound of tasteless candy cost anywhere from seven to ten rublesat least a dollar
There was milk for about half the babies in the city most hotels and private houses never saw it for months
In the fruit season apples and pears sold for a little less than a ruble apiece on the streetcorner
For milk and bread and sugar and tobacco one had to stand in _queue_ long hours in the chill rain
Coming home from an allnight meeting I have seen the _kvost_ tail beginning to form before dawn mostly women some with babies in their arms
Carlyle in his _French Revolution_ has described the French people as distinguished above all others by their faculty of standing in _queue
_ Russia had accustomed herself to the practice begun in the reign of Nicholas the Blessed as long ago as 1915 and from then continued intermittently until the summer of 1917 when it settled down as the regular order of things
Think of the poorlyclad people standing on the ironwhite streets of Petrograd whole days in the Russian winter I have listened in the breadlines hearing the bitter acrid note of discontent which from time to time burst up through the miraculous goodnature of the Russian crowd
Of course all the theatres were going every night including Sundays
Karsavina appeared in a new Ballet at the Marinsky all danceloving Russia coming to see her
At the Alexandrinsky they were reviving Meyerholds production of Tolstoys Death of Ivan the Terrible and at that performance I remember noticing a student of the Imperial School of Pages in his dress uniform who stood up correctly between the acts and faced the empty Imperial box with its eagles all erased
The _Krivoye Zerkalo_ staged a sumptuous version of Schnitzlers Reigen
  Although the Hermitage and other picture galleries had been evacuated to Moscow there were weekly exhibitions of paintings
Hordes of the female _intelligentzia_ went to hear lectures on Art Literature and the Easy Philosophies
It was a particularly active season for Theosophists
And the Salvation Army admitted to Russia for the first time in history plastered the walls with announcements of gospel meetings which amused and astounded Russian audiences
As in all such times the petty conventional life of the city went on ignoring the Revolution as much as possible
The poets made versesbut not about the Revolution
The realistic painters painted scenes from medival Russian historyanything but the Revolution
Young ladies from the provinces came up to the capital to learn French and cultivate their voices and the gay young beautiful officers wore their goldtrimmed crimson _bashliki_ and their elaborate Caucasian swords around the hotel lobbies
The ladies of the minor bureaucratic set took tea with each other in the afternoon carrying each her little gold or silver or jewelled sugarbox and half a loaf of bread in her muff and wished that the Tsar were back or that the Germans would come or anything that would solve the servant problem
The daughter of a friend of mine came home one afternoon in hysterics because the woman streetcar conductor had called her Comrade  All around them great Russia was in travail bearing a new world
The servants one used to treat like animals and pay next to nothing were getting independent
A pair of shoes cost more than a hundred rubles and as wages averaged about thirtyfive rubles a month the servants refused to stand in _queue_ and wear out their shoes
In the new Russia every man and woman could vote there were workingclass newspapers saying new and startling things there were the Soviets and there were the Unions
The _izvoshtchiki_ cabdrivers had a Union they were also represented in the Petrograd Soviet
The waiters and hotel servants were organised and refused tips
On the walls of restaurants they put up signs which read No tips taken here or Just because a man has to make his living waiting on table is no reason to insult him by offering him a tip  At the Front the soldiers fought out their fight with the officers and learned selfgovernment through their committees
In the factories those unique Russian organisations the FactoryShop Committees  gained experience and strength and a realisation of  See Notes and Explanations their historical mission by combat with the old order
All Russia was learning to read and _reading_politics economics historybecause the people wanted to _know
_ In every city in most towns along the Front each political faction had its newspapersometimes several
Hundreds of thousands of pamphlets were distributed by thousands of organisations and poured into the armies the villages the factories the streets
The thirst for education so long thwarted burst with the Revolution into a frenzy of expression
From Smolny Institute alone the first six months went out every day tons carloads trainloads of literature saturating the land
Russia absorbed reading matter like hot sand drinks water insatiable
And it was not fables falsified history diluted religion and the cheap fiction that corruptsbut social and economic theories philosophy the works of Tolstoy Gogol and Gorky
Then the Talk beside which Carlyles flood of French speech was a mere trickle
Lectures debates speechesin theatres circuses schoolhouses clubs Soviet meetingrooms Union headquarters barracks
Meetings in the trenches at the Front in village squares factories
What a marvellous sight to see Putilovsky Zavod the Putilov factory pour out its forty thousand to listen to Social Democrats Socialist Revolutionaries Anarchists anybody whatever they had to say as long as they would talk For months in Petrograd and all over Russia every streetcorner was a public tribune
In railway trains streetcars always the spurting up of impromptu debate everywhere
And the AllRussian Conferences and Congresses drawing together the men of two continentsconventions of Soviets of Cooperatives Zemstvos  nationalities priests peasants political parties the  See Notes and Explanations Democratic Conference the Moscow Conference the Council of the Russian Republic
There were always three or four conventions going on in Petrograd
At every meeting attempts to limit the time of speakers voted down and every man free to express the thought that was in him
We came down to the front of the Twelfth Army back of Riga where gaunt and bootless men sickened in the mud of desperate trenches and when they saw us they started up with their pinched faces and the flesh showing blue through their torn clothing demanding eagerly Did you bring anything to _read_  What though the outward and visible signs of change were many what though the statue of Catharine the Great before the Alexandrinsky Theatre bore a little red flag in its hand and otherssomewhat fadedfloated from all public buildings and the Imperial monograms and eagles were either torn down or covered up and in place of the fierce _gorodovoye_ city police a mildmannered and unarmed citizen militia patrolled the streetsstill there were many quaint anachronisms
For example Peter the Greats _Tabel o Rangov_Table of Rankswhich he rivetted upon Russia with an iron hand still held sway
Almost everybody from the schoolboy up wore his prescribed uniform with the insignia of the Emperor on button and shoulderstrap
Along about five oclock in the afternoon the streets were full of subdued old gentlemen in uniform with portfolios going home from work in the huge barracklike Ministries or Government institutions calculating perhaps how great a mortality among their superiors would advance them to the coveted _tchin_ rank of Collegiate Assessor or Privy Councillor with the prospect of retirement on a comfortable pension and possibly the Cross of St
There is the story of Senator Sokolov who in full tide of Revolution came to a meeting of the Senate one day in civilian clothes and was not admitted because he did not wear the prescribed livery of the Tsars service  It was against this background of a whole nation in ferment and disintegration that the pageant of the Rising of the Russian Masses unrolled
Chapter II                            The Coming Storm  IN September General Kornilov marched on Petrograd to make himself military dictator of Russia
Behind him was suddenly revealed the mailed fist of the bourgeoisie boldly attempting to crush the Revolution
Some of the Socialist Ministers were implicated even Kerensky was under suspicion
1 Savinkov summoned to explain to the Central Committee of his party the Socialist Revolutionaries refused and was expelled
Kornilov was arrested by the Soldiers Committees
Generals were dismissed Ministers suspended from their functions and the Cabinet fell
Kerensky tried to form a new Government including the Cadets party of the bourgeoisie
His party the Socialist Revolutionaries ordered him to exclude the Cadets
Kerensky declined to obey and threatened to resign from the Cabinet if the Socialists insisted
However popular feeling ran so high that for the moment he did not dare oppose it and a temporary Directorate of Five of the old Ministers with Kerensky at the head assumed the power until the question should be settled
The Kornilov affair drew together all the Socialist groupsmoderates as well as revolutionistsin a passionate impulse of selfdefence
A new Government must be created responsible to the elements supporting the Revolution
So the _Tsayeekah_ invited the popular organisations to send delegates to a Democratic Conference which should meet at Petrograd in September
In the _Tsayeekah_ three factions immediately appeared
The Bolsheviki demanded that the AllRussian Congress of Soviets be summoned and that they take over the power
The centre Socialist Revolutionaries led by Tchernov joined with the Left Socialist Revolutionaries led by Kamkov and Spiridonova the Mensheviki Internationalists under Martov and the centre Mensheviki   See Notes and Explanations
 represented by Bogdanov and Skobeliev in demanding a purely Socialist Government
Tseretelli Dan and Lieber at the head of the right wing Mensheviki and the right Socialist Revolutionaries under Avksentiev and Gotz insisted that the propertied classes must be represented in the new Government
Almost immediately the Bolsheviki won a majority in the Petrograd Soviet and the Soviets of Moscow Kiev Odessa and other cities followed suit
Alarmed the Mensheviki and Socialist Revolutionaries in control of the _Tsayeekah_ decided that after all they feared the danger of Kornilov less than the danger of Lenin
They revised the plan of representation in the Democratic Conference See App
2 admitting more delegates from the Cooperative Societies and other conservative bodies
Even this packed assembly at first voted for a _Coalition Government without the Cadets
_ Only Kerenskys open threat of resignation and the alarming cries of the moderate Socialists that the Republic is in danger persuaded the Conference by a small majority to declare in favour of the principle of coalition with the bourgeoisie and to sanction the establishment of a sort of consultative Parliament without any legislative power called the Provisional Council of the Russian Republic
In the new Ministry the propertied classes practically controlled and in the Council of the Russian Republic they occupied a disproportionate number of seats
The fact is that the _Tsayeekah_ no longer represented the rank and file of the Soviets and had illegally refused to call another AllRussian Congress of Soviets due in September
It had no intention of calling this Congress or of allowing it to be called
Its official organ _Izviestia_ News began to hint that the function of the Soviets was nearly at an end See App
At this time too the new Government announced as part of its policy the liquidation of irresponsible organisationsi
The Bolsheviki responded by summoning the AllRussian Soviets to meet at Petrograd on November 2 and take over the Government of Russia
At the same time they withdrew from the Council of the Russian Republic stating that they would not participate in a Government of Treason to the People
4  The withdrawal of the Bolsheviki however did not bring tranquillity to the illfated Council
The propertied classes now in a position of power became arrogant
The Cadets declared that the Government had no legal right to declare Russia a republic
They demanded stern measures in the Army and Navy to destroy the Soldiers and Sailors Committees and denounced the Soviets
On the other side of the chamber the Mensheviki Internationalists and the Left Socialist Revolutionaries advocated immediate peace land to the peasants and workers control of industrypractically the Bolshevik programme
I heard Martovs speech in answer to the Cadets
Stooped over the desk of the tribune like the mortally sick man he was and speaking in a voice so hoarse it could hardly be heard he shook his finger toward the right benches  You call us defeatists but the real defeatists are those who wait for a more propitious moment to conclude peace insist upon postponing peace until later until nothing is left of the Russian army until Russia becomes the subject of bargaining between the different imperialist groups
You are trying to impose upon the Russian people a policy dictated by the interests of the bourgeoisie
The question of peace should be raised without delay
You will see then that not in vain has been the work of those whom you call German agents of those Zimmerwaldists  who in all the  Members of the revoloutionary internationalist wing of the Socialists of Europe socalled because of their participation in the International Conference held at Zimmerwald Switzerland in 1915 lands have prepared the awakening of the conscience of the democratic masses
  Between these two groups the Mensheviki and Socialist Revolutionaries wavered irresistibly forced to the left by the pressure of the rising dissatisfaction of the masses
Deep hostility divided the chamber into irreconcilable groups
This was the situation when the longawaited announcement of the Allied Conference in Paris brought up the burning question of foreign policy
Theoretically all Socialist parties in Russia were in favour of the earliest possible peace on democratic terms
As long ago as May 1917 the Petrograd Soviet then under control of the Mensheviki and Socialist Revolutionarieshad proclaimed the famous Russian peaceconditions
They had demanded that the Allies hold a conference to discuss waraims
This conference had been promised for August then postponed until September then until October and now it was fixed for November 10th
The Provisional Government suggested two representativesGeneral Alexeyev reactionary military man and Terestchenko Minister of Foreign Affairs
The Soviets chose Skobeliev to speak for them and drew up a manifesto the famous _nakaz_ See App
The Provisional Government  objected to Skobeliev and his _nakaz_ the Allied ambassadors protested and finally Bonar Law in the British House of Commons in answer to a question responded coldly As far as I know the Paris Conference will not discuss the aims of the war at all but only the methods of conducting it
  At this the conservative Russian press was jubilant and the Bolsheviki cried See where the compromising tactics of the Mensheviki and Socialist Revolutionaries have led them  Along a thousand miles of front the millions of men in Russias armies stirred like the sea rising pouring into the capital their hundreds upon hundreds of delegations crying Peace Peace  I went across the river to the Cirque Moderne to one of the great popular meetings which occurred all over the city more numerous night after night
The bare gloomy amphitheatre lit by five tiny lights hanging from a thin wire was packed from the ring up the steep sweep of grimy benches to the very roofsoldiers sailors workmen women all listening as if their lives depended upon it
A soldier was speakingfrom the Five Hundred and Fortyeight Division wherever and whatever that was  Comrades he cried and there was real anguish in his drawn face and despairing gestures
The people at the top are always calling upon us to sacrifice more sacrifice more while those who have everything are left unmolested
Would we invite German generals to serve on our Staff Well were at war with the capitalists too and yet we invite them into our Government
The soldier says Show me what I am fighting for
Is it Constantinople or is it free Russia Is it the democracy or is it the capitalist plunderers If you can prove to me that I am defending the Revolution then Ill go out and fight without capital punishment to force me
  When the land belongs to the peasants and the factories to the workers and the power to the Soviets then well know we have something to fight for and well fight for it  In the barracks the factories on the streetcorners end less soldier speakers all clamouring for an end to the war declaring that if the Government did not make an energetic effort to get peace the army would leave the trenches and go home
The spokesman for the Eighth Army  We are weak we have only a few men left in each company
They must give us food and boots and reinforcements or soon there will be left only empty trenches
either let the Government end the war or support the Army
  For the Fortysixth Siberian Artillery  The officers will not work with our Committees they betray us to the enemy they apply the death penalty to our agitators and the counterrevolutionary Government supports them
We thought that the Revolution would bring peace
But now the Government forbids us even to talk of such things and at the same time doesnt give us enough food to live on or enough ammunition to fight with
  From Europe came rumours of peace at the expense of Russia
News of the treatment of Russian troops in France added to the discontent
The First Brigade had tried to replace its officers with Soldiers Committees like their comrades at home and had refused an order to go to Salonika demanding to be sent to Russia
They had been surrounded and starved and then fired on by artillery and many killed
On October 29th I went to the whitemarble and crimson hall of the Marinsky palace where the Council of the Republic sat to hear Terestchenkos declaration of the Governments foreign policy awaited with such terrible anxiety by all the peacethirsty and exhausted land
A tall impeccablydressed young man with a smooth face and high cheekbones suavely reading his careful noncommittal speech
Only the same platitudes about crushing German militarism with the help of the Alliesabout the state interests of Russia about the embarrassment caused by Skobelievs _nakaz
_ He ended with the keynote  Russia is a great power
Russia will remain a great power whatever happens
We must all defend her we must show that we are defenders of a great ideal and children of a great power
The reactionaries wanted a strong imperialist policy the democratic parties wanted an assurance that the Government would press for peace
I reproduce an editorial in _Rabotchi i Soldat_ Worker and Soldier organ of the Bolshevik Petrograd Soviet  THE GOVERNMENTS ANSWER TO THE TRENCHES  The most taciturn of our Ministers Mr
Terestchenko has actually told the trenches the following  1
There is no use for the democracy to discuss the possibility or impossibility of a winter campaign
That will be decided by the Governments of our Allies
The 1st of July offensive was beneficial and a very happy affair
It is not true that our Allies do not care about us
The Minister has in his possession very important declarations
Declarations What about deeds What about the behaviour of the British fleet See App
9 The parleying of the British king with exiled counterrevolutionary General Gurko The Minister did not mention all this
The _nakaz_ to Skobeliev is bad the Allies dont like it and the Russian diplomats dont like it
In the Allied Conference we must all speak one language
What is the way out The solution is faith in the Allies and in Terestchenko
That is how the Government replied to the trenches about peace  Now in the background of Russian politics began to form the vague outlines of a sinister powerthe Cossacks
_Novaya Zhizn_ New Life Gorkys paper called attention to their activities  At the beginning of the Revolution the Cossacks refused to shoot down the people
When Kornilov marched on Petrograd they refused to follow him
From passive loyalty to the Revolution the Cossacks have passed to an active political offensive against it
From the background of the Revolution they have suddenly advanced to the front of the stage
Kaledin _ataman_ of the Don Cossacks had been dismissed by the Provisional Government for his complicity in the Kornilov affair
He flatly refused to resign and surrounded by three immense Cossack armies lay at Novotcherkask plotting and menacing
So great was his power that the Government was forced to ignore his insubordination
More than that it was compelled formally to recognise the Council of the Union of Cossack Armies and to declare illegal the newlyformed Cossack Section of the Soviets
In the first part of October a Cossack delegation called upon Kerensky arrogantly insisting that the charges against Kaledin be dropped and reproaching the MinisterPresident for yielding to the Soviets
Kerensky agreed to let Kaledin alone and then is reported to have said In the eyes of the Soviet leaders I am a despot and a tyrant
As for the Provisional Government not only does it not depend upon the Soviets but it considers it regrettable that they exist at all
  At the same time another Cossack mission called upon the British ambassador treating with him boldly as representatives of the free Cossack people
  In the Don something very like a Cossack Republic had been established
The Kuban declared itself an independent Cossack State
The Soviets of RostovonDon and Yekaterinburg were dispersed by armed Cossacks and the headquarters of the Coal Miners Union at Kharkov raided
In all its manifestations the Cossack movement was antiSocialist and militaristic
Its leaders were nobles and great landowners like Kaledin Kornilov Generals Dutov Karaulov and Bardizhe and it was backed by the powerful merchants and bankers of Moscow
In Ukraine in Finland Poland White Russia the nationalist movements gathered strength and became bolder
The local Governments controlled by the propertied classes claimed autonomy refusing to obey orders from Petrograd
At Helsingfors the Finnish Senate declined to loan money to the Provisional Government declared Finland autonomous and demanded the withdrawal of Russian troops
The bourgeois Rada at Kiev extended the boundaries of Ukraine until they included all the richest agricultural lands of South Russia as far east as the Urals and began the formation of a national army
Premier Vinnitchenko hinted at a separate peace with Germanyand the Provisional Government was helpless
Siberia the Caucasus demanded separate Constituent Assemblies
And in all these countries there was the beginning of a bitter struggle between the authorities and the local Soviets of Workers and Soldiers Deputies
Hundreds of thousands of soldiers were deserting the front and beginning to move in vast aimless tides over the face of the land
The peasants of Tambov and Tver Governments tired of waiting for the land exasperated by the repressive measures of the Government were burning manorhouses and massacring landowners
Immense strikes and lockouts convulsed Moscow Odessa and the coalmines of the Don
Transportation was paralysed the army was starving and in the big cities there was no bread
The Government torn between the democratic and reactionary factions could do nothing when forced to act it always supported the interests of the propertied classes
Cossacks were sent to restore order among the peasants to break the strikes
In Tashkent Government authorities suppressed the Soviet
In Petrograd the Economic Council established to rebuild the shattered economic life of the country came to a deadlock between the opposing forces of capital and labour and was dissolved by Kerensky
The old rgime military men backed by Cadets demanded that harsh measures be adopted to restore discipline in the Army and the Navy
In vain Admiral Verderevsky the venerable Minister of Marine and General Verkhovsky Minister of War insisted that only a new voluntary democratic discipline based on cooperation with the soldiers and sailors Committees could save the army and navy
The reactionaries seemed determined to provoke popular anger
More and more openly the bourgeois press defended him speaking of him as the great Russian patriot
 Burtzevs paper _Obshtchee Dielo_ Common Cause called for a dictatorship of Kornilov Kaledin and Kerensky  I had a talk with Burtzev one day in the press gallery of the Council of the Republic
A small stooped figure with a wrinkled face eyes nearsighted behind thick glasses untidy hair and beard streaked with grey
Mark my words young man What Russia needs is a Strong Man
We should get our minds off the Revolution now and concentrate on the Germans
Bunglers bunglers to defeat Kornilov and back of the bunglers are the German agents
  On the extreme right the organs of the scarcelyveiled Monarchists Purishkevitchs _Narodny Tribun_ Peoples Tribune _Novaya Rus_ New Russia and _Zhivoye Slovo_ Living Word openly advocated the extermination of the revolutionary democracy
On the 23rd of October occurred the naval battle with a German squadron in the Gulf of Riga
On the pretext that Petrograd was in danger the Provisional Government drew up plans for evacuating the capital
First the great munitions works were to go distributed widely throughout Russia and then the Government itself was to move to Moscow
Instantly the Bolsheviki began to cry out that the Government was abandoning the Red Capital in order to weaken the Revolution
Riga had been sold to the Germans now Petrograd was being betrayed  The bourgeois press was joyful
At Moscow said the Cadet paper _Ryetch_ Speech the Government can pursue its work in a tranquil atmosphere without being interfered with by anarchists
 Rodzianko leader of the right wing of the Cadet party declared in _Utro Rossii_ The Morning of Russia that the taking of Petrograd by the Germans would be a blessing because it would destroy the Soviets and get rid of the revolutionary Baltic Fleet  Petrograd is in danger he wrote
I say to myself Let God take care of Petrograd
 They fear that if Petrograd is lost the central revolutionary organisations will be destroyed
To that I answer that I rejoice if all these organisations are destroyed for they will bring nothing but disaster upon Russia
With the taking of Petrograd the Baltic Fleet will also be destroyed
But there will be nothing to regret most of the battleships are completely demoralised
In the face of a storm of popular disapproval the plan of evacuation was repudiated
Meanwhile the Congress of Soviets loomed over Russia like a thundercloud shot through with lightnings
It was opposed not only by the Government but by all the moderate Socialists
The Central Army and Fleet Committees the Central Committees of some of the Trade Unions the Peasants Soviets but most of all the _Tsayeekah_ itself spared no pains to prevent the meeting
_Izviestia_ and _Golos Soldata_ Voice of the Soldier newspapers founded by the Petrograd Soviet but now in the hands of the _Tsayeekah_ fiercely assailed it as did the entire artillery of the Socialist Revolutionary party press _Dielo Naroda_ Peoples Cause and _Volia Naroda_ Peoples Will
Delegates were sent through the country messages flashed by wire to committees in charge of local Soviets to Army Committees instructing them to halt or delay elections to the Congress
Solemn public resolutions against the Congress declarations that the democracy was opposed to the meeting so near the date of the Constituent Assembly representatives from the Front from the Union of Zemstvos the Peasants Union Union of Cossack Armies Union of Officers Knights of St
 The Council of the Russian Republic was one chorus of disapproval
The entire machinery set up by the Russian Revolution of March functioned to block the Congress of Soviets
On the other hand was the shapeless will of the proletariatthe workmen common soldiers and poor peasants
Many local Soviets were already Bolshevik then there were the organisations of the industrial workers the _FabritchnoZavodskiye Comitieti_ FactoryShop Committees and the insurgent Army and Fleet organisations
In some places the people prevented from electing their regular Soviet delegates held rump meetings and chose one of their number to go to Petrograd
In others they smashed the old obstructionist committees and formed new ones
A groundswell of revolt heaved and cracked the crust which had been slowly hardening on the surface of revolutionary fires dormant all those months
Only an spontaneous massmovement could bring about the AllRussian Congress of Soviets
Day after day the Bolshevik orators toured the barracks and factories violently denouncing this Government of civil war
 One Sunday we went on a topheavy steam tram that lumbered through oceans of mud between stark factories and immense churches to _Obukhovsky Zavod_ a Government munitionsplant out on the Schlsselburg Prospekt
The meeting took place between the gaunt brick walls of a huge unfinished building ten thousand blackclothed men and women packed around a scaffolding draped in red people heaped on piles of lumber and bricks perched high upon shadowy girders intent and thundervoiced
Through the dull heavy sky now and again burst the sun flooding reddish light through the skeleton windows upon the mass of simple faces upturned to us
Lunatcharsky a slight studentlike figure with the sensitive face of an artist was telling why the power must be taken by the Soviets
Nothing else could guarantee the Revolution against its enemies who were deliberately ruining the country ruining the army creating opportunities for a new Konilov
A soldier from the Rumanian front thin tragical and fierce cried Comrades We are starving at the front we are stiff with cold
I ask the American comrades to carry word to America that the Russians will never give up their Revolution until they die
We will hold the fort with all our strength until the peoples of the world rise and help us Tell the American workers to rise and fight for the Social Revolution  Then came Petrovsky slight slowvoiced implacable Now is the time for deeds not words
The economic situation is bad but we must get used to it
But let them know that they can go too farthat if they dare to lay their hands upon the organisations of the proletariat we will sweep them away like scum from the face of the earth  The Bolshevik press suddenly expanded
Besides the two party papers _Rabotchi Put_ and _Soldat_ Soldier there appeared a new paper for the peasants _Derevenskaya Byednota_ Village Poorest poured out in a daily halfmillion edition and on October 17th _Rabotchi i Soldat
_ Its leading article summed up the Bolshevik point of view  The fourth years campaign will mean the annihilation of the army and the country
Counterrevolutionists rejoice in the peoples misfortunes
The peasants brought to desperation come out in open rebellion the landlords and Government authorities massacre them with punitive expeditions factories and mines are closing down workmen are threatened with starvation
The bourgeoisie and its Generals want to restore a blind discipline in the army
Supported by the bourgeoisie the Kornilovtsi are openly getting ready to break up the meeting of the Constituent Assembly
This paper stands for the people and by the peoplethe poor classes workers soldiers and peasants
The people can only be saved by the completion of the Revolution
and for this purpose the full power must be in the hands of the Soviets
This paper advocates the following All power to the Sovietsboth in the capital and in the provinces
Landlord estateswithout compensationto the peasants
A faithfully and honestly elected Constituent Assembly
It is interesting to reproduce here a passage from that same paperthe organ of those Bolsheviki so well known to the world as German agents  The German kaiser covered with the blood of millions of dead people wants to push his army against Petrograd
Let us call to the German workmen soldiers and peasants who want peace not less than we do to
stand up against this damned war  This can be done only by a revolutionary Government which would speak really for the workmen soldiers and peasants of Russia and would appeal over the heads of the diplomats directly to the German troops fill the German trenches with proclamations in the German language
Our airmen would spread these proclamations all over Germany
In the Council of the Republic the gulf between the two sides of the chamber deepened day by day
The propertied classes cried Karelin for the Left Socialist Revolutionaries want to exploit the revolutionary machine of the State to bind Russia to the warchariot of the Allies The revolutionary parties are absolutely against this policy
  Old Nicholas Tchaikovsky representing the Populist Socialists spoke against giving the land to the peasants and took the side of the Cadets We must have immediately strong discipline in the army
Since the beginning of the war I have not ceased to insist that it is a crime to undertake social and economic reforms in wartime
We are committing that crime and yet I am not the enemy of these reforms because I am a Socialist
  Cries from the Left We dont believe you Mighty applause from the Right
Adzhemov for the Cadets declared that there was no necessity to tell the army what it was fighting for since every soldier ought to realise that the first task was to drive the enemy from Russian territory
Kerensky himself came twice to plead passionately for national unity once bursting into tears at the end
The assembly heard him coldly interrupting with ironical remarks
Smolny Institute headquarters of the _Tsayeekah_ and of the Petrograd Soviet lay miles out on the edge of the city beside the wide Neva
I went there on a streetcar moving snaillike with a groaning noise through the cobbled muddy streets and jammed with people
At the end of the line rose the graceful smokeblue cupolas of Smolny Convent outlined in dull gold beautiful and beside it the great barracks like faade of Smolny Institute two hundred yards long and three lofty stories high the Imperial arms carved hugely in stone still insolent over the entrance
Under the old rgime a famous conventschool for the daughters of the Russian nobility patronised by the Tsarina herself the Institute had been taken over by the revolutionary organisations of workers and soldiers
Within were more than a hundred huge rooms white and bare on their doors enamelled plaques still informing the passerby that within was Ladies Classroom Number 4 or Teachers Bureau but over these hung crudelylettered signs evidence of the vitality of the new order Central Committee of the Petrograd Soviet and _Tsayeekah_ and Bureau of Foreign Affairs Union of Socialist Soldiers Central Committee of the AllRussian Trade Unions FactoryShop Committees Central Army Committee and the central offices and caucusrooms of the political parties
The long vaulted corridors lit by rare electric lights were thronged with hurrying shapes of soldiers and workmen some bent under the weight of huge bundles of newspapers proclamations printed propaganda of all sorts
The sound of their heavy boots made a deep and incessant thunder on the wooden floor
Signs were posted up everywhere Comrades For the sake of your health preserve cleanliness Long tables stood at the head of the stairs on every floor and on the landings heaped with pamphlets and the literature of the different political parties for sale
The spacious lowceilinged refectory downstairs was still a diningroom
For two rubles I bought a ticket entitling me to dinner and stood in line with a thousand others waiting to get to the long servingtables where twenty men and women were ladling from immense cauldrons cabbage soup hunks of meat and piles of _kasha_ slabs of black bread
The benches along the wooden tables were packed with hungry proletarians wolfing their food plotting shouting rough jokes across the room
Graphic page33  text of placard in russian translation follows  COMRADES FOR THE SAKE OF YOUR HEALTH PRESERVE CLEANLINESS
Upstairs was another eatingplace reserved for the _Tsayeekah_ though every one went there
Here could be had bread thickly buttered and endless glasses of tea
In the south wing on the second floor was the great hall of meetings the former ballroom of the Institute
A lofty white room lighted by glazedwhite chandeliers holding hundreds of ornate electric bulbs and divided by two rows of massive columns at one end a dais flanked with two tall manybranched light standards and a gold frame behind from which the Imperial portrait had been cut
Here on festal occasions had been banked brilliant military and ecclesiastical uniforms a setting for Grand Duchesses
Just across the hall outside was the office of the Credentials Committee for the Congress of Soviets
I stood there watching the new delegates come inburly bearded soldiers workmen in black blouses a few longhaired peasants
The girl in chargea member of Plekhanovs _Yedinstvo_  groupsmiled contemptuously
These are  See Notes and Explanations very different people from the delegates to the first _Siezd_ Congress she remarked
See how rough and ignorant they look The Dark People
 It was true the depths of Russia had been stirred and it was the bottom which came uppermost now
The Credentials Committee appointed by the old _Tsayeekah_ was challenging delegate after delegate on the ground that they had been illegally elected
Karakhan member of the Bolshevik Central Committee simply grinned
Never mind he said When the time comes well see that you get your seats
  _Rabotchi i Soldat_ said  The attention of delegates to the new AllRussian Congress is called to attempts of certain members of the Organising Committee to break up the Congress by asserting that it will not take place and that delegates had better leave Petrograd
It was evident that a quorum would not come together by November 2 so the opening of the Congress was postponed to the 7th
But the whole country was now aroused and the Mensheviki and Socialist Revolutionaries realising that they were defeated suddenly changed their tactics and began to wire frantically to their provincial organisations to elect as many moderate Socialist delegates as possible
At the same time the Executive Committee of the Peasants Soviets issued an emergency call for a Peasants Congress to meet December 13th and offset whatever action the workers and soldiers might take
What would the Bolsheviki do Rumours ran through the city that there would be an armed demonstration a _vystuplennie_coming out of the workers and soldiers
The bourgeois and reactionary press prophesied insurrection and urged the Government to arrest the Petrograd Soviet or at least to prevent the meeting of the Congress
Such sheets as _Novaya Rus_ advocated a general Bolshevik massacre
Gorkys paper _Novaya Zhizn_ agreed with the Bolsheviki that the reactionaries were attempting to destroy the Revolution and that if necessary they must be resisted by force of arms but all the parties of the revolutionary democracy must present a united front
As long as the democracy has not organised its principal forces so long as the resistance to its influence is still strong there is no advantage in passing to the attack
But if the hostile elements appeal to force then the revolutionary democracy should enter the battle to seize the power and it will be sustained by the most profound strata of the people
Gorky pointed out that both reactionary and Government newspapers were inciting the Bolsheviki to violence
An insurrection however would prepare the way for a new Kornilov
Potressov in the Menshevik _Dien_ Day published a sensational story accompanied by a map which professed to reveal the secret Bolshevik plan of campaign
As if by magic the walls were covered with warnings See App
10 proclamations appeals from the Central Committees of the moderate and conservative factions and the _Tsayeekah_ denouncing any demonstrations imploring the workers and soldiers not to listen to agitators
For instance this from the Military Section of the Socialist Revolutionary party  Again rumours are spreading around the town of an intended _vystuplennie
_ What is the source of these rumours What organisation authorises these agitators who preach insurrection The Bolsheviki to a question addressed to them in the _Tsayeekah_ denied that they have anything to do with it
But these rumours themselves carry with them a great danger
It may easily happen that not taking into consideration the state of mind of the majority of the workers soldiers and peasants individual hotheads will call out part of the workers and soldiers on the streets inciting them to an uprising
In this fearful time through which revolutionary Russia is passing any insurrection can easily turn into civil war and there can result from it the destruction of all organisations of the proletariat built up with so much labour
The counterrevolutionary plotters are planning to take advantage of this insurrection to destroy the Revolution open the front to Wilhelm and wreck the Constituent Assembly
Stick stubbornly to your posts Do not come out  On October 28th in the corridors of Smolny I spoke with Kameniev a little man with a reddish pointed beard and Gallic gestures
He was not at all sure that enough delegates would come
If there _is_ a Congress he said it will represent the overwhelming sentiment of the people
If the majority is Bolshevik as I think it will be we shall demand that the power be given to the Soviets and the Provisional Government must resign
  Volodarsky a tall pale youth with glasses and a bad complexion was more definite
The LieberDans and the other compromisers are sabotaging the Congress
If they succeed in preventing its meetingwell then we are realists enough not to depend on _that_  Under date of October 29th I find entered in my notebook the following items culled from the newspapers of the day  Moghilev General Staff Headquarters
Concentration here of loyal Guard Regiments the Savage Division Cossacks and Death Battalions
The _yunkers_ of the Officers Schools of Pavlovsk Tsarskoye Selo and Peterhof ordered by the Government to be ready to come to Petrograd
Part of the Armoured Car Division of the Petrograd garrism stationed in the Winter Palace
Upon orders signed by Trotzky several thousand rifles delivered by the Government Arms Factory at Sestroretzk to delegates of the Petrograd workmen
At a meeting of the City Militia of the Lower Liteiny Quarter a resolution demanding that all power be given to the Soviets
This is just a sample of the confused events of those feverish days when everybody knew that something was going to happen but nobody knew just what
At a meeting of the Petrograd Soviet in Smolny the night of October 30th Trotzky branded the assertions of the bourgeois press that the Soviet contemplated armed insurention as an attempt of the reactionaries to discredit and wreck the Congress of Soviets
The Petrograd Soviet he declared had not ordered any _uystuplennie
_ If it is necessary we shall do so and we will be supported by the Petrogruad garrison
They the Government are preparing a counterrevolution and we shall answer with an offensive which will be merciless and decisive
  It is true that the Petrograd Soviet had not ordered a demonstration but the Central Committee of the Bolshevik party was considering the question of insurrection
There were present all the party intellectuals the leadersand delegates of the Petrograd workers and garrison
Alone of the intellectuals Lenin and Trotzky stood for insurrection
Insurrection was defeated  Then arose a rough workman his face convulsed with rage
I speak for the Petrograd proletariat he said harshly
Have it your own way but I tell you now that if you allow the Soviets to be destroyed _were through with you_ Some soldiers joined him
And after that they voted againinsurrection won
However the right wing of the Bolsheviki led by Riazanov Kameniev and Zinoviev continued to campaign against an armed rising
On the morning of October 31st appeared in _Rabotchi Put_ the first instalment of Lenins Letter to the Comrades See App
11 one of the most audacious pieces of political propaganda the world has ever seen
In it Lenin seriously presented the arguments in favour of insurrection taking as text the objections of Kameniev and Riazonov
Either we must abandon our slogan All Power to the Soviets  he wrote or else we must make an insurrection
  That same afternoon Paul Miliukov leader of the Cadets made a brilliant bitter speech See App
12 in the Council of the Republic branding the Skobeliev _nakaz_ as proGerman declaring that the revolutionary democracy was destroying Russia sneering at Terestchenko and openly declaring that he preferred German diplomacy to Russian
The Left benches were one roaring tumult all through
On its part the Government could not ignore the significance of the success of the Bolshevik propaganda
On the 29th joint commission of the Government and the Council of the Republic hastily drew up two laws one for giving the land temporarily to the peasants and the other for pushing an energetic foreign policy of peace
The next day Kerensky suspended capital punishment in the army
That same afternoon was opened with great ceremony the first session of the new Commission for Strengthening the Republican Rgime and Fighting Against Anarchy and CounterRevolutionof which history shows not the slightest further trace
The following morning with two other correspondents I interviewed Kerensky See App
The Russian people he said bitterly are suffering from economic fatigueand from disillusionment with the Allies The world thinks that the Russian Revolution is at an end
Stormy was the allnight meeting of the Petrograd Soviet the 30th of October at which I was present
The moderate Socialist intellectuals officers members of Army Committees the _Tsayeekah_ were there in force
Against them rose up workmen peasants and common soldiers passionate and simple
A peasant told of the disorders in Tver which he said were caused by the arrest of the Land Committees
This Kerensky is nothing but a shield to the _pomieshtchiki_ landowners he cried
They know that at the Constituent Assembly we will take the land anyway so they are trying to destroy the Constituent Assembly  A machinist from the Putilov works described how the superintendents were closing down the departments one by one on the pretext that there was no fuel or raw materials
The FactoryShop Committee he declared had discovered huge hidden supplies
They want to starve usor drive us to violence  Among the soldiers one began Comrades I bring you greetings from the place where men are digging their graves and call them trenches  Then arose a tall gaunt young soldier with flashing eyes met with a roar of welcome
It was Tchudnovsky reported killed in the July fighting and now risen from the dead
The soldier masses no longer trust their officers
Even the Army Committees who refused to call a meeting of our Soviet betrayed us
The masses of the soldiers want the Constituent Assembly to be held exactly when it was called for and those who dare to postpone it will be cursedand not only platonic curses either for the Army has guns too
  He told of the electoral campaign for the Constituent now raging in the Fifth Army
The officers and especially the Mensheviki and the Socialist Revolutionaries are trying deliberately to cripple the Bolsheviki
Our papers are not allowed to circulate in the trenches
Our speakers are arrested  Why dont you speak about the lack of bread shouted another soldier
Man shall not live by bread alone answered Tchudnovsky sternly
Followed him an officer delegate from the Vitebsk Soviet a Menshevik _oboronetz
The trouble is not with the Government but with the war
and the war must be won before any change At this hoots and ironical cheers
These Bolshevik agitators are demagogues The hall rocked with laughter
Let us for a moment forget the class struggle But he got no farther
A voice yelled Dont you wish we would  Petrograd presented a curious spectacle in those days
In the factories the committerooms were filled with stacks of rifles couriers came and went the Red Guard  drilled
In all the  See Notes and Explanations barracks meetings every night and all day long interminable hot arguments
On the streets the crowds thickened toward gloomy evening pouring in slow voluble tides up and down the Nevsky fighting for the newspapers
Holdups increased to such an extent that it was dangerous to walk down side streets
On the Sadovaya one afternoon I saw a crowd of several hundred people beat and trample to death a soldier caught stealing
Mysterious individuals circulated around the shivering women who waited in _queue_ long cold hours for bread and milk whispering that the Jews had cornered the food supplyand that while the people starved the Soviet members lived luxuriously
At Smolny there were strict guards at the door and the outer gates demanding everybodys pass
The committeerooms buzzed and hummed all day and all night hundreds of soldiers and workmen slept on the floor wherever they could find room
Upstairs in the great hall a thousand people crowded to the uproarious sessions of the Petrograd Soviet
Gambling clubs functioned hectically from dusk to dawn with champagne flowing and stakes of twenty thousand rubles
In the centre of the city at night prostitutes in jewels and expensive furs walked up and down crowded the cafs
Monarchist plots German spies smugglers hatching schemes
And in the rain the bitter chill the great throbbing city under grey skies rushing faster and faster towardwhat                                Chapter III                                On the Eve  IN the relations of a weak Government and a rebellious people there comes a time when every act of the authorities exasperates the masses and every refusal to act excites their contempt
The proposal to abandon Petrograd raised a hurricane Kerenskys public denial that the Government had any such intention was met with hoots of derision
Pinned to the wall by the pressure of the Revolution cried _Rabotchi Put_ the Government of provisional bourgeois tries to get free by giving out lying assurances that it never thought of fleeing from Petrograd and that it didnt wish to surrender the capital
In Kharkov thirty thousand coal miners organised adopting the preamble of the I
constitution The working class and the employing class have nothing in common
 Dispersed by Cossacks some were locked out by the mineowners and the rest declared a general strike
Minister of Commerce and Industry Konovalov appointed his assistant Orlov with plenary powers to settle the trouble
But the _Tsayeekah_ not only supported his appointment but refused to demand that the Cossacks be recalled from the Don Basin
This was followed by the dispersal of the Soviet at Kaluga
The Bolsheviki having secured a majority in the Soviet set free some political prisoners
With the sanction of the Government Commissar the Municipal Duma called in troops from Minsk and bombarded the Soviet headquarters with artillery
The Bolsheviki yielded but as they left the building Cossacks attacked them crying This is what well do to all the other Bolshevik Soviets including those of Moscow and Petrograd This incident sent a wave of panic rage throughout Russia
In Petrograd was ending a regional Congress of Soviets of the North presided over by the Bolshevik Krylenko
By an immense majority it resolved that all power should be assumed by the AllRussian Congress and concluded by greeting the Bolsheviki in prison bidding them rejoice for the hour of their liberation was at hand
At the same time the first AllRussian Conference of FactoryShop Committees See App
1 declared emphatically for the Soviets and continued significantly  After liberating themselves politically from Tsardom the workingclass wants to see the democratic rgime triumphant in the sphere of its productive activity
This is best expressed by Workers Control over industrial production which naturally arose in the atmosphere of economic decomposition created by the criminal policy of the dominating classes
The Union of Railwaymen was demanding the resignation of Liverovsky Minister of Ways and Communications
In the name of the _Tsayeekah_ Skobeliev insisted that the _nakaz_ be presented at the Allied Conference and formally protested against the sending of Terestchenko to Paris
General Verkhovsky unable to accomplish his reorganisation of the army only came to Cabinet meetings at long intervals
On November 3d Burtzevs _Obshtchee Dielo_ came out with great headlines  Citizens Save the fatherland  I have just learned that yesterday at a meeting of the Commission for National Defence Minister of War General Verkhovsky one of the principal persons responsible for the fall of Kornilov proposed to sign a separate peace independently of the Allies
That is treason to Russia  Terestchenko declared that the Provisional Government had not even examined Verkhovskys proposition
You might think said Terestchenko that we were in a madhouse  The members of the Commission were astounded at the Generals words
It is direct treason to Russia  Kerensky Terestchenko and Nekrassov must immediately answer us concerning the words of Verkhovsky
Citizens arise  Russia is being sold  Save her  What Verkhovsky really said was that the Allies must be pressed to offer peace because the Russian army could fight no longer
Both in Russia and abroad the sensation was tremendous
Verkhovsky was given indefinite leave of absence for illhealth and left the Government
Sunday November 4th was designated as the Day of the Petrograd Soviet with immense meetings planned all over the city ostensibly to raise money for the organisation and the press really to make a demonstration of strength
Suddenly it was announced that on the same day the Cossacks would hold a _Krestny Khod_Procession of the Crossin honour of the Ikon of 1612 through whose miraculous intervention Napoleon had been driven from Moscow
The atmosphere was electric a spark might kindle civil war
The Petrograd Soviet issued a manifesto headed BrothersCossacks  You Cossacks are being incited against us workers and soldiers
This plan of Cain is being put into operation by our common enemies the oppressors the privileged classesgenerals bankers landlords former officials former servants of the Tsar
We are hated by all grafters rich men princes nobles generals including your Cossack generals
They are ready at any moment to destroy the Petrograd Soviet and crush the Revolution
On the 4th of November somebody is organising a Cossack religious procession
It is a question of the free consciousness of every individual whether he will or will not take part in this procession
We do not interfere in this matter nor do we obstruct anybody
However we warn you Cossacks Look out and see to it that under the pretext of a _Krestni Khod_ your Kaledins do not instigate you against workmen against soldiers
In the barracks and the workingclass quarters of the town the Bolsheviki were preaching All Power to the Soviets and agents of the Dark Forces were urging the people to rise and slaughter the Jews shopkeepers Socialist leaders
On one side the Monarchist press inciting to bloody repressionon the other Lenins great voice roaring Insurrection
We cannot wait any longer  Even the bourgeois press was uneasy
2 _Birjevya Viedomosti_ Exchange Gazette called the Bolshevik propaganda an attack on the most elementary principles of societypersonal security and the respect for private property
  Graphic page46 Appeal of the Petrograd Soviet  Appeal of the Petrograd Soviet to the Cosacks to call off their _Krestny Khod_the religious procession planned for November 4th our calendar
The Petrograd Soviet of Workers and Soldiers Deputies addresses you
  But it was the moderate Socialist journals which were the most hostile
3 The Bolsheviki are the most dangerous enemies of the Revolution declared _Dielo Naroda
_ Said the Menshevik _Dien_ The Government ought to defend itself and defend us
 Plekhanovs paper _Yedinstvo_ Unity See App
4 called the attention of the Government to the fact that the Petrograd workers were being armed and demanded stern measures against the Bolsheviki
Daily the Government seemed to become more helpless
The columns of the morning papers were filled with accounts of the most audacious robberies and murders and the criminals were unmolested
On the other hand armed workers patrolled the streets at night doing battle with marauders and requisitioning arms wherever they found them
On the first of November Colonel Polkovnikov Military Commander of Petrograd issued a proclamation  Despite the difficult days through which the country is passing irresponsible appeals to armed demonstrations and massacres are still being spread around Petrograd and from day to day robbery and disorder increase
This state of things is disorganising the life of the citizens and hinders the systematic work of the Government and the Municipal Institutions
In full consciousness of my responsibility and my duty before my country I command  1
Every military unit in accordance with special instructions and within the territory of its garrison to afford every assistance to the Municipality to the Commissars and to the militia in the guarding of Government institutions
The organisation of patrols in cooperation with the District Commander and the representatives of the city militia and the taking of measures for the arrest of criminals and deserters
The arrest of all persons entering barracks and inciting to armed demonstrations and massacres and their delivery to the headquarters of the Second Commander of the city
To suppress any armed demonstration or riot at its start with all armed forces at hand
To afford assistance to the Commissars in preventing unwarranted searches in houses and unwarranted arrests
To report immediately all that happens in the district under charge to the Staff of the Petrograd Military District
I call upon all Army Committees and organisations to afford their help to the commanders in fulfilment of the duties with which they are charged
In the Council of the Republic Kerensky declared that the Government was fully aware of the Bolshevik preparations and had sufficient force to cope with any demonstration
5 He accused _Novaya Rus_ and _Robotchi Put_ of both doing the same kind of subversive work
But owing to the absolute freedom of the press he added the Government is not in a position to combat printed lies
 Declaring that these were two aspects of the same  This was not quite candid
The Provisional Gevernment had suppressed Bolshevik papers before in July and was planning to do so again
 propaganda which had for its object the counterrevolution so ardently desired by the Dark Forces he went on  I am a doomed man it doesnt matter what happens to me and I have the audacity to say that the other enigmatic part is that of the unbelievable provocation created in the city by the Bolsheviki  On November 2d only fifteen delegates to the Congress of Soviets had arrived
Next day there were a hundred and the morning after that a hundred and seventyfive of whom one hundred and three were Bolsheviki
Four hundred constituted a quorum and the Congress was only three days off
Double rows of sentries guarded the outer gates and once inside the front door there was a long line of people waiting to be let in four at a time to be questioned as to their identity and their business
Passes were given out and the pass system was changed every few hours for spies continually sneaked through
Graphic page49  Russian Pass to Reed translation follows  Pass to Smolny Institute issued by the Military Revolutionary Committee giving me the right of entry at any time
Translation  Military Revolutionary Committee            attached to the Petrograd Soviet of W
Commandants office 16th November 1917                No
955            Smolny Institute                PASS  Is given by the present to John Reed correspondent of the American Socialist press until December 1 the right of free entry into Smolny Institute
Commandant                                Adjutant  One day as I came up to the outer gate I saw Trotzky and his wife just ahead of me
Trotzky searched through his pockets but could find no pass
  You havent got a pass answered the soldier stubbornly
  But I am the president of the Petrograd Soviet
  Well replied the soldier if youre as important a fellow as that you must at least have one little paper
The soldier hesitated grumbling something about not wanting to disturb the Commandant for every devil that came along
He beckoned finally to the soldier in command of the guard
Trotzky The other soldier scratched his head
Ive heard the name somewhere he said at length
  In the corridor I met Karakhan member of the Bolshevik Central Committee who explained to me what the new Government would be like
A loose organisation sensitive to the popular will as expressed through the Soviets allowing local forces full play
At present the Provisional Government obstructs the action of the local democratic will just as the Tsars Government did
The initiative of the new society shall come from below
The form of the Government will be modelled on the Constitution of the Russian Social Democratic Labour Party
The new _Tsayeekah_ responsible to frequent meetings of the AllRussian Congress of Soviets will be the parliament the various Ministries will be headed by _collegia_committeesinstead of by Ministers and will be directly responsible to the Soviets
On October 30th by appointment I went up to a small bare room in the attic of Smolny to talk with Trotzky
In the middle of the room he sat on a rough chair at a bare table
Few questions from me were necessary he talked rapidly and steadily for more than an hour
The substance of his talk in his own words I give here  The Provisional Government is absolutely powerless
The bourgeoisie is in control but this control is masked by a fictitious coalition with the _oborontsi_ parties
Now during the Revolution one sees revolts of peasants who are tired of waiting for their promised land and all over the country in all the toiling classes the same disgust is evident
This domination by the bourgeoisie is only possible by means of civil war
The Kornilov method is the only way by which the bourgeoisie can control
The conciliators and pacifists Socialist Revolutionaries and Mensheviki have lost all authoritybecause the struggle between the peasants and the landlords between the workers and the employers between the soldiers and the officers has become more bitter more irreconcilable than ever
Only by the concerted action of the popular mass only by the victory of proletarian dictatorship can the Revolution be achieved and the people saved
The Soviets are the most perfect representatives of the peopleperfect in their revolutionary experience in their ideas and objects
Based directly upon the army in the trenches the workers in the factories and the peasants in the fields they are the backbone of the Revolution
There has been an attempt to create a power without the Sovietsand only powerlessness has been created
Counterrevolutionary schemes of all sorts are now being hatched in the corridors of the Council of the Russian Republic
The Cadet party represents the counterrevolution militant
On the other side the Soviets represent the cause of the people
Between the two camps there are no groups of serious importance
_ The bourgeois counterrevolution organises all its forces and waits for the moment to attack us
We will complete the work scarcely begun in March and advanced during the Kornilov affair
  He went on to speak of the new Governments foreign policy  Our first act will be to call for an immediate armistice on all fronts and a conference of peoples to discuss democratic peace terms
The quantity of democracy we get in the peace settlement depends on the quantity of revolutionary response there is in Europe
If we create here a Government of the Soviets that will be a powerful factor for immediate peace in Europe for this Government will address itself directly and immediately to all peoples over the heads of their Governments proposing an armistice
At the moment of the conclusion of peace the pressure of the Russian Revolution will be in the direction of no annexations no indemnities the right of selfdetermination of peoples and a _Federated Republic of Europe
At the end of this war I see Europe recreated not by the diplomats but by the proletariat
The Federated Republic of Europethe United States of Europethat is what must be
Economic evolution demands the abolition of national frontiers
If Europe is to remain split into national groups then Imperialism will recommence its work
Only a Federated Republic of Europe can give peace to the world
 He smiledthat fine faintly ironical smile of his
But without the action of the European masses these ends cannot be realisednow
  Now while everybody was waiting for the Bolsheviki to appear suddenly on the streets one morning and begin to shoot down people with white collars on the real insurrection took its way quite naturally and openly
The Provisional Government planned to send the Petrograd garrison to the front
The Petrograd garrison numbered about sixty thousand men who had taken a prominent part in the Revolution
It was they who had turned the tide in the great days of March created the Soviets of Soldiers Deputies and hurled back Kornilov from the gates of Petrograd
When the Provisional Government talked of evacuating the city it was the Petrograd garrison which answered If you are not capable of defending the capital conclude peace if you cannot conclude peace go away and make room for a Peoples Government which can do both
  It was evident that any attempt at insurrection depended upon the attitude of the Petrograd garrison
The Governments plan was to replace the garrison regiments with dependable troopsCossacks Death Battalions
The Army Committees the moderate Socialists and the _Tsayeekah_ supported the Government
A widespread agitation was carried on at the Front and in Petrograd emphasizing the fact that for eight months the Petrograd garrison had been leading an easy life in the barracks of the capital while their exhausted comrades in the trenches starved and died
Naturally there was some truth in the accusation that the garrison regiments were reluctant to exchange their comparative comfort for the hardships of a winter campaign
But there were other reasons why they refused to go
The Petrograd Soviet feared the Governments intentions and from the Front came hundreds of delegates chosen by the common soldiers crying It is true we need reinforcements but more important we must know that Petrograd and the Revolution are wellguarded
Do you hold the rear comrades and we will hold the front  On October 25th behind closed doors the Central Committee of the Petrograd Soviet discussed the formation of a special Military Committee to decide the whole question
The next day a meeting of the Soldiers Section of the Petrograd Soviet elected a Committee which immediately proclaimed a boycott of the bourgeois newspapers and condemned the _Tsayeekah_ for opposing the Congress of Soviets
On the 29th in open session of the Petrograd Soviet Trotzky proposed that the Soviet formally sanction the Military Revolutionary Committee
We ought he said to create our special organisation to march to battle and if necessary to die
 It was decided to send to the front two delegations one from the Soviet and one from the garrison to confer with the Soldiers Committees and the General Staff
At Pskov the Soviet delegates were met by General Tcheremissov commander of the Northern Front with the curt declaration that he had ordered the Petrograd garrison to the trenches and that was all
The garrison committee was not allowed to leave Petrograd
A delegation of the Soldiers Section of the Petrograd Soviet asked that a representative be admitted to the Staff of the Petrograd District
The Petrograd Soviet demanded that no orders be issued without the approval of the Soldiers Section
The delegates were roughly told We only recognise the _Tsayeekah
_ We do not recognise you if you break any laws we shall arrest you
  On the 30th a meeting of representatives of all the Petrograd regiments passed a resolution _The Petrograd garrison no longer recognises the Provisional Government
We will obey only the orders of the Petrograd Soviet through the Military Revolutionary Committee
_ The local military units were ordered to wait for instructions from the Soldiers Section of the Petrograd Soviet
Next day the _Tsayeekah_ summoned its own meeting composed largely of officers formed a Committee to cooperate with the Staff and detailed Commissars in all quarters of the city
A great soldier meeting at Smolny on the 3d resolved  Saluting the creation of the Military Revolutionary Committee the Petrograd garrison promises it complete support in all its actions to unite more closely the front and the rear in the interests of the Revolution
The garrison moreover declares that with the revolutionary proletariat it assures the maintenance of revolutionary order in Petrograd
Every attempt at provocation on the part of the Kornilovtsi or the bourgeoisie will be met with merciless resistance
Now conscious of its power the Military Revolutionary Committee peremptorily summoned the Petrograd Staff to submit to its control
To all printing plants it gave orders not to publish any appeals or proclamations without the Committees authorisation
Armed Commissars visited the Kronversk arsenal and seized great quantities of arms and ammunition halting a shipment of ten thousand bayonets which was being sent to Novotcherkask headquarters of Kaledin
Suddenly awake to the danger the Government offered immunity if the Committee would disband
At midnight November 5th Kerensky himself sent Malevsky to offer the Petrograd Soviet representation on the Staff
An hour later General Manikovsky acting Minister of war countermanded the offer
Tuesday morning November 6th the city was thrown into excitement by the appearance of a placard signed Military Revolutionary Committee attached to the Petrograd Soviet of Workers and Soldiers Deputies
Citizens  Counterrevolution has raised its criminal head
The Kornilovtsi are mobilising their forces in order to crush the AllRussian Congress of Soviets and break the Constituent Assembly
At the same time the _pogromists_ may attempt to call upon the people of Petrograd for trouble and bloodshed
The Petrograd Soviet of Workers and Soldiers Deputies takes upon itself the guarding of revolutionary order in the city against counterrevolutionary and _pogrom_ attempts
The Petrograd garrison will not allow any violence or disorders
The population is invited to arrest hooligans and Black Hundred agitators and take them to the Soviet Commissars at the nearest barracks
At the first attempt of the Dark Forces to make trouble on the streets of Petrograd whether robbery or fighting the criminals will be wiped off the face of the earth  Citizens We call upon you to maintain complete quiet and selfpossession
The cause of order and Revolution is in strong hands
List of regiments where there are Commissars of the Military Revolutionary Committee
On the 3rd the leaders of the Bolsheviki had another historic meeting behind closed doors
Notified by Zalkind I waited in the corridor outside the door and Volodarsky as he came out told me what was going on
We must have an allRussian basis for the rising and on the 6th all the delegates to the Congress will not have arrived
On the other hand November 8th will be too late
By that time the Congress will be organised and it is difficult for a large organised body of people to take swift decisive action
We must act on the 7th the day the Congress meets so that we may say to it Here is the power What are you going to do with it  In a certain upstairs room sat a thinfaced longhaired individual once an officer in the armies of the Tsar then revolutionist and exile a certain Avseenko called Antonov mathematician and chessplayer he was drawing careful plans for the seizure of the capital
Inconspicuously certain of the most loyal regiments from widelyseparated divisions were ordered to Petrograd
The _yunker_ artillery was drawn into the Winter Palace
Patrols of Cossacks made their appearance in the streets for the first time since the July days
Polkovnikov issued order after order threatening to repress all insubordination with the utmost energy
 Kishkin Minister of Public Instruction the worsthated member of the Cabinet was appointed Special Commissar to keep order in Petrograd he named as assistants two men no less unpopular Rutenburg and Paltchinsky
Petrograd Cronstadt and Finland were declared in a state of siegeupon which the bourgeois _Novoye Vremya_ New Times remarked ironically  Why the state of siege The Government is no longer a power
It has no moral authority and it does not possess the necessary apparatus to use force
In the most favourable circumstances it can only negotiate with any one who consents to parley
Monday morning the 5th I dropped in at the Marinsky Palace to see what was happening in the Council of the Russian Republic
All the diplomats present except the Italian ambassador who everybody said was prostrated by the Carso disaster
As I came in the Left Socialist Revolutionary Karelin was reading aloud an editorial from the London _Times_ which said The remedy for Bolshevism is bullets Turning to the Cadets he cried Thats what _you_ think too  Voices from the Right Yes Yes  Yes I know you think so answered Karelin hotly
But you havent the courage to try it  Then Skobeliev looking like a matine idol with his soft blond beard and wavy yellow hair rather apologetically defending the Soviet _nakaz
_ Terestchenko followed assailed from the Left by cries of Resignation Resignation He insisted that the delegates of the Government and of the _Tsayeekah_ to Paris should have a common point of viewhis own
A few words about the restoration of discipline in the army about war to victory
Tumult and over the stubborn opposition of the truculent Left the Council of the Republic passed to the simple order of the day
There stretched the rows of Bolshevik seatsempty since that first day when they left the Council carrying with them so much life
As I went down the stairs it seemed to me that in spite of the bitter wrangling no real voice from the rough world outside could penetrate this high cold hall and that the Provisional Government was wreckedon the same rock of War and Peace that had wrecked the Miliukov Ministry
The doorman grumbled as he put on my coat I dont know what is becoming of poor Russia
All these Mensheviki and Bolsheviki and Trudoviki
This Ukraine and this Finland and the German imperialists and the English imperialists
I am fortyfive years old and in all my life I never heard so many words as in this place
  In the corridor I met Professor Shatsky a ratfaced individual in a dapper frockcoat very influential in the councils of the Cadet party
I asked him what he thought of the muchtalkedof Bolshevik _vystuplennie
They will not dare or if they dare they will soon be sent flying
From our point of view it will not be bad for then they will ruin themselves and have no power in the Constituent Assembly
But my dear sir allow me to outline to you my plan for a form of Government to be submitted to the Constituent Assembly
You see I am chairman of a commission appointed from this body in conjunction with the Provisional Government to work out a constitutional project
We will have a legislative assembly of two chambers such as you have in the United States
In the lower chamber will be territorial representatives in the upper representatives of the liberal professions zemstvos Cooperativesand Trade Unions
  Outside a chill damp wind came from the west and the cold mud underfoot soaked through my shoes
Two companies of _yunkers_ passed swinging up the Morskaya tramping stiffly in their long coats and singing an oldtime crashing chorus such as the soldiers used to sing under the Tsar
At the first crossstreet I noticed that the City Militiamen were mounted and armed with revolvers in bright new holsters a little group of people stood silently staring at them
At the corner of the Nevsky I bought a pamphlet by Lenin Will the Bolsheviki be Able to Hold the Power paying for it with one of the stamps which did duty for small change
The usual streetcars crawled past citizens and soldiers clinging to the outside in a way to make Theodore P
Along the sidewalk a row of deserters in uniform sold cigarettes and sunflower seeds
Up the Nevsky in the sour twilight crowds were battling for the latest papers and knots of people were trying to make out the multitudes of appeals See App
6 and proclamations pasted in every flat place from the _Tsayeekah_ the Peasants Soviets the moderate Socialist parties the Army Committeesthreatening cursing beseeching the workers and soldiers to stay home to support the Government
An armoured automobile went slowly up and down siren screaming
On every corner in every open space thick groups were clustered arguing soldiers and students
Night came swiftly down the widespaced streetlights flickered on the tides of people flowed endlessly
It is always like that in Petrograd just before trouble
The city was nervous starting at every sharp sound
But still no sign from the Bolsheviki the soldiers stayed in the barracks the workmen in the factories
We went to a moving picture show near the Kazan Cathedrala bloody Italian film of passion and intrigue
Down front were some soldiers and sailors staring at the screen in childlike wonder totally unable to comprehend why there should be so much violent running about and so much homicide
In room 10 on the top floor the Military Revolutionary Committee sat in continuous session under the chairmanship of a towheaded eighteenyearold boy named Lazimir
He stopped as he passed to shake hands rather bashfully
PeterPaul Fortress has just come over to us said he with a pleased grin
A minute ago we got word from a regiment that was ordered by the Government to come to Petrograd
The men were suspicious so they stopped the train at Gatchina and sent a delegation to us
What have you got to say We have just passed a resolution All Power to the Soviets
The Military Revolutionary Committee sent back word Brothers We greet you in the name of the Revolution
Stay where you are until further instructions  All telephones he said were cut off but communication with the factories and barracks was established by means of military telephonograph apparatus
A steady stream of couriers and Commissars came and went
Outside the door waited a dozen volunteers ready to carry word to the farthest quarters of the city
One of them a gypsyfaced man in the uniform of a lieutenant said in French Everything is ready to move at the push of a button
  There passed Podvoisky the thin bearded civillian whose brain conceived the strategy of insurrection Antonov unshaven his collar filthy drunk with loss of sleep Krylenko the squat widefaced soldier always smiling with his violent gestures and tumbling speech and Dybenko the giant bearded sailor with the placid face
These were the men of the hourand of other hours to come
Downstairs in the office of the FactoryShop Committees sat Seratov signing orders on the Government Arsenal for armsone hundred and fifty rifles for each factory
In the hall I ran into some of the minor Bolshevik leaders
The game is on he said and his face was pale
Whether we move or not the other side knows it must finish us or be finished
  The Petrograd Soviet was meeting day and night
As I came into the great hall Trotzky was just finishing
We are asked he said if we intend to have a _vystuplennie
The Petrograd Soviet feels that at last the moment has arrived when the power must fall into the hands of the Soviets
This transfer of government will be accomplished by the AllRussian Congress
Whether an armed demonstration is necessary will depend on
those who wish to interfere with the AllRussian Congress
We feel that our Government entrusted to the personnel of the Provisional Cabinet is a pitiful and helpless Government which only awaits the sweep of the broom of History to give way to a really popular Government
But we are trying to avoid a conflict even now today
into its hands that power and authority which rests upon the organised freedom of the people
If however the Government wants to utilise the short period it is expected to livetwentyfour forty eight or seventytwo hoursto attack us then we shall answer with counterattacks blow for blow steel for iron  Amid cheers he announced that the Left Socialist Revolutionaries had agreed to send representatives into the Military Revolutionary Committee
As I left Smolny at three oclock in the morning I noticed that two rapidfiring guns had been mounted one on each side of the door and that strong patrols of soldiers guarded the gates and the nearby streetcorners
Well he  Well known in the American labor movement
 cried Were off Kerensky sent the _yunkers_ to close down our papers _Soldat_ and _Rabotchi Put
_ But our troops went down and smashed the Government seals and now were sending detachments to seize the bourgeois newspaper offices Exultantly he slapped me on the shoulder and ran in
On the morning of the 6th I had business with the censor whose office was in the Ministry of Foreign Affairs
Everywhere on all the walls hysterical appeals to the people to remain calm
 Polkovnikov emitted _prikaz_ after _prikaz_  I order all military units and detachments to remain in their barracks until further orders from the Staff of the Military District
All officers who act without orders from their superiors will be courtmartialled for mutiny
I forbid absolutely any execution by soldiers of instructions from other organisations
The morning papers announced that the Government had suppressed the papers _Novaya Rus Zhivoye Slovo Rabotchi Put_ and _Soldat_ and decreed the arrest of the leaders of the Petrograd Soviet and the members of the Military Revolutionary Committee
As I crossed the Palace Square several batteries of _yunker_ artillery came through the Red Arch at a jingling trot and drew up before the Palace
The great red building of the General Staff was unusually animated several armoured automobiles ranked before the door and motors full of officers were coming and going
The censor was very much excited like a small boy at a circus
Kerensky he said had just gone to the Council of the Republic to offer his resignation
I hurried down to the Marinsky Palace arriving at the end of that passionate and almost incoherent speech of Kerenskys full of selfjustification and bitter denunciation of his enemies
I will cite here the most characteristic passage from a whole series of articles published in _Rabotchi Put_ by UlianovLenin a state criminal who is in hiding and whom we are trying to find
This state criminal has invited the proletariat and the Petrograd garrison to repeat the experience of the 16th18th of July and insists upon the immediate necessity for an armed rising
Moreover other Bolshevik leaders have taken the floor in a series of meetings and also made an appeal to immediate insurrection
Particularly should be noticed the activity of the present president of the Petrograd Soviet BronsteinTrotzky
that the expressions and the style of a whole series of articles in _Rabotchi Put_ and _Soldat_ resemble absolutely those of _Novaya Rus
_ We have to do not so much with the movement of such and such political party as with the exploitation of the political ignorance and criminal instincts of a part of the population a sort of organisation whose object it is to provoke in Russia cost what it may an inconscient movement of destruction and pillage for given the state of mind of the masses any movement at Petrograd will be followed by the most terrible massacres which will cover with eternal shame the name of free Russia
By the admission of UlianovLenin himself the situation of the extreme left wing of the Social Democrats in Russia is very favourable
 Here Kerensky read the following quotation from Lenins article
The German comrades have only one Liebknecht without newspapers without freedom of meeting without a Soviet
They are opposed by the incredible hostility of all classes of societyand yet the German comrades try to act while we having dozens of newspapers freedom of meeting the majority of the Soviets we the bestplaced international proletarians of the entire world can we refuse to support the German revolutionists and insurrectionary organisations
Kerensky then continued  The organisers of rebellion recognise thus implicitly that the most perfect conditions for the free action of a political party obtain now in Russia administered by a Provisional Government at the head of which is in the eyes of this party a usurper and a man who has sold himself to the bourgeoisie the MinisterPresident Kerensky
The organisers of the insurrection do not come to the aid of the German proletariat but of the German governing classes and they open the Russian front to the iron fists of Wilhelm and his friends
Little matter to the Provisional Government the motives of these people little matter if they act consciously or unconsciously but in any case from this tribune in full consciousness of my responsibility I quality such acts of a Russian political party as acts of treason to Russia  
I place myself at the point of view of the Right and I propose immediately to proceed to an investigation and make the necessary arrests
At the moment when the state is in danger because of conscious or unconscious treason the Provisional Government and myself among others prefer to be killed rather than betray the life the honour and the independence of Russia
I have just received the proclamation which they are distributing to the regiments
 Reading _The Petrograd Soviet of Workers and Soldiers Deputies is menaced
We order immediately the regiments to mobilise on a war footing and to await new orders
All delay or nonexecution of this order will be considered as an act of treason to the Revolution
_  In reality this is an attempt to raise the populace against the existing order of things to break the Constituent and to open the front to the regiments of the iron fist of Wilhelm
I say populace intentionally because the conscious democracy and its _Tsayeekah_ all the Army organisations all that free Russia glorifies the good sense the honour and the conscience of the great Russian democracy protests against these things
I have not come here with a prayer but to state my firm conviction that the Provisional Government which defends at this moment our new libertythat the new Russian state destined to a brilliant future will find unanimous support except among those who have never dared to face the truth
The Provisional Government has never violated the liberty of all citizens of the State to use their political rights
declares in this moment those elements of the Russian nation those groups and parties who have dared to lift their hands against the free will of the Russian people at the same time threatening to open the front to Germany must be liquidated with decision
Let the population of Petrograd understand that it will encounter a firm power and perhaps at the last moment good sense conscience and honour will triumph in the hearts of those who still possess them
  All through this speech the hall rang with deafening clamour
When the MinisterPresident had stepped down palefaced and wet with perspiration and strode out with his suite of officers speaker after speaker from the Left and Centre attacked the Right all one angry roaring
Even the Socialist Revolutionaries through Gotz  The policy of the Bolsheviki is demagogic and criminal in their exploitation of the popular discontent
But there is a whole series of popular demands which have received no satisfaction up to now
The questions of peace land and the democratization of the army ought to be stated in such a fashion that no soldier peasant or worker would have the least doubt that our Government is attempting firmly and infallibly to solve them
We Mensheviki do not wish to provoke a Cabinet crisis and we are ready to defend the Provisional Government with all our energy to the last drop of our bloodif only the Provisional Government on all these burning questions will speak the clear and precise words awaited by the people with such impatience
  Then Martov furious  The words of the MinisterPresident who allowed himself to speak of populace when it is question of the movement of important sections of the proletariat and the armyalthough led in the wrong directionare nothing but an incitement to civil war
  The order of the day proposed by the Left was voted
It amounted practically to a vote of lack of confidence
The armed demonstration which has been preparing for some days past has for its object a _coup detat_ threatens to provoke civil war creates conditions favourable to _pogroms_ and counterrevolution the mobilization of counterrevolutionary forces such as the Black Hundreds which will inevitably bring about the impossibility of convoking the Constituent will cause a military catastrophe the death of the Revolution paralyse the economic life of the country and destroy Russia  2
The conditions favourable to this agitation have been created by delay in passing urgent measures as well as objective conditions caused by the war and the general disorder
It is necessary before everything to promulgate at once a decree transmitting the land to the peasants Land Committees and to adopt an energetic course of action abroad in proposing to the Allies to proclaim their peace terms and to begin peaceparleys  3
To cope with Monarchist manifestations and _pogromist_ movements it is indispensable to take immediate measures to suppress these movements and for this purpose to create at Petrograd a Committee of Public Safety composed of representatives of the Municipality and the organs of the revolutionary democracy acting in contact with the Provisional Government
It is interesting to note that the Mensheviki and Socialist Revolutionaries all rallied to this resolution
When Kerensky saw it however he summoned Avksentiev to the Winter Palace to explain
If it expressed a lack of confidence in the Provisional Government he begged Avksentiev to form a new Cabinet
Dan Gotz and Avksentiev the leaders of the compromisers performed their last compromise
They explained to Kerensky that it was not meant as a criticism of the Government  At the corner of the Morskaya and the Nevsky squads of soldiers with fixed bayonets were stopping all private automobiles turning out the occupants and ordering them toward the Winter Palace
Nobody knew whether the soldiers belonged to the Government or the Military Revolutionary Committee
Up in front of the Kazan Cathedral the same thing was happening machines being directed back up the Nevsky
Five or six sailors with rifles came along laughing excitedly and fell into conversation with two of the soldiers
On the sailors hat bands were _Avrora_ and _Zaria Svobody_the names of the leading Bolshevik cruisers of the Baltic Fleet
It was as if in 1792 on the streets of Paris some one had said The Marseillais are coming For at Cronstadt were twentyfive thousand sailors convinced Bolsheviki and not afraid to die
_Rabotchi i Soldat_ was just out all its front page one huge proclamation SOLDIERS WORKERS CITIZENS  The enemies of the people passed last night to the offensive
The Kornilovists of the Staff are trying to draw in from the suburbs _yunkers_ and volunteer battalions
The Oranienbaum _yunkers_ and the Tsarskoye Selo volunteers refused to come out
A stroke of high treason is being contemplated against the Petrograd Soviet
The campaign of the counterrevolutionists is being directed against the AllRussian Congress of Soviets on the eve of its opening against the Constituent Assembly against the people
The Military Revolutionary Committee is directing the repulse of the conspirators attack
The entire garrison and proletariat of Petrograd are ready to deal the enemy of the people a crushing blow
The Military Revolutionary Committee decrees  1
All regimental division and battleship Committees together with the Soviet Commissars and all revolutionary organisations shall meet in continuous session concentrating in their hands all information about the plans of the conspirators
Not one soldier shall leave his division without permission of the Committee
To send to Smolny at once two delegates from each military unit and five from each Ward Soviet
All members of the Petrograd Soviet and all delegates to the AllRussian Congress are invited immediately to Smolny for an extraordinary meeting
Counterrevolution has raised its criminal head
A great danger threatens all the conquests and hopes of the soldiers and workers
But the forces of the Revolution by far exceed those of its enemies
No hesitation or doubts Firmness steadfastness discipline determination  Long live the Revolution  _The Military Revolutionary Committee
_  The Petrograd Soviet was meeting continuously at Smolny a centre of storm delegates falling down asleep on the floor and rising again to take part in the debate Trotzky Kameniev Volodarsky speaking six eight twelve hours a day
I went down to room 18 on the first floor where the Bolshevik delegates were holding caucus a harsh voice steadily booming the speaker hidden by the crowd The compromisers say that we are isolated
Once it begins they must be dragged along with us or else lose their following
We are dragging them A message has just come from the Mensheviki and Socialist Revolutionaries They say that they condemn our action but that if the Government attacks us they will not oppose the cause of the proletariat Exultant shouting
As night fell the great hall filled with soldiers and workmen a monstrous dun mass deephumming in a blue haze of smoke
The old _Tsayeekah_ had finally decided to welcome the delegates to that new Congress which would mean its own ruinand perhaps the ruin of the revolutionary order it had built
At this meeting however only members of the _Tsayeekah_ could vote
It was after midnight when Gotz took the chair and Dan rose to speak in a tense silence which seemed to me almost menacing
The hours in which we live appear in the most tragic colours he said
The enemy is at the gates of Petrograd the forces of the democracy are trying to organise to resist him and yet we await bloodshed in the streets of the capital and famine threatens to destroy not only our homogeneous Government but the Revolution itself
If the Bolsheviki start anything that will be the end of the Revolution
 Cries Thats a lie The counterrevolutionists are waiting with the Bolsheviki to begin riots and massacres
If there is any _vystuplennie_ there will be no Constituent Assembly
 Cries Lie Shame  It is inadmissible that in the zone of military operations the Petrograd garrison shall not submit to the orders of the Staff
You must obey the orders of the Staff and of the _Tsayeekah_ elected by you
All Power to the Sovietsthat means death Robbers and thieves are waiting for the moment to loot and burn
When you have such slogans put before you Enter the houses take away the shoes and clothes from the bourgeoisie Tumult
Cries No such slogan A lie A lie Well it may start differently but it will end that way  The _Tsayeekah_ has full power to act and must be obeyed
The _Tsayeekah_ will defend the Revolution with its body
 Cries It was a dead body long ago  Immense continued uproar in which his voice could be heard screaming as he pounded the desk Those who are urging this are committing a crime  Voice You committed a crime long ago when you captured the power and turned it over to the bourgeoisie  Gotz ringing the chairmans bell Silence or Ill have you put out  Voice Try it Cheers and whistling
 Unfortunately Russia can no longer support the continuation of the war
There is going to be peace but not permanent peacenot a democratic peace
Today at the Council of the Republic in order to avoid bloodshed we passed an order of the day demanding the surrender of the land to the Land Committees and immediate peace negotiations
 Laughter and cries Too late  Then for the Bolsheviki Trotzky mounted the tribune borne on a wave of roaring applause that burst into cheers and a rising house thunderous
His thin pointed face was positively Mephistophelian in its expression of malicious irony
Dans tactics prove that the massesthe great dull indifferent massesare absolutely with him Titantic mirth
When we spoke of giving the land to the peasants you were against it
We told the peasants If they dont give it to you take it yourselves and the peasants followed our advice
I dont think Kerenskys order to suspend the death penalty in the army was dictated by his ideals
I think Kerensky was persuaded by the Petrograd garrison which refused to obey him
Today Dan is accused of having made a speech in the Council of the Republic which proves him to be a secret Bolshevik
The time may come when Dan will say that the flower of the Revolution participated in the rising of July 16th and 18th
In Dans resolution today at the Council of the Republic there was no mention of enforcing discipline in the army although that is urged in the propaganda of his party
The history of the last seven months shows that the masses have left the Mensheviki
The Mensheviki and the Socialist Revolutionaries conquered the Cadets and then when they got the power they gave it to the Cadets
Dan tells you that you have no right to make an insurrection
Insurrection is the right of all revolutionists When the downtrodden masses revolt it is their right
  Then the longfaced crueltongued Lieber greeted with groans and laughter
Engels and Marx said that the proletariat had no right to take power until it was ready for it
the seizure of power by the masses means the tragic end of the Revolution
Trotzky as a Social Democratic theorist is himself opposed to what he is now advocating
 Cries Enough Down with him  Martov constantly interrupted The Internationalists are not opposed to the transmission of power to the democracy but they disapprove of the methods of the Bolsheviki
  Again Dan took the floor violently protesting against the action of the Military Revolutionary Committee which had sent a Commissar to seize the office of _Izviestia_ and censor the paper
Delegates of the Army and the Baltic Fleet stood up all over the hall shouting that the Soviet was _their_ Government
Amid the wildest confusion Ehrlich offered a resolution appealing to the workers and soldiers to remain calm and not to respond to provocations to demonstrate recognising the necessity of immediately creating a Committee of Public Safety and asking the Provisional Government at once to pass decrees transferring the land to the peasants and beginning peace negotiations
Then up leaped Volodarsky shouting harshly that the _Tsayeekah_ on the eve of the Congress had no right to assume the functions of the Congress
The _Tsayeekah_ was practically dead he said and the resolution was simply a trick to bolster up its waning power
As for us Bolsheviki we will not vote on this resolution Whereupon all the Bolsheviki left the hall and the resolution was passed
Toward four in the morning I met Zorin in the outer hall a rifle slung from his shoulder
We pinched the Assistant Minister of Justice and the Minister of Religions
One regiment is on the march to capture the Telephone Exchange another the Telegraph Agency another the State Bank
  On the steps of Smolny in the chill dark we first saw the Red Guarda huddled group of boys in workmens clothes carrying guns with bayonets talking nervously together
Far over the still roofs westward came the sound of scattered rifle fire where the _yunkers_ were trying to open the bridges over the Neva to prevent the factory workers and soldiers of the Viborg quarter from joining the Soviet forces in the centre of the city and the Cronstadt sailors were closing them again
Behind us great Smolny bright with lights hummed like a gigantic hive
Chapter IV                      The Fall of the Provisional Government  WEDNESDAY November 7th I rose very late
The noon cannon boomed from PeterPaul as I went down the Nevsky
In front of the State Bank some soldiers with fixed bayonets were standing at the closed gates
The Government  No more Government one answered with a grin _Slava Bogu_ Glory to God That was all I could get out of him
The streetcars were running on the Nevsky men women and small boys hanging on every projection
Shops were open and there seemed even less uneasiness among the street crowds than there had been the day before
A whole crop of new appeals against insurrection had blossomed out on the walls during the nightto the peasants to the soldiers at the front to the workmen of Petrograd
One read  FROM THE PETROGRAD MUNICIPAL DUMA  The Municipal Duma informs the citizens that in the extraordinary meeting of November 6th the Duma formed a Committee of Public Safety composed of members of the Central and Ward Dumas and representatives of the following revolutionary democratic organizations The _Tsayeekah_ the AllRussian Executive Committee of Peasant Deputies the Army organisations the _Tsentroflot_ the Petrograd Soviet of Workers and Soldiers Deputies  the Council of Trade Unions and others
Members of the Committee of Public Safety will be on duty in the building of the Municipal Duma
Though I didnt realize it then this was the Dumas declaration of war against the Bolsheviki
I bought a copy of _Rabotchi Put_ the only newspaper which seemed on sale and a little later paid a soldier fifty kopeks for a secondhand copy of _Dien
_ The Bolshevik paper printed on largesized sheets in the conquered office of the _Russkaya Volia_ had huge headlines ALL POWERTO THE SOVIETS OF WORKERS SOLDIERS AND PEASANTS PEACE BREAD LAND The leading article was signed ZinovievLenins companion in hiding
It began  Every soldier every worker every real Socialist every honest democrat realises that there are only two alternatives to the present situation
Eitherthe power will remain in the hands of the bourgeoislandlord crew and this will mean every kind of repression for the workers soldiers and peasants continuation of the war inevitable hunger and death
Orthe power will be transferred to the hands of the revolutionary workers soldiers and peasants and in that case it will mean a complete abolition of landlord tyranny immediate check of the capitalists immediate proposal of a just peace
Then the land is assured to the peasants then control of industry is assured to the workers then bread is assured to the hungry then the end of this nonsensical war
_Dien_ contained fragmentary news of the agitated night
Bolsheviki capture of the Telephone Exchange the Baltic station the Telegraph Agency the Peterhof _yunkers_ unable to reach Petrograd the Cossacks undecided arrest of some of the Ministers shooting of Chief of the City Militia Meyer  arrests counterarrests skirmishes between clashing patrols of soldiers _yunkers_ and Red Guards
1  On the corner of the Morskaya I ran into Captain Gomberg Menshevik _oboronetz_ secretary of the Military Section of his party
When I asked him if the insurrection had really happened he shrugged his shoulders in a tired manner and replied _Tchort znayet_ The devil knows Well perhaps the Bolsheviki can seize the power but they wont be able to hold it more than three days
Perhaps its a good thing to let them trythat will furnish them
In the lobby were many of the smart young officers walking up and down or muttering together the sailors wouldnt let them leave
Suddenly came the sharp crack of a rifle outside followed by a scattered burst of firing
Something unusual was going on around the Marinsky Palace where the Council of the Russian Republic met
Diagonally across the wide square was drawn a line of soldiers rifles ready staring at the hotel roof
_Provacatzia_ Shot at us snapped one while another went running toward the door
At the western corner of the Palace lay a big armoured car with a red flag flying from it newly lettered in red paint S
 _Soviet Rabotchikh Soldatskikh Deputatov_ all the guns trained toward St
A barricade had been heaped up across the mouth of Novaya Ulitzaboxes barrels an old bedspring a wagon
A pile of lumber barred the end of the Moika quay
Short logs from a neighbouring woodpile were being built up along the front of the building to form breastworks
They will come from that direction pointing toward the Admiralty
Who will  That I couldnt tell you brother he answered and spat
Before the door of the Palace was a crowd of soldiers and sailors
A sailor was telling of the end of the Council of the Russian Republic
We walked in there he said and filled all the doors with comrades
I went up to the counterrevolutionist Kornilovitz who sat in the presidents chair
Run along home now                                                      There was laughter
By waving assorted papers I managed to get around to the door of the press gallery
There an enormous smiling sailor stopped me and when I showed my pass just said If you were Saint Michael himself comrade you couldnt pass here Through the glass of the door I made out the distorted face and gesticulating arms of a French correspondent locked in
Around in front stood a little greymoustached man in the uniform of a general the centre of a knot of soldiers
As your superior officer and as a member of the Council of the Republic I demand to be allowed to pass The guard scratched his head looking uneasily out of the corner of his eye he beckoned to an approaching officer who grew very agitated when he saw who it was and saluted before he realised what he was doing
_Vashe Vuisokoprevoskhoditelstvo_your High Excellency he stammered in the manner of the old rgime Access to the Palace is strictly forbiddenI have no right  An automobile came by and I saw Gotz sitting inside laughing apparently with great amusement
A few minutes later another with armed soldiers on the front seat full of arrested members of the Provisional Government
Peters Lettish member of the Military Revolutionary Committee came hurrying across the Square
I thought you bagged all those gentlemen last night said I pointing to them
Oh he answered with the expression of a disappointed small boy
The damn fools let most of them go again before we made up our minds
  Down the Voskressensky Prospect a great mass of sailors were drawn up and behind them came marching soldiers as far as the eye could reach
We went toward the Winter Palace by way of the Admiralteisky
All the entrances to the Palace Square were closed by sentries and a cordon of troops stretched clear across the western end besieged by an uneasy throng of citizens
Except for faraway soldiers who seemed to be carrying wood out of the Palace courtyard and piling it in front of the main gateway everything was quiet
We couldnt make out whether the sentries were proGovernment or proSoviet
Our papers from Smolny had no effect however so we approached another part of the line with an important air and showed our American passports saying Official business and shouldered through
At the door of the Palace the same old _shveitzari_ in their brassbuttoned blue uniforms with the redandgold collars politely took our coats and hats and we went upstairs
In the dark gloomy corridor stripped of its tapestries a few old attendants were lounging about and in front of Kerenskys door a young officer paced up and down gnawing his moustache
We asked if we could interview the Ministerpresident
Alexander Feodorvitch is extremely occupied just now
2 And do you know there wasnt enough gasoline for his automobile
We had to send to the English Hospital and borrow some
  Are the Ministers here  They are meeting in some roomI dont know where
I expect a telephone call every minute to say that they are coming
 Abruptly he shook hands all around and walked away
We turned to the forbidden door set in a temporary partition dividing the hall and locked on the outside
On the other side were voices and somebody laughing
Except for that the vast spaces of the old Palace were silent as the grave
  Why is the door locked  To keep the soldiers in he answered
After a few minutes he said something about having a glass of tea and went back up the hall
Just inside a couple of soldiers stood on guard but they said nothing
At the end of the corridor was a large ornate room with gilded cornices and enormous crystal lustres and beyond it several smaller ones wainscoted with dark wood
On both sides of the parquetted floor lay rows of dirty mattresses and blankets upon which occasional soldiers were stretched out everywhere was a litter of cigarettebutts bits of bread cloth and empty bottles with expensive French labels
More and more soldiers with the red shoulderstraps of the _yunker_schools moved about in a stale atmosphere of tobaccosmoke and unwashed humanity
One had a bottle of white Burgundy evidently filched from the cellars of the Palace
They looked at us with astonishment as we marched past through room after room until at last we came out into a series of great statesalons fronting their long and dirty windows on the Square
The walls were covered with huge canvases in massive gilt frameshistorical battlescenes
12 October 1812 and 6 November 1812 and 1628 August 1813
One had a gash across the upper right hand corner
The place was all a huge barrack and evidently had been for weeks from the look of the floor and walls
Machine guns were mounted on windowsills rifles stacked between the mattresses
As we were looking at the pictures an alcoholic breath assailed me from the region of my left ear and a voice said in thick but fluent French I see by the way you admire the paintings that you are foreigners
 He was a short puffy man with a baldish head as he removed his cap
I am StabsCapitan Vladimir Artzibashev absolutely at your service
 It did not seem to occur to him that there was anything unusual in four strangers one a woman wandering through the defences of an army awaiting attack
Not only these Bolsheviki he said but the fine traditions of the Russian army are broken down
These are all students in the officers training schools
But are they gentlemen Kerensky opened the officers schools to the ranks to any soldier who could pass an examination
Naturally there are many many who are contaminated by the Revolution
I have made up my mind to join the American army
Will you please go to your Consul and make arrangements I will give you my address
 In spite of our protestations he wrote it on a piece of paper and seemed to feel better at once
I have it still_Oranienbaumskaya Shkola Praporshtchikov 2nd Staraya Peterhof
_  We had a review this morning early he went on as he guided us through the rooms and explained everything
The Womens Battalion decided to remain loyal to the Government
  Are the women soldiers in the Palace  Yes they are in the back rooms where they wont be hurt if any trouble comes
For a while we stood at the window looking down on the Square before the Palace where three companies of longcoated _yunkers_ were drawn up under arms being harangued by a tall energeticlooking officer I recognised as Stankievitch chief Military Commissar of the Provisional Government
After a few minutes two of the companies shouldered arms with a clash barked three sharp shouts and went swinging off across the Square disappearing through the Red Arch into the quiet city
They are going to capture the Telephone Exchange said some one
Three cadets stood by us and we fell into conversation
They said they had entered the schools from the ranks and gave their namesRobert Olev Alexei Vasilienko and Erni Sachs an Esthonian
But now they didnt want to be officers any more because officers were very unpopular
They didnt seem to know what to do as a matter of fact and it was plain that they were not happy
If the Bolsheviki come we shall show them how to fight
But if we should be overpowered well every man keeps one bullet for himself
  At this point there was a burst of riflefire not far off
Out on the Square all the people began to run falling flat on their faces and the _izvoshtchiki_ standing on the corners galloped in every direction
Inside all was uproar soldiers running here and there grabbing up guns riflebelts and shouting Here they come Here they come 
The _izvoshtchiki_ came back the people lying down stood up
Through the Red Arch appeared the _yunkers_ marching a little out of step one of them supported by two comrades
The great semicircle of Government buildings seemed deserted
We went into the Hotel France for dinner and right in the middle of soup the waiter very pale in the face came up and insisted that we move to the main diningroom at the back of the house because they were going to put out the lights in the caf
When we came out on the Morskaya again it was quite dark except for one flickering streetlight on the corner of the Nevsky
Under this stood a big armored automobile with racing engine and oilsmoke pouring out of it
A small boy had climbed up the side of the thing and was looking down the barrel of a machine gun
Soldiers and sailors stood around evidently waiting for something
We walked back up to the Red Arch where a knot of soldiers was gathered staring at the brightlylighted Winter Palace and talking in loud tones
How can we shoot at them The Womens Battalion is in therethey will say we have fired on Russian women
  As we reached the Nevsky again another armoured car came around the corner and a man poked his head out of the turrettop
Lets go on through and attack  The driver of the other car came over and shouted so as to be heard above the roaring engine
They have got artillery behind the woodpiles in there
  Here the streetcars had stopped running few people passed and there were no lights but a few blocks away we could see the trams the crowds the lighted shopwindows and the electric signs of the movingpicture showslife going on as usual
We had tickets to the Ballet at the Marinsky Theatreall theatres were openbut it was too exciting out of doors
In the darkness we stumbled over lumberpiles barricading the Police Bridge and before the Stroganov Palace made out some soldiers wheeling into position a threeinch fieldgun
Men in various uniforms were coming and going in an aimless way and doing a great deal of talking
Up the Nevsky the whole city seemed to be out promenading
On every corner immense crowds were massed around a core of hot discussion
Pickets of a dozen soldiers with fixed bayonets lounged at the streetcrossings redfaced old men in rich fur coats shook their fists at them smartlydressed women screamed epithets the soldiers argued feebly with embarrassed grins
Armoured cars went up and down the street named after the first TsarsOleg Rurik Svietoslavand daubed with huge red letters R
At the Mikhailovsky a man appeared with an  Russian Social Democratic Labor Party
 armful of newspapers and was immediately stormed by frantic people offering a rouble five roubles ten roubles tearing at each other like animals
It was _Rabotchi i Soldat_ announcing the victory of the Proletarian Revolution the liberation of the Bolsheviki still in prison calling upon the Army front and rear for support
a feverish little sheet of four pages running to enormous type containing no news
On the corner of the Sadovaya about two thousand citizens had gathered staring up at the roof of a tall building where a tiny red spark glowed and waned
 Apparently no one thought of going to investigate
The massive facade of Smolny blazed with lights as we drove up and from every street converged upon it streams of hurrying shapes dim in the gloom
Automobiles and motorcycles came and went an enormous elephantcoloured armoured automobile with two red flags flying from the turret lumbered out with screaming siren
It was cold and at the outer gate the Red Guards had built themselves a bonfire
At the inner gate too there was a blaze by the light of which the sentries slowly spelled out our passes and looked us up and down
The canvas covers had been taken off the four rapidfire guns on each side of the doorway and the ammunitionbelts hung snakelike from their breeches
A dun herd of armoured cars stood under the trees in the courtyard engines going
The long bare dimlyilluminated halls roared with the thunder of feet calling shouting
A crowd came pouring down the staircase workers in black blouses and round black fur hats many of them with guns slung over their shoulders soldiers in rough dirtcoloured coats and grey fur _shapki_ pinched flat a leader or soLunatcharsky Kamenievhurrying along in the centre of a group all talking at once with harassed anxious faces and bulging portfolios under their arms
The extraordinary meeting of the Petrograd Soviet was over
I stopped Kamenieva quick moving little man with a wide vivacious face set close to his shoulders
Without preface he read in rapid French a copy of the resolution just passed  The Petrograd Soviet of Workers and Soldiers Deputies saluting the victorious Revolution of the Petrograd proletariat and garrison particularly emphasises the unity organisation discipline and complete cooperation shown by the masses in this rising rarely has less blood been spilled and rarely has an insurrection succeeded so well
The Soviet expresses its firm conviction that the Workers and Peasants Government which as the government of the Soviets will be created by the Revolution and which will assure the industrial proletariat of the support of the entire mass of poor peasants will march firmly toward Socialism the only means by which the country can be spared the miseries and unheardof horrors of war
The new Workers and Peasants Government will propose immediately a just and democratic peace to all the belligerent countries
It will suppress immediately the great landed property and transfer the land to the peasants
It will establish workmens control over production and distribution of manufactured products and will set up a general control over the banks which it will transform into a state monopoly
The Petrograd Soviet of Workers and Soldiers Deputies calls upon the workers and the peasants of Russia to support with all their energy and all their devotion the Proletarian Revolution
The Soviet expresses its conviction that the city workers allies of the poor peasants will assure complete revolutionary order indispensable to the victory of Socialism
The Soviet is convinced that the proletariat of the countries of Western Europe will aid us in conducting the cause of Socialism to a real and lasting victory
You consider it won then  He lifted his shoulders
On the landing I met Riazanov vicepresident of the Trade Unions looking black and biting his grey beard
The European workingclass wont move All Russia He waved his hand distractedly and ran off
Riazanov and Kameniev had both opposed the insurrection and felt the lash of Lenins terrible tongue
In the name of the Military Revolutionary Committee Trotzky had declared that the Provisional Government no longer existed
The characteristic of bourgeois governments he said is to deceive the people
We the Soviets of Workers Soldiers and Peasants Deputies are going to try an experiment unique in history we are going to found a power which will have no other aim but to satisfy the needs of the soldiers workers and peasants
  Lenin had appeared welcomed with a mighty ovation prophesying worldwide Social Revolution
And Zinoviev crying This day we have paid our debt to the international proletariat and struck a terrible blow at the war a terrible bodyblow at all the imperialists and particularly at Wilhelm the Executioner
Then Trotzky that telegrams had been sent to the front announcing the victorious insurrection but no reply had come
Troops were said to be marching against Petrograda delegation must be sent to tell them the truth
Cries You are anticipating the will of the AllRussian Congress of Soviets  Trotzky coldly The will of the AllRussian Congress of Soviets has been anticipated by the rising of the Petrograd workers and soldiers  So we came into the great meetinghall pushing through the clamorous mob at the door
In the rows of seats under the white chandeliers packed immovably in the aisles and on the sides perched on every windowsill and even the edge of the platform the representatives of the workers and soldiers of all Russia waited in anxious silence or wild exultation the ringing of the chairmans bell
There was no heat in the hall but the stifling heat of unwashed human bodies
A foul blue cloud of cigarette smoke rose from the mass and hung in the thick air
Occasionally some one in authority mounted the tribune and asked the comrades not to smoke then everybody smokers and all took up the cry Dont smoke comrades and went on smoking
Petrovsky Anarchist delegate from the Obukhov factory made a seat for me beside him
Unshaven and filthy he was reeling from three nights sleepless work on the Military Revolutionary Committee
On the platform sat the leaders of the old _Tsayeekah_for the last time dominating the turbulent Soviets which they had ruled from the first days and which were now risen against them
It was the end of the first period of the Russian revolution which these men had attempted to guide in careful ways
The three greatest of them were not there Kerensky flying to the front through country towns all doubtfully heaving up Tcheidze the old eagle who had contemptuously retired to his own Georgian mountains there to sicken with consumption and the highsouled Tseretelli also mortally stricken who nevertheless would return and pour out his beautiful eloquence for a lost cause
Gotz sat there Dan Lieber Bogdanov Broido Fillipovskywhitefaced holloweyed and indignant
Below them the second _siezd_ of the AllRussian Soviets boiled and swirled and over their heads the Military Revolutionary Committee functioned whitehot holding in its hands the threads of insurrection and striking with a long arm
Dan a mildfaced baldish figure in a shapeless military surgeons uniform was ringing the bell
Silence fell sharply intense broken by the scuffling and disputing of the people at the door
We have the power in our hands he began sadly stopped for a moment and then went on in a low voice
Comrades The Congress of Soviets in meeting in such unusual circumstances and in such an extraordinary moment that you will understand why the _Tsayeekah_ considers it unnecessary to address you with a political speech
This will become much clearer to you if you will recollect that I am a member of the _Tsayeekah_ and that at this very moment our party comrades are in the Winter Palace under bombardment sacrificing themselves to execute the duty put on them by the _Tsayeekah
  I declare the first session of the Second Congress of Soviets of Workers and Soldiers Deputies open  The election of the presidium took place amid stir and moving about
Avanessov announced that by agreement of the Bolsheviki Left Socialist Revolutionaries and Mensheviki Internationalists it was decided to base the presidium upon proportionality
Several Mensheviki leaped to their feet protesting
A bearded soldier shouted at them Remember what you did to us Bolsheviki when _we_ were the minority Result14 Bolsheviki 7 Socialist Revolutionaries 3 Mensheviki and 1 Internationalist Gorkys group
Hendelmann for the right and centre Socialist Revolutionaries said that they refused to take part in the presidium the same from Kintchuk for the Mensheviki and from the Mensheviki Internationalists that until the verification of certain circumstances they too could not enter the presidium
One voice Renegades you call yourselves Socialists A representative of the Ukrainean delegates demanded and received a place
Then the old _Tsayeekah_ stepped down and in their places appeared Trotzky Kameniev Lunatcharsky Madame Kollentai Nogin
How far they had soared these Bolsheviki from a despised and hunted sect less than four months ago to this supreme place the helm of great Russia in full tide of insurrection  The order of the day said Kameniev was first Organisation of Power second War and Peace and third the Constituent Assembly
Lozovsky rising announced that upon agreement of the bureau of all factions it was proposed to hear and discuss the report of the Petrograd Soviet then to give the floor to members of the _Tsayeekah_ and the different parties and finally to pass to the order of the day
But suddenly a new sound made itself heard deeper than the tumult of the crowd persistent disquietingthe dull shock of guns
People looked anxiously toward the clouded windows and a sort of fever came over them
Martov demanding the floor croaked hoarsely The civil war is beginning comrades The first question must be a peaceful settlement of the crisis
On principle and from a political standpoint we must urgently discuss a means of averting civil war
Our brothers are being shot down in the streets At this moment when before the opening of the Congress of Soviets the question of Power is being settled by means of a military plot organised by one of the revolutionary parties for a moment he could not make himself heard above the noise All of the revolutionary parties must face the fact The first _vopros_ question before the Congress is the question of Power and this question is already being settled by force of arms in the streets
We must create a power which will be recognised by the whole democracy
If the Congress wishes to be the voice of the revolutionary democracy it must not sit with folded hands before the developing civil war the result of which may be a dangerous outburst of counterrevolution
The possibility of a peaceful outcome lies in the formation of a united democratic authority
We must elect a delegation to negotiate with the other Socialist parties and organisation
Always the methodical muffled boom of cannon through the windows and the delegates screaming at each other
So with the crash of artillery in the dark with hatred and fear and reckless daring new Russia was being born
The Left Socialist Revolutionaries and the United Social Democrats supported Martovs proposition
A soldier announced that the AllRussian Peasants Soviets had refused to send delegates to the Congress he proposed that a committee be sent with a formal invitation
Kharash wearing the epaulets of a captain passionately demanded the floor
The political hypocrites who control this Congress he shouted told us we were to settle the question of Powerand it is being settled behind our backs before the Congress opens Blows are being struck against the Winter Palace and it is by such blows that the nails are being driven into the coffin of the political party which has risked such an adventure Uproar
Followed him Gharra While we are here discussing propositions of peace there is a battle on in the streets
The Socialist Revolutionaries and the Mensheviki refuse to be involved in what is happening and call upon all public forces to resist the attempt to capture the power
 Kutchin delegate of the 12th Army and representative of the Troudoviki I was sent here only for information and I am returning at once to the Front where all the Army Committees consider that the taking of power by the Soviets only three weeks before the Constituent Assembly is a stab in the back of the Army and a crime against the people Shouts of Lie You lie
When he could be heard again Lets make an end of this adventure in Petrograd I call upon all delegates to leave this hall in order to save the country and the Revolution As he went down the aisle in the midst of a deafening noise people surged in upon him threatening
Then Khintchuk an officer with a long brown goatee speaking suavely and persuasively I speak for the delegates from the Front
The Army is imperfectly represented in this Congress and furthermore the Army does not consider the Congress of Soviets necessary at this time only three weeks before the opening of the Constituent shouts and stamping always growing more violent
The Army does not consider that the Congress of Soviets has the necessary authority Soldiers began to stand up all over the hall
Who are you speaking for What do you represent they cried
The Central Executive Committee of the Soviet of the Fifth Army the Second F regiment the First N Regiment the Third S Rifles
  When were you elected You represent the officers not the soldiers What do the soldiers say about it Jeers and hoots
We the Front group disclaim all responsibility for what has happened and is happening and we consider it necessary to mobilise all selfconscious revolutionary forces for the salvation of the Revolution The Front group will leave the Congress
The place to fight is out on the streets  Immense bawling outcry
You speak for the Staffnot for the Army  I appeal to all reasonable soldiers to leave this Congress  Kornilovitz Counterrevolutionist Provocator were hurled at him
On behalf of the Mensheviki Khintchuk then announced that the only possibility of a peaceful solution was to begin negotiations with the Provisional Government for the formation of a new Cabinet which would find support in all strata of society
Raising his voice to a shout he read the Menshevik declaration  Because the Bolsheviki have made a military conspiracy with the aid of the Petrograd Soviet without consulting the other factions and parties we find it impossible to remain in the Congress and therefore withdraw inviting the other groups to follow us and to meet for discussion of the situation  Deserter At intervals in the almost continuous disturbance Hendelman for the Socialist Revolutionaries could be heard protesting against the bombardment of the Winter Palace
  Scarcely had he stepped down than a young leanfaced soldier with flashing eyes leaped to the platform and dramatically lifted his hand  Comrades he cried and there was a hush
My _familia_ name is PetersonI speak for the Second Lettish Rifles
You have heard the statements of two representatives of the Army committees these statements would have some value _if their authors had been representatives of the Army_ Wild applause
_But they do not represent the soldiers_ Shaking his fist
The Twelfth Army has been insisting for a long time upon the reelection of the Great Soviet and the Army Committee but just as your own _Tsayeekah_ our Committee refused to call a meeting of the representatives of the masses until the end of September so that the reactionaries could elect their own false delegates to this Congress
I tell you now the Lettish soldiers have many times said No more resolutions No more talk We want deedsthe Power must be in our hands Let these impostor delegates leave the Congress The Army is not with them  The hall rocked with cheering
In the first moments of the session stunned by the rapidity of events startled by the sound of cannon the delegates had hesitated
For an hour hammerblow after hammerblow had fallen from that tribune welding them together but beating them down
Did they stand then alone Was Russia rising against them Was it true that the Army was marching on Petrograd Then this cleareyed young soldier had spoken and in a flash they knew it for the truth
_This_ was the voice of the soldiersthe stirring millions of uniformed workers and peasants were men like them and their thoughts and feelings were the same
Gzhelshakh for the Front delegates announcing that they had only decided to leave the Congress by a small majority and that _the Bolshevik members had not even taken part in the vote_ as they stood for division according to political parties and not groups
Hundreds of delegates from the Front he said are being elected without the participation of the soldiers because the Army Committees are no longer the real representatives of the rank and file
 Lukianov crying that officers like Kharash and Khintchuk could not represent the Army in this congressbut only the high command
The real inhabitants of the trenches want with all their hearts the transfer of Power into the hands of the Soviets and they expect very much from it
Then came Abramovitch for the _Bund_ the organ of the Jewish Social Democratshis eyes snapping behind thick glasses trembling with rage
What is taking place now in Petrograd is a monstrous calamity The _Bund_ group joins with the declaration of the Mensheviki and Socialist Revolutionaries and will leave the Congress He raised his voice and hand
Our duty to the Russian proletariat doesnt permit us to remain here and be responsible for these crimes
Because the firing on the Winter Palace doesnt cease the Municipal Duma together with the Mensheviki and Socialist Revolutionaries and the Executive Committee of the Peasants Soviet has decided to perish with the Provisional Government and we are going with them Unarmed we will expose our breasts to the machine guns of the Terrorists
We invite all delegates to this Congress The rest was lost in a storm of hoots menaces and curses which rose to a hellish pitch as fifty delegates got up and pushed their way out
Kameniev jangled the bell shouting Keep your seats and well go on with our business And Trotzky standing up with a pale cruel face letting out his rich voice in cool contempt All these socalled Socialist compromisers these frightened Mensheviki Socialist Revolutionaries _Bund_let them go They are just so much refuse which will be swept into the garbageheap of history  Riazanov for the Bolsheviki stated that at the request of the City Duma the Military Revolutionary Committee had sent a delegation to offer negotiations to the Winter Palace
In this way we have done everything possible to avoid bloodshed
  We hurried from the place stopping for a moment at the room where the Military Revolutionary Committee worked at furious speed engulfing and spitting out panting couriers despatching Commissars armed with power of life and death to all the corners of the city amid the buzz of the telephonographs
The door opened a blast of stale air and cigarette smoke rushed out we caught a glimpse of dishevelled men bending over a map under the glare of a shaded electriclight
Comrade JosephovDukhvinski a smiling youth with a mop of pale yellow hair made out passes for us
When we came into the chill night all the front of Smolny was one huge park of arriving and departing automobiles above the sound of which could be heard the faroff slow beat of the cannon
A great motortruck stood there shaking to the roar of its engine
Men were tossing bundles into it and others receiving them with guns beside them
Downtownall overeverywhere answered a little workman grinning with a large exultant gesture
But therell probably be shooting We climbed in the clutch slid home with a raking jar the great car jerked forward we all toppled backward on top of those who were climbing in past the huge fire by the gate and then the fire by the outer gate glowing red on the faces of the workmen with rifles who squatted around it and went bumping at top speed down the Suvorovsky Prospect swaying from side to side
One man tore the wrapping from a bundle and began to hurl handfuls of     l handfuls of                papers into the air
We imitated him plunging down through the dark street with a tail of white papers floating and eddying out behind
The late passerby stooped to pick them up the patrols around bonfires on the corners ran out with uplifted arms to catch them
Sometimes armed men loomed up ahead crying _Shtoi_ and raising their guns but our chauffeur only yelled something unintelligible and we hurtled on
I picked up a copy of the paper and under a fleeting streetlight read  TO THE CITIZENS OF RUSSIA  The Provisional Government is deposed
The State Power has passed into the hands of the organ of the Petrograd Soviet of Workers and Soldiers Deputies the Military Revolutionary Committee which stands at the head of the Petrograd proletariat and garrison
The cause for which the people were fighting immediate proposal of a democratic peace abolition of landlord propertyrights over the land labor control over production creation of a Soviet Governmentthat cause is securely achieved
LONG LIVE THE REVOLUTION OF WORKMEN SOLDIERS AND PEASANTS  _Military Revolutionary Committee_  _Petrograd Soviet of Workers and Soldiers Deputies
_  Graphic page96 Proclamation in Russian title follows                                               _   111_   Proclamation of the Fall of the Provisional Government issued by the Military Revolutionary Committee on the night of November 7th our calendar which we helped to distribute from a motortruck just after the surrender of the Winter Palace
A slanteyed Mongolianfaced man who sat beside me dressed in a goatskin Caucasian cape snapped Look out Here the provocators always shoot from the windows We turned into Znamensky Square dark and almost deserted careened around Trubetskoys brutal statue and swung down the wide Nevsky three men standing up with rifles ready peering at the windows
Behind us the street was alive with people running and stooping
We could no longer hear the cannon and the nearer we drew to the Winter Palace end of the city the quieter and more deserted were the streets
Beyond that we made out a dark mass of people and a line of sailors who yelled furiously at us to stop
Just at the corner of the Ekaterina Canal under an arclight a cordon of armed sailors was drawn across the Nevsky blocking the way to a crowd of people in column of fours
There were about three or four hundred of them men in frock coats welldressed women officersall sorts and conditions of people
Among them we recognised many of the delegates from the Congress leaders of the Mensheviki and Socialist Revolutionaries Avksentiev the lean redbearded president of the Peasants Soviets Sarokin Kerenskys spokesman Khintchuk Abramovitch and at the head whitebearded old Schreider Mayor of Petrograd and Prokopovitch Minister of Supplies in the Provisional Government arrested that morning and released
I caught sight of Malkin reporter for the _Russian Daily News
_ Going to die in the Winter Palace he shouted cheerfully
The procession stood still but from the front of it came loud argument
Schreider and Prokopovitch were bellowing at the big sailor who seemed in command
See these comrades come from the Congress of Soviets Look at their tickets We are going to the Winter Palace  The sailor was plainly puzzled
He scratched his head with an enormous hand frowning
I have orders from the Committee not to let anybody go to the Winter Palace he grumbled
But I will send a comrade to telephone to Smolny
  We Insist upon passing We are unarmed We will march on whether you permit us or not cried old Schreider very much excited
Shoot us if you want to We will pass Forward came from all sides
We are ready to die if you have the heart to fire on Russians and comrades We bare our breasts to your guns  No said the sailor looking stubborn I cant allow you to pass
  What will you do if we go forward Will you shoot  No Im not going to shoot people who havent any guns
  We will go forward What can you do  We will do somethingreplied the sailor evidently at a loss
  What will you do What will you do  Another sailor came up very much irritated
Go home now and leave us in peace  At this there was a great clamour of anger and resentment Prokopovitch had mounted some sort of box and waving his umbrella he made a speech  Comrades and citizens he said
Force is being used against us We cannot have our innocent blood upon the hands of these ignorant men It is beneath our dignity to be shot down here in the street by switchmen What he meant by switchmen I never discovered
 Let us return to the Duma and discuss the best means of saving the country and the Revolution  Whereupon in dignified silence the procession marched around and back up the Nevsky always in column of fours
And taking advantage of the diversion we slipped past the guards and set off in the direction of the Winter Palace
Here it was absolutely dark and nothing moved but pickets of soldiers and Red Guards grimly intent
In front of the Kazan Cathedral a threeinch fieldgun lay in the middle of the street slewed sideways from the recoil of its last shot over the roofs
Soldiers were standing in every doorway talking in low tones and peering down toward the Police Bridge
I heard one voice saying It is possible that we have done wrong
 At the corners patrols stopped all passersbyand the composition of these patrols was interesting for in command of the regular troops was invariably a Red Guard
Just as we came to the Morskaya somebody was shouting The _yunkers_ have sent word they want us to go and get them out Voices began to give commands and in the thick gloom we made out a dark mass moving forward silent but for the shuffle of feet and the clinking of arms
Like a black river filling all the street without song or cheer we poured through the Red Arch where the man just ahead of me said in a low voice Look out comrades Dont trust them
They will fire surely In the open we began to run stooping low and bunching together and jammed up suddenly behind the pedestal of the Alexander Column
  After a few minutes huddling there some hundreds of men the army seemed reassured and without any orders suddenly began again to flow forward
By this time in the light that streamed out of all the Winter Palace windows I could see that the first two or three hundred men were Red Guards with only a few scattered soldiers
Over the barricade of firewood we clambered and leaping down inside gave a triumphant shout as we stumbled on a heap of rifles thrown down by the _yunkers_ who had stood there
On both sides of the main gateway the doors stood wide open light streamed out and from the huge pile came not the slightest sound
Carried along by the eager wave of men we were swept into the right hand entrance opening into a great bare vaulted room the cellar of the East wing from which issued a maze of corridors and staircases
A number of huge packing cases stood about and upon these the Red Guards and soldiers fell furiously battering them open with the butts of their rifles and pulling out carpets curtains linen porcelain plates glassware
One man went strutting around with a bronze clock perched on his shoulder another found a plume of ostrich feathers which he stuck in his hat
The looting was just beginning when somebody cried Comrades Dont touch anything Dont take anything This is the property of the People Immediately twenty voices were crying Stop Put everything back Dont take anything Property of the People Many hands dragged the spoilers down
Damask and tapestry were snatched from the arms of those who had them two men took away the bronze clock
Roughly and hastily the things were crammed back in their cases and selfappointed sentinels stood guard
Through corridors and up staircases the cry could be heard growing fainter and fainter in the distance Revolutionary discipline Property of the People
  We crossed back over to the left entrance in the West wing
Clear the Palace bawled a Red Guard sticking his head through an inner door
Come comrades lets show that were not thieves and bandits
Everybody out of the Palace except the Commissars until we get sentries posted
  Two Red Guards a soldier and an officer stood with revolvers in their hands
Another soldier sat at a table behind them with pen and paper
Shouts of All out All out were heard far and near within and the Army began to pour  through the door jostling expostulating arguing
As each man appeared he was seized by the selfappointed committee who went through his pockets and looked under his coat
Everything that was plainly not his property was taken away the man at the table noted it on his paper and it was carried into a little room
The most amazing assortment of objects were thus confiscated statuettes bottles of ink bedspreads worked with the Imperial monogram candles a small oilpainting desk blotters goldhandled swords cakes of soap clothes of every description blankets
One Red Guard carried three rifles two of which he had taken away from _yunkers_ another had four portfolios bulging with written documents
The culprits either sullenly surrendered or pleaded like children
All talking at once the committee explained that stealing was not worthy of the peoples champions often those who had been caught turned around and began to help go through the rest of the comrades
3  _Yunkers_ came out in bunches of three or four
The committee seized upon them with an excess of zeal accompanying the search with remarks like Ah Provocators Kornilovists Counterrevolutionists Murderers of the People But there was no violence done although the _yunkers_ were terrified
They too had their pockets full of small plunder
It was carefully noted down by the scribe and piled in the little room
Now will you take up arms against the People any more demanded clamouring voices
The committee was doubtful but the big Red Guard answered firmly that it was forbidden
How do I know that you are not all Kerenskys There were five of us two women
  _Pazhalst touarishtchi_ Way Comrades A soldier and a Red Guard appeared in the door waving the crowd aside and other guards with fixed bayonets
After them followed single file half a dozen men in civilian dressthe members of the Provisional Government
First came Kishkin his face drawn and pale then Rutenberg looking sullenly at the floor Terestchenko was next glancing sharply around he stared at us with cold fixity
They passed in silence the victorious insurrectionists crowded to see but there were only a few angry mutterings
It was only later that we learned how the people in the street wanted to lynch them and shots were firedbut the sailors brought them safely to PeterPaul
In the meanwhile unrebuked we walked into the Palace
There was still a great deal of coming and going of exploring newfound apartments in the vast edifice of searching for hidden garrisons of _yunkers_ which did not exist
We went upstairs and wandered through room after room
This part of the Palace had been entered also by other detachments from the side of the Neva
The paintings statues tapestries and rugs of the great state apartments were unharmed in the offices however every desk and cabinet had been ransacked the papers scattered over the floor and in the living rooms beds had been stripped of their coverings and wardrobes wrenched open
The most highly prized loot was clothing which the working people needed
In a room where furniture was stored we came upon two soldiers ripping the elaborate Spanish leather upholstery from chairs
The old Palace servants in their blue and red and gold uniforms stood nervously about from force of habit repeating You cant go in there _barin_ It is forbidden We penetrated at length to the gold and malachite chamber with crimson brocade hangings where the Ministers had been in session all that day and night and where the _shveitzari_ had betrayed them to the Red Guards
The long table covered with green baize was just as they had left it under arrest
Before each empty seat was pen and ink and paper the papers were scribbled over with beginnings of plans of action rough drafts of proclamations and manifestos
Most of these were scratched out as their futility became evident and the rest of the sheet covered with absentminded geometrical designs as the writers sat despondently listening while Minister after Minister proposed chimerical schemes
I took one of these scribbled pages in the hand writing of Konovalov which read The Provisional Government appeals to all classes to support the Provisional Government  All this time it must be remembered although the Winter Palace was surrounded the Government was in constant communication with the Front and with provincial Russia
The Bolsheviki had captured the Ministry of War early in the morning but they did not know of the military telegraph office in the attic nor of the private telephone line connecting it with the Winter Palace
In that attic a young officer sat all day pouring out over the country a flood of appeals and proclamations and when he heard that the Palace had fallen put on his hat and walked calmly out of the building
Interested as we were for a considerable time we didnt notice a change in the attitude of the soldiers and Red Guards around us
As we strolled from room to room a small group followed us until by the time we reached the great picturegallery where we had spent the afternoon with the _yunkers_ about a hundred men surged in after us
One giant of a soldier stood in our path his face dark with sullen suspicion
Graphic page104  Doodling by Konavalov title follows  Facsimile of the beginning of a proclamation written in pencil by A
Konovalov Minister of Commerce and Industry in he Provisional Government and then scratched out as the hopelessness of the situation became more and more evident
The geometrical figure beneath was probably idly drawn while the Ministers were waiting for the end
What are you doing here The others massed slowly around staring and beginning to mutter
Looters I produced our passes from the Military Revolutionary Committee
The soldier took them gingerly turned them upside down and looked at them without comprehension
The mass slowly began to close in like wild cattle around a cowpuncher on foot
Over their heads I caught sight of an officer looking helpless and shouted to him
Who are you What is it The others held back waiting
You are foreigners he rapidly asked in Franch
 Then he turned to the mob holding up our documents
They have come here to be able to tell their countrymen about the bravery and the revolutionary discipline of the proletarian army  How do you know that replied the big soldier
I tell you they are provocators They say they came here to observe the revolutionary discipline of the proletarian army but they have been wandering freely through the Palace and how do we know they havent got their pockets full of loot  _Pravilno_ snarled the others pressing forward
Comrades Comrades appealed the officer sweat standing out on his forehead
I am Commissar of the Military Revolutionary Committee
Do you trust me Well I tell you that these passes are signed with the same names that are signed to my pass  He led us down through the Palace and out through a door opening onto the Neva quay before which stood the usual committee going through pockets
You have narrowly escaped he kept muttering wiping his face
What happened to the Womens Battalion we asked
We had a terrible time deciding what to do with themmany were in hysterics and so on
So finally we marched them up to the Finland Station and put them on a train for Levashovo where they have a camp
We came out into the cold nervous night murmurous with obscure armies on the move electric with patrols
From across the river where loomed the darker mass of PeterPaul came a hoarse shout
Underfoot the sidewalk was littered with broken stucco from the cornice of the Palace where two shells from the battleship _Avrora_ had struck that was the only damage done by the bombardment
On the Nevsky all the streetlights were again shining the cannon gone and the only signs of war were Red Guards and soldiers squatting around fires
The city was quietprobably never so quiet in its history on that night not a single holdup occurred not a single robbery
We mounted to the galleried Alexander Hall hung with its great goldframed redshrouded Imperial portraits
About a hundred people were grouped around the platform where Skobeliev was speaking
He urged that the Committee of Public Safety be expanded so as to unite all the antiBolshevik elements in one huge organisation to be called the Committee for Salvation of Country and Revolution
And as we looked on the Committee for Salvation was formedthat Committee which was to develop into the most powerful enemy of the Bolsheviki appearing in the next week sometimes under its own partisan name and sometimes as the strictly nonpartisan Committee of Public Safety
Dan Gotz Avkesntiev were there some of the insurgent Soviet delegates members of the Executive Committee of the Peasants Soviets old Prokopovitch and even members of the  Council of the Republicamong whom Vinaver and other Cadets
Lieber cried that the convention of Soviets was not a legal convention that the old _Tsayeekah_ was still in office
Where to But when we said Smolny the _izvoshtchik_ shook his head
 It was only after weary wandering that we found a driver willing to take usand he wanted thirty rubles and stopped two blocks away
The windows of Smolny were still ablaze motors came and went and around the stillleaping fires the sentries huddled close eagerly asking everybody the latest news
The corridors were full of hurrying men holloweyed and dirty
In some of the committeerooms people lay sleeping on the floor their guns beside them
In spite of the seceding delegates the hall of meetings was crowded with people roaring like the sea
As we came in Kameniev was reading the list of arrested Ministers
The name of Terestchenko was greeted with thunderous applause shouts of satisfaction laughter Rutenburg came in for less and at the mention of Paltchinsky a storm of hoots angry cries cheers burst forth
It was announced that Tchudnovsky had been appointed Commissar of the Winter Palace
A big peasant his bearded face convulsed with rage mounted the platform and pounded with his fist on the presidium table
We Socialist Revolutionaries insist upon the immediate release of the Socialist Ministers arrested in the Winter Palace Comrades Do you know that four comrades who risked their lives and their freedom fighting against tyranny of the Tsar have been flung into PeterPaul prisonthe historical tomb of Liberty In the uproar he pounded and yelled
Another delegate climbed up beside him and pointed at the presidium
Are the representatives of the revolutionary masses going to sit quietly here while the _Okhrana_ of the Bolsheviki tortures their leaders  Trotzky was gesturing for silence
These comrades who are now caught plotting the crushing of the Soviets with the adventurer Kerenskyis there any reason to handle them with gloves After July 16th and 18th they didnt use much ceremony with us With a triumphant ring in his voice he cried Now that the _oborontsi_ and the fainthearted have gone and the whole task of defending and saving the Revolution rests on our shoulders it is particularly necessary to workworkwork We have decided to die rather than give up  Followed him a Commissar from Tsarskoye Selo panting and covered with the mud of his ride
The garrison of Tsarskoye Selo is on guard at the gates of Petrograd ready to defend the Soviets and the Military Revolutionary Committee Wild cheers
The Cycle Corps sent from the front has arrived at Tsarskoye and the soldiers are now with us they recognise the power of the Soviets the necessity of immediate transfer of land to the peasants and industrial control to the workers
The Fifth Battalion of Cyclists stationed at Tsarskoye is ours
In the midst of delirious enthusiasm he told how the cycle corps had been ordered _three days before_ from the Southwest front to the defence of Petrograd
 They suspected however the meaning of the order and at the station of Peredolsk were met by representatives of the Fifth Battalion from Tsarskoye
A joint meeting was held and it was discovered that among the cyclists not a single man was found willing to shed the blood of his brothers or to support a Government of bourgeois and landowners  Kapelinski for the Mensheviki Internationalists proposed to elect a special committee to find a peaceful solution to the civil war
There isnt any peaceful solution bellowed the crowed
Victory is the only solution The vote was overwhelmingly against and the Mensheviki Internationalists left the Congress in a Whirlwind of Jocular insults
Kameniev from the platform shouted after them The Mensheviki Internationalists claimed emergency for the question of a peaceful solution but they always voted for suspension of the order of the day in favour of declarations of factions which wanted to leave the Congress
It is evident finished Kameniev that the withdrawal of all these renegades was decided upon beforehand  The assembly decided to ignore the withdrawal of the factions and proceed to the appeal to the workers soldiers and peasants of all Russia  TO WORKERS SOLDIERS AND PEASANTS  The Second AllRussian Congress of Soviets of Workers and Soldiers Deputies has opened
Based upon the will of the great majority of the workers soldiers and peasants based upon the triumphant uprising of the Petrograd workmen and soldiers the Congress assumes the Power
Most of the members of the Provisional Government are already arrested
The Soviet authority will at once propose an immediate democratic peace to all nations and an immediate truce on all fronts
It will assure the free transfer of landlord crown and monastery lands to the Land Committees defend the soldiers rights enforcing a complete democratisation of the Army establish workers control over production ensure the convocation of the Constituent Assembly at the proper date take means to supply bread to the cities and articles of first necessity to the villages and secure to all nationalities living in Russia a real right to independent existence
The Congress resolves that all local power shall be transferred to the Soviets of Workers Soldiers and Peasants Deputies which must enforce revolutionary order
The Congress calls upon the soldiers in the trenches to be watchful and steadfast
The Congress of Soviets is sure that the revolutionary Army will know how to defend the Revolution against all attacks of Imperialism until the new Government shall have brought about the conclusion of the democratic peace which it will directly propose to all nations
The new Government will take all necessary steps to secure everything needful to the revolutionary Army by means of a determined policy of requisition and taxation of the propertied classes and also to improve the situation of soldiers families
The KornilovitzKerensky Kaledin and others are endeavouring to lead troops against Petrograd
Several regiments deceived by Kerensky have sided with the insurgent People
Soldiers Make active resistance to the KornilovitzKerensky Be on guard  Railway men Stop all trooptrains being sent by Kerensky against Petrograd  Soldiers Workers Clerical employees The destiny of the Revolution and democratic peace is in your hands  Long live the Revolution  _The AllRussian Congress of Soviets of_ _Workers and Soldiers Deputies
when Krylenko staggering with fatigue climbed to the tribune with a telegram in his hand
The Twelfth Army sends greetings to the Congress of Soviets announcing the formation of a Military Revolutionary Committee which has taken over the command of the Northern Front Pandemonium men weeping embracing each other
General Tchermissov has recognised the CommitteeCommissar of the Provisional Government Voitinsky has resigned  So
Lenin and the Petrograd workers had decided on insurrection the Petrograd Soviet had overthrown the Provisional Government and thrust the _coup detat_ upon the Congress of Soviets
Now there was all great Russia to winand then the world Would Russia follow and rise And the worldwhat of it Would the peoples answer and rise a red worldtide  Although it was six in the morning night was yet heavy and chill
There was only a faint unearthly pallor stealing over the silent streets dimming the watchfires the shadow of a terrible dawn greyrising over Russia
Chapter V                              Plunging Ahead  THURSDAY November 8th
Day broke on a city in the wildest excitement and confusion a whole nation having up in long hissing swells of storm
Superficially all was quiet hundreds of thousands of people retired at a prudent hour got up early and went to work
In Petrograd the streetcars were running the stores and restaurants open theatres going an exhibition of paintings advertised
All the complex routine of common lifehumdrum even in wartimeproceeded as usual
Nothing is so astounding as the vitality of the social organismhow it persists feeding itself clothing itself amusing itself in the face of the worst calamities
The air was full of rumours about Kerensky who was said to have raised the Front and to be leading a great army against the capital
_Volia Naroda_ published a _prikaz_ launched by him at Pskov  The disorders caused by the insane attempt of the Bolsheviki place the country on the verge of a precipice and demand the effort of our entire will our courage and the devotion of every one of us to win through the terrible trial which the fatherland is undergoing
Until the declaration of the composition of the new Governmentif one is formedevery one ought to remain at his post and fulfil his duty toward bleeding Russia
It must be remembered that the least interference with existing Army organisations can bring on irreparable misfortunes by opening the Front to the enemy
Therefore it is indispensable to preserve at any price the morale of the troops by assuring complete order and the preservation of the Army from new shocks and by maintaining absolute confidence between officers and their subordinates
I order all the chiefs and Commissars in the name of the safety of the country to stay at their posts as I myself retain the post of Supreme Commander until the Provisional Government of the Republic shall declare its will
In answer this placard on all the walls  FROM THE ALLRUSSIAN CONGRESS OF SOVIETS  The exMinisters Konovalov Kishkin Terestchenko Maliantovitch Nikitin and others have been arrested by the Military Revolutionary Committee
All Army organisations are ordered to take every measure for the immediate arrest of Kerensky and his conveyance to Petrograd
All assistance given to Kerensky will be punished as a serious crime against the state
  With brakes released the Military Revolutionary Committee whirled throwing off orders appeals decrees like sparks
Members of the Peasant Land Committees imprisoned by the Provisional Government were declared free
Government employees were ordered to continue their work and threatened with severe penalties if they refused
All pillage disorder and speculation were forbidden under pain of death
Temporary Commissars were appointed to the various Ministries Foreign Affairs Vuritsky and Trotzky Interior and Justice Rykov Labor Shliapnikov Finance Menzhinsky Public Welfare Madame Kollontai Commerce Ways and Communications Riazanov Navy the sailor Korbir Posts and Telegraphs Spiro Theatres Muraviov State Printing Office Gherbychev for the City of Petrograd Lieutenant Nesterov for the Northern Front Pozern
To the Army appeal to set up Military Revolutionary Committees
To the railway workers to maintain order especially not to delay the transport of food to the cities and the front
In return they were promised representation in the Ministry of Ways and Communications
They want to force you into battle with the revolutionary workers and soldiers of the capital
Do not believe a word that is said by our common enemies the landowners and the capitalists
At our Congress are represented all the conscious organisations of workers soldiers and peasants of Russia
The Congress wishes also to welcome into its midst the workerCossacks
The Generals of the Black Band henchmen of the landowners of Nicolai the Cruel are our enemies
They tell you that the Soviets wish to confiscate the lands of the Cossacks
It is only from the great Cossack landlords that the Revolution will confiscate the land to give it to the people
Organise Soviets of Cossacks Deputies Join with the Soviets of Workers and Soldiers Deputies  Show the Black Band that you are not traitors to the People and that you do not wish to be cursed by the whole of revolutionary Russia
Cossack brothers execute no orders of the enemies of the people
Send your delegates to Petrograd to talk it over with us
The Cossacks of the Petrograd garrison to their honour have not justified the hope of the Peoples enemies
Cossack brothers The AllRussian Congress of Soviets extends to you a fraternal hand
Long live the brotherhood of the Cossacks with the soldiers workers and peasants of all Russia  On the other side what a storm of proclamations posted up handbills scattered everywhere newspapersscreaming and cursing and prophesying evil
Now raged the battle of the printing pressall other weapons being in the hands of the Soviets
First the appeal of the Committee for Salvation of Country and Revolution flung broadcast over Russia and Europe  TO THE CITIZENS OF THE RUSSIAN REPUBLIC  Contrary to the will of the revolutionary masses on November 7th the Bolsheviki of Petrograd criminally arrested part of the Provisional Government dispersed the Council of the Republic and proclaimed an illegal power
Such violence committed against the Government of revolutionary Russia at the moment of its greatest external danger is an indescribable crime against the fatherland
The insurrection of the Bolsheviki deals a mortal blow to the cause of national defence and postpones immeasurably the moment of peace so greatly desired
Civil war begun by the Bolsheviki threatens to deliver the country to the horrors of anarchy and counterrevolution and cause the failure of the Constituent Assembly which must affirm the republican rgime and transmit to the People forever their right to the land
Preserving the continuity of the only legal Governmental power the Committee for Salvation of Country and Revolution established on the night of November 7th takes the initiative in forming a new Provisional Government which basing itself on the forces of democracy will conduct the country to the Constituent Assembly and save it from anarchy and counterrevolution
The Committee for Salvation summons you citizens to refuse to recognise the power of violence
Do not obey its orders  Rise for the defence of the country and Revolution  Support the Committee for Salvation  Signed by the Council of the Russian Republic the Municipal Duma of Petrograd the _Tsayeekah First Congress_ the Executive Committee of the Peasants Soviets and from the Congress itself the Front group the factions of Socialist Revolutionaries Mensheviki Populist Socialists Unified Social Democrats and the group Yedinstvo
  Then posters from the Socialist Revolutionary party the Mensheviki _oborontsi_ Peasants Soviets again from the Central Army Committee the _Tsentroflot_
Black Hundred _pogroms_ will spread over Russia if we allconscious workers soldiers citizensdo not unite
Do not trust the promises of the Bolsheviki The promise of immediate peaceis a lie The promise of breada hoax The promise of landa fairy tale
Comrades You have been basely and cruelly deceived The seizure of power has been accomplished by the Bolsheviki alone
They concealed their plot from the other Socialist parties composing the Soviet
You have been promised land and freedom but the counterrevolution will profit by the anarchy called forth by the Bolsheviki and will deprive you of land and freedom
Our duty said the _Dielo Naroda_ is to unmask these traitors to the workingclass
Our duty is to mobilise all our forces and mount guard over the cause of the Revolution
_Izviestia_ for the last time speaking in the name of the old _Tsayeekah_ threatened awful retribution
As for the Congress of Soviets we affirm that there has been no Congress of Soviets We affirm that it was merely a private conference of the Bolshevik faction And in that case they have no right to cancel the powers of the _Tsayeekah_
_Novaya Zhizn_ while pleading for a new Government that should unite all the Socialist parties criticised severely the action of the Socialist Revolutionaries and the Mensheviki in quitting the Congress and pointed out that the Bolshevik insurrection meant one thing very clearly that all illusions about coalition with the bourgeoisie were henceforth demonstrated vain
_Rabotchi Put_ blossomed out as _Pravda_ Lenins newspaper which had been suppressed in July
It crowed bristling  Workers soldiers peasants In March you struck down the tyranny of the clique of nobles
Yesterday you struck down the tyranny of the bourgeois gang
The first task now is to guard the approaches to Petrograd
The second is definitely to disarm the counterrevolutionary elements of Petrograd
The third is definitely to organise the revolutionary power and assure the realisation of the popular programme
What few Cadet organs appeared and the bourgeoisie generally adopted a detached ironical attitude toward the whole business a sort of contemptuous Itoldyouso to the other parties
Influential Cadets were to be seen hovering around the Municipal Duma and on the outskirts of the Committee for Salvation
Other than that the bourgeoisie lay low biding its hourwhich could not far off
That the Bolsheviki would remain in power longer than three days never occurred to anybodyexcept perhaps to Lenin Trotzky the Petrograd workers and the simpler soldiers
In the high amphitheatrical Nicolai Hall that afternoon I saw the Duma sitting in _permanence_ tempestuous grouping around it all the forces of opposition
The old Mayer Schreider majestic with his white hair and beard was describing his visit to Smolny the night before to protest in the name of the Municipal SelfGovernment
The Duma being the only existing legal Government in the city elected by equal direct and secret suffrage would not recognise the new power he had told Trotzky
And Trotzky had answered There is a constitutional remedy for that
If one recognises a Government by bayonet continued the old man addressing the Duma well we have one but I consider legitimate only a Government recognised by the majority and not one created by the usurpation of a minority Wild applause on all benches except those of the Bolsheviki
Amid renewed tumult the Mayor announced that the Bolsheviki already were violating Municipal autonomy by appointing Commissars in many departments
The Bolshevik speaker shouted trying to make himself heard that the decision of the Congress of Soviets meant that all Russia backed up the action of the Bolsheviki
You are not the real representative of the people of Petrograd Shrieks of Insult Insult The old Mayor with dignity reminded him that the Duma was elected by the freest possible popular vote
Yes he answered but that was a long time agolike the _Tsayeekah_like the Army Committee
  There has been no new Congress of Soviets they yelled at him
The Bolshevik faction refuses to remain any longer in this nest of counterrevolution Uproar
 Whereupon the Bolsheviki left the chamber followed by cries of German agents Down with the traitors  Shingariov Cadet then demanded that all Municipal functionaries who had consented to be Commissars of the Military Revolutionary Committee be discharged from their position and indicted
Schreider was on his feet putting a motion to the effect that the Duma protested against the menace of the Bolsheviki to dissolve it and as the legal representative of the population it would refuse to leave its post
Outside the Alexander Hall was crowded for the meeting of the Committee for Salvation and Skobeliev was again speaking
Never yet he said was the fate of the Revolution so acute never yet did the question of the existence of the Russian state excite so much anxiety never yet did history put so harshly and categorically the questionis Russia to be or not to be The great hour for the salvation of the Revolution has arrived and in consciousness thereof we observe the close union of the live forces of the revolutionary democracy by whose organised will a centre for the salvation of the country and the Revolution has already been created
We shall die sooner than surrender our post  Amid violent applause it was announced that the Union of Railway Workers had joined the Committee for Salvation
A few moments later the Post and Telegraph Employees came in then some Mensheviki Internationalists entered the hall to cheers
The Railway men said they did not recognise the Bolsheviki and had taken the entire railroad apparatus into their own hands refusing to entrust it to any usurpatory power
The Telegraphers delegate declared that the operators had flatly refused to work their instruments as long as the Bolshevik Commissar was in the office
The Postmen would not deliver or accept mail at Smolny
With great glee it was reported how Uritzky had gone to the Ministry of Foreign Affairs to demand the secret treaties and how Neratov had put him out
It was warwar deliberately planned Russian fashion war by strike and sabotage
As we sat there the chairman read a list of names and assignments soandso was to make the round of the Ministries another was to visit the banks some ten or twelve were to work the barracks and persuade the soldiers to remain neutralRussian soldiers do not shed the blood of your brothers a committee was to go and confer with Kerensky still others were despatched to provincial cities to form branches of the Committee for Salvation and link together the antiBolshevik elements
These Bolsheviki _will_ try to dictate to the _intelligentzia_ Well show them
Nothing could be more striking than the contrast between this assemblage and the Congress of Soviets
There great masses of shabby soldiers grimy workmen peasantspoor men bent and scarred in the brute struggle for existence here the Menshevik and Social Revolutionary leadersAvksentievs Dans Liebersthe former Socialist MinistersSkobelievs Tchernovsrubbed shoulders with Cadets like oily Shatsky sleek Vinaver with journalists students intellectuals of almost all camps
This Duma crowd was wellfed welldressed I did not see more than three proletarians among them all
Kornilovs faithful _Tekhintsi_   had slaughtered his  See Notes and Explanations guards at Bykhov and he had escaped
The Soviet of Moscow had set up a Military Revolutionary Committee and was negotiating with the commandant of the city for possession of the arsenal so that the workers might be armed
With these facts was mixed an astounding jumble of rumours distortions and plain lies
For instance an intelligent young Cadet formerly private secretary to Miliukov and then to Terestchenko drew us aside and told us all about the taking of the Winter Palace
The Bolsheviki were led by German and Austrian officers he affirmed
How do you know  A friend of mine was there and saw them
  How could he tell they were German officers  Oh because they wore German uniforms  There were hundreds of such absurd tales and they were not only solemnly published by the antiBolshevik press but believed by the most unlikely personsSocialist Revolutionaries and Mensheviki who had always been distinguished by their sober devotion to facts
But more serious were the stories of Bolshevik violence and terrorism
For example it was said printed that the Red Guards had not only thoroughly looted the Winter Palace but that they had massacred the _yunkers_ after disarming them had killed some of the Ministers in cold blood and as for the woman soldiers most of them had been violated and many had committed suicide because of the tortures they had gone through
All these stories were swallowed whole by the crowd in the Duma
And worse still the mothers and fathers of the students and of the women read these frightful details _often accompanied by lists of names_ and toward nightfall the Duma began to be besieged by frantic citizens
A typical case is that of Prince Tumanov whose body it was announced in many newspapers had been found floating in the Moika Canal
A few hours later this was denied by the Princes family who added that the Prince was under arrest so the press identified the dead man as General Demissov
The General having also come to life we investigated and could find no trace of any body found whatever
As we left the Duma building two boy scouts were distributing handbills See App
2 to the enormous crowd which blocked the Nevsky in front of the doora crowd composed almost entirely of business men shopkeepers _tchinouniki_ clerks
One read  FROM THE MUNICIPAL DUMA  The Municipal Duma in its meeting of October 26th in view of the events of the day decrees To announce the inviolability of private dwellings
Through the House Committees it calls upon the population of the town of Petrograd to meet with decisive repulse all attempts to enter by force private apartments not stopping at the use of arms in the interests of the selfdefence of citizens
Up on the corner of the Liteiny five or six Red Guards and a couple of sailors had surrounded a newsdealer and were demanding that he hand over his copies of the Menshevik _Rabotchaya Gazeta_ Workers Gazette
Angrily he shouted at them shaking his fist as one of the sailors tore the papers from his stand
An ugly crowd had gathered around abusing the patrol
One little workman kept explaining doggedly to the people and the newsdealer over and over again It has Kerenskys proclamation in it
  Smolny was tenser than ever if that were possible
The same running men in the dark corridors squads of workers with rifles leaders with bulging portfolios arguing explaining giving orders as they hurried anxiously along surrounded by friends and lieutenants
Men literally out of themselves living prodigies of sleeplessness and workmen unshaven filthy with burning eyes who drove upon their fixed purpose full speed on engines of exaltation
So much they had to do so much Take over the Government organise the City keep the garrison loyal fight the Duma and the Committee for Salvation keep out the Germans prepare to do battle with Kerensky inform the provinces what had happened Propagandise from Archangel to Vladivostok
Government and Municipal employees refusing to obey their Commissars post and telegraph refusing them communication railroads roads stonily ignoring their appeals for trains Kerensky coming the garrison not altogether to be trusted the Cossacks waiting to come out
Against them not only the organised bourgeoisie but all the other Socialist parties except the Left Socialist Revolutionaries a few Mensheviki Internationalists and the Social Democrat Internationalists and even they undecided whether to stand by or not
With them it is true the workers and the soldiermassesthe peasants an unknown quantitybut after all the Bolsheviki were a political faction not rich in trained and educated men
Riazanov was coming up the front steps explaining in a sort of humorous panic that he Commissar of Commerce knew nothing whatever of business
In the upstairs cafe sat a man all by himself in the corner in a goatskin cape and clothes which had beenI was going to say slept in but of course he hadnt sleptand a three days growth of beard
He was anxiously figuring on a dirty envelope and biting his pencil meanwhile
This was Menzhinsky Commissar of Finance whose qualifications were that he had once been clerk in a French bank
And these four halfrunning down the hall from the office of the Military Revolutionary Committee and scribbling on bits of paper as they runthese were Commissars despatched to the four corners of Russia to carry the news argue or fightwith whatever arguments or weapons came to hand
The Congress was to meet at one oclock and long since the great meetinghall had filled but by seven there was yet no sign of the presidium
The Bolshevik and Left Social Revolutionary factions were in session in their own rooms
All the livelong afternoon Lenin and Trotzky had fought against compromise
A considerable part of the Bolsheviki were in favour of giving way so far as to create a joint allSocialist government
We will be isolated and the whole thing will fall
But Lenin with Trotzky beside him stood firm as a rock
Let the compromisers accept our programme and they can come in We wont give way an inch
If there are comrades here who havent the courage and the will to dare what we dare let them leave with the rest of the cowards and conciliators Backed by the workers and soldiers we shall go on
  At five minutes past seven came word from the left Socialist Revolutionaries to say that they would remain in the Military Revolutionary Committee
They are following  A little later as we sat at the press table in the big hall an Anarchist who was writing for the bourgeois papers proposed to me that we go and find out what had become of the presidium
There was nobody in the _Tsayeekah_ office nor in the bureau of the Petrograd Soviet
From room to room we wandered through vast Smolny
Nobody seemed to have the slightest idea where to find the governing body of the Congress
As we went my companion described his ancient revolutionary activities his long and pleasant exile in France
As for the Bolsheviki he confided to me that they were common rude ignorant persons without aesthetic sensibilities
He was a real specimen of the Russian _intelligentzia_
So he came at last to Room 17 office of the Military Revolutionary Committee and stood there in the midst of all the furious coming and going
The door opened and out shot a squat flatfaced man in a uniform without insignia who seemed to be smilingwhich smile after a minute one saw to be the fixed grin of extreme fatigue
My friend who was a dapper civilizedlooking young man gave a cry of pleasure and stepped forward
Nicolai Vasilievitch he said holding out his hand
Dont you remember me comrade We were in prison together
  Krylenko made an effort and concentrated his mind and sight
Why yes he answered finally looking the other up and down with an expression of great friendliness
What are you doing in all this He waved his arm around
  Yes replied Krylenko with a sort of doggedness The proletarian Revolution is a great success
Perhapsperhaps however well meet in prison again  When we got out into the corridor again my friend went on with his explanations
To us the Revolution is a great failure it has not aroused the patriotism of the masses
Of course that only proves that the people are not ready for Revolution
40 when a thundering wave of cheers announced the entrance of the presidium with Leningreat Leninamong them
A short stocky figure with a big head set down in his shoulders bald and bulging
Little eyes a snubbish nose wide generous mouth and heavy chin cleanshaven now but already beginning to bristle with the wellknown beard of his past and future
Dressed in shabby clothes his trousers much too long for him
Unimpressive to be the idol of a mob loved and revered as perhaps few leaders in history have been
A strange popular leadera leader purely by virtue of intellect colourless humourless uncompromising and detached without picturesque idiosyncrasiesbut with the power of explaining profound ideas in simple terms of analysing a concrete situation
And combined with shrewdness the greatest intellectual audacity
Kameniev was reading the report of the actions of the Military Revolutionary Committee abolition of capital punishment in the Army restoration of the free right of propaganda release of officers and soldiers arrested for political crimes orders to arrest Kerensky and confiscation of food supplies in private storehouses
_ The uncompromising attitude of the Bolsheviki would mean the crushing of the Revolution therefore the _Bund_ delegates must refuse any longer to sit in the Congress
Cries from the audience We thought you walked out last night How many times are you going to walk out  Then the representative of the Mensheviki Internationalists
Shouts What You here still The speaker explained that only part of the Mensheviki Internationalists left the Congress the rest were going to stay  We consider it dangerous and perhaps even mortal for the Revolution to transfer the power to the SovietsInterruptionsbut we feel it our duty to remain in the Congress and vote against the transfer here  Other speakers followed apparently without any order
A delegate of the coalminers of the Don Basin called upon the Congress to take measures against Kaledin who might cut off coal and food from the capital
Several soldiers just arrived from the Front brought the enthusiastic greetings of their regiments
Now Lenin gripping the edge of the reading stand letting his little winking eyes travel over the crowd as he stood there waiting apparently oblivious to the longrolling ovation which lasted several minutes
When it finished he said simply We shall now proceed to construct the Socialist order Again that overwhelming human roar
The first thing is the adoption of practical measures to realise peace
We shall offer peace to the peoples of all the belligerent countries upon the basis of the Soviet termsno annexations no indemnities and the right of selfdetermination of peoples
At the same time according to our promise we shall publish and repudiate the secret treaties
The question of War and Peace is so clear that I think that I may without preamble read the project of a Proclamation to the Peoples of All the Belligerent Countries
  His great mouth seeming to smile opened wide as he spoke his voice was hoarsenot unpleasantly so but as if it had hardened that way after years and years of speakingand went on monotonously with the effect of being able to go on forever
And before him a thousand simple faces looking up in intent adoration
PROCLAMATION TO THE PEOPLES AND GOVERNMENTS OF ALL THE BELLIGERENT NATIONS
The Workers and Peasants Government created by the revolution of November 6th and 7th and based on the Soviets of Workers Soldiers and Peasants Deputies proposes to all the belligerent peoples and to their Governments to begin immediately negotiations for a just and democratic peace
The Government means by a just and democratic peace which is desired by the immense majority of the workers and the labouring classes exhausted and depleted by the warthat peace which the Russian workers and peasants after having struck down the Tsarist monarchy have not ceased to demand categoricallyimmediate peace without annexations that is to say without conquest of foreign territory without forcible annexation of other nationalities and without indemnities
The Government of Russia Proposes to all the belligerent peoples immediately to conclude such a peace by showing themselves willing to enter upon the decisive steps of negotiations aiming at such a peace at once without the slightest delay before the definitive ratification of all the conditions of such a peace by the authorised assemblies of the people of all countries and of all nationalities
By annexation or conquest of foreign territory the Government meansconformably to the conception of democratic rights in general and the rights of the workingclass in particularall union to a great and strong State of a small or weak nationality without the voluntary clear and precise expression of its consent and desire whatever be the moment when such an annexation by force was accomplished whatever be the degree civilisation of the nation annexed by force or maintained outside the frontiers of another State no matter if that nation be in Europe or in the far countries across the sea
If any nation is retained by force within the limits of another State if in spite of the desire expressed by it it matters little if that desire be expressed by the press by popular meetings decisions of political parties or by disorders and riots against national oppression that nation is not given the right of deciding by free votewithout the slightest constraint after the complete departure of the armed forces of the nation which has annexed it or wishes to annex it or is stronger in generalthe form of its national and political organisation such a union constitutes an annexationthat is to say conquest and an act of violence
To continue this war in order to permit the strong and rich nations to divide among themselves the weak and conquered nationalities is considered by the Government the greatest possible crime against humanity and the Government solemnly proclaims its decision to sign a treaty of peace which will put an end to this war upon the above conditions equally fair for all nationalities without exception
The Government abolishes secret diplomacy expressing before the whole country its firm decision to conduct all the negotiations in the light of day before the people and will proceed immediately to the full publication of all secret treaties confirmed or concluded by the Government of landowners and capitalists from March until November 7th 1917
All the clauses of the secret treaties which as occur in a majority of cases have for their object to procure advantages and privileges for Russian capitalists to maintain or augment the annexations of the Russian imperialists are denounced by the Government immediately and without discussion
In proposing to all Governments and all peoples to engage in public negotiations for peace the Government declares itself ready to carry on these negotiations by telegraph by post or by pourparlers between the representatives of the different countries or at a conference of these representatives
To facilitate these pourparlers the Government appoints its authorised representatives in the neutral countries
The Government proposes to all the governments and to the peoples of all the belligerent countries to conclude an immediate armistice at the same time suggesting that the armistice ought to last three months during which time it is perfectly possible not only to hold the necessary pourparlers between the representatives of all the nations and nationalities without exception drawn into the war or forced to take part in it but also to convoke authorised assemblies of representatives of the people of all countries for the purpose of the definite acceptance of the conditions of peace
In addressing this offer of peace to the Governments and to the peoples of all the belligerent countries the Provisional Workers and Peasants Government of Russia addresses equally and in particular the conscious workers of the three nations most devoted to humanity and the three most important nations among those taking part in the present warEngland France and Germany
The workers of these countries have rendered the greatest services to the cause of progress and of Socialism
The splendid examples of the Chartist movement in England the series of revolutions of worldwide historical significance accomplished by the French proletariatand finally in Germany the historic struggle against the Laws of Exception an example for the workers of the whole world of prolonged and stubborn action and the creation of the formidable organisations of German proletariansall these models of proletarian heroism these monuments of history are for us a sure guarantee that the workers of these countries will understand the duty imposed upon them to liberate humanity from the horrors and consequences of war and that these workers by decisive energetic and continued action will help us to bring to a successful conclusion the cause of peaceand at the same time the cause of the liberation of the exploited working masses from all slavery and all exploitation
When the grave thunder of applause had died away Lenin spoke again  We propose to the Congress to ratify this declaration
We address ourselves to the Governments as well as to the peoples for a declaration which would be addressed only to the peoples of the belligerent countries might delay the conclusion of peace
The conditions of peace drawn up during the armistice will be ratified by the Constituent Assembly
In fixing the duration of the armistice at three months we desire to give to the peoples as long a rest as possible after this bloody extermination and ample time for them to elect their representatives
This proposal of peace will meet with resistance on the part of the imperialist governmentswe dont fool ourselves on that score
But we hope that revolution will soon break out in all the belligerent countries that is why we address ourselves especially to the workers of France England and Germany
The revolution of November 6th and 7th he ended has opened the era of the Social Revolution
The labour movement in the name of peace and Socialism shall win and fulfil its destiny
There was something quiet and powerful in all this which stirred the souls of men
It was understandable why people believed when Lenin spoke
  By crowd vote it was quickly decided that only representatives of political factions should be allowed to speak on the motion and that speakers should be limited to fifteen minutes
First Karelin for the Left Socialist Revolutionaries
Our faction had no opportunity to propose amendments to the text of the proclamation it is a private document of the Bolsheviki
But we will vote for it because we agree with its spirit
  For the Social Democrats Internationalists Kramarov long stoopshouldered and nearsighteddestined to achieve some notoriety as the Clown of the Opposition
Only a Government composed of all the Socialist parties he said could possess the authority to take such important action
If a Socialist coalition were formed his faction would support the entire programme if not only part of it
As for the proclamation the Internationalists were in thorough accord with its main points
Then one after another amid rising enthusiasm Ukrainean Social Democracy support Lithuanian Social Democracy support Populist Socialists support Polish Social Democracy support Polish Socialists supportbut would prefer a Socialist coalition Lettish Social Democracy support
One spoke of the coming WorldRevolution of which we are the advanceguard another of the new age of brotherhood when all the peoples will become one great family
First you offer peace without annexations and indemnities and then you say you will consider all peace offers
We want a just peace but we are not afraid of a revolutionary war
Probably the imperialist Governments will not answer our appealbut we shall not issue an ultimatum to which it will be easy to say no
If the German proletariat realises that we are ready to consider all offers of peace that will perhaps be the last drop which overflows the bowlrevolution will break out in Germany
We consent to examine all conditions of peace but that doesnt mean that we shall accept them
For some of our terms we shall fight to the endbut possibly for others will find it impossible to continue the war
  It was exactly 1035 when Kameniev asked all in favour of the proclamation to hold up their cards
One delegate dared to raise his hand against but the sudden sharp outburst around him brought it swiftly down
Suddenly by common impulse we found ourselves on our feet mumbling together into the smooth lifting unison of the _Internationale
_ A grizzled old soldier was sobbing like a child
Alexandra Kollontai rapidly winked the tears back
The immense sound rolled through the hall burst windows and doors and seared into the quiet sky
The war is ended The war is ended said a young workman near me his face shining
And when it was over as we stood there in a kind of awkward hush some one in the back of the room     ck of the room                shouted Comrades Let us remember those who have died for liberty So we began to sing the Funeral March that slow melancholy and yet triumphant chant so Russian and so moving
The Funeral March seemed the very soul of those dark masses whose delegates sat in this hall building from their obscure visions a new Russiaand perhaps more
You fell in the fatal fight  For the liberty of the people for the honour of the people
You gave up your lives and everything dear to you  You suffered in horrible prisons  You went to exile in chains
Without a word you carried your chains because you could not ignore your suffering brothers  Because you believed that justice is stronger than the sword
The time will come when your surrendered life will count  That time is near when tyranny falls the people will rise great and free  Farewell brothers you chose a noble path  You are followed by the new and fresh army ready to die and to suffer
Farewell brothers you chose a noble path  At your grave we swear to fight to work for freedom and the peoples happiness
For this did they lie there the martyrs of March in their cold Brotherhood Grave on Mars Field for this thousands and tens of thousands had died in the prisons in exile in Siberian mines
It had not come as they expected it would come nor as the _intelligentzia_ desired it but it had comerough strong impatient of formulas contemptuous of sentimentalism real
 All private ownership of land is abolished immediately without compensation
 All land_owners estates and all lands belonging to the Crown to monasteries church lands with all their live stock and inventoried property buildings and all appurtenances are transferred to the disposition of the township Land Committees and the district Soviets of Peasants Deputies until the Constituent Assembly meets
 Any damage whatever done to the confiscated property which from now on belongs to the whole People is regarded as a serious crime punishable by the revolutionary tribunals
The district Soviets of Peasants Deputies shall take all necessary measures for the observance of the strictest order during the taking over of the landowners estates for the determination of the dimensions of the plots of land and which of them are subject to confiscation for the drawing up of an inventory of the entire confiscated property and for the strictest revolutionary protection of all the farming property on the land with all buildings implements cattle supplies of products etc
 For guidance during the realisation of the great land reforms until their final resolution by the Constituent Assembly shall serve the following peasant _nakaz_ See App
3 instructions drawn up on the basis of 242 local peasant _nakazi_ by the editorial board of the _Izviestia_ of the AllRussian Soviet of Peasants Deputies and published in No
The lands of peasants and of Cossacks serving in the Army shall not be confiscated
This is not explained Lenin the project of former Minister Tchernov who spoke of erecting a framework and tried to realise reforms from above
From below on the spot will be decided the questions of division of the land
The amount of land received by each peasant will vary according to the locality
Under the Provisional Government the _pomieshtchiki_ flatly refused to obey the orders of the Land Committeesthose Land Committees projected by Lvov brought into existence by Shingariov and administered by Kerensky  Before the debates could begin a man forced his way violently through the crowd in the aisle and climbed upon the platform
It was Pianikh member of the Executive Committee of the Peasants Soviets and he was mad clean through
The Executive Committee of the AllRussian Soviets of Peasants Deputies protests against the arrest of our comrades the Ministers Salazkin and Mazlov he flung harshly in the faces of the crowd We demand their instant release They are now in PeterPaul fortress
We must have immediate action There is not a moment to lose  Another followed him a soldier with disordered beard and flaming eyes
You sit here and talk about giving the land to the peasants and you commit an act of tyrants and usurpers against the peasants chosen representatives I tell you he raised his fist If one hair of their heads is harmed youll have a revolt on your hands The crowd stirred confusedly
Then up rose Trotzky calm and venomous conscious of power greeted with a roar
Yesterday the Military Revolutionary Committee decided to release the Socialist Revolutionary and Menshevik Ministers Mazlov Salazkin Gvozdov and Maliantovitchon principle
That they are still in PeterPaul is only because we have had so much to do
They will however be detained at their homes under arrest until we have investigated their complicity in the treacherous acts of Kerensky during the Kornilov affair  Never shouted Pianikh in any revolution have such things been seen as go on here  You are mistaken responded Trotzky
Such things have been seen even in this revolution
Hundreds of our comrades were arrested in the July days
When Comrade Kollontai was released from prison by the doctors orders Avksentiev placed at her door two former agents of the Tsars secret police The peasants withdrew muttering followed by ironical hoots
The representative of the Left Socialist Revolutionaries spoke on the Land Decree
While agreeing in principle his faction could not vote on the question until after discussion
The Mensheviki Internationalists too insisted on a party caucus
Then the leader of the Maximalists the Anarchist wing of the peasants We must do honour to a political party which puts such an act into effect the first day without jawing about it  A typical peasant was in the tribune long hair boots and sheepskin coat bowing to all corners of the hall
I wish you well comrades and citizens he said
You arrested our Socialist peasantswhy not arrest them  This was the signal for a debate of excited peasants
It was precisely like the debate of soldiers of the night before
Those members of our Executive Committee Avksentiev and the rest whom we thought were the peasants protectorsthey are only Cadets too Arrest them Arrest them  Another Who are these Pianikhs these Avksentievs They are not peasants at all They only wag their tails  How the crowd rose to them recognising brothers  The Left Socialist Revolutionaries proposed a halfhour intermission
As the delegates streamed out Lenin stood up in his place
We must not lose time comrades News allimportant to Russia must be on the press tomorrow morning
No delay  And above the hot discussion argument shuffling of feet could be heard the voice of an emissary of the Military Revolutionary Committee crying Fifteen agitators wanted in room 17 at once To go to the Fronthellip  It was almost two hours and a half later that the delegates came straggling back the presidium mounted the platform and the session recommenced by the reading of telegrams from regiment after regiment announcing their adhesion to the Military Revolutionary Committee
In leisurely manner the meeting gathered momentum
A delegate from the Russian troops on the Macedonian front spoke bitterly of their situation
We suffer there more from the friendship of our Allies than from the enemy he said
Representatives of the Tenth and Twelfth Armies just arrived in hot haste reported We support you with all our strength A peasantsoldier protested against the release of the traitor Socialists Mazlov and Salazkin as for the Executive Committee of the Peasants Soviets it should be arrested _en masse_Here was real revolutionary talk
A deputy from the Russian Army in Persia declared he was instructed to demand all power to the Soviets
A Ukrainean officer speaking in his native tongue There is no nationalism in this crisis
_Da zdravstvuyet_ the proletarian dictatorship of all lands Such a deluge of high and hot thoughts that surely Russia would never again be dumb  Kameniev remarked that the antiBolshevik forces were trying to stir up disorders everywhere and read an appeal of the Congress to all the Soviets of Russia  The AllRussian Congress of Soviets of Workers and Soldiers Deputies including some Peasants Deputies calls upon the local Soviets to take immediate energetic measures to oppose all counterrevolutionary antiJewish action and all _pogroms_ whatever they may be
The honour of the Workers Peasants and Soldiers Revolution demands that no _pogrom_ be tolerated
The Red Guard of Petrograd the revolutionary garrison and the sailors have maintained complete order in the capital
Workers soldiers and peasants you should follow everywhere the example of the workers and soldiers of Petrograd
Comrade soldiers and Cossacks on us falls the duty of assuring real revolutionary order
All revolutionary Russia and the entire world have their eyes on us
At two oclock the Land Decree was put to vote with only one against and the peasant delegates wild with joy
So plunged the Bolsheviki ahead irresistible overriding hesitation and oppositionthe only people in Russia who had a definite programme of action while the others talked for eight long months
Now arose a soldier gaunt ragged and eloquent to protest against the clause of the _nakaz_ tending to deprive military deserters from a share in village land allotments
Bawled at and hissed at first his simple moving speech finally made silence
Forced against his will into the butchery of the trenches he cried which you yourselves in the Peace decree have voted senseless as well as horrible he greeted the Revolution with hope of peace and freedom
Peace The Government of Kerensky forced him again to go forward into Galicia to slaughter and be slaughtered to his pleas for peace Terestchenko simply laughed
Freedom Under Kerensky he found his Committees suppressed his newspapers cut off his party speakers put in prison
At home in his village the landlords were defying his Land Committees jailing his comrades
In Petrograd the bourgeoisie in alliance with the Germans were sabotaging the food and ammunition for the Army
Who forced him to desert The Government of Kerensky which you have overthrown At the end there was applause
But another soldier hotly denounced it The Government of Kerensky is not a screen behind which can be hidden dirty work like desertion Deserters are scoundrels who run away home and leave their comrades to die in the trenches alone Every deserter is a traitor and should be punished
 Uproar shouts of _Do volno Teesche_ Kameniev hastily proposed to leave the matter to the Government for decision
Kameniev was reading the decree of the Constitution of Power  Until the meeting of the Constituent Assembly a provisional Workers and Peasants Government is formed which shall be named the Council of Peoples Commissars
5  The administration of the different branches of state activity shall be intrusted to commissions whose composition shall be regulated to ensure the carrying out of the programme of the Congress in close union with the massorganisations of workingmen workingwomen sailors soldiers peasants and clerical employees
The governmental power is vested in a _collegium_ made up of the chairmen of these commissions that is to say the Council of Peoples Commissars
Control over the activities of the Peoples Commissars and the right to replace them shall belong to the AllRussian Congress of Soviets of Workers Peasants and Soldiers Deputies and its Central Executive Committee
Still silence as he read the list of Commissars bursts of applause after each name Lenins and Trotzkys especially
_President of the Council_ Vladimir Ulianov _Lenin_  _Interior_ A
Shliapnikov  _Military and Naval Affairs_a committee composed of V
Avilov _Gliebov_  _Chairman for Nationalities_ I
Djougashvili _Stalin_  _Railroads_ To be filled later
There were bayonets at the edges of the room bayonets pricking up among the delegates the Military Revolutionary Committee was arming everybody Bolshevism was arming for the decisive battle with Kerensky the sound of whose trumpets came up the southwest wind
In the meanwhile nobody went home on the contrary hundreds of newcomers filtered in filling the great room solid with sternfaced soldiers and workmen who stood for hours and hours indefatigably intent
The air was thick with cigarette smoke and human breathing and the smell of coarse clothes and sweat
Avilov of the staff of _Novaya Zhizn_ was speaking in the name of the Social Democrat Internationalists and the remnant of the Mensheviki Internationalists Avilov with his young intelligent face looking out of place in his smart frockcoat
The ease with which the Coalition Government was upset cannot be explained by the strength of the left wing of the democracy but only by the incapacity of the Government to give the people peace and bread
And the left wing cannot maintain itself in power unless it can solve these questions
Can it give bread to the people Grain is scarce
The majority of the peasants will not be with you for you cannot give them the machinery they need
Fuel and other primary necessities are almost impossible to procure
As for peace that will be even more difficult
They will never accept the proposition of a peace conference from _you
_ You will not be recognised either in London and Paris or in Berlin
You cannot count on the effective help of the proletariat of the Allied countries because in most countries it is very far from the revolutionary struggle remember the Allied democracy was unable even to convoke the Stockholm Conference
Concerning the German Social Democrats I have just talked with Comrade Goldenberg one of our delegates to Stockholm he was told by the representatives of the Extreme Left that revolution in Germany was impossible during the war
 Here interruptions began to come thick and fast but Avilov kept on
The isolation of Russia will fatally result either in the defeat of the Russian Army by the Germans and the patching up of a peace between the AustroGerman coalition and the FrancoBritish coalition _at the expense of Russia_or in a separate peace with Germany
I have just learned that the Allied ambassadors are preparing to leave and that Committees for Salvation of Country and Revolution are forming in all the cities of Russia
No one party can conquer these enormous difficulties
The majority of the people supporting a government of Socialist coalition can alone accomplish the Revolution
He then read the resolution of the two factions  Recognising that for the salvation of the conquests of the Revolution it is indispensable immediately to constitute a government based on the revolutionary democracy organised in the Soviets of Workers Soldiers and Peasants Deputies recognising moreover that the task of this government is the quickest possible attainment of peace the transfer of the land into the hands of the agrarian committees the organisation of control over industrial production and the convocation of the Constituent Assembly on the date decided the Congress appoints an executive committee to constitute such a government after an agreement with the groups of the democracy which are taking part in the Congress
In spite of the revolutionary exaltation of the triumphant crowd Avilovs cool tolerant reasoning had shaken them
Toward the end the cries and hisses died away and when he finished there was even some clapping
Karelin followed himalso young fearless whose sincerity no one doubtedfor the Left Socialist Revolutionaries the party of Maria Spiridonova the party which almost alone followed the Bolsheviki and which represented the revolutionary peasants
Our party has refused to enter the Council of Peoples Commissars because we do not wish forever to separate ourselves from the part of the revolutionary army which left the Congress a separation which would make it impossible for us to serve as intermediaries between the Bolsheviki and the other groups of the democracy
We cannot sustain any government except a government of Socialist coalition
We protest moreover against the tyrannical conduct of the Bolsheviki
Our Commissars have been driven from their posts
Our only organ _Znamia Truda_ Banner of Labour was forbidden to appear yesterday
The Central Duma is forming a powerful Committee for Salvation of Country and Revolution to fight you
Already you are isolated and your Government is without the support of a single other democratic group
And now Trotzky stood upon the raised tribune confident and dominating with that sarcastic expression about his mouth which was almost a sneer
He spoke in a ringing voice and the great crowd rose to him
These considerations on the dangers of isolation of our party are not new
On the eve of insurrection our fatal defeat was also predicted
Everybody was against us only a faction of the Socialist Revolutionaries of the left was with us in the Military Revolutionary Committee
How is it that we were able to overturn the Government almost without bloodshed
That fact is the most striking proof that we _were not isolated
_ In reality the Provisional Government was isolated the democratic parties which march against us were isolated are isolated and forever cut off from the proletariat  They speak of the necessity for a coalition
There is only one coalition possiblethe coalition of the workers soldiers and poorest peasants and it is our partys honour to have realised that coalition
What sort of coalition did Avilov mean A coalition with those who supported the Government of Treason to the People Coalition doesnt always add to strength
For example could we have organised the insurrection with Dan and Avksentiev in our ranks Roars of laughter
Will a coalition with the _oborontsi_ furnish more Between the peasants and Avksentiev who ordered the arrest of the Land Committees we choose the peasants Our Revolution will remain the classic revolution of history
They accuse us of repelling an agreement with the other democratic parties
But is it we who are to blame Or must we as Karelin put it blame it on a misunderstanding No comrades
When a party in full tide of revolution still wreathed in powdersmoke comes to say Here is the Powertake itand when those to whom it is offered go over to the enemy that is not a misunderstanding
Avilov menaces us with failure of our peace effortsif we remain isolated
 I repeat I dont see how a coalition with Skobeliev or even Terestchenko can help us to get peace Avilov tries to frighten us by the threat of a peace at our expense
And I answer that in any case if Europe continues to be ruled by the imperialist bourgeoisie revolutionary Russia will inevitably be lost
There are only two alternatives either the Russian Revolution will create a revolutionary movement in Europe or the European powers will destroy the Russian Revolution  They greeted him with an immense crusading acclaim kindling to the daring of it with the thought of championing mankind
And from that moment there was something conscious and decided about the insurrectionary masses in all their actions which never left them
But on the other side too battle was taking form
Kameniev recognised a delegate from the Union of Railway Workers a hardfaced stocky man with an attitude of implacable hostility
In the name of the strongest organisation in Russia I demand the right to speak and I say to you the _Vikzhel_charges me to make known the decision of the Union concerning the constitution of Power
The Central Committee refuses absolutely to support the Bolsheviki if they persist in isolating themselves from the whole democracy of Russia Immense tumult all over the hall
In 1905 and in the Kornilov days the Railway Workers were the best defenders of the Revolution
But you did not invite us to your Congress Cries It was the old _Tsayeekah_ which did not invite you The orator paid no attention
We do not recognise the legality of this Congress since the departure of the Mensheviki and Socialist Revolutionaries there is not a legal quorum
The Union supports the old _TsayeeKah_ and declares that the Congress has no right to elect a new Committee
The Power should be a Socialist and revolutionary Power responsible before the authorised organs of the entire revolutionary democracy
Until the constitution of such a power the Union of Railway Workers which refuses to transport counterrevolutionary troops to Petrograd at the same time forbids the execution of any order whatever without the consent of the _Vikzhel
_ The _Vikzhel_ also takes into its hands the entire administration of the railroads of Russia
  At the end he could hardly be heard for the furious storm of abuse which beat upon him
But it was a heavy blowthat could be seen in the concern on the faces of the presidium
Kameniev however merely answered that there could be no doubt of the legality of the Congress as even the quorum established by the old _TsayeeKah_ was exceededin spite of the secession of the Mensheviki and Socialist Revolution arises
Then came the vote on the Constitution of Power which carried the Council of Peoples Commissars into office by an enormous majority
The election of the new _Tsayeekah_ the new parliament of the Russian Republic took barely fifteen minutes
Trotzky announced its composition 100 members of which 70 Bolsheviki
As for the peasants and the seceding factions places were to be reserved for them
We welcome into the Government all parties and groups which will adopt our programme ended Trotzky
And thereupon the Second AllRussian Congress of Soviets was dissolved so that the members might hurry to their homes in the four corners of Russia and tell of the great happenings
It was almost seven when we woke the sleeping conductors and motormen of the streetcars which the StreetRailway Workers Union always kept waiting at Smolny to take the Soviet delegates to their homes
In the crowded car there was less happy hilarity than the night before I thought
Many looked anxious perhaps they were saying to themselves Now we are masters how can we do our will  At our apartmenthouse we were held up in the dark by an armed patrol of citizens and carefully examined
The landlady heard us come in and stumbled out in a pink silk wrapper
The House Committee has again asked that you take your turn on guardduty with the rest of the men she said
Whats the reason for this guardduty  To protect the house and the women and children
  But suppose there came a Commissar from the Military Revolutionary Committee to search for arms  Oh thats what theyll _say_ they are
And besides whats the difference  I solemnly affirmed that the Consul had forbidden all American citizens to carry armsespecially in the neighbourhood of the Russian _intelligentzia_
Chapter VI                        The Committee for Salvation  FRIDAY November 9th
In view of the revolt of the Bolsheviki and their attempt to depose the Provisional Government and to seize the power in Petrograd
the Cossack Government declares that it considers these acts criminal and absolutely inadmissible
In consequence the Cossacks will lend all their support to the Provisional Government which is a government of coalition
Because of these circumstances and until the return of the Provisional Government to power and the restoration of order in Russia I take upon myself beginning November 7th all the power in that which concerns the region of the Don
Signed ATAMAN KALEDIN  _President of the Government of the Cossack Troops
_  _Prikaz_ of the MinisterPresident Kerensky dated at Gatchina  I MinisterPresident of the Provisional Government and Supreme Commander of all the armed forces of the Russian Republic declare that I am at the head of regiments from the Front who have remained faithful to the fatherland
I order all the troops of the Military District of Petrograd who through mistake or folly have answered the appeal of the traitors to the country and the Revolution to return to their duty without delay
This order shall be read in all regiments battalions and squadrons
Signed _MinisterPresident of the Provisional_  _Government and Supreme Commander_  A
Telegram from Kerensky to the General in Command of the Northern Front  The town of Gatchina has been taken by the loyal regiments without bloodshed
Detachments of Cronstadt sailors and of the Semionovsky and Ismailovsky regiments gave up their arms without resistance and joined the Government troops
I order all the designated units to advance as quickly as possible
The Military Revolutionary Committee has ordered its troops to retreat
Gatchina about thirty kilometers southwest had fallen during the night
Detachments of the two regiments mentionednot the sailorswhile wandering captainless in the neighbourhood had indeed been surrounded by Cossacks and given up their arms but it was not true that they had joined the Government troops
At this very moment crowds of them bewildered and ashamed were up at Smolny trying to explain
Apparently the greatest confusion prevailed along the revolutionary front
The garrisons of all the little towns southward had split hopelessly bitterly into two factionsor three the high command being on the side of Kerensky in default of anything stronger the majority of the rank and file with the Soviets and the rest unhappily wavering
Hastily the Military Revolutionary Committee appointed to command the defence of Petrograd an ambitious regular Army Captain Muraviov the same Muraviov who had organised the Death Battalions during the summer and had once been heard to advise the Government that it was too lenient with the Bolsheviki they must be wiped out
 A man of military mind who admired power and audacity perhaps sincerely
Beside my door when I came down in the morning were posted two new orders of the Military Revolutionary Committee directing that all shops and stores should open as usual and that all empty rooms and apartments should be put at the disposal of the Committee
For thirtysix hours now the Bolsheviki had been cut off from provincial Russia and the outside world
The railway men and telegraphers refused to transmit their despatches the postmen would not handle their mail
Only the Government wireless at Tsarskoye Selo launched halfhourly bulletins and manifestoes to the four corners of heaven the Commissars of Smolny raced the Commissars of the City Duma on speeding trains half across the earth and two aeroplanes laden with propaganda fled high up toward the Front
But the eddies of insurrection were spreading through Russia with a swiftness surpassing any human agency
Helsingfors Soviet passed resolutions of support Kiev Bolsheviki captured the arsenal and the telegraph station only to be driven out by delegates to the Congress of Cossacks which happened to be meeting there in Kazan a Military Revolutionary Committee arrested the local garrison staff and the Commissar of the Provisional Government from far Krasnoyarsk in Siberia came news that the Soviets were in control of the Municipal institutions at Moscow where the situation was aggravated by a great strike of leatherworkers on one side and a threat of general lockout on the other the Soviets had voted overwhelmingly to support the action of the Bolsheviki in Petrograd
Already a Military Revolutionary Committee was functioning
The common soldiers and the industrial workers supported the Soviets by a vast majority the officers _yunkers_ and middle class generally were on the side of the Governmentas were the bourgeois Cadets and the moderate Socialist parties
In all these towns sprang up Committees for Salvation of Country and Revolution arming for civil war
As long ago as 1905 the process had begun the March Revolution had merely hastened it and giving birth to a sort of forecast of the new order had ended by merely perpetuating the hollow structure of the old regime
Now however the Bolsheviki in one night had dissipated it as one blows away smoke
Old Russia was no more human society flowed molten in primal heat and from the tossing sea of flame was emerging the class struggle stark and pitilessand the fragile slowlycooling crust of new planets
In Petrograd sixteen Ministries were on strike led by the Ministries of Labour and of Suppliesthe only two created by the allSocialist Government of August
If ever men stood alone the handful of Bolsheviki apparently stood alone that grey chill morning with all storms towering over them
1 Back against the wall the Military Revolutionary Committee struckfor its life
_De laudace encore de laudace et toujours de laudace_
At five in the morning the Red Guards entered the printing office of the City Government confiscated thousands of copies of the AppealProtest of the Duma and suppressed the official Municipal organthe _Viestnik Gorodskovo Samoupravleniya_ Bulletin of the Municipal SelfGovernment
All the bourgeois newspapers were torn from the presses even the _Golos Soldata_ journal of the old _Tsayeekah_which however changing its name to _Soldatski Golos_ appeared in an edition of a hundred thousand copies bellowing rage and defiance  The men who began their stroke of treachery in the night who have suppressed the newspapers will not keep the country in ignorance long
The country will know the truth It will appreciate you Messrs
As we came down the Nevsky a little after midday the whole street before the Duma building was crowded with people
Here and there stood Red Guards and sailors with bayonetted rifles each one surrounded by about a hundred men and womenclerks students shopkeepers _tchinovniki_shaking their fists and bawling insults and menaces
On the steps stood boyscouts and officers distributing copies of the _Soldatski Golos
_ A workman with a red band around his arm and a revolver in his hand stood trembling with rage and nervousness in the middle of a hostile throng at the foot of the stairs demanding the surrender of the papers
Nothing like this I imagine ever occurred in history
On one side a handful of workmen and common soldiers with arms in their hands representing a victorious insurrectionand perfectly miserable on the other a frantic mob made up of the kind of people that crowd the sidewalks of Fifth Avenue at noontime sneering abusing shouting Traitors Provocators _Opritchniki_   Savage bodyguards if Ian the Terrible 17th century  The doors were guarded by students and officers with white armbands lettered in red Militia of the Committee of Public Safety and half a dozen boyscouts came and went
 As we reached the top Riazanov came hurrying out
He had been to demand that the Duma recognise the Council of peoples Commissars and the Mayor had given him a flat refusal
In the offices a great babbling crowd hurrying shouting gesticulatingGovernment officials intellectuals journalists foreign correspondents French and British officers
The Embassies recognise the Duma as the only power now he explained
For these Bolshevik murderers and robbers it is only a question of hours
In the Alexander Hall a monster meeting of the Committee for Salvation
Fillipovsky in the chair and Skobeliev again in the tribune reporting to immense applause new adhesions to the Committee Executive Committee of Peasants Soviets old _Tsayeekah_ Central Army Committee _Tsentroflot_ Menshevik Socialist Revolutionary and Front group delegates from the Congress of Soviets Central Committees of the Menshevik Socialist Revolutionary Populist Socialist parties
Yedinstvo group Peasants Union Cooperatives Zemstvos Municipalities Post and Telegraph Unions _Vikzhel_ Council of the Russian Republic Union of Unions   Merchants and Manufacturers Association
The power of the Soviets is not democratic power but a dictatorshipand not the dictatorship of the proletariat but _against_ the proletariat
All those who have felt or know how to feel revolutionary enthusiasm must join now for the defence of the Revolution
The problem of the day is not only to render harmless irresponsible demagogues but to fight against the counterrevolution
If rumours are true that certain generals in the provinces are attempting to profit by events in order to march on Petrograd with other designs it is only one more proof that we must establish a solid base of democratic government
Otherwise troubles with the Right will follow troubles from the Left
The garrison of Petrograd cannot remain indifferent when citizens buying the _Golos Soldata_ and newsboys selling the _Rabotchaya Gazeta_ are arrested in the streets
Let those who have no longer faith in the Revolution retire
To establish a united power we must again restore the prestige of the Revolution
Let us swear that either the Revolution shall be savedor we shall perish  The hall rose cheering with kindling eyes
There was not a single proletarian anywhere in sight
Then Weinstein  We must remain calm and not act until public opinion is firmly grouped in support of the Committee for Salvationthen we can pass from the defensive to action  The _Vikzhel_ representative announced that his organisation was taking the initiative in forming the new Government and its delegates were now discussing the matter with Smolny
Followed a hot discussion were the Bolsheviki to be admitted to the new Government Martov pleaded for their admission after all he said they represented an important political party
Opinions were very much divided upon this the right wing Mensheviki and Socialist Revolutionaries as well as the Populist Socialists the Cooperatives and the bourgeois elements being bitterly against
They have started civil war and opened the front to the Germans
  Skobeliev was in favor of excluding both the Bolsheviki and the Cadets
We got into conversation with a young Socialist Revolutionary who had walked out of the Democratic Conference to gether with the Bolsheviki that night when Tseretelli and the compromisers forced Coalition upon the democracy of Russia
I left the Congress with my party Wednesday night
I have not risked my life for twenty years and more to submit now to the tyranny of the Dark People
When the peasants begin to act then it is a question of minutes before they are done for
  But the peasantswill they act Doesnt the Land decree settle the peasants What more do they want  Ah the Land decree he said furiously
Yes do you know what that Land decree is It is _our_ decreeit is the Socialist Revolutionary programme intact My party framed that policy after the most careful compilation of the wishes of the peasants themselves
  But if it is your own policy why do you object If it is the peasants wishes why will they oppose it  You dont understand Dont you see that the peasants will immediately realise that it is all a trickthat these usurpers have stolen the Socialist Revolutionary programme  I asked if it were true that Kaledin was marching north
He nodded and rubbed his hands with a sort of bitter satisfaction
They have raised the counterrevolution against us
  But wont you defend the Revolution  Of course we will defend itto the last drop of our blood
But we wont cooperate with the Bolsheviki in any way
  But if Kaledin comes to Petrograd and the Bolsheviki defend the city
We will defend the city also but we wont support the Bolsheviki
Kaledin is the enemy of the Revolution but the Bolsheviki are equally enemies of the Revolution
  Which do you preferKaledin or the Bolsheviki  It is not a question to be discussed he burst out impatiently
But listenwhy should we talk of such things Kerensky is comming
Day after tomorrow we shall pass to the offensive
Already Smolny has sent delegates inviting us to form a new Government
But we have them nowthey are absolutely impotent
A Red Guard finally exasperated by the taunts of the crowd had shot into it wounding a young girl in the arm
We could see her being lifted into a cab surrounded by an excited throng the clamour of whose voices floated up to us
As we looked suddenly an armoured automobile appeared around the corner of the Mikhailovsky its guns sluing this way and that
Immediately the crowd began to run as Petrograd crowds do falling down and lying still in the street piled in the gutters heaped up behind telephonepoles
The car lumbered up to the steps of the Duma and a man stuck his head out of the turret demanding the surrender of the _Soldatski Golos
_ The boyscouts jeered and scuttled into the building
After a moment the automobile wheeled undecidedly around and went off up the Nevsky while some hundreds of men and women picked themselves up and began to dust their clothes
Inside was a prodigious runningabout of people with armfuls of _Soldatski Golos_ looking for places to hide them
A journalist came running into the room waving a paper
Get it printedget it printed quick and around to the barracks  By the order of the Supreme Commander I am appointed commandant of the troops concentrated under Petrograd
Citizens soldiers valorous Cossacks of the Don of the Kuban of the Transbaikal of the Amur of the Yenissei to all you who have remained faithful to your oath I appeal to you who have sworn to guard inviolable your oath of CossackI call upon you to save Petrograd from anarchy from famine from tyranny and to save Russia from the indelible shame to which a handful of ignorant men bought by the gold of Wilhelm are trying to submit her
The Provisional Government to which you swore fidelity in the great days of March is not overthrown but by violence expelled from the edifice in which it held its meetings
However the Government with the help of the Front armies faithful to their duty with the help of the Council of Cossacks which has united under its command all the Cossacks and which strong with the morale which reigns in its ranks and acting in accordance with the will of the Russian people has sworn to serve the country as its ancestors served it in the Troublous Times of 1612 when the Cossacks of the Don delivered Moscow menaced by the Swedes the Poles and the Lithuanians
The active army considers these criminals with horror and contempt
Their acts of vandalism and pillage their crimes the German mentality with which they regard Russiastricken down but not yet surrenderedhave alienated from them the entire people
Citizens soldiers valorous Cossacks of the garrison of Petrograd send me your delegates so that I may know who are traitors to their country and who are not that there may be avoided an effusion of innocent blood
Almost the same moment word ran from group to group that the building was surrounded by Red Guards
An officer strode in a red band around his arm demanding the Mayor
A few minutes later he left and old Schreider came out of his office red and pale by turns
Immediately  In the big hall proceedings were halted
All members of the Duma for a special meeting  Whats the matter  I dont knowgoing to arrest usgoing to dissolve the Dumaarresting members at the door so ran the excited comments
In the Nicolai Hall there was barely room to stand
The Mayor announced that troops were stationed at all the doors prohibiting all exit and entrance and that a Commissar had threatened arrest and the dispersal of the Municipal Duma
A flood of impassioned speeches from members and even from the galleries responded
The freelyelected City Government could not be dissolved by _any_ power the Mayors person and that of all the members were inviolable the tyrants the provocators the German agents should never be recognised as for these threats to dissolve us let them tryonly over our dead bodies shall they seize this chamber where like the Roman senators of old we await with dignity the coming of the Goths
Resolution to inform the Dumas and Zemstvos of all Russia by telegraph
Resolution that it was impossible for the Mayor or the Chairman of the Duma to enter into any relations whatever with representatives of the Military Revolutionary Committee or with the socalled Council of Peoples Commissars
Resolution to address another appeal to the population of Petrograd to stand up for the defence of their elected town government
In the meanwhile one member arrived with the information that he had telephoned to Smolny and that the Military Revolutionary Committee said that no orders had been given to surround the Duma that the troops would be withdrawn
As we went downstairs Riazanov burst in through the front door very agitated
I told the Mayor this morning that the Duma would be left alone
Out on the Nevsky in the deepening dusk a long double file of cyclists came riding guns slung on their shoulders
They halted and the crowd pressed in and deluged them with questions
Who are you Where do you come from asked a fat old man with a cigar in his mouth
We came to support the Soviets against the damn bourgeoisie  Ah were furious cries
Bolshevik gendarmes Bolshevik Cossacks  A little officer in a leather coat came running down the steps
The garrison is turning he muttered in my ear
Its the beginning of the end of the Bolsheviki
Do you want to see the turn of the tide Come on He started at a halftrot up the Mikhailovsky and we followed
The _brunnoviki_ were the Armoured Car troops the key to the situation whoever controlled the _brunnoviki_ controlled the city
The Commissars of the Committee for Salvation and the Duma have been talking to them
Decide what Which side theyll fight on  Oh no
They will vote to remain neutraland then the _yunkers_ and Cossacks  The door of the great Mikhailovsky RidingSchool yawned blackly
Two sentinels tried to stop us but we brushed by hurriedly deaf to their indignant expostulations
Inside only a single arclight burned dimly high up near the roof of the enormous hall whose lofty pilasters and rows of windows vanished in the gloom
Around dimly squatted the monstrous shapes of the armoured cars
One stood alone in the centre of the place under the light and round it were gathered some two thousand duncolored soldiers almost lost in the immensity of that imperial building
A dozen men officers chairmen of the Soldiers Committees and speakers were perched on top of the car and from the central turret a soldier was speaking
This was Khanjunov who had been president of last summers allRussian Congress of _Brunnoviki
_ A lithe handsome figure in his leather coat with lieutenants shoulderstraps he stood pleading eloquently for neutrality
It is an awful thing he said for Russians to kill their Russian brothers
There must not be civil war between soldiers who stood shoulder to shoulder against the Tsar and conquered the foreign enemy in battles which will go down in history What have we soldiers got to do with these squabbles of political parties I will not say to you that the Provisional Government was a democratic Government we want no coalition with the bourgeoisieno
But we must have a Government of the united democracy or Russia is lost With such a Government there will be no need for civil war and the killing of brother by brother  This sounded reasonablethe great hall echoed to the crash of hands and voices
A soldier climbed up his face white and strained Comrades he cried I came from the Rumanian front to urgently tell you all there must be peace Peace at once Whoever can give us peace whether it be the Bolsheviki or this new Government we will follow
We cannot fight either Germans or Russians With that he leaped down and a sort of confused agonised sound rose up from all that surging mass which burst into something like anger when the next speaker a Menshevik _oboronetz_ tried to say that the war must go on until the Allies were victorious
You talk like Kerensky shouted a rough voice
Him they listened to muttering uneasily feeling him not one of them
Never have I seen men trying so hard to understand to decide
They never moved stood staring with a sort of terrible intentness at the speaker their brows wrinkled with the effort of thought sweat standing out on their foreheads great giants of men with the innocent clear eyes of children and the faces of epic warriors
Now a Bolshevik was speaking one of their own men violently full of hate
For the moment they were lifted out of the ordinary run of common thoughts thinking in terms of Russia of Socialism the world as if it depended on them whether the Revolution were to live or die
Speaker succeeded speaker debating amid tense silence roars of approval or anger should we come out or not Khanjunov returned persuasive and sympathetic
But wasnt he an officer and an _oboronotz_ however much he talked of peace Then a workman from Vasili Ostrov but him they greeted with And are _you_ going to give us peace workingman Near us some men many of them officers formed a sort of _claque_ to cheer the advocates of Neutrality
They kept shouting Khanjunov Khanjunov and whistled insultingly when the Bolsheviki tried to speak
Suddenly the committeemen and officers on top of the automobile began to discuss something with great heat and much gesticulation
The audience shouted to know what was the matter and all the great mass tossed and stirred
A soldier held back by one of the officers wrenched himself loose and held up his hand
Comrades he cried Comrade Krylenko is here and wants to speak to us
 An outburst of cheers whistlings yells of _Prosim Prosim Dolby_ Go ahead Go ahead Down with him in the midst of which the Peoples Commissar for Military Affairs clambered up the side of the car helped by hands before and behind pushed and pulled from below and above
Rising he stood for a moment and then walked out on the radiator put his hands on his hips and looked around smiling a squat shortlegged figure bareheaded without insignia on his uniform
The _claque_ near me kept up a fearful shouting Khanjunov We want Khanjunov Down with him Shut up Down with the traitor The whole place seethed and roared
Then it began to move like an avalanche bearing down upon us great blackbrowed men forcing their way through
Who is whistling here The _claque_ rudely burst asunder went flyingnor did it gather again
Comrade soliders began Krylenko in a voice husky with fatigue
I cannot speak well to you I am sorry but I have not had any sleep for four nights
What I must say is that the Bolshevik party successful in the Workers and Soldiers Revolution by the help of you and of all the rest of the brave comrades who have of you and of all the rest of the brave comrades who have hurled down forever the power of the bloodthirsty bourgeoisie promised to offer peace to all the peoples and that has already been donetoday Tumultuous applause
You are asked to remain neutralto remain neutral while the _yunkers_ and the Death Battalions who are _never_ neutral shoot us down in the streets and bring back to Petrograd Kerenskyor perhaps some other of the gang
Kornilov is raising the _Tekhintsi_ to repeat his attempt of August
All these Mensheviki and Socialist Revolutionaries who call upon you now to prevent civil warhow have they retained the power except by civil war that civil war which has endured ever since last July and in which they constantly stood on the side of the bourgeoisie as they do now  How can I persuade you if you have made up your minds The question is very plain
On one side are Kerensky Kaledin Kornilov the Mensheviki Socialist Revolutionaries Cadets Dumas officers
On the other side are the workers the soldiers and sailors the poorest peasants
Will you give it back  While he spoke he kept himself up by sheer evident effort of will and as he went on the deep sincere feeling back of his words broke through the tired voice
At the end he totered almost falling a hundred hands reached up to help him down and the great dim spaces of the hall gave back the surf of sound that beat upon him
Khanjunov tried to speak again but Vote Vote Vote they cried
At length giving in he read the resolution that the _brunnoviki_ withdraw their representative from the Military Revolutionary Committee and declare their neutrality in the present civil war
All those in favour should go to the right those opposed to the left
There was a moment of hesitation a still expectancy and then the crowd began to surge faster and faster stumbling over one another to the left hundreds of big soldiers in a solid mass rushing across the dirt floor in the faint light
Near us about fifty men were left stranded stubbornly in favour and even as the high roof shook under the shock of victorious roaring they turned and rapidly walked out of the buildingand some of them out of the Revolution
Imagine this struggle being repeated in every barracks of the city the district the whole front all Russia
Imagine the sleepless Krylenkos watching the regiments hurrying from place to place arguing threatening entreating
And then imaging the same in all the locals of every labour union in the factories the villages on the battleships of the farflung Russian fleets think of the hundreds of thousands of Russian men staring up at speakers all over the vast country workmen peasants soldiers sailors trying so hard to understand and to choose thinking so intenselyand deciding so unanimously at the end
Up at Smolny the new Council of Peoples Commissars was not idle
Already the first decree was on the presses to be circulated in thousands through the city streets that night and shipped in bales by every train southward and east  In the name of the Government of the Russian Republic chosen by the AllRussian Congress of Soviets of Workers and Soldiers Deputies with participation of peasant deputies the Council of Peoples Commissars decrees  1
The elections for the Constituent Assembly shall take place at the date determined uponNovember 12
All electoral commissions organs of local selfgovernment Soviets of Workers Soldiers and Peasants Deputies and soldiers organisations on the front should make every effort to assure free and regular elections at the date determined upon
In the name of the Government of the Russian Republic _The President of the Council of Peoples Commissars_  VLADIMIR ULIANOVLENIN
In the Municipal building the Duma was in full blast
A member of the Council of the Republic was talking as we came in
The Council he said did not consider itself dissolved at all but merely unable to continue its labours until it secured a new meetingplace
In the meanwhile its Committee of Elders had determined to enter _en masse_ the Committee for Salvation
This I may remark parenthetically is the last time history mentions the Council of the Russian Republic
Then followed the customary string of delegates from the Ministries the _Vikzhel_ the Union of Posts and Telegraphs for the hundredth time reiterating their determination not to work for the Bolshevik usurpers
A _yunker_ who had been in the Winter Palace told a highlycoloured tale of the heroism of himself and his comrades and disgraceful conduct of the Red Guardsall of which was devoutly believed
Somebody read aloud an account in the Socialist Revolutionary paper _Narod_ which stated that five hundred million rubles worth of damage had been done in the Winter Palace and describing in great detail the loot and breakage
From time to time couriers came from the telephone with news
The four Socialist Ministers had been released from prison
Krylenko had gone to PeterPaul to tell Admiral Verderevsky that the Ministry of Marine was deserted and to beg him for the sake of Russia to take charge under the authority of the Council of Peoples Commissars and the old seaman had consented
Kerensky was advancing north from Gatchina the Bolshevik garrisons falling back before him
Smolny had issued another decree enlarging the powers of the City Dumas to deal with food supplies
This last piece of insolence caused an outburst of fury
He Lenin the usurper the tyrant whose Commissars had seized the Municipal garage entered the Municipal ware houses were interfering with the Supply Committees and the distribution of foodhe presumed to define the limits of power of the free independent autonomous City Government One member shaking his fist moved to cut off the food of the city if the Bolsheviki dared to interfere with the Supply Committees
Another representative of the Special Supply Committee reported that the food situation was very grave and asked that emissaries be sent out to hasten food trains
Diedonenko announced dramatically that the garrison was wavering
The Semionovsky regiment had already decided to submit to the orders of the Socialist Revolutionary party the crews of the torpedoboats on the Neva were shaky
Seven members were at once appointed to continue the propaganda
Then the old Mayor stepped into the tribune Comrades and citizens I have just learned that the prisoners in Peter Paul are in danger
Fourteen _yunkers_ of the Pavlovsk school have been stripped and tortured by the Bolshevik guards
They are threatening to lynch the Ministers There was a whirlwind of indignation and horror which only grew more violent when a stocky little woman dressed in grey demanded the floor and lifted up her hard metallic voice
This was Vera Slutskaya veteran revolutionist and Bolshevik member of the Duma
That is a lie and a provocation she said unmoved at the torrent of abuse
The Workers and Peasants Government which has abolished the death penalty cannot permit such deeds
We demand that this story be investigated at once if there is any truth in it the Government will take energetic measures  A commission composed of members of all parties was immediately appointed and with the Mayor sent to Peter Paul to investigate
As we followed them out the Duma was appointing another commission to meet Kerenskyto try and avoid bloodshed when he entered the capital
It was midnight when we bluffed our past the guards at the gate of the fortress and went forward under the faint glimmer of rare electric lights along the side of the church where lie the tombs of the Tsars beneath the slender golden spire and the chimes which for months continued to play _Bozhe Tsaria Khrani _ every day at  God Save the Tsar
The place was deserted in most of the windows there were not even lights
Occasionally we bumped into a burly figure stumbling along in the dark who answered questions with the usual _Ya nieznayu
_  Graphic page166 Pass to Reed fromDepartment of Prisons    translation follows  Pass from the Department of Prisons of the Soviet Government to visit freely all prisons of Petrograd and Cronstadt
Translation  Commissar Chief Bureau of Prisons 6th of November 1917
56                        PASS To the representative of the American Socialist press JOHN REED to visit all places of confinement in the cities of Petrograd and Cronstadt for the purpose of generally investigating the condition of the prisoners and for thorough social information for the purpose of stopping the flood of newspaper lies against demorcracy
Chief Commissar        Secretary  On the left loomed the low dark outline of Trubetskoi Bastion that living grave in which so many martyrs of liberty had lost their lives or their reason in the days of the Tsar where the Provisional Government had in turn shut up the Ministers of the Tsar and now the Bolsheviki had shut up the Ministers of the Provisional Government
A friendly sailor led us to the office of the commandant in a little house near the Mint
Half a dozen Red Guards sailors and soldiers were sitting around a hot room full of smoke in which a samovar steamed cheerfully
They welcomed us with great cordiality offering tea
The commandant was not in he was escorting a commission of _sabotazhniki_ sabotageurs from the City Duma who insisted that the _yunkers_ were all being murdered
At one side of the room sat a baldheaded dissipatedlooking little man in a frockcoat and a rich fur coat biting his moustache and staring around him like a cornered rat
Somebody said glancing carelessly at him that he was a Minister or something
The little man didnt seem to hear it he was evidently terrified although the occupants of the room showed no animosity whatever toward him
I was crossing the Troitsky Bridge on my way home when two of theseof thesepersons held me up
I was a Commissar of the Provisional Government attached to the General Staff but in no sense a member of the Government
  No responded the soldier who had brought the prisoner
What did you make a revolution for To go on obeying officers  A _praporshtchik_ of the Pavlovsky regiment was telling us how the insurrection started
The _polk_ regiment was on duty at the General Staff the night of the 6th
Some of my comrades and I were standing guard Ivan Pavlovitch and another manI dont remember his namewell they hid behind the windowcurtains in the room where the Staff was having a meeting and they heard a great many things
For              example they heard orders to bring the Gatchina _yunkers_ to Petrograd by night and an order for the Cossacks to be ready to march in the morning
The principal points in the city were to be occupied before dawn
Then there was the business of opening the bridges
But when they began to talk about surrounding Smolny then Ivan Pavlovitch couldnt stand it any longer
That minute there was a good deal of coming and going so he slipped out and came down to the guardroomleaving the other comrade to pick up what he could
I was already suspicious that something was going on
Automobiles full of officers kept coming and all the Ministers were there
The secretary of the regimental Committee was there so we told him and asked what to do
In an hour we had some officers and a couple of Ministers whom we sent up to Smolny right away
But the Military Revolutionary Committee wasnt ready they didnt know what to do and pretty soon back came the order to let everybody go and not arrest anybody else
Well we ran all the way to Smolny and I guess we talked for an hour before they finally saw that it was war
It was five oclock when we got back to the Staff and by that time most of them were gone
But we got a few and the garrison was all on the march
  A Red Guard from Vasili Ostrov described in great detail what had happened in his district on the great day of the rising
We didnt have any machineguns over there he said laughing and we couldnt get any from Smolny
Comrade Zalking who was a member of the _Uprava_ Central Bureau of the Ward Duma remembered all at once that there was lying in the meetingroom of the _Uprava_ a machinegun which had been captured from the Germans
The Mensheviki and Socialist Revolutionaries were having a meeting
Well we opened the door and walked right in on them as they sat around the tabletwelve or fifteen of them three of us
When they saw us they stopped talking and just stared
We walked right across the room uncoupled the machinegun Comrade Zalkind picked up one part I the other we put them on our shoulders and walked outand not a single man said a word  Do you know how the Winter Palace was captured asked a third man a sailor
Along about eleven oclock we found out there werent any more _yunkers_ on the Neva side
So we broke in the doors and filtered up the different stairways one by one or in little bunches
When we got to the top of the stairs the _yunkers_ held us up and took away our guns
Still our fellows kept coming up little by little until we had a majority
Then we turned around and took away the _yunkers_ guns
  Just then the commandant entereda merrylooking young noncommissioned officer with his arm in a sling and deep circles of sleeplessness under his eyes
His eye fell first on the prisoner who at once began to explain
You were one of the committee who refused to surrender the Staff Wednesday afternoon
Apologies He opened the door and waved his arm for Count Tolstoy to leave
Several of the others especially the Red Guards grumbled protests and the sailor remarked triumphantly _Vot_ There Didnt I say so  Two soldiers now engaged his attention
They had been elected a committee of the fortress garrison to protest
The prisoners they said were getting the same food as the guards when there wasnt even enough to keep a man from being hungry
Why should the counterrevolutionists be treated so well  We are revolutionists comrades not bandits answered the commandant
We explained that rumours were going about that the _yunkers_ were being tortured and the lives of the Ministers threatened
Could we perhaps see the prisoners so as to be able to prove to the world  No said the young soldier irritably
I have just been compelled to wake them upthey were sure we were going to massacre them
Most of the _yunkers_ have been released anyway and the rest will go out tomorrow
Could we talk to the Duma commission then  The Commandant who was pouring himself a glass of tea nodded
They are still out in the hall he said carelessly
Indeed they stood there just outside the door in the feeble light of an oil lamp grouped around the Mayor and talking excitedly
Will you please tell us officially the result of your investigations  He turned to us his face of venerable dignity
There is no truth in the reports he said slowly
Except for the incidents which occurred as the Ministers were being brought here they have been treated with every consideration
As for the _yunkers_ not one has received the slightest injury
  Up the Nevsky in the empty aftermidnight gloom an interminable column of soldiers shuffled in silenceto battle with Kerensky
In dim back streets automobiles without lights flitted to and fro and there was furtive activity in Fontanka 6 headquarters of the Peasants Soviet in a certain apartment of a huge building on the Nevsky and in the _Injinierny Zamok_ School of Engineers the Duma was illuminated
In Smolny Institute the Military Revolutionary Committee flashed baleful fire pounding like an overloaded dynamo
Chapter VII                            The Revolutionary Front  SATURDAY November 10th
Citizens  The Military Revolutionary Committee declares that it will not tolerate any violation of revolutionary order
Theft brigandage assaults and attempts at massacre will be severely punished
Following the example of the Paris Commune the Committee will destroy without mercy any looter or instigator of disorder
Not a holdup not a robbery not even a drunken fight
By night armed patrols went through the silent streets and on the corners soldiers and Red Guards squatted around little fires laughing and singing
In the daytime great crowds gathered on the sidewalks listening to interminable hot debates between students and soldiers business men and workmen
Wheres Kerensky  They say only eight versts from Petrograd
Is it true that the Bolsheviki have fled to the battleship _Avrora_  They say so
  Only the walls screamed and the few newspapers denunciation appeal decree
An enormous poster carried the hysterical manifesto of the Executive Committee of the Peasant Soviets  
They the Bolsheviki dare to say that they are supported by the Soviets of Peasants Deputies and that they are speaking on behalf of the Soviets of Peasants Deputies
Let all workingclass Russia know that this is a LIE AND THAT ALL THE WORKING PEASANTSin the person ofthe EXECUTIVE COMMITTEE OF THE ALLRUSSIAN SOVIETS OF PEASANTS DEPUTIESrefutes with indignation all participation of the organised peasantry in this criminal violation of the will of the workingclasses
From the Soldier Section of the Socialist Revolutionary party  The insane attempt of the Bolsheviki is on the eve of collapse
The Ministries are on strike and bread is getting scarcer
All factions except the few Bolsheviki have left the Congress
We call upon all sane elements to group themselves around the Committee for Salvation of Country and Revolution and to prepare themselves seriously to be ready at the first call of the Central Committee
In a handbill the Council of the Republic recited its wrongs  Ceding to the force of bayonets the Council of the Republic has been obliged to separate and temporarily to interrupt its meetings
The usurpers with the words Liberty and Socialism on their lips have set up a rule of arbitrary violence
They have arrested the members of the Provisional Government closed the newspapers seized the printingshops
This power must be considered the enemy of the people and the Revolution it is necessary to do battle with it and to pull it down
The Council of the Republic until the resumption of its labours invites the citizens of the Russian Republic to group themselves around the
local Committees for Salvation of Country and Revolution which are organising the overthrow of the Bolsheviki and the creation of a Government capable of leading the country to the Constituent Assembly
_Dielo Naroda_said  A revolution is a rising of all the people
But here what have we Nothing but a handful of poor fools deceived by Lenin and Trotzky
Their decrees and their appeals will simply add to the museum of historical curiosities
And _Narodnoye Slovo_PeoplesWordPopulistSocialist  Workers and Peasants Government That is only a pipedream nobody either in Russia or in the countries of our Allies will recognise this Governmentor even in the enemy countries
The bourgeois press had temporarily disappeared
_Pravada_ had an account of the first meeting of the new _Tsayeekah_ now the parliament of the Russian Soviet Republic
Miliutin Commissar of Agriculture remarked that the Peasants Executive Committee had called an AllRussian Peasant Congress for December 13th
I propose that _we_ call the Congress of Peasants and do it immediately
An Appeal to the Peasants of Russia was hastily drafted and a committee of five elected to carry out the project
The question of detailed plans for distributing the land and the question of Workers Control of Industry were postponed until the experts working on them should submit a report
1 were read and approved first Lenins General Rules For the Press ordering the suppression of all newspapers inciting to resistance and disobedience to the new Government inciting to criminal acts or deliberately perverting the news the Decree of Moratorium for Houserents and the Decree Establishing a Workers Militia
Also orders one giving the Municipal Duma power to requisition empty apartments and houses the other directing the unloading of freight cars in the railroad terminals to hasten the distribution of necessities and to free the badlyneeded rollingstock
Two hours later the Executive Committee of the Peasants Soviets was sending broadcast over Russia the following telegram  The arbitrary organisation of the Bolsheviki which is called Bureau of Organisation for the National Congress of Peasantsis inviting all the Peasants Soviets to send delegates to the Congress at Petrograd
The Executive Committee of the Soviets of Peasants Deputies declares that it considers now as well as before that it would be dangerous to take away from the provinces at this moment the forces necessary to prepare for elections to the Constituent Assembly which is the only salvation of the workingclass and the country
We confirm the date of the Congress of Peasants _December 13th
_  At the Duma all was excitement officers coming and going the Mayor in conference with the leaders of the Committee for Salvation
A Councillor ran in with a copy of Kerenskys proclamation dropped by hundreds from an aeroplane low flying down the Nevsky which threatened terrible vengeance on all who did not submit and ordered soldiers to lay down their arms and assemble immediately in Mars Field
The MinisterPresident had taken Tsarskoye Selo we were told and was already in the Petrograd campagna five miles away
He would enter the city tomorrowin a few hours
The Soviet troops in contact with his Cossacks were said to be going over to the Provisional Government
Tchernov was somewhere in between trying to organise the neutral troops into a force to halt the civil war
In the city the garrison regiments were leaving the Bolsheviki they said
All the Governmental machinery had stopped functioning
The employees of the State Bank had refused to work under Commissars from Smolny refused to pay out money to them
Even now a committee from the Duma was making the rounds of business houses collecting a fund to pay the salaries of the strikers
Trotzky had gone to the Ministry of Foreign Affairs and ordered the clerks to translate the Decree on Peace into foreign languages six hundred functionaries had hurled their resignations in his face
Shliapnikov Commissar of Labour had commanded all the employees of his Ministry to return to their places within twentyfour hours or lose their places and their pensionrights only the doorservants had responded
Some of the branches of the Special Food Supply Committee had suspended work rather than submit to the Bolsheviki
In spite of lavish promises of high wages and better conditions the operators at the Telephone Exchange would not connect Soviet headquarters
The Socialist Revolutionary Party had voted to expel all members who had remained in the Congress of Soviets and all who were taking part in the insurrection
At Kiev the Cossacks had overthrown the Soviets and arrested all the insurrectionary leaders
The Soviet and garrison of Luga thirty thousand strong affirmed its loyalty to the Provisional Government and appealed to all Russia to rally around it
Kaledin had dispersed all Soviets and Unions in the Don Basin and his forces were moving north
Said a representative of the Railway Workers Yesterday we sent a telegram all over Russia demanding that war between the political parties cease at once and insisting on the formation of a coalition Socialist Government
Otherwise we shall call a strike tomorrow night
In the morning there will be a meeting of all factions to consider the question
  If they last that long laughed the City Engineer a stout ruddy man
As we came up to Smolnynot abandoned but busier than ever throngs of workers and soldiers running in and out and doubled guards everywherewe met the reporters for the bourgeois and moderate Socialist papers
_ BonchBruevitch came down to the Press Bureau and told us to leave Said we were spies They all began to talk at once Insult Outrage Freedom of the press  In the lobby were great tables heaped with stacks of appeals proclamations and orders of the Military Revolutionary Committee
Workmen and soldiers staggered past carrying them to waiting automobiles
One began  TO THE PILLORY  In this tragic moment through which the Russian masses are living the Mensheviki and their followers and the Right Socialist Revolutionaries have betrayed the workingclass
They have enlisted on the side of Kornilov Kerensky and Savinkov
They are printing orders of the traitor Kerensky and creating a panic in the city spreading the most ridiculous rumours of mythical victories by that renegade
Premier Kerensky and his followers await speedy and welldeserved punishment
We are abandoning them to the enmity of all workers soldiers sailors and peasants on whom they are trying to rivet the ancient chains
They will never be able to wash from their bodies the stain of the peoples hatred and contempt
Shame and curses to the traitors of the People
The Military Revolutionary Committee had moved into larger quarters room 17 on the top floor
Inside the narrow space in front of the railing was crowded with welldressed persons outwardly respectful but inwardly full of murderbourgeois who wanted permits for their automobiles or passports to leave the city among them many foreigners
They suspended all other business to read us the latest bulletins
The One Hundred Seventyninth Reserve Regiment offers its unanimous support
Five thousand stevedores at the Putilov wharves greet the new Government
Central Committee of the Trade Unionsenthusiastic support
The garrison and squadron at Reval elect Military Revolutionary Committees to cooperate and despatch troops
Military Revolutionary Committees control in Pskov and Minsk
Greetings from the Soviets of Tsaritzin RovenskyonDon Tchernogorsk Sevastopol
The Finland Division the new Committees of the Fifth and Twelfth Armies offer allegiance
Troops of the Military Revolutionary Committee occupy the strategic points of the city two companies on duty in the Kremlin have gone over to the Soviets but the Arsenal is in the hands of Colonel Diabtsev and his _yunkers
_ The Revolutionary Committee demanded arms for the workers and Riabtsev parleyed with them until this morning when suddenly he sent an ultimatum to the Committee ordering Soviet troops to surrender and the Committee to disband
In Petrograd the Staff submitted to Smolnys Commissars at once
The _Tsentroflot_ refusing was stormed by Dybenko and a company of Cronstadt sailors and a new _Tsentroflot_ set up supported by the Baltic and the Black Sea battleships
But beneath all the breezy assurance there was a chill premonition a feeling of uneasiness in the air
Kerenskys Cossacks were coming fast they had artillery
Skripnik Secretary of the FactoryShop Committees his face drawn and yellow assured me that there was a whole army corps of them but he added fiercely Theyll never take us alive Petrovsky laughed weariedly Tomorrow maybe well get a sleepa long one
 Lozovsky with his emaciated redbearded face said What chance have we All alone
A mob against trained soldiers  South and southwest the Soviets had fled before Kerensky and the garrisons of Gatchina Pavlovsk Tsarskoye Selo were dividedhalf voting to remain neutral the rest without officers falling back on the capital in the wildest disorder
In the halls they were pasting up bulletins  FROM KRASNOYE SELO NOVEMBER 10TH 8 A
_To be communicated to all Commanders of Staffs Commanders in Chief Commanders everywhere and to all all all
_  The exMinister Kerensky has sent a deliberately false telegram to every one everywhere to the effect that the troops of revolutionary Petrograd have voluntarily surrendered their arms and joined the armies of the former Government the Government of Treason and that the soldiers have been ordered by the Military Revolutionary Committee to retreat
The troops of a free people do not retreat nor do they surrender
Our troops have left Gatchina in order to avoid bloodshed between themselves and their mistaken brotherCossacks and in order to take a more convenient position which is at present so strong that if Kerensky and his companions in arms should even increase their forces ten times still there would be no cause for anxiety
_Chief of the Defence of Petrograd and the Petrograd District_  LieutenantColonel Muraviov
As we left the Military Revolutionary Committee Antonov entered a paper in his hand looking like a corpse
TO ALL DISTRICT SOVIETS OF WORKERS DEPUTIES AND FACTORYSHOP COMMITTEES  The Kornilovist bands of Kerensky are threatening the approaches to the capital
All the necessary orders have been given to crush mercilessly the counterrevolutionary attempt against the people and its conquests
The Army and the Red Guard of the Revolution are in need of the immediate support of the workers
WE ORDER THE WARD SOVIETS AND FACTORYSHOP COMMITTEES  1
To move out the greatest possible number of workers for the digging of trenches the erection of barricades and reinforcing of wire entanglements
Wherever it shall be necessary for this purpose to stop work at the factories this shall be done immediately
All common and barbed wire available must be assembled and also all implements for the digging of trenches and the erection of barricades
THE STRICTEST DISCIPLINE IS TO BE OBSERVED AND EVERY ONE MUST BE READY TO SUPPORT THE ARMY OF THE REVOLUTION BY ALL MEANS
_Chairman of the Petrograd Soviet of Workers and Soldiers Deputies_  Peoples Commissar LEON TROTZKY
_Chairman of the Military Revolutionary Committee_  Commander in Chief PODVOISKY
As we came out into the dark and gloomy day all around the grey horizon factory whistles were blowing a hoarse and nervous sound full of foreboding
By tens of thousands the workingpeople poured out men and women by tens of thousands the humming slums belched out their dun and miserable hordes
Red Petrograd was in danger Cossacks South and southwest they poured through the shabby streets toward the Moskovsky Gate men women and children with rifles picks spades rolls of wire cartridgebelts over their working clothes
Such an immense spontaneous outpouring of a city never was seen They rolled along torrentlike companies of soldiers borne with them guns motortrucks wagonsthe revolutionary proletariat defending with its breast the capital of the Workers and Peasants Republic  Before the door of Smolny was an automobile
A slight man with thick glasses magnifying his redrimmed eyes his speech a painful effort stood leaning against a mudguard with his hands in the pockets of a shabby raglan
A great bearded sailor with the clear eyes of youth prowled restlessly about absently toying with an enormous bluesteel revolver which never left his hand
Some soldiers were trying to fasten two military bicycles on the runningboard
The chauffeur violently protested the enamel would get scratched he said
True he was a Bolshevik and the automobile was commandeered from a bourgeois true the bicycles were for the use of orderlies
But the chauffeurs professional pride was revolted
The Peoples Commissars for War and Marine were going to inspect the revolutionary frontwherever that was
The automobile only held fivethe two Commissars two orderlies and the chauffeur
However a Russian acquaintance of mine whom I will call Trusishka calmly got in and sat down nor could any argument dislodge him
I see no reason to doubt Trusishkas story of the journey
As they went down the Suvorovsky Prospect some one mentioned food
They might be out three or four days in a country indifferently well provisioned
Money The Commissar of War looked through his pocketshe hadnt a kopek
Just as they turned into the Nevsky a tire blew out
Commandeer another machine suggested Dybenko waving his revolver
Antonov stood in the middle of the street and signalled a passing machine driven by a soldier
Do you know who I am Antonov produced a paper upon which was written that he had been appointed CommanderinChief of all the armies of the Russian Republic and that every one should obey him without question
I dont care if youre the devil himself said the soldier hotly
This machine belongs to the First MachineGun Regiment and were carrying ammunition in it and you cant have it
  The difficulty however was solved by the appearance of an old battered taxicab flying the Italian flag
In time of trouble private cars were registered in the name of foreign consulates so as to be safe from requisition
 From the interior of this was dislodged a fat citizen in an expensive fur coat and the party continued on its way
Arrived at Narvskaya Zastava about ten miles out Antonov called for the commandant of the Red Guard
He was led to the edge of the town where some few hundred workmen had dug trenches and were waiting for the Cossacks
Everything all right here comrade asked Antonov
Everything perfect comrade answered the commandant
  In Smolny there are two billion rounds Antonov told him
Has any one a piece of paper  Dybenko had nonenor the couriers
Whos got a pencil Needless to say Trusishka had the only pencil in the crowd
We who were left behind made for the Tsarskoye Selo station
Up the Nevsky as we passed Red Guards were marching all armed some with bayonets and some without
Heads up they tramped in the chill mud irregular lines of four without music without drums
A red flag crudely lettered in gold Peace Land floated over them
The expression on their faces was that of who know they are going to die
Halffearful halfcontemptuous the crowds on the sidewalk watched them pass in hateful silence
Graphic page184  Pass to the Northern Front  This pass was issued upon the recommendation of Trotzky three days after the Bolshevik Revolution
It gives me the right of free travel to the Northern frontand an added note on the back extends the permission to all fronts
It will be noticed that the speaks of the _Petersburg_ instead of the _Petrograd_ Soviet it was the fashion among thoroughgoing internationalists to abolish all names which smacked of patriotism but at the same time it would not do to restore the Saint
Translation Executive Committee Petrograd Soviet of Workers and Soldiers      Deputies   Military Section 28th October 1917     No
1435                       CERTIFICATE The present certificate is given to the representative of the American Social Democracy the internationalist comrade JOHN REED
The Military Revolutionary Committee of the Petersburg Soviet of Workers and Soldiers Deputies gives him the right of free travel through the entire Northern front for the purpose of reporting to our American comradesinternationalists concerning events in Russia
For the President                               For the Secretary  At the railroad station nobody knew just where Kerensky was or where the front lay
Our car was full of commuters and country people going home laden with bundles and evening papers
Outside of that however one would never have realised that civil war was rending mighty Russia in two and that the train was headed into the zone of battle
Through the window we could see in the swiftlydeepening darkness masses of soldiers going along the muddy road toward the city flinging out their arms in argument
A freighttrain swarming with troops and lit up by huge bonfires was halted on a siding
Back along the flat horizon the glow of the citys lights faded down the night
A streetcar crawled distantly along a farflung suburb
Tsarskoye Selostation was quiet but knots of soldiers stood here and there talking in low tones and looking uneasily down the empty track in the direction of Gatchina
Well said one we dont exactly know the rights of the matter
There is no doubt that Kerensky is a provocator but we do not consider it right for Russian men to be shooting Russian men
  In the station commandants office was a big jovial bearded common soldier wearing the red armband of a regimental committee
Our credentials from Smolny commanded immediate respect
The Red Guards were here two hours ago but they went away again
A Commissar came this morning but he returned to Petrograd when the Cossacks arrived
  The Cossacks are here then  He nodded gloomily
They captured two or three hundred of our men and killed about twentyfive
  Where are the Cossacks  Well they didnt get this far
We had dinneran excellent dinner better and cheaper than could be got in Petrogradin the station restaurant
Nearby sat a French officer who had just come on foot from Gatchina
Ah these Russians he went on they are original What a civil war Everything except the fighting  We sallied out into the town
Just at the door of the station stood two soldiers with rifles and bayonets fixed
They were surrounded by about a hundred business men Government officials and students who attacked them with passionate argument and epithet
The soldiers were uncomfortable and hurt like children unjustly scolded
A tall young man with a supercilious expression dressed in the uniform of a student was leading the attack
You realise I presume he said insolently that by taking up arms against your brothers you are making yourselves the tools of murderers and traitors  Now brotheranswered the soldier earnestly you dont understand
There are two classes dont you see the proletariat and the bourgeoisie
We  Oh I know that silly talk broke in the student rudely
A bunch of ignorant peasants like you hear somebody bawling a few catchwords
And I tell you that this isnt Socialism you are fighting for
Its just plain proGerman anarchy  Oh yes I know answered the soldier with sweat dripping from his brow
You are an educated man that is easy to see and I am only a simple man
But it seems to me  I suppose interrupted the other contemptuously that you believe Lenin is a real friend of the proletariat  Yes I do answered the soldier suffering
Well my friend do you know that Lenin was sent through Germany in a closed car Do you know that Lenin took money from the Germans  Well I dont know much about that answered the soldier stubbornly but it seems to me that what he says is what I want to hear and all the simple men like me
Now there are two classes the bourgeoisie and the proletariat  You are a fool Why my friend I spent two years in Schlsselburg for revolutionary activity when you were still shooting down revolutionists and singing God Save the Tsar My name is Vasili Georgevitch Panyin
Didnt you ever hear of me  Im sorry to say I never did answered the soldier with humility
And I am opposed to the Bolsheviki who are destroying our Russia our free Revolution
Now how do you account for that  The soldier scratched his head
I cant account for it at all he said grimacing with the pain of his intellectual processes
To me it seems perfectly simplebut then Im not well educated
It seems like there are only two classes the proletariat and the bourgeoisie  There you go again with your silly formula cried the student
only two classes went on the soldier doggedly
ldquoAnd whoever isnt on one side is on the other
  We wandered on up the street where the lights were few and far between and where people rarely passed
A threatening silence hung over the placeas of a sort of purgatory between heaven and hell a political No Mans Land
Only the barber shops were all brilliantly lighted and crowded and a line formed at the doors of the public bath for it was Saturday night when all Russia bathes and perfumes itself
I havent the slightest doubt that Soviet troops and Cossacks mingled in the places where these ceremonies were performed
The nearer we came to the Imperial Park the more deserted were the streets
A frightened priest pointed out the headquarters of the Soviet and hurried on
It was in the wing of one of the Grand Ducal palaces fronting the Park
A soldier lounging about with his hands in the top of his trousers looked us up and down with gloomy suspicion
  A little further along was a large building brightly illuminated
While we were hesitating a soldier and a sailor came down the street hand in hand
They did not answer but looked at each other in a frightened way
What is going on in there asked the sailor pointing to the building
  Timidly the soldier put out his hand and opened the door a crack
Inside a great hall hung with bunting and evergreens rows of chairs a stage being built
A stout woman with a hammer in her hand and her mouth full of tacks came out
Is there a performance tonight said the sailor nervously
There will be private theatricals Sunday night she answered severely
  We tried to engage the soldier and sailor in conversation but they seemed frightened and unhappy and drew off into the darkness
We strolled toward the Imperial Palaces along the edge of the vast dark gardens their fantastic pavilions and ornamental bridges looming uncertainly in the night and soft water splashing from the fountains
At one place where a ridiculous iron swan spat unceasingly from an artificial grotto we were suddenly aware of observation and looked up to encounter the sullen suspicious gaze of half a dozen gigantic armed soldiers who stared moodily down from a grassy terrace
They all looked very depressed as undoubtedly they were from weeks and weeks of allday allnight argument and debate
Are you Kerenskys troops or the Soviets  There was silence for a moment as they looked uneasily at each other
We went on through the arch of the huge Ekaterina Palace into the Palace enclosure itself asking for headquarters
A sentry outside a door in a curving white wing of the Palace said that the commandant was inside
In a graceful white Georgian room divided into unequal parts by a twosided fireplace a group of officers stood anxiously talking
They were pale and distracted and evidently hadnt slept
To one an oldish man with a white beard his uniform studded with decorations who was pointed out as the Colonel we showed our Bolshevik papers
How did you get here without being killed he asked politely
Political passion is running very high in Tsarskoye Selo
There was a battle this morning and there will be another tomorrow morning
  Where are the Cossacks  About a mile over that way
And you will defend the city against them  Oh dear no
 Our hearts sank for our passes stated that we were revolutionary to the core
Your lives will be in danger if you are captured
Therefore if you want to see the battle I will give you an order for rooms in the officers hotel and if you will come back here at seven oclock in the morning I will give you new passes
You see most of the soldiers in the garrison are Bolsheviki and today after the battle they all went away in the direction of Petrograd taking the artillery with them
You might say that none of the _soldiers_ are for Kerensky but some of them just dont want to fight at all
The _officers_ have almost all gone over to Kerenskys forces or simply gone away
We areahemin a most difficult position as you see
  We did not believe that there would be any battle
The Colonel courteously sent his orderly to escort us to the railroad station
He was from the South born of French immigrant parents in Bessarabia
Ah he kept saying it is not the danger or the hardships I mind but being so long three years away from my mother
  Looking out of the window of the train as we sped through the cold dark toward Petrograd I caught glimpses of clumps of soldiers gesticulating in the light of fires and of clusters of armoured cars halted together at crossroads the chauffeurs hanging out of the turrets and shouting to each other
All the troubled night over the bleakflats leaderless bands of soldiers and Red Guards wandered clashing and confused and the Commissars of the Military Revolutionary Committee hurried from one group to another trying to organise a defence
Back in town excited throngs were moving in tides up and down the Nevsky
From the Warsaw Railway station could be heard faroff cannonade
In the _yunker_ schools there was feverish activity
Duma members went from barracks to barracks arguing and pleading narrating fearful stories of Bolshevik violencemassacre of the _yunkers_ in the Winter Palace rape of the women soldiers the shooting of the girl before the Duma the murder of Prince Tumanov
In the Alexander Hall of the Duma building the Committee for Salvation was in special session Commissars came and went running
All the journalists expelled from Smolny were there in high spirits
They did not believe our report of conditions in Tsarskoye
Why everybody knew that Tsarskoye was in Kerenskys hands and that the Cossacks were now at Pulkovo
A committee was being elected to meet Kerensky at the railway station in the morning
One confided to me in strictest secrecy that the counterrevolution would begin at midnight
He showed me two proclamations one signed by Gotz and Polkovnikov ordering the _yunker_ schools soldier convalescents in the hospitals and the Knights of St
George to mobilise on a war footing and wait for orders from the Committee for Salvation the other from the Committee for Salvation itself which read as follows  To the Population of Petrograd  Comrades workers soldiers and citizens of revolutionary Petrograd  nary Petrograd              The Bolsheviki while appealing for peace at the front are inciting to civil war in the rear
Do not dig their provocatory appeals  Do not dig trenches  Down with the traitorous barricades  Lay down your arms  Soldiers return to your barracks  The war begun in Petrogradis the death of the Revolution  In the name of liberty land and peace unite around the Committee for Salvation of Country and Revolution  As we left the Duma a company of Red Guards sternfaced and desperate came marching down the dark deserted street with a dozen prisonersmembers of the local branch of the Council of Cossacks caught redhanded plotting counterrevolution in their headquarters
A soldier accompanied by a small boy with a pail of paste was sticking up great flaring notices  By virtue of the present the city of Petrograd and its suburbs are declared in a state of siege
All assemblies or meetings in the streets and generally in the open air are forbidden until further orders
PODVOISKY President of the Military  Revolutionary Committee
As we went home the air was full of confused soundautomobile horns shouts distant shots
In the small hours of the morning a company of _yunkers_ disguised as soldiers of the Semionovsky Regiment presented themselves at the Telephone Exchange just before the hour of changing guard
They had the Bolshevik password and took charge without arousing suspicion
A few minutes later Antonov appeared making a round of inspection
When the relief came it was met by a blast of riflefire several being killed
Chapter VIII                              CounterRevolution  NEXT morning Sunday the 11th the Cossacks entered Tsarskoye Selo Kerensky See App
1 himself riding a white horse and all the churchbells clamouring
From the top of a little hill outside the town could be seen the golden spires and manycoloured cupolas the sprawling grey immensity of the capital spread along the dreary plain and beyond the steely Gulf of Finland
At seven in the morning he sent word to the Second Tsarskoye Selo Rifles to lay down their arms
The soldiers replied that they would remain neutral but would not disarm
This angered the soldiers for eight months they had been governing themselves by committee and this smacked of the old rgime
A few minutes later Cossack artillery opened fire on the barracks killing eight men
From that moment there were no more neutral soldiers in Tsarskoye
Petrograd woke to bursts of riflefire and the tramping thunder of men marching
Under the high dark sky a cold wind smelt of snow
At dawn the Military Hotel and the Telegraph Agency had been taken by large forces of _yunkers_ and bloodily recaptured
The Telephone Station was besieged by sailors who lay behind barricades of barrels boxes and tin sheets in the middle of the Morskaya or sheltered themselves at the corner of the Gorokhovaya and of St
Occasionally an automobile passed in and out flying the Red Cross flag
Albert Rhys Williams was in the Telephone Exchange
He went out with the Red Cross automobile which was ostensibly full of wounded
After circulating about the city the car went by devious ways to the Mikhailovsky _yunker_ school headquarters of the counterrevolution
A French officer in the courtyard seemed to be in command
By this means ammunition and supplies were conveyed to the Telephone Exchange
Scores of these pretended ambulances acted as couriers and ammunition trains for the _yunkers
_  Five or six armoured cars belonging to the disbanded British Armoured Car Division were in their hands
Isaacs Square one came rolling up from the Admiralty on its way to the Telephone Exchange
At the corner of the Gogolia right in front of her the engine stalled
Some sailors ambushed behind woodpiles began shooting
The machinegun in the turret of the thing slewed around and spat a hail of bullets indiscriminately into the woodpiles and the crowd
In the archway where Miss Bryant stood seven people were shot dead among them two little boys
Suddenly with a shout the sailors leaped up and rushed into the flaming open closing around the monster they thrust their bayonets into the loopholes again and again yelling
The chauffeur pretended to be wounded and they let him go freeto run to the Duma and swell the tale of Bolshevik atrocities
Later the newspapers told of another French officer captured in a _yunker_ armoured car and sent to PeterPaul
The French Embassy promptly denied this but one of the City Councillors told me that he himself had procured the officers release from prison
Whatever the official attitude of the Allied Embassies individual French and British officers were active these days even to the extent of giving advice at executive sessions of the Committee for Salvation
All day long in every quarter of the city there were skirmishes between _yunkers_ and Red Guards battles between armoured cars
Volleys single shots and the shrill chatter of machineguns could be heard far and near
The iron shutters of the shops were drawn but business still went on
Even the movingpicture shows all outside lights dark played to crowded houses
The telephones were all working when you called Central shooting could be plainly heard over the wire
Smolny was cut off but the Duma and the Committee for Salvation were in constant communication with all the _yunker_ schools and with Kerensky at Tsarskoye
At seven in the morning the Vladimir _yunker_ school was visited by a patrol of soldiers sailors and Red Guards who gave the _yunkers_ twenty minutes to lay down their arms
An hour later the _yunkers_ got ready to march but were driven back by a violent fusillade from the corner of the Grebetskaya and the Bolshoy Prospekt
Soviet troops surrounded the building and opened fire two armoured cars cruising back and forth with machine guns raking it
The Cossacks replied that they dare not come because a large body of sailors with two cannon commanded their barracks
Most of the Mikhailov _yunkers_ were fighting in the streets
Another demand to surrender was met by the _yunkers_ shooting down two of the Soviet delegates under the white flag
Great holes were torn in the walls of the school
The _yunkers_ defended themselves desperately shouting waves of Red Guards assaulting crumpled under the withering blast
Kerensky telephoned from Tsarskoye to refuse all parley with the Military Revolutionary Committee
Frenzied by defeat and their heaps of dead the Soviet troops opened a tornado of steel and flame against the battered building
Their own officers could not stop the terrible bombardment
A Commissar from Smolny named Kirilov tried to halt it he was threatened with lynching
At halfpast two the _yunkers_ hoisted a white flag they would surrender if they were guaranteed protection
With a rush and a shout thousands of soldiers and Red Guards poured through windows doors and holes in the wall
Before it could be stopped five _yunkers_ were beaten and stabbed to death
The rest about two hundred were taken to PeterPaul under escort in small groups so as to avoid notice
On the way a mob set upon one party killing eight more _yunkers_
More than a hundred Red Guards and soldiers had fallen
Two hours later the Duma got a telephone message that the victors were marching toward the _Injinierny Zamok_the Engineers school
A dozen members immediately set out to distribute among them armfuls of the latest proclamation of the Committee for Salvation
All the other schools surrendered without resistance and the _yunkers_ were sent unharmed to PeterPaul and Cronstadt
The Telephone Exchange held out until afternoon when a Bolshevik armoured car appeared and the sailors stormed the place
Shrieking the frightened telephone girls ran to and fro the _yunkers_ tore from their uniforms all distinguishing marks and one offered Williams _anything_ for the loan of his overcoat as a disguise
They will massacre us They will massacre us they cried for many of them had given their word at the Winter Palace not to take up arms against the People
Williams offered to mediate if Antonov were released
This was immediately done Antonov and Williams made speeches to the victorious sailors inflamed by their many deadand once more the _yunkers_ went free
All but a few who in their panic tried to flee over the roofs or to hide in the attic and were found and hurled into the street
Tired bloody triumphant the sailors and workers swarmed into the switchboard room and finding so many pretty girls fell back in an embarrassed way and fumbled with awkward feet
Frightened they huddled in the corners and then finding themselves safe gave vent to their spite
Brutes Pigs shrilled the girls indignantly putting on their coats and hats
Romantic had been their experience passing up cartridges and dressing the wounds of their dashing young defenders the _yunkers_ many of them members of noble families fighting to restore their beloved Tsar These were just common workmen peasants Dark People
The Commissar of the Military Revolutionary Committee little Vishniak tried to persuade the girls to remain
The telephone system is controlled by the Municipal Duma
You are paid sixty rubles a month and have to work ten hours and more
The Government intends to put the telephones under control of the Ministry of Posts and Telegraphs
Your wages will be immediately raised to one hundred and fifty rubles and your workinghours reduced
As members of the workingclass you should be happy  Members of the _workingclass_ indeed Did he mean to infer that there was anything in common between thesethese animalsand _us_ Remain Not if they offered a thousand rubles
The employees of the building the linemen and labourersthey stayed
But the switchboards must be operatedthe telephone was vital
Only half a dozen trained operators were available
Volunteers were called for a hundred responded sailors soldiers workers
The six girls scurried backward and forward instructing helping scolding
So crippled halting but _going_ the wires slowly began to hum
The first thing was to connect Smolny with the barracks and the factories the second to cut off the Duma and the _yunker_ schools
Late in the afternoon word of it spread through the city and hundreds of bourgeois called up to scream Fools Devils How long do you think you will last Wait till the Cossacks come  Dusk was already falling
On the almost deserted Nevsky swept by a bitter wind a crowd had gathered before the Kazan Cathedral continuing the endless debate a few workmen some soldiers and the rest shopkeepers clerks and the like
But Lenin wont get Germany to make peace cried one
And whose fault is it Your damn Kerensky dirty bourgeois To hell with Kerensky We dont want him We want Lenin
  Outside the Duma an officer with a white armband was tearing down posters from the wall swearing loudly
One read  To the Population of Petrograd  At this dangerous hour when the Municipal Duma ought to use every means to calm the population to assure it bread and other necessities the Right Socialist Revolutionaries and the Cadets forgetting their duty have turned the Duma into a counterrevolutionary meeting trying to raise part of the population against the rest so as to facilitate the victory of KornilovKerensky
Instead of doing their duty the Right Socialist Revolutionaries and the Cadets have transformed the Duma into an arena of political attack upon the Soviets of Workers Soldiers and Peasants Deputies against the revolutionary Government of peace bread and liberty
Citizens of Petrograd we the Bolshevik Municipal Councillors elected by youwe want you to know that the Right Socialist Revolutionaries and the Cadets are engaged in counterrevolutionary action have forgotten their duty and are leading the population to famine to civil war
We elected by 183000 votes consider it our duty to bring to the attention of our constituents what is going on in the Duma and declare that we disclaim all responsibility for the terrible but inevitable consequences
Far away still sounded occasional shots but the city lay quiet cold as if exhausted by the violent spasms which had torn it
In the Nicolai Hall the Duma session was coming to an end
One after another the Commissars reportedcapture of the Telephone Exchange streetfighting the taking of the Vladimir school
The Duma said Trupp is on the side of the democracy in its struggle against arbitrary violence but in any case whichever side wins the Duma will always be against lynchings and torture
  Konovski Cadet a tall old man with a cruel face When the troops of the legal Government arrive in Petrograd they will shoot down these insurgents and that will not be lynching Protests all over the hall even from his own party
The Central Committee of the Socialist Revolutionary party had voted lack of confidence in its officers the left wing was in control Avksentiev had resigned
A courier reported that the Committee of Welcome sent to meet Kerensky at the railway station had been arrested
In the streets could be heard the dull rumble of distant cannonading south and southwest
Only three newspapers were out_Pravda Dielo Naroda_ and _Novaya Zhizn
_ All of them devoted much space to the new coalition Government
The Socialist Revolutionary paper demanded a Cabinet without either Cadets or Bolsheviki
A purely Socialist Government was taking shapeall elements except the bourgeoisie
As for _Pravda_ it sneered  We ridicule these coalitions with political parties whose most prominent members are petty journalists of doubtful reputation our coalition is that of the proletariat and the revolutionary Army with the poor peasants
On the walls a vainglorious announcement of the _Vikzhel_ threatening to strike if both sides did not compromise  The conquerors of these riots the saviours of the wreck of our country these will be neither the Bolsheviki nor the Committee for Salvation nor the troops of Kerenskybut we the Union of Railwaymen
Red Guards are incapable of handling a complicated business like the railways as for the Provisional Government it has shown itself incapable of holding the power
We refuse to lend our services to any party which does not act by authority of 
a Government based on the confidence of all the democracy
Smolny thrilled with the boundless vitality of inexhaustible humanity in action
In Trade Union headquarters Lozovsky introduced me to a delegate of the Railway Workers of the Nicolai line who said that the men were holding huge massmeetings condemning the action of their leaders
All power to the Soviets he cried pounding on the table
The_oborontsi_ in the Central Committee are playing Korgravenilovs game
They tried to send a mission to the Stavka but we arrested them at Minsk
Our branch has demanded an AllRussian Convention and they refuse to call it
  The same situation as in the Soviets the Army Committees
One after another the various democratic organisations all over Russia were cracking and changing
The Cooperatives were torn by internal struggles the meetings of the Peasants Executive broke up in stormy wrangling even among the Cossacks there was trouble
On the top floor the Military Revolutionary Committee was in full blast striking and slacking not
Men went in fresh and vigorous night and day and night and day they threw themselves into the terrible machine and came out limp blind with fatigue hoarse and filthy to fall on the floor and sleep
The conspirators who have no support among the garrison or the workingclass above all counted on the suddenness of their attack
Their plan was discovered in time by SubLieutenant Blagonravov thanks to the revolutionary vigilance of a soldier of the Red Guard whose name shall be made public
At the centre of the plot was the Committee for Salvation
Colonel Polkovnikov was in command of their forces and the orders were signed by Gotz former member of the Provisional Government allowed at liberty on his word of honour
Bringing these facts to the attention of the Petrograd population the Military Revolutionary Committee orders the arrest of all concerned in the conspiracy who shall be tried before the Revolutionary Tribunal
From Moscow word that the _yunkers_ and Cossacks had surrounded the Kremlin and ordered the Soviet troops to lay down their arms
The Soviet forces complied and as they were leaving the Kremlin were set upon and shot down
Small forces of Bolsheviki had been driven from the Telephone and Telegraph offices the _yunkers_ now held the centre of the city
But all around them the Soviet troops were mustering
Streetfighting was slowly gathering way all attempts at compromise had failed
On the side of the Soviet ten thousand garrison soldiers and a few Red Guards on the side of the Government six thousand _yunkers_ twentyfive hundred Cossacks and two thousand White Guards
The Petrograd Soviet was meeting and next door the new _Tsayeekah_ acting on the decrees and orders See App
3 which came down in a steady stream from the Council of Peoples Commissars in session upstairs on the Order in Which Laws Are to be Ratified and Published Establishing an Eight hour Days for Workers and Lunatcharskys Basis for a System of Popular Education
 Only a few hundred people were present at the two meetings most of them armed
Smolny was almost deserted except for the guards who were busy at the hall windows setting up machineguns to command the flanks of the building
In the _Tsayeekah_ a delegate of the _Vikzhel_ was speaking We refuse to transport the troops of either party
We have sent a committee to Kerensky to say that if he continues to march on Petrograd we will break his lines of communication
  He made the usual plea for a conference of all the Socialist parties to form a new Government
The Bolsheviki would be very glad to attend the conference
The centre of gravity however lay not in composition of such a Government but in its acceptance of the programme of the Congress of Soviets
The _Tsayeekah_ had deliberated on the declaration made by the Left Socialist Revolutionaries and the Social Democrats Internationalists and had accepted the proposition of proportional representation at the conference even including delegates from the Army Committees and the Peasants Soviets
In the great hall Trotzky recounted the events of the day
We offered the Vladimir _yunkers_ a chance to surrender he said
But now that blood has been spilled there is only one waypitiless struggle
It would be childish to think we can win by any other means
Everybody must cooperate with the Military Revolutionary Committee report where there are stores of barbed wire benzine guns
Weve won the power now we must keep it  The Menshevik Yoffe tried to read his partys declaration but Trotzky refused to allow a debate about principle
  Our debates are now in the streets he cried
We all and I in particular take the responsibility for what is happening
  Soldiers from the front from Gatchina told their stories
One from the Death Battalion Four Hundred Eightyfirst Artillery When the trenches hear of this they will cry This is _our_ Government A _yunker_ from Peterhof said that he and two others had refused to march against the Soviets and when his comrades had returned from the defence of the Winter Palace they appointed him their Commissar to go to Smolny and offer their services to the _real_ Revolution
Then Trotzky again fiery indefatigable giving orders answering questions
The petty bourgeoisie in order to defeat the workers soldiers and peasants would combine with the devil himself he said once
Many cases of drunkenness had been remarked the last two days
No drinking comrades No one must be on the streets after eight in the evening except the regular guards
All places suspected of having stores of liquor should be searched and the liquor destroyed
  The Military Revolutionary Committee sent for the delegation from the Viborg section then for the members from Putilov
For each revolutionist killed said Trotzky we shall kill five counterrevolutionists  Downtown again
The Duma brilliantly illuminated and great crowds pouring in
In the lower hall wailing and cries of grief the throng surged back and forth before the bulletin board where was posted a list of _yunkers_ killed in the days fightingor supposed to be killed for most of the dead afterward turned up safe and sound
Up in the Alexander Hall the Committee for Salvation held forth
The gold and red epaulettes of officers were conspicuous the familiar faces of the Menshevik and Socialist Revolutionary intellectuals the hard eyes and bulky magnificence of bankers and diplomats officials of the old rgime and welldressed women
Girl after girl came to the tribuneoverdressed fashionaping little girls with pinched faces and leaky shoes
Girl after girl flushing with pleasure at the applause of the nice people of Petrograd of the officers the rich the great names of politicsgirl after girl to narrate her sufferings at the hands of the proletariat and proclaim her loyalty to all that was old established and powerful
The Duma was again in session in the Nicolai Hall
The Mayor said hopefully that the Petrograd regiments were ashamed of their actions propaganda was making headway
Graphic page205 Proclamation for wine pogroms   Revolutionary law and order
A proclamation of the Finland Regiment in December 1917 announcing desperate remedies for wine pogroms
Emissaries came and went reporting horrible deeds by the Bolsheviki interceding to save the _yunkers_ busily investigating
The Bolsheviki said Trupp will be conquered by moral force and not by bayonets
  Meanwhile all was not well on the revolutionary front
The enemy had brought up armoured trains mounted with cannon
The Soviet forces mostly raw Red Guards were without officers and without a definite plan
Only five thousand regular soldiers had joined them the rest of the garrison was either busy suppressing the _yunker_ revolt guarding the city or undecided what to do
At ten in the evening Lenin addressed a meeting of delegates from the city regiments who voted overwhelmingly to fight
A Committee of five soldiers was elected to serve as General Staff and in the small hours of the morning the regiments left their barracks in full battle array
Going home I saw them pass swinging along with the regular tread of veterans bayonets in perfect alignment through the deserted streets of the conquered city
At the same time in the headquarters of the _Vikzhel_ down on the Sadovaya the conference of all the Socialist parties to form a new Government was under way
Abramovitch for the centre Mensheviki said that there should be neither conquerors nor conqueredthat bygones should be bygones
Dan speaking in the name of the right Mensheviki proposed to the Bolsheviki the following conditions for a truce The Red Guard to be disarmed and the Petrograd garrison to be placed at the orders of the Duma the troops of Kerensky not to fire a single shot or arrest a single man a Ministry of all the Socialist parties _except the Bolsheviki
_ For Smolny Riazanov and Kameniev declared that a coalition ministry of all parties was acceptable but protested at Dans proposals
The Socialist Revolutionaries were divided but the Executive Committee of the Peasantss Soviets and the Populist Socialists flatly refused to admit the Bolsheviki
After bitter quarrelling a commission was elected to draw up a workable plan
All that night the commission wrangled and all the next day and the next night
Once before on the 9th of November there had been a similar effort at conciliation led by Martov and Gorky but at the approach of Kerensky and the activity of the Committee for Salvation the right wing of the Mensheviki Socialist Revolutionaries and Populist Socialists suddenly withdrew
Now they were awed by the crushing of the _yunker_ rebellion
The eyes of all Russia were fixed on the grey plain beyond the gates of Petrograd where all the available strength of the old order faced the unorganised power of the new the unknown
In Moscow a truce had been declared both sides parleyed awaiting the result in the capital
Now the delegates to the Congress of Soviets hurrying on speeding trains to the farthest reaches of Asia were coming to their homes carrying the fiery cross
In widespreading ripples news of the miracle spread over the face of the land and in its wake towns cities and far villages stirred and broke Soviets and Military Revolutionary Committees against Dumas Zemstvos and Government CommissarsRed Guards against Whitestreet fighting and passionate speech
Smolny was almost empty but the Duma was thronged and noisy
The old Mayor in his dignified way was protesting against the Appeal of the Bolshevik Councillors
The Duma is not a centre of counterrevolution he said warmly
The Duma takes no part in the present struggle between the parties
But at a time when there is no legal power in the land the only centre of order is the Municipal SelfGovernment
The peaceful population recognises this fact the foreign Embassies recognise only such documents as are signed by the Mayor of the town
The mind of a European does not admit of any other situation as the Municipal selfgovernment is the only organ which is capable of protecting the interests of the citizens
The City is bound to show hospitality to all organisations which desire to profit by such hospitality and therefore the Duma cannot prevent the distribution of any newspapers whatever within the Duma building
The sphere of our work is increasing and we must be given full liberty of action and our rights must be respected by both parties
When the Telephone Exchange was occupied by the _yunkers_ Colonel Polkovnikov ordered the telephones to Smolny disconnected but I protested and the telephones were kept going
  At this there was ironic laughter from the Bolshevik benches and imprecations from the right
And yet went on Schreider they look upon us as counterrevolutionaries and report us to the population
They deprive us of our means of transport by taking away our last motorcars
It will not be our fault if there is famine in the town
  Kobozev Bolshevik member of the Town Board was doubtful whether the Military Revolutionary Committee had requisitioned the Municipal automobiles
Even granting the fact it was probably done by some unauthorised individual in the emergency
The Mayor he continued tells us that we must not make political meetings out of the Duma
But every Menshevik and Socialist Revolutionary here talks nothing but party propaganda and at the door they distribute their illegal newspapers _Iskri_ Sparks _Soldatski Golos_ and _Rabotchaya Gazeta_ inciting to insurrection
What if we Bolsheviki should also begin to distribute our papers here But this shall not be for we respect the Duma
We have not attacked the Municipal SelfGovernment and we shall not do so
But you have addressed an Appeal to the population and we are entitled also to do so
Followed him Shingariov Cadet who said that there could be no common language with those who were liable to be brought before the Attorney General for indictment and who must be tried on the charge of treason
He proposed again that all Bolshevik members should be expelled from the Duma
This was tabled however for there were no personal charges against the members and they were active in the Municipal administration
Then two Mensheviki Internationalists declaring that the Appeal of the Bolshevik Councillors was a direct incitement to massacre
If everything that is against the Bolsheviki is counterrevolutionary said Pinkevitch then I do not know the difference between revolution and anarchy
The Bolsheviki are depending upon the passions of the unbridled masses we have nothing but moral force
We will protest against massacres and violence from both sides as our task is to find a peaceful issue
  The notice posted in the streets under the heading To the Pillory which calls upon the people to destroy the Mensheviki and Socialist Revolutionaries said Nazariev is a crime which you Bolsheviki will not be able to wash away
Yesterdays horrors are but a preface to what you are preparing by such a proclamation
I have always tried to reconcile you with the other parties but at present I feel for you nothing but contempt  The Bolshevik Councillors were on their feet shouting angrily assailed by hoarse hateful voices and waving arms
Outside the hall I ran into the City Engineer the Menshevik Gomberg and three or four reporters
They dont dare arrest the Duma Their Military Revolutionary Committee doesnt dare to send a Commissar into this building
Why on the corner of the Sadovaya today I saw a Red Guard try to stop a boy selling _Soldatski Golos_
The boy just laughed at him and a crowd of people wanted to lynch the bandit
Even if Kerensky wouldnt come they havent the men to run a Government
Absurd I understand theyre even fighting among themselves at Smolny  A Socialist Revolutionary friend of mine drew me aside
I know where the Committee for Salvation is hiding he said
Do you want to go and talk with them  By this time it was dusk
The city had again settled down to normalshopshutters up lights shining and on the streets great crowds of people slowly moving up and down and arguing
At Number 86 Nevsky we went through a passage into a courtyard surrounded by tall apartment buildings
At the door of apartment 229 my friend knocked in a peculiar way
There was a sound of scuffling an inside door slammed then the front door opened a crack and a womans face appeared
After a minutes observation she led us ina placidlooking middleaged lady who at once cried Kyril its all right In the diningroom where a samovar steamed on the table and there were plates full of bread and raw fish a man in uniform emerged from behind the windowcurtains and another dressed like a workman from a closet
They were delighted to meet an American reporter
With a certain amount of gusto both said that they would certainly be shot if the Bolsheviki caught them
They would not give me their names but both were Socialist Revolutionaries
Why I asked do you publish such lies in your newspapers  Without taking offence the officer replied Yes I know but what can we do He shrugged
You must admit that it is necessary for us to create a certain frame of mind in the people
This is merely an adventure on the part of the Bolsheviki
Realising that they can only last a few days we have decided to come to the aid of the strongest force opposed to themKerenskyand help to restore order
But why do you combine with the Cadets  The pseudoworkman smiled frankly
To tell you the truth at this moment the masses of the people are following the Bolsheviki
The Bolsheviki are right to a certain extent there are at this moment in Russia only two parties with any forcethe Bolsheviki and the reactionaries who are all hiding under the coattails of the Cadets
The Cadets think they are using us but it is really we who are using the Cadets
When we smash the Bolsheviki we shall turn against the Cadets
  Will the Bolsheviki be admitted into the new Government  He scratched his head
Of course if they are not admitted theysll probably do this all over again
At any rate they will have a chance to hold the balance of power in the Constituentthat is if there _is_ a Constituent
  And then too said the officer that brings up the question of admitting the Cadets into the new Governmentand for the same reasons
You know the Cadets do not really want the Constituent Assemblynot if the Bolsheviki can be destroyed now
You Americans are born politicians you have had politics all your lives
But for uswell it has only been a year you know  What do you think of Kerensky I asked
Oh Kerensky is guilty of the sins of the Provisional Government answered the other man
Kerensky himself forced us to accept coalition with the bourgeoisie
If he had resigned as he threatened it would have meant a new Cabinet crisis only sixteen weeks before the Constituent Assembly and that we wanted to avoid
  But didnt it amount to that anyway  Yes but how were we to know They tricked usthe Kerenskys and Avksentievs
I stand with Tchernov who is a real revolutionist
Why only today Lenin sent word that he would not object to Tchernov entering the Government
We wanted to get rid of the Kerensky Government too but we thought it better to wait for the Constituent
At the beginning of this affair I was with the Bolsheviki but the Central Committee of my party voted unanimously against itand what could I do It was a matter of party discipline
In a week the Bolshevik Government will go to pieces if the Socialist Revolutionaries could only stand aside and wait the Government would fall into their hands
But if we wait a week the country will be so disorganised that the German imperialists will be victorious
That is why we began our revolt with only two regiments of soldiers promising to support usand they turned against us
At first they said they would come out if they had infantry support
They said moreover that they had their men with Kerensky and that they were doing their part
Then too they said that the Cossacks were always accused of being the hereditary enemies of democracy
And finally The Bolsheviki promise that they will not take away our land
  During this talk people were constantly entering and leavingmost of them officers their shoulderstraps torn off
We could see them in the hall and hear their low vehement voices
Occasionally through the halfdrawn portires we caught a glimpse of a door opening into a bathroom where a heavilybuilt officer in a colonels uniform sat on the toilet writing something on a pad held in his lap
I recognised Colonel Polkovnikov former commandant of Petrograd for whose arrest the Military Revolutionary Committee would have paid a fortune
Workmen to have full representation in the control of industry
An energetic peace programme but not an ultimatum to the world such as the Bolsheviki issued
The Bolsheviki cannot keep their promises to the masses even in the country itself
They stole our land programme in order to get the support of the peasants
If they had waited for the Constituent Assembly  It doesnt matter about the Constituent Assembly broke in the officer
If the Bolsheviki want to establish a Socialist state here we cannot work with them in any event Kerensky made the great mistake
He let the Bolsheviki know what he was going to do by announcing in the Council of the Republic that he had ordered their arrest
But what I said do you intend to do now  The two men looked at one another
If there are enough troops from the front on our side we shall not compromise with the Bolsheviki
  Out again on the Nevsky we swung on the step of a streetcar bulging with people its platforms bent down from the weight and scraping along the ground which crawled with agonising slowness the long miles to Smolny
Meshkovsky a neat frail little man was coming down the hall looking worried
The strikes in the Ministries he told us were having their effect
For instance the Council of Peoples Commissars had promised to publish the Secret Treaties but Neratov the functionary in charge had disappeared taking the documents with him
They were supposed to be hidden in the British Embassy
Worst of all however was the strike in the banks
Without money said Menzhinsky we are helpless
The wages of the railroad men of the postal and telegraph employees must be paid
The banks are closed and the key to the situation the State Bank is also shut
All the bankclerks in Russia have been bribed to stop work
But Lenin has issued an order to dynamite the State Bank vaults and there is a Decree just out ordering the private banks to open tomorrow or we will open them ourselves  The Petrograd Soviet was in full swing thronged with armed men Trotzky reporting  The Cossacks are falling back from Krasnoye Selo
The Kremlin is in the hands of the _yunkers_ and the workers have only a few arms
At the front the decrees on Peace and Land are provoking great enthusiasm
Kerensky is flooding the trenches with tales of Petrograd burning and bloody of women and children massacred by the Bolsheviki
The cruisers _Oleg Avrora_ and _Respublica_ are anchored in the Neva their guns trained on the approaches to the city
  Why arent you out there with the Red Guards shouted a rough voice
Im going now answered Trotzky and left the platform
His face a little paler than usual he passed down the side of the room         e room                    surrounded by eager friends and hurried out to the waiting automobile
Kameniev now spoke describing the proceedings of the reconciliation conference
The armistice conditions proposed by the Mensheviki he said had been contemptuously rejected
Even the branches of the Railwaymens Union had voted against such a proposition
Now that weve won the power and are sweeping all Russia he declared all they ask of us are three little things 1
  Lenin appeared for a moment to answer the accusations of the Socialist Revolutionaries  They charge us with stealing their land programme
  So the meeting roared on leader after leader explaining exhorting arguing soldier after soldier workman after workman standing up to speak his mind and his heart
The audience flowed changing and renewed continually
From time to time men came in yelling for the members of such and such a detachment to go to the front others relieved wounded or coming to Smolny for arms and equipment poured in
It was almost three oclock in the morning when as we left the hall Holtzman of the Military Revolutionary Committee came running down the hall with a transfigured face
Its all right he shouted grabbing my hands
Kerensky is smashed Look at this  He held out a sheet of paper scribbled hurriedly in pencil and then seeing we couldnt read it he declaimed aloud  Pulkovo
The night of October 30th to 31st will go down in history
The attempt of Kerensky to move counterrevolutionary troops against the capital of the Revolution has been decisively repulsed
The soldiers sailors and workers of Petrograd have shown that they can and will with arms in their hands enforce the will and authority of the democracy
The bourgeoisie tried to isolate the revolutionary army
Kerensky attempted to break it by the force of the Cossacks
The grand idea of the domination of the worker and peasant democracy closed the ranks of the army and hardened its will
All the country from now on will be convinced that the Power of the Soviets is no ephemeral thing but an invincible fact
The repulse of Kerensky is the repulse of the landowners the bourgeoisie and the Kornilovists in general
The repulse of Kerensky is the confirmation of the right of the people to a peaceful free life to land bread and power
The Pulkovo detachment by its valorous blow has strengthened the cause of the Workers and Peasantss Revolution
Before us are struggles obstacles and sacrifices
Revolutionary Russia and the Soviet Power can be proud of their Pulkovo detachment acting under the command of Colonel Walden
Eternal memory to those who fell Glory to the warriors of the Revolution the soldiers and the officers who were faithful to the People  Long live revolutionary popular Socialist Russia  In the name of the Council  L
Driving home across Znamensky Square we made out an unusual crowd in front of the Nicolai Railway Station
Several thousand sailors were massed there bristling with rifles
Standing on the steps a member of the _Vikzhel_ was pleading with them
We cannot take you to Moscow where already there is terrible civil war
  All the seething Square roared at him the sailors began to surge forward
Suddenly another door was flung wide in it stood two or three brakeman a fireman or so
We will take you to Moscowor Vladivostok if you like Long live the Revolution                                Chapter IX                                 Victory  _Order Number I_  To the Troops of the Pulkovo Detachment
After a cruel fight the troops of the Pulkovo detachment completely routed the counterrevolutionary forces who retreated from their positions in disorder and under cover of Tsarskoye Selo fell back toward Pavlovsk II and Gatchina
Our advanced units occupied the northeastern extremity of Tsarskoye Selo and the station Alexandrovskaya
The Colpinno detachment was on our left the Krasnoye Selo detachment to our right
I ordered the Pulkovo forces to occupy Tsarskoye Selo to fortify its approaches especially on the side of Gatchina
Also to pass and occupy Pavlovskoye fortifying its southern side and to take up the railroad as far as Dno
The troops must take all measures to strengthen the positions occupied by them arranging trenches and other defensive works
They must enter into close liaison with the detachments of Colpinno and Krasnoye Selo and also with the Staff of the Commander in Chief for the Defence of Petrograd
Signed  _Commander in Chief aver all Forces acting against the Counterrevolutionary Troops of Kerensky_  LieutenantColonel MURAVIOV
But how is this Only two days ago the Petrograd campagna was full of leaderless bands wandering aimlessly without food without artillery without a plan
What had fused that disorganised mass of undisciplined Red Guards and soldiers without officers into an army obedient to its own elected high command tempered to meet and break the assault of cannon and Cossack cavalry See App
1  People in revolt have a way of defying military precedent
The ragged armies of the French Revolution are not forgottenValmy and the Lines of Weissembourg
Massed against the Soviet forces were _yunkers_ Cossacks landowners nobility Black Hundredsthe Tsar come again _Okhrana_ and Siberian chains and the vast and terrible menace of the Germans
Victory in the words of Carlyle meant Apotheosis and Millennium without end  Sunday night the Commissars of the Military Revolutionary Committee returning desperately from the field the garrison of Petrograd elected its Committee of Five its Battle Staff three soldiers and two officers all certified free from counterrevolutionary taint
Colonel Muraviov expatriot was in commandan efficient man but to be carefully watched
At Colpinno at Obukhovo at Pulkovo and Krasnoye Selo were formed provisional detachments increased in size as the stragglers came in from the surrounding countrymixed soldiers sailors and Red Guards parts of regiments infantry cavalry and artillery all together and a few armoured cars
Day broke and the pickets of Kerenskys Cossacks came in touch
Over the bleak plain on the cold quiet air spread the sound of battle falling upon the ears of roving bands as they gathered about their little fires waiting
So it was beginning They made toward the battle and the worker hordes pouring out along the straight roads quickened their pace
Thus upon all the points of attack automatically converged angry human swarms to be met by Commissars and assigned positions or work to do
This was _their_ battle for _their_ world the officers in command were elected by _them
_ For the moment that incoherent multiple will was one will
Those who participated in the fighting described to me how the sailors fought until they ran out of cartridges and then stormed how the untrained workmen rushed the charging Cossacks and tore them from their horses how the anonymous hordes of the people gathering in the darkness around the battle rose like a tide and poured over the enemy
Before midnight of Monday the Cossacks broke and were fleeing leaving their artillery behind them and the army of the proletariat on a long ragged front moved forward and rolled into Tsarskoye before the enemy had a chance to destroy the great Government wireless station from which now the Commissars of Smolny were hurling out to the world paeans of triumph
TO ALL SOVIETS OF WORKERS AND SOLDIERS DEPUTIES  The 12th of November in a bloody combat near Tsarskoye Selo the revolutionary army defeated the counterrevolutionary troops of Kerensky and Kornilov
In the name of the Revolutionary Government I order all regiments to take the offensive against the enemies of the revolutionary democracy and to take all measures to arrest Kerensky and also to oppose any adventure which might menace the conquests of the Revolution and the victory of the proletariat
At Sevastopol the local Soviet had assumed the power a huge meeting of the sailors on the battleships in the harbour had forced their officers to line up and swear allegiance to the new Government
From Kazan came reports of a battle in the streets _yunkers_ and a brigade of artillery against the Bolshevik garrison
Desperate fighting had broken out again in Moscow
The _yunkers_ and White Guards held the Kremlin and the centre of the town beaten upon from all sides by the troops of the Military Revolutionary Committee
The Soviet artillery was stationed in Skobeliev Square bombarding the City Duma building the Prefecture and the Hotel Metropole
The cobblestones of the Tverskaya and Nikitskaya had been torn up for trenches and barricades
A hail of machinegun fire swept the quarters of the great banks and commercial houses
There were no lights no telephones the bourgeois population lived in the cellars
The last bulletin said that the Military Revolutionary Committee had delivered an ultimatum to the Committee of Public Safety demanding the immediate surrender of the Kremlin or bombardment would follow
Bombard the Kremlin cried the ordinary citizen
They dare not  From Vologda to Chita in far Siberia from Pskov to Sevastopol on the Black Sea in great cities and little villages civil war burst into flame
From thousands of factories peasant communes regiments and armies ships on the wide sea greetings poured into Petrogradgreetings to the Government of the People
The Cossack Government at Novotcherkask telegraphed to Kerensky _The Government of the Cossack troops invites the Provisional Government and the members of the Council of the Republic to come if possible to Novotcherkask where we can organise in common the struggle against the Bolsheviki
The Soviet of Helsingfors and the _Tsentrobalt_ Central Committee of the Baltic Fleet jointly proclaimed a state of siege and declared that all attempts to interfere with the Bolshevik forces and all armed resistance to its orders would be severely repressed
At the same time the Finnish Railway Union called a countrywide general strike to put into operation the laws passed by the Socialist Diet of June 1917 dissolved by Kerensky
Going up the long wooden sidewalk from the outer gate I saw the first thin hesitating snowflakes fluttering down from the grey windless sky
Snow cried the soldier at the door grinning with delight
Good for the health Inside the long gloomy halls and bleak rooms seemed deserted
A deep uneasy sound came to my ears and looking around I noticed that everywhere on the floor along the walls men were sleeping
Rough dirty men workers and soldiers spattered and caked with mud sprawled alone or in heaps in the careless attitudes of death
The victorious proletarian army  In the upstairs buffet so thick they lay that one could hardly walk
Through the clouded windows a pale light streamed
A battered samovar cold stood on the counter and many glasses holding dregs of tea
Beside them lay a copy of the Military Revolutionary Committees last bulletin upside down scrawled with painful handwriting
It was a memorial written by some soldier to his comrades fallen in the fight against Kerensky just as he had set it down before falling on the floor to sleep
The writing was blurred with what looked like tears
Berchikov  These men were drafted into the Army on November 15th 1916
Mikhail Berchikov  Alexei Voskressensky  Dmitri Leonsky  _Sleep Warrior eagles sleep with peaceful soul
_  _You have deserved our own ones happiness and_  _Eternal peace
Under the earth of the grave_  _You have straitly closed your ranks
Sleep Citizens_  Only the Military Revolutionary Committee still functioned unsleeping
Skripnik emerging from the inner room said that Gotz had been arrested but had flatly denied signing the proclamation of the Committee for Salvation as had Avksentiev and the Committee for Salvation itself had repudiated the Appeal to the garrison
There was still disafiection among the city regiments Skripnik reported the Volhynsky Regiment had refused to fight against Kerensky
Several detachments of neutral troops with Tchernov at their head were at Gatchina trying to persuade Kerensky to halt his attack on Petrograd
Weve won His sharp bearded face glowed with an almost religious exaltation
More than sixty delegates have arrived from the Front with assurances of support by all the armies except the troops on the Rumanian front who have not been heard from
The Army Committees have suppressed all news from Petrograd but we now have a regular system of couriers
  Graphic page224 Certificate approving telegram transmission Order given me at Staff headquarters by command of the Council of Peoples Commissars to transmit the first despatch out of Perograd after the November Revolution over the Government wires to America
Translation        STAFF Military Revolutionary      Commitee Sov
1860                       CERTIFICATE Is given by the present to the journalist of the New York Socialist press JOHN REED that the text of the telegram herewith has been examined by the Government of Peoples Commissars and there is no objection to its transmission and also it is recommended that all cooperate in every way to transmit same to its destination
For the Commander in Chief ANTONOV                       Chief of Staff VLAD
BONCHBRUEVITCH  Down in the front hall Kameniev was just entering worn out by the allnight session of the Conference to Form a New Government but happy
Already the Socialist Revolutionaries are inclined to admit us into the new Government he told me
The right wing groups are frightened by the Revolutionary Tribunals they demand in a sort of panic that we dissolve them before going any further
We have accepted the proposition of the _Vikzhel_ to form a homogeneous Socialist Ministry and theyre working on that now
When we were down they wouldt have us at any price not everybodys in favour of some agreement with the Soivets
Kerensky wants an armistice but hell have to surrender See App
To a foreign journalist who asked Trotzky what statement he had to make to the world Trotzky replied At this moment the only statement possible is the one we are making through the mouths of our cannon  But there was an undercurrent of real anxiety in the tide of victory the question of finances
Instead of opening the banks as had been ordered by the Military Revolutionary Committee the Union of Bank Employees had held a meeting and declared a formal strike
Smolny had demanded some thirtyfive millions of rubles from the State Bank and the cashier had locked the vaults only paying out money to the representatives of the Provisional Government
The reactionaries were using the State Bank as a political weapon for instance when the _Vikzhel_ demanded money to pay the salaries of the employees of the Government railroads it was told to apply to Smolny
I went to the State Bank to see the new Commissar a redhaired Ukrainean Bolshevik named Petrovitch
He was trying to bring order out of the chaos in which affairs had been left by the striking clerks
In all the offices of the huge place perspiring volunteer workers soldiers and sailors their tongues sticking out of their mouths in the intensity of their effort were poring over the great ledgers with a bewildered air
There were still isolated cases of defiance toward the new Government but they were rare
The Central Land Committee had appealed to the Peasants ordering them not to recognise the Land Decree passed by the Congress of the Soviets because it would cause confusion and civil war
Mayor Schreider announced that because of the Bolshevik insurrection the elections to the Constituent Assembly would have to be indefinitely postponed
Two questions seemed to be uppermost in all minds shocked by the ferocity of the civil war first a truce to the bloodshed See App
There was no longer any talk of destroying the Bolshevikiand very little about excluding them from the Government except from the Populist Socialists and the Peasants Soviets
Even the Central Army Committee at the _Stavka_ the most determined enemy of Smolny telephoned from Moghilev If to constitute the new Ministry it is necessary to come to an understanding with the Bolsheviki we agree to admit them _in a minority_ to the Cabinet
  _Pravda_ ironically calling attention to Kerenskys humanitarian sentiments published his despatch to the Committee for Salvation  In accord with the proposals of the Committee for Salvation and all the democratic organisations united around it I have halted all military action against the rebels
A delegate of the Committee has been sent to enter into negotiations
Take all measures to stop the useless shedding of blood
The _Vikzhel_ sent a telegram to all Russia  The Conference of the Union of Railway Workers with the representatives of both the belligerent parties who admit the necessity of an agreement protest energetically against the use of political terrorism in the civil war especially when it is carried on between different factions of the revolutionary democracy and declare that political terrorism in whatever form is in contradiction to the very idea of the negotiations for a new Government
Graphic page227 Leaflet   Popular leaflet sold in the streets just after the Bolshevik insurrection containing rhymes and jokes about the defeated bourgeoisie and the moderate Socialist leaders Called How THE BOORZHUI BOURGEOISIE LOST THE POWER
  Delegations from the Conference were sent to the Front to Gatchina
In the Conference itself everything seemed on the point of final settlement
It had even been decided to elect a Provisional Peoples Council composed of about four hundred membersseventyfive representing Smolny seventyfive the old _Tsayeekah_ and the rest split up among the Town Dumas the Trade Unions Land Committees and political parties
Lenin and Trotzky rumour said were to be excluded
About noon I was again in front of Smolny talking with the driver of an ambulance bound for the revolutionary front
Could I go with him Certainly He was a volunteer a University student and as we rolled down the street shouted over his shoulder to me phrases of execrable German _Also gut Wir nach die Kasernen zu essen gehen_ I made out that there would be lunch at some barracks
On the Kirotchnaya we turned into an immense courtyard surrounded by military buildings and mounted a dark stairway to a low room lit by one window
At a long wooden table were seated some twenty soldiers eating _shtchi_ cabbage soup from a great tin washtub with wooden spoons and talking loudly with much laughter
Welcome to the Battalion Committee of the Sixth Reserve Engineers Battalion cried my friend and introduced me as an American Socialist
Whereat every one rose to shake my hand and one old soldier put his arms around me and gave me a hearty kiss
A wooden spoon was produced and I took my place at the table
Another tub full of _kasha_ was brought in a huge loaf of black bread and of course the inevitable teapots
At once every one began asking me questions about America Was it true that people in a free country sold their votes for _money_ If so how did they get what they wanted How about this Tammany Was it true that in a free country a little group of people could control a whole city and exploited it for their personal benefit Why did the people stand it Even under the Tsar such things could not happen in Russia true here there was always graft but to buy and sell a whole city full of people And in a free country Had the people no revolutionary feeling I tried to explain that in my country people tried to change things by law
Of course nodded a young sergeant named Baklanov who spoke French
But you have a highly developed capitalist class Then the capitalist class must control the legislatures and the courts
How then can the people change things I am open to conviction for I do not know your country but to me it is incredible
And Iand I The whole roomful decided on the spot to go to Tsarskoye Selo
It opened and in it stood the figure of the Colonel
He entered smiling a tall distinguished figure in a goatskin cape embroidered with gold
I think I heard you say that you were going to Tsarskoye Selo comrades he said
I do not think there is anything to be done here today he answered
Yes comrade we shall be very glad to have you
 The Colonel thanked him and sat down filling a glass of tea
In a low voice for fear of wounding the Colonels pride Baklanov explained to me
We control the Battalion absolutely except in action when the Colonel is delegated by us to command
In action his orders must be obeyed but he is strictly responsible to us
In barracks he must ask our permission before taking any action
  Arms were distributed to us revolvers and rifleswe might meet some Cossacks you knowand we all piled into the ambulance together with three great bundles of newspapers for the front
Straight down the Liteiny we rattled and along the Zagorodny Prospekt
Next to me sat a youth with the shoulderstraps of a Lieutenant who seemed to speak all European languages with equal fluency
I am not a Bolshevik he assured me emphatically
I make no secret of my political opinions but the others do not mind because they know I do not believe in opposing the will of the majority
I have refused to take any action in the present civil war however for I do not believe in taking up arms against my brother Russians
  Provocator Kornilovitz the others cried at him gaily slapping him on the shoulder
Passing under the huge grey stone archway of the Moskovsky Gate covered with golden hieroglyphics ponderous Imperial eagles and the names of Tsars we sped out on the wide straight highway grey with the first light fall of snow
It was thronged with Red Guards stumbling along on foot toward the revolutionary front shouting and singing and others greyfaced and muddy coming back
Women with spades some with rifles and bandoleers others wearing the Red Cross on their armbandsthe bowed toilworm women of the slums
Squads of soldiers marching out of step with an affectionate jeer for the Red Guards sailors grimlooking children with bundles of food for their fathers and mothers all these coming and going trudged through the whitened mud that covered the cobbles of the highway inches deep
We passed cannon jingling southward with their caissons trucks bound both ways bristling with armed men ambulances full of wounded from the direction of the battle and once a peasant cart creaking slowly along in which sat a whitefaced boy bent over his shattered stomach and screaming monotonously
In the fields on either side women and old men were digging trenches and stringing barbed wire entanglements
Back northward the clouds rolled away dramatically and the pale sun came out
Across the flat marshy plain Petrograd glittered
To the right white and gilded and coloured bulbs and pinnacles to the left tall chimneys some pouring out black smoke and beyond a lowering sky over Finland
Occasionally a monk was visible silently watching the pulse of the proletarian army throbbing on the road
At Pulkovo the road divided and there we halted in the midst of a great crowd where the human streams poured from three directions friends meeting excited and congratulatory describing the battle to one another
A row of houses facing the crossroads was marked with bullets and the earth was trampled into mud half a mile around
In the near distance riderless Cossack horses circled hungrily for the grass of the plain had died long ago
Right in front of us an awkward Red Guard was trying to ride one falling off again and again to the childlike delight of a thousand rough men
The left road along which the remnants of the Cossacks had retreated led up a little hill to a hamlet where there was a glorious view of the immense plain grey as a windless sea tumultuous clouds towering over and the imperial city disgorging its thousands along all the roads
Far over to the left lay the little hill of Kranoye Selo the paradeground of the Imperial Guards summer camp and the Imperial Dairy
In the middle distance nothing broke the flat monotony but a few walled monasteries and convents some isolated factories and several large buildings with unkempt grounds that were asylums and orphanages
Here said the driver as we went on over a barren hill here was where Vera Slutskaya died
She was in an automobile with Zalkind and another man
There was a truce and they started for the front trenches
They were talking and laughing when all of a sudden from the armoured train in which Kerensky himself was riding somebody saw the automobile and fired a cannon
  And so we came into Tsarskoye all bustling with the swaggering heroes of the proletarian horde
Now the palace where the Soviet had met was a busy place
Red Guards and sailors filled the courtyard sentries stood at the doors and a stream of couriers and Commissars pushed in and out
In the Soviet room a samovar had been set up and fifty or more workers soldiers sailors and officers stood around drinking tea and talking at the top of their voices
In one corner two clumsyhanded workingmen were trying to make a multigraphing machine go
At the centre table the huge Dybenko bent over a map marking out positions for the troops with red and blue pencils
In his free hand he carried as always the enormous bluesteel revolver
Anon he sat himself down at a typewriter and pounded away with one finger every little while he would pause pick up the revolver and lovingly spin the chamber
A couch lay along the wall and on this was stretched a young workman
Two Red Guards were bending over him but the rest of the company did not pay any attention
In his breast was a hole through his clothes fresh blood came welling up with every heartbeat
His eyes were closed and his young bearded face was greenishwhite
Faintly and slowly he still breathed with every breath sighing _Mir boudit Mir boudit_ Peace is coming Peace is coming  Dybenko looked up as we came in
[truncated: 19,664,759 more chars]
