# Supplementary material for: Learning-based short text compression using BERT models
Source: PeerJ Comput Sci. 2024 Oct 18;10:e2423. doi: 10.7717/peerj-cs.2423 (PMC11623065; doi:10.7717/peerj-cs.2423)
Supplement: Supplemental Information 3 [file peerj-cs-10-2423-s003.zip]

Archive with 1 entries (1 files):
- multilingualFineTune_raw data.txt
